# Supplementary material for: Whole-soil warming leads to substantial soil carbon emission in an alpine grassland
Source: Nat Commun. 2024 May 27;15:4489. doi: 10.1038/s41467-024-48736-w (PMC11130387; doi:10.1038/s41467-024-48736-w)
Supplement: Supplementary file 4 — Source data [file 41467_2024_48736_MOESM4_ESM.zip]

Archive with 85 entries (62 files):
- Figshare数据上传/
- Figshare数据上传/1. Whole-soil warming experiment/
- Figshare数据上传/1. Whole-soil warming experiment/code_case-study.R
- Figshare数据上传/1. Whole-soil warming experiment/data_case-study.xlsx
- Figshare数据上传/2. Meta-analysis/
- Figshare数据上传/2. Meta-analysis/code_meta.R
- Figshare数据上传/2. Meta-analysis/data_meta.xlsx
- Figshare数据上传/Fig. S10/
- Figshare数据上传/Fig. S10/Fig.S10.csv
- Figshare数据上传/Fig. S10/Fig.S10.R
- Figshare数据上传/Fig. S11/
- Figshare数据上传/Fig. S11/.RData
- Figshare数据上传/Fig. S11/.Rhistory
- Figshare数据上传/Fig. S11/Fig. S11.R
- Figshare数据上传/Fig. S11/Fig.S11.csv
- Figshare数据上传/Fig. S12/
- Figshare数据上传/Fig. S12/Fig.S12.xlsx
- Figshare数据上传/Fig. S13/
- Figshare数据上传/Fig. S13/Fig.S13.xlsx
- Figshare数据上传/Fig. S14/
- Figshare数据上传/Fig. S14/Fig.S14.xlsx
- Figshare数据上传/Fig. S15/
- Figshare数据上传/Fig. S15/CO2-GIS_mapcsv.csv
- Figshare数据上传/Fig. S15/Fig.S15.R
- Figshare数据上传/Fig. S16/
- Figshare数据上传/Fig. S16/Fig.S16.xlsx
- Figshare数据上传/Fig. S2/
- Figshare数据上传/Fig. S2/Fig.S2.R
- Figshare数据上传/Fig. S2/Tday_100_meanse.csv
- Figshare数据上传/Fig. S2/Tday_10_meanse.csv
- Figshare数据上传/Fig. S2/Tday_20_meanse.csv
- Figshare数据上传/Fig. S2/Tday_30_meanse.csv
- Figshare数据上传/Fig. S2/Tday_40_meanse.csv
- Figshare数据上传/Fig. S2/Tday_5_meanse.csv
- Figshare数据上传/Fig. S2/Tday_60_meanse.csv
- Figshare数据上传/Fig. S2/Tday_80_meanse.csv
- Figshare数据上传/Fig. S3/
- Figshare数据上传/Fig. S3/Fig.S3.R
- Figshare数据上传/Fig. S3/Mday_10_meanse.csv
- Figshare数据上传/Fig. S3/Mday_20_meanse.csv
- Figshare数据上传/Fig. S3/Mday_30_meanse.csv
- Figshare数据上传/Fig. S3/Mday_40_meanse.csv
- Figshare数据上传/Fig. S3/Mday_60_meanse.csv
- Figshare数据上传/Fig. S3/Mday_80_meanse.csv
- Figshare数据上传/Fig. S4/
- Figshare数据上传/Fig. S4/.Rhistory
- Figshare数据上传/Fig. S4/Fig. S4.R
- Figshare数据上传/Fig. S4/plant of four years.csv
- Figshare数据上传/Fig. S5/
- Figshare数据上传/Fig. S5/Fig.S5.R
- Figshare数据上传/Fig. S5/plant of four years.csv
- Figshare数据上传/Fig. S6/
- Figshare数据上传/Fig. S6/.Rhistory
- Figshare数据上传/Fig. S6/2019soil.csv
- Figshare数据上传/Fig. S6/Fig.S6.R
- Figshare数据上传/Fig. S7/
- Figshare数据上传/Fig. S7/.Rhistory
- Figshare数据上传/Fig. S7/2021soil.csv
- Figshare数据上传/Fig. S7/Fig.S7.R
- Figshare数据上传/Fig. S8/
- Figshare数据上传/Fig. S8/Fig.S8.R
- Figshare数据上传/Fig. S8/Rs in year.csv
- Figshare数据上传/Fig. S9/
- Figshare数据上传/Fig. S9/.Rhistory
- Figshare数据上传/Fig. S9/Fig. S9.R
- Figshare数据上传/Fig. S9/sp_re_row.csv
- Figshare数据上传/Fig.1/
- Figshare数据上传/Fig.1/Fig.1a.xlsx
- Figshare数据上传/Fig.1/Fig.1b.xlsx
- Figshare数据上传/Fig.1/Fig.1c.csv
- Figshare数据上传/Fig.1/Fig.1c.R
- Figshare数据上传/Fig.1/Fig.1d.csv
- Figshare数据上传/Fig.1/Fig.1d.R
- Figshare数据上传/Fig.2/
- Figshare数据上传/Fig.2/Fig.2.csv
- Figshare数据上传/Fig.2/Fig.2.R
- Figshare数据上传/Fig.3/
- Figshare数据上传/Fig.3/Fig.3.csv
- Figshare数据上传/Fig.3/Fig.3.R
- Figshare数据上传/Fig.4/
- Figshare数据上传/Fig.4/Fig.4.csv
- Figshare数据上传/Fig.4/Fig.4.R
- Figshare数据上传/Fig.5/
- Figshare数据上传/Fig.5/Fig.5a.xlsx
- Figshare数据上传/Fig.5/Fig.5b.xlsx
