# Supplementary material for: Whole-soil warming leads to substantial soil carbon emission in an alpine grassland
Source: Nat Commun. 2024 May 27;15:4489. doi: 10.1038/s41467-024-48736-w (PMC11130387; doi:10.1038/s41467-024-48736-w)
Supplement: Supplementary file 4 — Source data [file 41467_2024_48736_MOESM4_ESM.zip › Figshare数据上传/1. Whole-soil warming experiment/code_case-study.R]

library(reshape2);library(ggplot2);library(Rmisc);library(easyGgplot2)

#####
dat_rs<-read.csv("CO2 flux.csv",header=T)
attach(dat_rs)
summary(dat_rs)

dat_rs_2018_before<-dat_rs[c(1:24), ]
dat_rs_2018<-dat_rs[c(25:168), ]
dat_rs_2019<-dat_rs[c(169:408), ]
dat_rs_2020<-dat_rs[c(409:648), ]
dat_rs_2021<-dat_rs[c(649:768), ]

dat_Rs_1sum<-summarySE(dat_rs_clean,measurevar="respiration", groupvars = c("Block","Treatment","Rtype"))
dat_Rs_2sum<-summarySE(dat_rs_clean,measurevar="respiration", groupvars = c("Treatment","Rtype"))

dat_rs_before<-dat_rs[c(1:24), ]
dat_rs_clean<-dat_rs[c(25:768), ]

###begin whole-soil warming
dat_Rs<-dat_rs_clean[dat_rs_clean$Rtype=="Total",]
dat_Rh<-dat_rs_clean[dat_rs_clean$Rtype=="H",]
dat_Ra<-dat_rs_clean[dat_rs_clean$Rtype=="A",]

####ez test
library(rstatix)

dat_test_Rs<-dat_rs_clean[dat_rs_clean$Rtype=="Total",]
dat_test_Rh<-dat_rs_clean[dat_rs_clean$Rtype=="H",]
dat_test_Ra<-dat_rs_clean[dat_rs_clean$Rtype=="A",]

###Rs
library(ez) 
normality<-dat_test_Rs %>%
  group_by(Treatment,Time) %>%
  shapiro_test(respiration)
data.frame(normality)

leveneTest(respiration ~ Time*Treatment,data=dat_test_Rs, center=median)

ezANOVA(data=dat_test_Rs,dv=respiration,wid=ID,within=.(Time),between=Treatment, type = 1,detailed=T) 

pwc_Rs <-dat_test_Rs %>%
  pairwise_t_test(
    respiration ~ Treatment, paired = TRUE,
    p.adjust.method = "bonferroni")
data.frame(pwc_Rs)

###Rh
ezANOVA(data=dat_test_Rh,dv=respiration,wid=ID,within=.(Time),between=Treatment, type = 1,detailed=T) 

pwc_Rh <-dat_test_Rh %>%
  pairwise_t_test(
    respiration ~ Treatment, paired = TRUE,
    p.adjust.method = "bonferroni")
data.frame(pwc_Rh)

###Ra
ezANOVA(data=dat_test_Ra,dv=respiration,wid=ID,within=.(Time),between=Treatment, type = 1,detailed=T) 

pwc_Ra <- dat_test_Ra %>%
  group_by(Time) %>%
  pairwise_t_test(
    respiration ~Treatment, paired = TRUE,
    p.adjust.method = "bonferroni"
  )
data.frame(pwc_Ra)

###dynamics
###total data
dat_Rs_total<-dat_rs[dat_rs$Rtype=="Total",]
dat_Rh_total<-dat_rs[dat_rs$Rtype=="H",]
dat_Ra_total<-dat_rs[dat_rs$Rtype=="A",]

summary(dat_Rs_total)
dat_Rs_1<-summarySE(dat_Rs_total,measurevar="respiration", groupvars = c("Count","Treatment","Rtype"))
attach(dat_Rs_1)
summary(dat_Rs_1)

p1.2<-ggplot(dat_Rs_1,aes(x=Count,y=respiration,
                          color=Treatment,group=Treatment))+
  geom_rect(aes(xmin=0.5,xmax=3.49,ymin=-Inf,ymax=Inf),
            fill="#DBF1FF",color = "NA")+
  geom_rect(aes(xmin=3.51,xmax=40.5,ymin=-Inf,ymax=Inf),
            fill="#FFE3DB",color = "NA")+
  geom_errorbar(aes(ymin=respiration - se,ymax=respiration + se),size=0.25,width=0.5,
                colour="black",position=position_dodge(0.000000001))+
  geom_line(linetype="solid", aes(color=Treatment), size=1.0)+
  geom_point(size=2.5)+
  geom_vline(xintercept =c(10.5,20.5,30.5),linetype="dashed",size=0.25)+
  scale_x_continuous(limits=c(0.5,40.5),expand = c(0,0),
                     breaks = c(0.5,2.5,4.5,6.5,8.5,
                                10.5,12.5,14.5,16.5,18.5,
                                20.5,22.5,24.5,26.5,28.5,
                                30.5,32.5,34.5,36.5,38.5),
                     labels = c("May","Jun","Jul","Aug","Sep",
                                "May","Jun","Jul","Aug","Sep",
                                "May","Jun","Jul","Aug","Sep",
                                "May","Jun","Jul","Aug","Sep"))+
  scale_y_continuous(limits=c(-0.5,10),expand = c(0,0))+
  scale_color_manual(values = c("royalblue1","orangered2"))+
  xlab("") + ylab("Rs umol m-2 s-1 " )+
  theme_bw(base_size = 15) +
  theme(legend.position = 'top',
        legend.title = element_blank(),
        panel.grid = element_blank(),
        strip.background = element_blank(),
        axis.text.y = element_text(size = 12, colour = "black"),
        axis.text.x = element_text(size = 12, colour = "black"))
p1.2

dat_Rh_1<-summarySE(dat_Rh_total,measurevar="respiration", groupvars = c("Count","Treatment","Rtype"))
attach(dat_Rh_1)
summary(dat_Rh_1)

p1.3<-ggplot(dat_Rh_1,aes(x=Count,y=respiration,
                          color=Treatment,group=Treatment))+
  geom_rect(aes(xmin=0.5,xmax=3.49,ymin=-Inf,ymax=Inf),
            fill="#DBF1FF",color = "NA")+
  geom_rect(aes(xmin=3.51,xmax=40.5,ymin=-Inf,ymax=Inf),
            fill="#FFE3DB",color = "NA")+
  geom_errorbar(aes(ymin=respiration - se,ymax=respiration + se),size=0.25,width=0.5,
                colour="black",position=position_dodge(0.000000001))+
  geom_line(linetype="solid", aes(color=Treatment), size=1.0)+
  geom_point(size=2.5)+
  geom_vline(xintercept =c(10.5,20.5,30.5),linetype="dashed",size=0.25)+
  scale_x_continuous(limits=c(0.5,40.5),expand = c(0,0),
                     breaks = c(0.5,2.5,4.5,6.5,8.5,
                                10.5,12.5,14.5,16.5,18.5,
                                20.5,22.5,24.5,26.5,28.5,
                                30.5,32.5,34.5,36.5,38.5),
                     labels = c("May","Jun","Jul","Aug","Sep",
                                "May","Jun","Jul","Aug","Sep",
                                "May","Jun","Jul","Aug","Sep",
                                "May","Jun","Jul","Aug","Sep"))+
  scale_y_continuous(limits=c(-0.5,10),expand = c(0,0))+
  scale_color_manual(values = c("royalblue1","orangered2"))+
  xlab("") + ylab("Rh umol m-2 s-1 " )+
  theme_bw(base_size = 15) +
  theme(legend.position = 'top',
        legend.title = element_blank(),
        panel.grid = element_blank(),
        strip.background = element_blank(),
        axis.text.y = element_text(size = 12, colour = "black"),
        axis.text.x = element_text(size = 12, colour = "black"))
p1.3

dat_Ra_1<-summarySE(dat_Ra_total,measurevar="respiration", groupvars = c("Count","Treatment","Rtype"))
attach(dat_Ra_1)
summary(dat_Ra_1)

p1.4<-ggplot(dat_Ra_1,aes(x=Count,y=respiration,
                          color=Treatment,group=Treatment))+
  geom_rect(aes(xmin=0.5,xmax=3.49,ymin=-Inf,ymax=Inf),
            fill="#DBF1FF",color = "NA")+
  geom_rect(aes(xmin=3.51,xmax=40.5,ymin=-Inf,ymax=Inf),
            fill="#FFE3DB",color = "NA")+
  geom_errorbar(aes(ymin=respiration - se,ymax=respiration + se),size=0.25,width=0.5,
                colour="black",position=position_dodge(0.000000001))+
  geom_line(linetype="solid", aes(color=Treatment), size=1.0)+
  geom_point(size=2.5)+
  geom_vline(xintercept =c(10.5,20.5,30.5),linetype="dashed",size=0.25)+
  scale_x_continuous(limits=c(0.5,40.5),expand = c(0,0),
                     breaks = c(0.5,2.5,4.5,6.5,8.5,
                                10.5,12.5,14.5,16.5,18.5,
                                20.5,22.5,24.5,26.5,28.5,
                                30.5,32.5,34.5,36.5,38.5),
                     labels = c("May","Jun","Jul","Aug","Sep",
                                "May","Jun","Jul","Aug","Sep",
                                "May","Jun","Jul","Aug","Sep",
                                "May","Jun","Jul","Aug","Sep"))+
  scale_y_continuous(limits=c(-0.5,10),expand = c(0,0))+
  scale_color_manual(values = c("royalblue1","orangered2"))+
  xlab("") + ylab("Ra umol m-2 s-1 " )+
  theme_bw(base_size = 15) +
  theme(legend.position = 'top',
        legend.title = element_blank(),
        panel.grid = element_blank(),
        strip.background = element_blank(),
        axis.text.y = element_text(size = 12, colour = "black"),
        axis.text.x = element_text(size = 12, colour = "black"))
p1.4

library(egg)
rs_dynamics<-ggarrange(p1.2,p1.3,p1.4, ncol=1)
ggsave("rs_dynamics.pdf",rs_dynamics,
       dpi=600, width = 26, height=29, units = "cm")


####CO2 flux in different years
dat_rs_sum<-read.csv("CO2 flux_sum.csv",header=T)
attach(dat_rs_sum)
summary(dat_rs_sum)

dat_rs_pre_sum<-dat_rs_sum[c(1:24), ]
dat_rs_warm_sum<-dat_rs_sum[c(25:120), ]
dat_rs_2018_sum<-dat_rs_sum[c(25:48), ]
dat_rs_2019_sum<-dat_rs_sum[c(49:72), ]
dat_rs_2020_sum<-dat_rs_sum[c(73:96), ]
dat_rs_2021_sum<-dat_rs_sum[c(97:120), ]
dat_rs_mean_sum<-dat_rs_sum[c(121:144), ]

####T test
summary(dat_rs_2018_sum)
####pre-warming
t.test(dat_rs_pre_sum$ respiration[dat_rs_pre_sum$Treatment =="CK" & dat_rs_pre_sum$Rtype =="Total"],
       dat_rs_pre_sum$ respiration[dat_rs_pre_sum$Treatment =="W"  & dat_rs_pre_sum$Rtype =="Total"],paired = T)
t.test(dat_rs_pre_sum$ respiration[dat_rs_pre_sum$Treatment =="CK" & dat_rs_pre_sum$Rtype =="H"],
       dat_rs_pre_sum$ respiration[dat_rs_pre_sum$Treatment =="W"  & dat_rs_pre_sum$Rtype =="H"],paired = T)
t.test(dat_rs_pre_sum$ respiration[dat_rs_pre_sum$Treatment =="CK" & dat_rs_pre_sum$Rtype =="A"],
       dat_rs_pre_sum$ respiration[dat_rs_pre_sum$Treatment =="W"  & dat_rs_pre_sum$Rtype =="A"],paired = T)
####4 years warming
t.test(dat_rs_mean_sum$ respiration[dat_rs_mean_sum$Treatment =="CK" & dat_rs_mean_sum$Rtype =="Total"],
       dat_rs_mean_sum$ respiration[dat_rs_mean_sum$Treatment =="W"  & dat_rs_mean_sum$Rtype =="Total"],paired = T)
t.test(dat_rs_mean_sum$ respiration[dat_rs_mean_sum$Treatment =="CK" & dat_rs_mean_sum$Rtype =="H"],
       dat_rs_mean_sum$ respiration[dat_rs_mean_sum$Treatment =="W"  & dat_rs_mean_sum$Rtype =="H"],paired = T)
t.test(dat_rs_mean_sum$ respiration[dat_rs_mean_sum$Treatment =="CK" & dat_rs_mean_sum$Rtype =="A"],
       dat_rs_mean_sum$ respiration[dat_rs_mean_sum$Treatment =="W"  & dat_rs_mean_sum$Rtype =="A"],paired = T)

p1.8<-ggplot(dat_rs_pre_sum,aes(x=Rtype,y=respiration,
                                fill=Treatment))+
  geom_boxplot()+
  scale_y_continuous(limits=c(-0.5,8.5),expand = c(0,0))+
  scale_fill_manual(values=c("royalblue1","orangered2")) +
  xlab("") + ylab("Soil CO2 efflux umol m-2 s-1 " )+
  theme_bw(base_size = 15) +
  theme(legend.position = 'top',
        legend.title = element_blank(),
        panel.grid = element_blank(),
        strip.background = element_blank(),
        axis.text.y = element_text(size = 12),
        axis.text.x = element_text(size = 12))
p1.8

p1.9<-ggplot(dat_rs_mean_sum,aes(x=Rtype,y=respiration,
                                 fill=Treatment))+
  geom_boxplot()+
  scale_y_continuous(limits=c(-0.5,8.5),expand = c(0,0))+
  scale_fill_manual(values=c("royalblue1","orangered2")) +
  xlab("") + ylab("Soil CO2 efflux umol m-2 s-1 " )+
  theme_bw(base_size = 15) +
  theme(legend.position = 'top',
        legend.title = element_blank(),
        panel.grid = element_blank(),
        strip.background = element_blank(),
        axis.text.y = element_text(size = 12),
        axis.text.x = element_text(size = 12))
p1.9

library(easyGgplot2)
ggplot2.multiplot(p1.8,p1.9,cols=2)

########in four years
p1.5<-ggplot(dat_rs_2018_sum,aes(x=Rtype,y=respiration,
                                 fill=Treatment))+
  geom_boxplot()+
  scale_y_continuous(limits=c(-0.5,8.5),expand = c(0,0))+
  scale_fill_manual(values=c("royalblue1","orangered2")) +
  xlab("") + ylab("Soil CO2 efflux umol m-2 s-1 " )+
  theme_bw(base_size = 15) +
  theme(legend.position = 'top',
        legend.title = element_blank(),
        panel.grid = element_blank(),
        strip.background = element_blank(),
        axis.text.y = element_text(size = 12),
        axis.text.x = element_text(size = 12))
p1.5

p1.6<-ggplot(dat_rs_2019_sum,aes(x=Rtype,y=respiration,
                                 fill=Treatment))+
  geom_boxplot()+
  scale_y_continuous(limits=c(-0.5,8.5),expand = c(0,0))+
  scale_fill_manual(values=c("royalblue1","orangered2")) +
  xlab("") + ylab("Soil CO2 efflux umol m-2 s-1 " )+
  theme_bw(base_size = 15) +
  theme(legend.position = 'top',
        legend.title = element_blank(),
        panel.grid = element_blank(),
        strip.background = element_blank(),
        axis.text.y = element_text(size = 12),
        axis.text.x = element_text(size = 12))
p1.6

p1.7<-ggplot(dat_rs_2020_sum,aes(x=Rtype,y=respiration,
                                 fill=Treatment))+
  geom_boxplot()+
  scale_y_continuous(limits=c(-0.5,8.5),expand = c(0,0))+
  scale_fill_manual(values=c("royalblue1","orangered2")) +
  xlab("") + ylab("Soil CO2 efflux umol m-2 s-1 " )+
  theme_bw(base_size = 15) +
  theme(legend.position = 'top',
        legend.title = element_blank(),
        panel.grid = element_blank(),
        strip.background = element_blank(),
        axis.text.y = element_text(size = 12),
        axis.text.x = element_text(size = 12))
p1.7

p1.75<-ggplot(dat_rs_2021_sum,aes(x=Rtype,y=respiration,
                                  fill=Treatment))+
  geom_boxplot()+
  scale_y_continuous(limits=c(-0.5,8.5),expand = c(0,0))+
  scale_fill_manual(values=c("royalblue1","orangered2")) +
  xlab("") + ylab("Soil CO2 efflux umol m-2 s-1 " )+
  theme_bw(base_size = 15) +
  theme(legend.position = 'top',
        legend.title = element_blank(),
        panel.grid = element_blank(),
        strip.background = element_blank(),
        axis.text.y = element_text(size = 12),
        axis.text.x = element_text(size = 12))
p1.75

library(easyGgplot2)
ggplot2.multiplot(p1.5,p1.6,p1.7,p1.75,cols=4)

###ez test
dat_rs_warm_sum_Rs<-dat_rs_warm_sum[dat_rs_warm_sum$Rtype=="Total",]
ezANOVA(data=dat_rs_warm_sum_Rs,dv=respiration,wid=ID,within=.(Time),between=Treatment, detailed=T) 
pwc_warm_sum_Rs <- dat_rs_warm_sum_Rs %>%
  group_by(Time) %>%
  pairwise_t_test(
    respiration ~Treatment, paired = TRUE,
    p.adjust.method = "bonferroni"
  )
data.frame(pwc_warm_sum_Rs)

dat_rh_warm_sum_Rh<-dat_rs_warm_sum[dat_rs_warm_sum$Rtype=="H",]
ezANOVA(data=dat_rh_warm_sum_Rh,dv=respiration,wid=ID,within=.(Time),between=Treatment, detailed=T) 
pwc_warm_sum_Rh <- dat_rh_warm_sum_Rh %>%
  group_by(Time) %>%
  pairwise_t_test(
    respiration ~Treatment, paired = TRUE,
    p.adjust.method = "bonferroni"
  )
data.frame(pwc_warm_sum_Rh)

dat_ra_warm_sum_Ra<-dat_rs_warm_sum[dat_rs_warm_sum$Rtype=="A",]
ezANOVA(data=dat_ra_warm_sum_Ra,dv=respiration,wid=ID,within=.(Time),between=Treatment, detailed=T) 
pwc_warm_sum_Ra <- dat_ra_warm_sum_Ra %>%
  group_by(Time) %>%
  pairwise_t_test(
    respiration ~Treatment, paired = TRUE,
    p.adjust.method = "bonferroni"
  )
data.frame(pwc_warm_sum_Ra)


###warming effect on soil respiration %
dat_rs_D<-read.csv("Warming effect% on CO2.csv",header=T)
summary(dat_rs_D)
dat_rs_D3<-dat_rs_D[c(1:48),-8 ]

dat_rs_D_Rs<-dat_rs_D3[dat_rs_D3$Rtype == "Total",]
summary(dat_rs_D_Rs)
dat_rs_D_Rh<-dat_rs_D3[dat_rs_D3$Rtype == "H",]
dat_rs_D_Ra<-dat_rs_D3[dat_rs_D3$Rtype == "A",]

###ez test
###for rs
ezANOVA(dat_rs_D_Rs,X.,Block,within = factor(Order),type=2,detailed = T) 
AOV<-aov(X.~factor(Order),dat_rs_D_Rs) 
TukeyHSD(AOV,p.adjust.methods="bonferroni") 
###for rh
ezANOVA(dat_rs_D_Rh,X.,Block,within = factor(Order),type=2,detailed = T) 
AOV<-aov(X.~factor(Order),dat_rs_D_Rh) 
TukeyHSD(AOV,p.adjust.methods="bonferroni") 
###for ra
ezANOVA(dat_rs_D_Ra,X.,Block,within = factor(Order),type=2,detailed = T) 
AOV<-aov(X.~factor(Order),dat_rs_D_Ra) 
TukeyHSD(AOV,p.adjust.methods="bonferroni") 

#variance<-aov(X. ~ Year, data=dat_rs_D_Ra)
#variance
#LSD_result <- LSD.test(variance,"Year", p.adj="none");LSD_result

dat_rs_D1<-summarySE(dat_rs_D,measurevar="X.", groupvars = c("Order","Rtype"))
dat_rs_D11<-ggplot(dat_rs_D1,aes(x=Order,y=X.,
                                 color=Rtype,group=Rtype))+
  geom_errorbar(aes(ymin=X. - se,ymax=X. + se),size=0.25,width=0.25,
                colour="black",position=position_dodge(0.000000001))+
  geom_line(linetype="solid", aes(color=Rtype), size=1.0)+
  geom_point(size=2.5)+
  scale_y_continuous(limits=c(-18,85),expand = c(0,0))+
  scale_color_manual(values = c("springgreen3","lemonchiffon3","darkgoldenrod2"))+
  xlab("time") + ylab("% increase" )+
  theme_bw(base_size = 15) +
  theme(legend.position = 'top',
        legend.title = element_blank(),
        panel.grid = element_blank(),
        strip.background = element_blank(),
        axis.text.y = element_text(size = 12),
        axis.text.x = element_text(size = 12))
dat_rs_D11

dat_rs_D2<-dat_rs_D1[c(1:12), ]
dat_rs_D21<-summarySE(dat_rs_D,measurevar="X.", groupvars = c("Order","Rtype"))

dat_rs_D211<-ggplot(dat_rs_D2,aes(x=Order,y=X.,
                                  color=Rtype,group=Rtype))+
  geom_errorbar(aes(ymin=X. - se,ymax=X. + se),size=0.25,width=0.25,
                colour="black",position=position_dodge(0.25))+
  geom_line(linetype="solid", aes(color=Rtype), size=1.0, position = position_dodge(width = 0.25))+
  geom_point(position = position_dodge(width = 0.25), size=2.5)+
  scale_y_continuous(limits=c(-18,85),expand = c(0,0))+
  scale_x_continuous(limits=c(0.75,4.25))+
  scale_color_manual(values = c("springgreen3","lemonchiffon3","darkgoldenrod2"))+
  xlab("time") + ylab("% increase" )+
  theme_bw(base_size = 15) +
  theme(legend.position = 'top',
        legend.title = element_blank(),
        panel.grid = element_blank(),
        strip.background = element_blank(),
        axis.text.y = element_text(size = 12, colour = "black"),
        axis.text.x = element_text(size = 12, colour = "black"))
dat_rs_D211
ggsave("dat_rs_D211.pdf",dat_rs_D211,
       dpi=600, width = 12, height=10, units = "cm")

####CO2 component %
dat_zufen<-read.csv("CO2 component.csv",header=T)
attach(dat_zufen)
summary(dat_zufen)

dat_zufen_Rh<-dat_zufen[dat_zufen$Rtype=="H",]
dat_zufen_Ra<-dat_zufen[dat_zufen$Rtype=="A",]

######CO2 component dynamics
summary(dat_zufen_Rh)
dat_zufen_Rh_1<-summarySE(dat_zufen_Rh,measurevar="ratio", groupvars = c("Count","Treatment","Rtype"))
attach(dat_zufen_Rh_1)
summary(dat_zufen_Rh_1)

p2.1<-ggplot(dat_zufen_Rh_1,aes(x=Count,y=ratio,
                                color=Treatment,group=Treatment))+
  geom_rect(aes(xmin=0.5,xmax=3.49,ymin=-Inf,ymax=Inf),
            fill="#DBF1FF",color = "NA")+
  geom_rect(aes(xmin=3.51,xmax=40.5,ymin=-Inf,ymax=Inf),
            fill="#FFE3DB",color = "NA")+
  geom_errorbar(aes(ymin=ratio - se,ymax=ratio + se),size=0.25,width=0.5,
                colour="black",position=position_dodge(0.000000001))+
  geom_line(linetype="solid", aes(color=Treatment), size=1.0)+
  geom_point(size=2.5)+
  geom_vline(xintercept =c(10.5,20.5,30.5),linetype="dashed",size=0.25)+
  scale_x_continuous(limits=c(0.5,40.5),expand = c(0,0),
                     breaks = c(0.5,2.5,4.5,6.5,8.5,
                                10.5,12.5,14.5,16.5,18.5,
                                20.5,22.5,24.5,26.5,28.5,
                                30.5,32.5,34.5,36.5,38.5),
                     labels = c("May","Jun","Jul","Aug","Sep",
                                "May","Jun","Jul","Aug","Sep",
                                "May","Jun","Jul","Aug","Sep",
                                "May","Jun","Jul","Aug","Sep"))+
  scale_y_continuous(limits=c(0,120),expand = c(0,0))+
  scale_color_manual(values = c("royalblue1","orangered2"))+
  xlab("") + ylab("Rh %" )+
  theme_bw(base_size = 15) +
  theme(legend.position = 'top',
        legend.title = element_blank(),
        panel.grid = element_blank(),
        strip.background = element_blank(),
        axis.text.y = element_text(size = 12, colour = "black"),
        axis.text.x = element_text(size = 12, colour = "black"))
p2.1

summary(dat_zufen_Ra)
dat_zufen_Ra_1<-summarySE(dat_zufen_Ra,measurevar="ratio", groupvars = c("Count","Treatment","Rtype"))
attach(dat_zufen_Ra_1)
summary(dat_zufen_Ra_1)

p2.2<-ggplot(dat_zufen_Ra_1,aes(x=Count,y=ratio,
                                color=Treatment,group=Treatment))+
  geom_rect(aes(xmin=0.5,xmax=3.49,ymin=-Inf,ymax=Inf),
            fill="#DBF1FF",color = "NA")+
  geom_rect(aes(xmin=3.51,xmax=40.5,ymin=-Inf,ymax=Inf),
            fill="#FFE3DB",color = "NA")+
  geom_errorbar(aes(ymin=ratio - se,ymax=ratio + se),size=0.25,width=0.5,
                colour="black",position=position_dodge(0.000000001))+
  geom_line(linetype="solid", aes(color=Treatment), size=1.0)+
  geom_point(size=2.5)+
  geom_vline(xintercept =c(10.5,20.5,30.5),linetype="dashed",size=0.25)+
  scale_x_continuous(limits=c(0.5,40.5),expand = c(0,0),
                     breaks = c(0.5,2.5,4.5,6.5,8.5,
                                10.5,12.5,14.5,16.5,18.5,
                                20.5,22.5,24.5,26.5,28.5,
                                30.5,32.5,34.5,36.5,38.5),
                     labels = c("May","Jun","Jul","Aug","Sep",
                                "May","Jun","Jul","Aug","Sep",
                                "May","Jun","Jul","Aug","Sep",
                                "May","Jun","Jul","Aug","Sep"))+
  scale_y_continuous(limits=c(0,120),expand = c(0,0))+
  scale_color_manual(values = c("royalblue1","orangered2"))+
  xlab("") + ylab("Ra %" )+
  theme_bw(base_size = 15) +
  theme(legend.position = 'top',
        legend.title = element_blank(),
        panel.grid = element_blank(),
        strip.background = element_blank(),
        axis.text.y = element_text(size = 12, colour = "black"),
        axis.text.x = element_text(size = 12, colour = "black"))
p2.2


library(egg)
rs_ratio<-ggarrange(p2.1,p2.2, ncol=1)
ggsave("rs_ratio_dynamics.pdf",rs_ratio,
       dpi=600, width = 26, height=19.33, units = "cm")

######CO2 component %-mean
dat_rsp<-read.csv("CO2 component_sum.csv",header=T)
attach(dat_rsp)
summary(dat_rsp)

t.test(dat_rsp$ ratio[dat_rsp$Treatment =="CK" & dat_rsp$Rtype =="H"],
       dat_rsp$ ratio[dat_rsp$Treatment =="W"  & dat_rsp$Rtype =="H"],paired = T)
t.test(dat_rsp$ ratio[dat_rsp$Treatment =="CK" & dat_rsp$Rtype =="A"],
       dat_rsp$ ratio[dat_rsp$Treatment =="W"  & dat_rsp$Rtype =="A"],paired = T)

dat_rsp_1<-summarySE(dat_rsp, measurevar="ratio", groupvars = c("Treatment","Rtype"))
attach(dat_rsp_1)
summary(dat_rsp_1)

dat_rsp_12<-ggplot(dat_rsp_1,aes(x =Rtype, y = ratio , fill =Treatment)) +
  geom_errorbar(aes(ymin=ratio - se,ymax=ratio + se),size=0.25,width=0.25,
                colour="black",position=position_dodge(0.4))+
  geom_bar(stat = "identity", width = 0.4, position = position_dodge(0.4))+
  xlab("") + ylab("Relative proportion (%)" )+
  labs(title = "")+
  scale_y_continuous(limits=c(0,100),expand = c(0,0))+
  scale_fill_manual(values = c("royalblue1","orangered2"))+
  theme_bw(base_size = 15)+
  theme(legend.position = 'top',
        legend.title = element_blank(),
        panel.grid = element_blank(),
        strip.background = element_blank(),
        axis.text.y = element_text(size = 12),
        axis.text.x = element_text(size = 12))
dat_rsp_12

###zufen-ez test
dat_zufen_warm<-dat_zufen[-c(1:16), ]
dat_zufen_warm_Rh<-dat_zufen_warm[dat_zufen_warm$Rtype=="H",]
summary(dat_zufen_warm_Rh)
dat_zufen_warm_Ra<-dat_zufen_warm[dat_zufen_warm$Rtype=="A",]
summary(dat_zufen_warm_Ra)

library(ez) 
ezANOVA(data=dat_zufen_warm_Rh,dv=ratio,wid=ID,within=.(Time),between=Treatment,type = 1,detailed=T) 

pwc_warm_zufen_Rh <- dat_zufen_warm_Rh %>%
  pairwise_t_test(
    ratio ~Treatment, paired = TRUE,
    p.adjust.method = "bonferroni"
  )
data.frame(pwc_warm_zufen_Rh)

ezANOVA(data=dat_zufen_warm_Ra,dv=ratio,wid=ID,within=.(Time),between=Treatment,type = 1,detailed=T) 

pwc_warm_zufen_Ra <- dat_zufen_warm_Ra %>%
  pairwise_t_test(
    ratio ~Treatment, paired = TRUE,
    p.adjust.method = "bonferroni"
  )
data.frame(pwc_warm_zufen_Ra)

###sp rs,rh,ra
dat_1<-read.csv("test1.csv",header=T)
summary(dat_1)

dat_1$R <- as.factor(dat_1$row)
dat_1$C <- as.factor(dat_1$col)

m0 <- SpATS(response = "respiration",  spatial = ~ SAP(col, row, nseg = c(1,4)), 
            genotype = "geno", 
            random = ~ R, 
            data = dat_1, control =  list(tolerance = 1e-03))

pred1.m0 <- predict(m0, newdata = dat_1)
plot(m0)
pred1.m0$residuals<-m0$residuals

pred2.m0 <- predict(m0, which = "geno", predFixed= "marginal")
summary(pred2.m0)

write.csv(pred1.m0,file="pred1.m0.csv",quote=F,row.names = F) ####N=4

#####T test for Corrected_CO2 flux
dat_2_clean<-read.csv("Corrected_CO2 flux.csv",header=T)
summary(dat_2_clean)

###begin warming
dat_2_clean_Rs<-dat_2_clean[dat_2_clean$Rtype=="Total",]
dat_2_clean_Rh<-dat_2_clean[dat_2_clean$Rtype=="H",]
dat_2_clean_Ra<-dat_2_clean[dat_2_clean$Rtype=="A",]

shapiro.test(dat_2_clean$residuals)
str(dat_2_before_Ra)
####T test
t.test(dat_2_clean_Rs$ Correct.value[dat_2_clean_Rs$Treatment =="CK"],
       dat_2_clean_Rs$ Correct.value[dat_2_clean_Rs$Treatment =="W" ],paired = T)
t.test(dat_2_clean_Rh$ Correct.value[dat_2_clean_Rh$Treatment =="CK"],
       dat_2_clean_Rh$ Correct.value[dat_2_clean_Rh$Treatment =="W" ],paired = T)
t.test(dat_2_clean_Ra$ Correct.value[dat_2_clean_Ra$Treatment =="CK"],
       dat_2_clean_Ra$ Correct.value[dat_2_clean_Ra$Treatment =="W" ],paired = T)

library(Rmisc)

dat_2_clean_sum<-summarySE(dat_2_clean,measurevar="Correct.value", groupvars = c("Treatment","Rtype"))
write.csv(dat_2_clean_sum,file="dat_2_clean_sum.csv",quote=F,row.names = F) 

#### plot 4 year average value
dat_rs_c<-read.csv("Corrected_CO2 flux.csv",header=T)
attach(dat_rs_c)
summary(dat_rs_c)

library(Rmisc);library(ggplot2)

dat_rs_c_mean_sum1<-summarySE(dat_rs_c,measurevar="Correct.value", groupvars = c("Treatment","Rtype"))
p1<-ggplot(dat_rs_c,aes(x=Rtype,y=Correct.value,
                        fill=Treatment))+
  geom_boxplot()+
  scale_y_continuous(limits=c(-0.5,8.5),expand = c(0,0))+
  scale_fill_manual(values=c("royalblue1","orangered2")) +
  xlab("") + ylab("Soil CO2 efflux umol m-2 s-1 " )+
  theme_bw(base_size = 15) +
  theme(legend.position = 'top',
        legend.title = element_blank(),
        panel.grid = element_blank(),
        strip.background = element_blank(),
        axis.text.y = element_text(size = 12,colour = "black"),
        axis.text.x = element_text(size = 12,colour = "black"))
p1

ggsave("p1.pdf",p1,
       dpi=600, width = 9, height=10, units = "cm")


###plant properties
######ANPP, AGB, BGB, BNPP
dat_plant<-read.csv("2018-2021 plant.csv")
summary(dat_plant)
attach(dat_plant)

library(reshape2);library(ggplot2);library(Rmisc);library(easyGgplot2)
dat_plant_sum<-dat_plant[c(33:40),]
summary(dat_plant_sum)

dat_plant_2018sum<-dat_plant[c(1:8),]
dat_plant_2019sum<-dat_plant[c(9:16),]
dat_plant_2020sum<-dat_plant[c(17:24),]
dat_plant_2021sum<-dat_plant[c(25:32),]

##total mean
t.test(dat_plant_sum$ANPP.g.m.2 [dat_plant_sum$Treatment =="CK" ],
       dat_plant_sum$ANPP.g.m.2 [dat_plant_sum$Treatment =="W" ],paired = T)
t.test(dat_plant_sum$AGB.g.m.2[dat_plant_sum$Treatment =="CK" ],
       dat_plant_sum$AGB.g.m.2[dat_plant_sum$Treatment =="W" ],paired = T)
t.test(dat_plant_sum$BGB.g.m.2[dat_plant_sum$Treatment =="CK" ],
       dat_plant_sum$BGB.g.m.2[dat_plant_sum$Treatment =="W" ],paired = T)
t.test(dat_plant_sum$BNPP.g.m.2[dat_plant_sum$Treatment =="CK" ],
       dat_plant_sum$BNPP.g.m.2[dat_plant_sum$Treatment =="W" ],paired = T)

#### ANPP
dat_anpp_sum<-dat_plant_sum[,c("Treatment","ANPP.g.m.2")]

attach(dat_anpp_sum)
dat_anpp_sum1<-summarySE(dat_anpp_sum,measurevar="ANPP.g.m.2", groupvars = "Treatment")
attach(dat_anpp_sum1)

Type<-factor(dat_anpp_sum1$Treatment)

p_anpp_sum<-ggplot(data=dat_anpp_sum1,aes(x=Treatment,y=ANPP.g.m.2,fill=Treatment))+
  geom_bar(stat = "identity", width = 0.4, position = position_dodge(0.4))+
  geom_errorbar(aes(ymin=ANPP.g.m.2-se, ymax =ANPP.g.m.2 + se), width = 0.2, size = 0.5, 
                position = position_dodge(0.4))+
  xlab("") + ylab(" " )+
  labs(title = "ANPP (g m-2)")+
  scale_y_continuous(limits=c(0,800),expand = c(0,0))+
  scale_fill_manual(values = c("royalblue1","orangered2"))+
  theme_bw(base_size = 15)+
  theme(legend.position = 'top',
        legend.title = element_blank(),
        panel.grid = element_blank(),
        strip.background = element_blank(),
        axis.text.y = element_text(size = 12),
        axis.text.x = element_text(size = 12))
p_anpp_sum

#### AGB
dat_agb_sum<-dat_plant_sum[,c("Treatment","AGB.g.m.2")]

attach(dat_agb_sum)
dat_agb_sum1<-summarySE(dat_agb_sum,measurevar="AGB.g.m.2", groupvars = "Treatment")
attach(dat_agb_sum1)

Type<-factor(dat_agb_sum1$Treatment)

p_agb_sum<-ggplot(data=dat_agb_sum1,aes(x=Treatment,y=AGB.g.m.2,fill=Treatment))+
  geom_bar(stat = "identity", width = 0.4, position = position_dodge(0.4))+
  geom_errorbar(aes(ymin=AGB.g.m.2-se, ymax =AGB.g.m.2 + se), width = 0.2, size = 0.5, 
                position = position_dodge(0.4))+
  xlab("") + ylab(" " )+
  labs(title = "AGB (g m-2)")+
  scale_y_continuous(limits=c(0,800),expand = c(0,0))+
  scale_fill_manual(values = c("royalblue1","orangered2"))+
  theme_bw(base_size = 15)+
  theme(legend.position = 'top',
        legend.title = element_blank(),
        panel.grid = element_blank(),
        strip.background = element_blank(),
        axis.text.y = element_text(size = 12),
        axis.text.x = element_text(size = 12))
p_agb_sum
#### BNPP
dat_bnpp_sum<-dat_plant_sum[,c("Treatment","BNPP.g.m.2")]

attach(dat_bnpp_sum)
dat_bnpp_sum1<-summarySE(dat_bnpp_sum,measurevar="BNPP.g.m.2", groupvars = "Treatment")
attach(dat_bnpp_sum1)

Type<-factor(dat_bnpp_sum1$Treatment)

p_bnpp_sum<-ggplot(data=dat_bnpp_sum1,aes(x=Treatment,y=BNPP.g.m.2,fill=Treatment))+
  geom_bar(stat = "identity", width = 0.4, position = position_dodge(0.4))+
  geom_errorbar(aes(ymin=BNPP.g.m.2-se, ymax =BNPP.g.m.2 + se), width = 0.2, size = 0.5, 
                position = position_dodge(0.4))+
  xlab("") + ylab(" " )+
  labs(title = "BNPP (g m-2)")+
  scale_y_continuous(limits=c(0,800),expand = c(0,0))+
  scale_fill_manual(values = c("royalblue1","orangered2"))+
  theme_bw(base_size = 15)+
  theme(legend.position = 'top',
        legend.title = element_blank(),
        panel.grid = element_blank(),
        strip.background = element_blank(),
        axis.text.y = element_text(size = 12),
        axis.text.x = element_text(size = 12))
p_bnpp_sum

#### BGB
dat_bgb_sum<-dat_plant_sum[,c("Treatment","BGB.g.m.2")]

attach(dat_bgb_sum)
dat_bgb_sum1<-summarySE(dat_bgb_sum,measurevar="BGB.g.m.2", groupvars = "Treatment")
attach(dat_bgb_sum1)

Type<-factor(dat_bgb_sum1$Treatment)

p_bgb_sum<-ggplot(data=dat_bgb_sum1,aes(x=Treatment,y=BGB.g.m.2,fill=Treatment))+
  geom_bar(stat = "identity", width = 0.4, position = position_dodge(0.4))+
  geom_errorbar(aes(ymin=BGB.g.m.2-se, ymax =BGB.g.m.2 + se), width = 0.2, size = 0.5, 
                position = position_dodge(0.4))+
  xlab("") + ylab(" " )+
  labs(title = "BGB (g m-2)")+
  scale_y_continuous(limits=c(0,1500),expand = c(0,0))+
  scale_fill_manual(values = c("royalblue1","orangered2"))+
  theme_bw(base_size = 15)+
  theme(legend.position = 'top',
        legend.title = element_blank(),
        panel.grid = element_blank(),
        strip.background = element_blank(),
        axis.text.y = element_text(size = 12),
        axis.text.x = element_text(size = 12))
p_bgb_sum

library(egg)
plant_sum<-ggarrange(p_anpp_sum,p_agb_sum,p_bnpp_sum,p_bgb_sum, ncol=2)
ggsave("plant_sum.pdf",plant_sum,
       dpi=400, width = 20, height=23, units = "cm")


#####plant in four years
library(ez) 
dat_plant_year<-dat_plant[c(1:32),]
summary(dat_plant_year)

dat_anpp_year<-dat_plant_year[,c("ID","Year","Time","Treatment","ANPP.g.m.2")]
ezANOVA(data=dat_anpp_year,dv=ANPP.g.m.2,wid=ID,within=.(Time),between=Treatment, type = 1,detailed=T) 

pwc_anpp <- dat_anpp_year %>%
  group_by(Time) %>%
  pairwise_t_test(
    ANPP.g.m.2 ~Treatment, paired = TRUE,
    p.adjust.method = "bonferroni"
  )
data.frame(pwc_anpp)

dat_agb_year<-dat_plant_year[,c("ID","Year","Time","Treatment","AGB.g.m.2")]
ezANOVA(data=dat_agb_year,dv=AGB.g.m.2,wid=ID,within=.(Time),between=Treatment, type = 1,detailed=T) 

pwc_agb <- dat_agb_year %>%
  group_by(Time) %>%
  pairwise_t_test(
    AGB.g.m.2 ~Treatment, paired = TRUE,
    p.adjust.method = "bonferroni"
  )
data.frame(pwc_agb)

dat_bnpp_year<-dat_plant_year[,c("ID","Year","Time","Treatment","BNPP.g.m.2")]
dat_bnpp_year<-dat_bnpp_year[c(9:32),]
ezANOVA(data=dat_bnpp_year,dv=BNPP.g.m.2,wid=ID,within=.(Time),between=Treatment, type = 1,detailed=T) 

pwc_bnpp <- dat_bnpp_year %>%
  group_by(Time) %>%
  pairwise_t_test(
    BNPP.g.m.2 ~Treatment, paired = TRUE,
    p.adjust.method = "bonferroni"
  )
data.frame(pwc_bnpp)

dat_bgb_year<-dat_plant_year[,c("ID","Year","Time","Treatment","BGB.g.m.2")]
dat_bgb_year<-dat_bgb_year[-c(17:24),]
ezANOVA(data=dat_bgb_year,dv=BGB.g.m.2,wid=ID,within=.(Time),between=Treatment, type = 1,detailed=T) 


###anpp
dat_anpp_year<-dat_plant_year[,c("ID","Year","Time","Treatment","ANPP.g.m.2")]
attach(dat_anpp_year)
dat_anpp_year1<-summarySE(dat_anpp_year,measurevar="ANPP.g.m.2", groupvars = c("Year","Treatment"))
attach(dat_anpp_year1)

Type<-factor(dat_anpp_year1$Treatment)
Year<-factor(dat_anpp_year1$Year)
p_anpp_year<-ggplot(data=dat_anpp_year1,aes(x=Treatment,y=ANPP.g.m.2,fill=Treatment))+
  geom_bar(stat = "identity", width = 0.4, position = position_dodge(0.4))+
  geom_errorbar(aes(ymin=ANPP.g.m.2-se, ymax =ANPP.g.m.2 + se), width = 0.2, size = 0.5, 
                position = position_dodge(0.4))+
  facet_grid(.~ Year)+
  xlab("") + ylab(" " )+
  labs(title = "ANPP (g m-2)")+
  scale_y_continuous(limits=c(0,800),expand = c(0,0))+
  scale_fill_manual(values = c("royalblue1","orangered2"))+
  theme_bw(base_size = 15)+
  theme(legend.position = 'top',
        legend.title = element_blank(),
        panel.grid = element_blank(),
        strip.background = element_blank(),
        axis.text.y = element_text(size = 12),
        axis.text.x = element_text(size = 12))
p_anpp_year

###agb
dat_agb_year<-dat_plant_year[,c("ID","Year","Time","Treatment","AGB.g.m.2")]
attach(dat_agb_year)
dat_agb_year1<-summarySE(dat_agb_year,measurevar="AGB.g.m.2", groupvars = c("Year","Treatment"))
attach(dat_agb_year1)

Type<-factor(dat_agb_year1$Treatment)
Year<-factor(dat_agb_year1$Year)
p_agb_year<-ggplot(data=dat_agb_year1,aes(x=Treatment,y=AGB.g.m.2,fill=Treatment))+
  geom_bar(stat = "identity", width = 0.4, position = position_dodge(0.4))+
  geom_errorbar(aes(ymin=AGB.g.m.2-se, ymax =AGB.g.m.2 + se), width = 0.2, size = 0.5, 
                position = position_dodge(0.4))+
  facet_grid(.~ Year)+
  xlab("") + ylab(" " )+
  labs(title = "AGB (g m-2)")+
  scale_y_continuous(limits=c(0,800),expand = c(0,0))+
  scale_fill_manual(values = c("royalblue1","orangered2"))+
  theme_bw(base_size = 15)+
  theme(legend.position = 'top',
        legend.title = element_blank(),
        panel.grid = element_blank(),
        strip.background = element_blank(),
        axis.text.y = element_text(size = 12),
        axis.text.x = element_text(size = 12))
p_agb_year


###bnpp
dat_bnpp_year<-dat_plant_year[,c("ID","Year","Time","Treatment","BNPP.g.m.2")]
attach(dat_bnpp_year)
dat_bnpp_year1<-summarySE(dat_bnpp_year,measurevar="BNPP.g.m.2", groupvars = c("Year","Treatment"))
attach(dat_bnpp_year1)

Type<-factor(dat_bnpp_year1$Treatment)
Year<-factor(dat_bnpp_year1$Year)
p_bnpp_year<-ggplot(data=dat_bnpp_year1,aes(x=Treatment,y=BNPP.g.m.2,fill=Treatment))+
  geom_bar(stat = "identity", width = 0.4, position = position_dodge(0.4))+
  geom_errorbar(aes(ymin=BNPP.g.m.2-se, ymax =BNPP.g.m.2 + se), width = 0.2, size = 0.5, 
                position = position_dodge(0.4))+
  facet_grid(.~ Year)+
  xlab("") + ylab(" " )+
  labs(title = "BNPP (g m-2)")+
  scale_y_continuous(limits=c(0,800),expand = c(0,0))+
  scale_fill_manual(values = c("royalblue1","orangered2"))+
  theme_bw(base_size = 15)+
  theme(legend.position = 'top',
        legend.title = element_blank(),
        panel.grid = element_blank(),
        strip.background = element_blank(),
        axis.text.y = element_text(size = 12),
        axis.text.x = element_text(size = 12))
p_bnpp_year

###bgb
dat_bgb_year<-dat_plant_year[,c("ID","Year","Time","Treatment","BGB.g.m.2")]
attach(dat_bgb_year)
dat_bgb_year1<-summarySE(dat_bgb_year,measurevar="BGB.g.m.2", groupvars = c("Year","Treatment"))
attach(dat_bgb_year1)

Type<-factor(dat_bgb_year1$Treatment)
Year<-factor(dat_bgb_year1$Year)
p_bgb_year<-ggplot(data=dat_bgb_year1,aes(x=Treatment,y=BGB.g.m.2,fill=Treatment))+
  geom_bar(stat = "identity", width = 0.4, position = position_dodge(0.4))+
  geom_errorbar(aes(ymin=BGB.g.m.2-se, ymax =BGB.g.m.2 + se), width = 0.2, size = 0.5, 
                position = position_dodge(0.4))+
  facet_grid(.~ Year)+
  xlab("") + ylab(" " )+
  labs(title = "BGB (g m-2)")+
  scale_y_continuous(limits=c(0,1500),expand = c(0,0))+
  scale_fill_manual(values = c("royalblue1","orangered2"))+
  theme_bw(base_size = 15)+
  theme(legend.position = 'top',
        legend.title = element_blank(),
        panel.grid = element_blank(),
        strip.background = element_blank(),
        axis.text.y = element_text(size = 12),
        axis.text.x = element_text(size = 12))
p_bgb_year

library(egg)
plant_year<-ggarrange(p_anpp_year,p_agb_year,p_bnpp_year,p_bgb_year, ncol=1)
ggsave("plant_year.pdf",plant_year,
       dpi=400, width = 30, height=46, units = "cm")
