# Supplementary material for: Whole-soil warming leads to substantial soil carbon emission in an alpine grassland
Source: Nat Commun. 2024 May 27;15:4489. doi: 10.1038/s41467-024-48736-w (PMC11130387; doi:10.1038/s41467-024-48736-w)
Supplement: Supplementary file 4 — Source data [file 41467_2024_48736_MOESM4_ESM.zip › Figshare数据上传/1. Whole-soil warming experiment/data_case-study.xlsx]

## Sheet: CO2 flux
Year	Date	ID	Time	Treatment	Rtype	respiration
2018	6.15	1	T0	CK	Total	4.19
2018	6.15	1	T0	CK	H	3.94
2018	6.15	1	T0	CK	A	0.25
2018	6.15	2	T0	W	Total	3.6
2018	6.15	2	T0	W	H	3.46
2018	6.15	2	T0	W	A	0.14
2018	6.15	3	T0	CK	Total	3.6
2018	6.15	3	T0	CK	H	3.4
2018	6.15	3	T0	CK	A	0.2
2018	6.15	4	T0	W	Total	4.36
2018	6.15	4	T0	W	H	4.75
2018	6.15	4	T0	W	A	0
2018	6.15	5	T0	CK	Total	3.26
2018	6.15	5	T0	CK	H	2.52
2018	6.15	5	T0	CK	A	0.74
2018	6.15	6	T0	W	Total	4.16
2018	6.15	6	T0	W	H	2.92
2018	6.15	6	T0	W	A	1.24
2018	6.15	7	T0	CK	Total	5.53
2018	6.15	7	T0	CK	H	2.43
2018	6.15	7	T0	CK	A	3.1
2018	6.15	8	T0	W	Total	3.05
2018	6.15	8	T0	W	H	3.03
2018	6.15	8	T0	W	A	0.02
2018	6.3	1	T1	CK	Total	5.41
2018	6.3	1	T1	CK	H	3.02
2018	6.3	1	T1	CK	A	2.39
2018	6.3	2	T1	W	Total	6.54
2018	6.3	2	T1	W	H	5.35
2018	6.3	2	T1	W	A	1.19
2018	6.3	3	T1	CK	Total	4.93
2018	6.3	3	T1	CK	H	4
2018	6.3	3	T1	CK	A	0.93
2018	6.3	4	T1	W	Total	6.73
2018	6.3	4	T1	W	H	4.76
2018	6.3	4	T1	W	A	1.97
2018	6.3	5	T1	CK	Total	4.5
2018	6.3	5	T1	CK	H	3.12
2018	6.3	5	T1	CK	A	1.38
2018	6.3	6	T1	W	Total	6.79
2018	6.3	6	T1	W	H	4.04
2018	6.3	6	T1	W	A	2.75
2018	6.3	7	T1	CK	Total	6.83
2018	6.3	7	T1	CK	H	2.33
2018	6.3	7	T1	CK	A	4.5
2018	6.3	8	T1	W	Total	4.8
2018	6.3	8	T1	W	H	3.88
2018	6.3	8	T1	W	A	0.92
2018	7.15	1	T2	CK	Total	4.68
2018	7.15	1	T2	CK	H	3.48
2018	7.15	1	T2	CK	A	1.2
2018	7.15	2	T2	W	Total	7.23
2018	7.15	2	T2	W	H	5.88
2018	7.15	2	T2	W	A	1.35
2018	7.15	3	T2	CK	Total	6.35
2018	7.15	3	T2	CK	H	6.33
2018	7.15	3	T2	CK	A	0.02
2018	7.15	4	T2	W	Total	7.67
2018	7.15	4	T2	W	H	5.98
2018	7.15	4	T2	W	A	1.69
2018	7.15	5	T2	CK	Total	6.3
2018	7.15	5	T2	CK	H	3.82
2018	7.15	5	T2	CK	A	2.48
2018	7.15	6	T2	W	Total	7.57
2018	7.15	6	T2	W	H	5.08
2018	7.15	6	T2	W	A	2.49
2018	7.15	7	T2	CK	Total	7.8
2018	7.15	7	T2	CK	H	4.82
2018	7.15	7	T2	CK	A	2.98
2018	7.15	8	T2	W	Total	9.14
2018	7.15	8	T2	W	H	6.05
2018	7.15	8	T2	W	A	3.09
2018	7.3	1	T3	CK	Total	5.23
2018	7.3	1	T3	CK	H	3.48
2018	7.3	1	T3	CK	A	1.75
2018	7.3	2	T3	W	Total	8.06
2018	7.3	2	T3	W	H	6.02
2018	7.3	2	T3	W	A	2.04
2018	7.3	3	T3	CK	Total	6.12
2018	7.3	3	T3	CK	H	3.93
2018	7.3	3	T3	CK	A	2.19
2018	7.3	4	T3	W	Total	6.37
2018	7.3	4	T3	W	H	5.76
2018	7.3	4	T3	W	A	0.61
2018	7.3	5	T3	CK	Total	5.7
2018	7.3	5	T3	CK	H	4.45
2018	7.3	5	T3	CK	A	1.25
2018	7.3	6	T3	W	Total	6.89
2018	7.3	6	T3	W	H	3.26
2018	7.3	6	T3	W	A	3.63
2018	7.3	7	T3	CK	Total	6.98
2018	7.3	7	T3	CK	H	3.29
2018	7.3	7	T3	CK	A	3.69
2018	7.3	8	T3	W	Total	5.9
2018	7.3	8	T3	W	H	5.22
2018	7.3	8	T3	W	A	0.68
2018	8.15	1	T4	CK	Total	3.28
2018	8.15	1	T4	CK	H	2.98
2018	8.15	1	T4	CK	A	0.3
2018	8.15	2	T4	W	Total	6.6
2018	8.15	2	T4	W	H	3.64
2018	8.15	2	T4	W	A	2.96
2018	8.15	3	T4	CK	Total	3.5
2018	8.15	3	T4	CK	H	2.21
2018	8.15	3	T4	CK	A	1.29
2018	8.15	4	T4	W	Total	4.8
2018	8.15	4	T4	W	H	3.06
2018	8.15	4	T4	W	A	1.74
2018	8.15	5	T4	CK	Total	4.17
2018	8.15	5	T4	CK	H	2.97
2018	8.15	5	T4	CK	A	1.2
2018	8.15	6	T4	W	Total	4.95
2018	8.15	6	T4	W	H	3.65
2018	8.15	6	T4	W	A	1.3
2018	8.15	7	T4	CK	Total	4.21
2018	8.15	7	T4	CK	H	3.35
2018	8.15	7	T4	CK	A	0.86
2018	8.15	8	T4	W	Total	4.76
2018	8.15	8	T4	W	H	4.51
2018	8.15	8	T4	W	A	0.25
2018	8.3	1	T5	CK	Total	4.59
2018	8.3	1	T5	CK	H	4.34
2018	8.3	1	T5	CK	A	0.25
2018	8.3	2	T5	W	Total	6.48
2018	8.3	2	T5	W	H	5.14
2018	8.3	2	T5	W	A	1.34
2018	8.3	3	T5	CK	Total	4.25
2018	8.3	3	T5	CK	H	3.87
2018	8.3	3	T5	CK	A	0.38
2018	8.3	4	T5	W	Total	5.27
2018	8.3	4	T5	W	H	4.08
2018	8.3	4	T5	W	A	1.19
2018	8.3	5	T5	CK	Total	4.46
2018	8.3	5	T5	CK	H	4.01
2018	8.3	5	T5	CK	A	0.45
2018	8.3	6	T5	W	Total	6.08
2018	8.3	6	T5	W	H	4.34
2018	8.3	6	T5	W	A	1.74
2018	8.3	7	T5	CK	Total	4.87
2018	8.3	7	T5	CK	H	4.4
2018	8.3	7	T5	CK	A	0.47
2018	8.3	8	T5	W	Total	5.7
2018	8.3	8	T5	W	H	4.17
2018	8.3	8	T5	W	A	1.53
2018	9.15	1	T6	CK	Total	3.83
2018	9.15	1	T6	CK	H	3.74
2018	9.15	1	T6	CK	A	0.09
2018	9.15	2	T6	W	Total	6.11
2018	9.15	2	T6	W	H	5.96
2018	9.15	2	T6	W	A	0.15
2018	9.15	3	T6	CK	Total	4.74
2018	9.15	3	T6	CK	H	3.77
2018	9.15	3	T6	CK	A	0.97
2018	9.15	4	T6	W	Total	5.96
2018	9.15	4	T6	W	H	4.65
2018	9.15	4	T6	W	A	1.31
2018	9.15	5	T6	CK	Total	4.29
2018	9.15	5	T6	CK	H	4.23
2018	9.15	5	T6	CK	A	0.06
2018	9.15	6	T6	W	Total	5.97
2018	9.15	6	T6	W	H	4.07
2018	9.15	6	T6	W	A	1.9
2018	9.15	7	T6	CK	Total	4.84
2018	9.15	7	T6	CK	H	3.46
2018	9.15	7	T6	CK	A	1.38
2018	9.15	8	T6	W	Total	4.62
2018	9.15	8	T6	W	H	4.71
2018	9.15	8	T6	W	A	0
2019	5.15	1	T7	CK	Total	0.79
2019	5.15	1	T7	CK	H	0.95
2019	5.15	1	T7	CK	A	0
2019	5.15	2	T7	W	Total	1.75
2019	5.15	2	T7	W	H	1.68
2019	5.15	2	T7	W	A	0.07
2019	5.15	3	T7	CK	Total	0.93
2019	5.15	3	T7	CK	H	0.72
2019	5.15	3	T7	CK	A	0.21
2019	5.15	4	T7	W	Total	2.31
2019	5.15	4	T7	W	H	1.62
2019	5.15	4	T7	W	A	0.69
2019	5.15	5	T7	CK	Total	1.18
2019	5.15	5	T7	CK	H	1.27
2019	5.15	5	T7	CK	A	0
2019	5.15	6	T7	W	Total	2.49
2019	5.15	6	T7	W	H	1.55
2019	5.15	6	T7	W	A	0.94
2019	5.15	7	T7	CK	Total	2.02
2019	5.15	7	T7	CK	H	1.95
2019	5.15	7	T7	CK	A	0.07
2019	5.15	8	T7	W	Total	2.84
2019	5.15	8	T7	W	H	1.77
2019	5.15	8	T7	W	A	1.07
2019	5.3	1	T8	CK	Total	3.45
2019	5.3	1	T8	CK	H	1.92
2019	5.3	1	T8	CK	A	1.53
2019	5.3	2	T8	W	Total	4.14
2019	5.3	2	T8	W	H	4.6
2019	5.3	2	T8	W	A	0
2019	5.3	3	T8	CK	Total	4.78
2019	5.3	3	T8	CK	H	2.96
2019	5.3	3	T8	CK	A	1.82
2019	5.3	4	T8	W	Total	4.98
2019	5.3	4	T8	W	H	2.89
2019	5.3	4	T8	W	A	2.09
2019	5.3	5	T8	CK	Total	3.15
2019	5.3	5	T8	CK	H	3.1
2019	5.3	5	T8	CK	A	0.05
2019	5.3	6	T8	W	Total	4.9
2019	5.3	6	T8	W	H	3.55
2019	5.3	6	T8	W	A	1.35
2019	5.3	7	T8	CK	Total	4.5
2019	5.3	7	T8	CK	H	2.52
2019	5.3	7	T8	CK	A	1.98
2019	5.3	8	T8	W	Total	4.93
2019	5.3	8	T8	W	H	2.98
2019	5.3	8	T8	W	A	1.95
2019	6.15	1	T9	CK	Total	4.18
2019	6.15	1	T9	CK	H	2.37
2019	6.15	1	T9	CK	A	1.81
2019	6.15	2	T9	W	Total	5.2
2019	6.15	2	T9	W	H	4.18
2019	6.15	2	T9	W	A	1.02
2019	6.15	3	T9	CK	Total	3.94
2019	6.15	3	T9	CK	H	3.67
2019	6.15	3	T9	CK	A	0.27
2019	6.15	4	T9	W	Total	5.22
2019	6.15	4	T9	W	H	3.68
2019	6.15	4	T9	W	A	1.54
2019	6.15	5	T9	CK	Total	4.47
2019	6.15	5	T9	CK	H	3.52
2019	6.15	5	T9	CK	A	0.95
2019	6.15	6	T9	W	Total	6.58
2019	6.15	6	T9	W	H	3.43
2019	6.15	6	T9	W	A	3.15
2019	6.15	7	T9	CK	Total	4.85
2019	6.15	7	T9	CK	H	3.22
2019	6.15	7	T9	CK	A	1.63
2019	6.15	8	T9	W	Total	6.97
2019	6.15	8	T9	W	H	3.51
2019	6.15	8	T9	W	A	3.46
2019	6.3	1	T10	CK	Total	2.55285
2019	6.3	1	T10	CK	H	1.6102
2019	6.3	1	T10	CK	A	0.94265
2019	6.3	2	T10	W	Total	3.39954
2019	6.3	2	T10	W	H	2.70285
2019	6.3	2	T10	W	A	0.696688
2019	6.3	3	T10	CK	Total	2.93133
2019	6.3	3	T10	CK	H	1.87238
2019	6.3	3	T10	CK	A	1.05894
2019	6.3	4	T10	W	Total	4.42761
2019	6.3	4	T10	W	H	2.7376
2019	6.3	4	T10	W	A	1.69001
2019	6.3	5	T10	CK	Total	2.98135
2019	6.3	5	T10	CK	H	2.33205
2019	6.3	5	T10	CK	A	0.6493
2019	6.3	6	T10	W	Total	4.70253
2019	6.3	6	T10	W	H	2.77546
2019	6.3	6	T10	W	A	1.92707
2019	6.3	7	T10	CK	Total	4.63365
2019	6.3	7	T10	CK	H	2.94139
2019	6.3	7	T10	CK	A	1.69226
2019	6.3	8	T10	W	Total	6.50125
2019	6.3	8	T10	W	H	4.16495
2019	6.3	8	T10	W	A	2.3363
2019	7.15	1	T11	CK	Total	3.93447
2019	7.15	1	T11	CK	H	2.04993
2019	7.15	1	T11	CK	A	1.88454
2019	7.15	2	T11	W	Total	5.03961
2019	7.15	2	T11	W	H	3.6313
2019	7.15	2	T11	W	A	1.40831
2019	7.15	3	T11	CK	Total	4.20937
2019	7.15	3	T11	CK	H	2.4414
2019	7.15	3	T11	CK	A	1.76798
2019	7.15	4	T11	W	Total	6.58961
2019	7.15	4	T11	W	H	3.9141
2019	7.15	4	T11	W	A	2.67551
2019	7.15	5	T11	CK	Total	4.37855
2019	7.15	5	T11	CK	H	2.79975
2019	7.15	5	T11	CK	A	1.57881
2019	7.15	6	T11	W	Total	5.69025
2019	7.15	6	T11	W	H	3.0596
2019	7.15	6	T11	W	A	2.63065
2019	7.15	7	T11	CK	Total	4.15388
2019	7.15	7	T11	CK	H	2.34793
2019	7.15	7	T11	CK	A	1.80594
2019	7.15	8	T11	W	Total	5.61322
2019	7.15	8	T11	W	H	3.14482
2019	7.15	8	T11	W	A	2.4684
2019	7.3	1	T12	CK	Total	4.17002
2019	7.3	1	T12	CK	H	2.5485
2019	7.3	1	T12	CK	A	1.62153
2019	7.3	2	T12	W	Total	4.86711
2019	7.3	2	T12	W	H	3.58505
2019	7.3	2	T12	W	A	1.28206
2019	7.3	3	T12	CK	Total	4.33205
2019	7.3	3	T12	CK	H	2.6013
2019	7.3	3	T12	CK	A	1.73075
2019	7.3	4	T12	W	Total	6.35559
2019	7.3	4	T12	W	H	3.6046
2019	7.3	4	T12	W	A	2.75099
2019	7.3	5	T12	CK	Total	4.77915
2019	7.3	5	T12	CK	H	2.54338
2019	7.3	5	T12	CK	A	2.23577
2019	7.3	6	T12	W	Total	6.9661
2019	7.3	6	T12	W	H	4.19645
2019	7.3	6	T12	W	A	2.76965
2019	7.3	7	T12	CK	Total	6.04782
2019	7.3	7	T12	CK	H	3.18765
2019	7.3	7	T12	CK	A	2.86017
2019	7.3	8	T12	W	Total	6.90327
2019	7.3	8	T12	W	H	4.62415
2019	7.3	8	T12	W	A	2.27913
2019	8.15	1	T13	CK	Total	4.09842
2019	8.15	1	T13	CK	H	3.0046
2019	8.15	1	T13	CK	A	1.09383
2019	8.15	2	T13	W	Total	4.92474
2019	8.15	2	T13	W	H	4.24435
2019	8.15	2	T13	W	A	0.680388
2019	8.15	3	T13	CK	Total	3.78695
2019	8.15	3	T13	CK	H	2.506
2019	8.15	3	T13	CK	A	1.28095
2019	8.15	4	T13	W	Total	4.65217
2019	8.15	4	T13	W	H	2.22945
2019	8.15	4	T13	W	A	2.42272
2019	8.15	5	T13	CK	Total	3.40314
2019	8.15	5	T13	CK	H	1.96355
2019	8.15	5	T13	CK	A	1.4396
2019	8.15	6	T13	W	Total	4.62431
2019	8.15	6	T13	W	H	1.87813
2019	8.15	6	T13	W	A	2.74618
2019	8.15	7	T13	CK	Total	4.1122
2019	8.15	7	T13	CK	H	1.94768
2019	8.15	7	T13	CK	A	2.16452
2019	8.15	8	T13	W	Total	4.68335
2019	8.15	8	T13	W	H	2.49785
2019	8.15	8	T13	W	A	2.1855
2019	8.3	1	T14	CK	Total	2.6334
2019	8.3	1	T14	CK	H	2.05422
2019	8.3	1	T14	CK	A	0.57918
2019	8.3	2	T14	W	Total	3.69188
2019	8.3	2	T14	W	H	3.6523
2019	8.3	2	T14	W	A	0.039575
2019	8.3	3	T14	CK	Total	3.76037
2019	8.3	3	T14	CK	H	2.71275
2019	8.3	3	T14	CK	A	1.04763
2019	8.3	4	T14	W	Total	4.23559
2019	8.3	4	T14	W	H	3.00705
2019	8.3	4	T14	W	A	1.22854
2019	8.3	5	T14	CK	Total	4.04945
2019	8.3	5	T14	CK	H	2.52684
2019	8.3	5	T14	CK	A	1.52262
2019	8.3	6	T14	W	Total	5.60186
2019	8.3	6	T14	W	H	4.2833
2019	8.3	6	T14	W	A	1.31856
2019	8.3	7	T14	CK	Total	6.14018
2019	8.3	7	T14	CK	H	4.51995
2019	8.3	7	T14	CK	A	1.62023
2019	8.3	8	T14	W	Total	6.30405
2019	8.3	8	T14	W	H	6.5974
2019	8.3	8	T14	W	A	0
2019	9.15	1	T15	CK	Total	2.15375
2019	9.15	1	T15	CK	H	1.82137
2019	9.15	1	T15	CK	A	0.332375
2019	9.15	2	T15	W	Total	2.5502
2019	9.15	2	T15	W	H	3.08755
2019	9.15	2	T15	W	A	0
2019	9.15	3	T15	CK	Total	2.39975
2019	9.15	3	T15	CK	H	1.80814
2019	9.15	3	T15	CK	A	0.59161
2019	9.15	4	T15	W	Total	2.93725
2019	9.15	4	T15	W	H	2.10199
2019	9.15	4	T15	W	A	0.83526
2019	9.15	5	T15	CK	Total	2.41675
2019	9.15	5	T15	CK	H	1.79398
2019	9.15	5	T15	CK	A	0.622765
2019	9.15	6	T15	W	Total	3.2077
2019	9.15	6	T15	W	H	2.38763
2019	9.15	6	T15	W	A	0.820069
2019	9.15	7	T15	CK	Total	3.16115
2019	9.15	7	T15	CK	H	2.57805
2019	9.15	7	T15	CK	A	0.583105
2019	9.15	8	T15	W	Total	4.1275
2019	9.15	8	T15	W	H	3.46425
2019	9.15	8	T15	W	A	0.66325
2019	9.3	1	T16	CK	Total	1.8965
2019	9.3	1	T16	CK	H	1.44912
2019	9.3	1	T16	CK	A	0.44738
2019	9.3	2	T16	W	Total	2.23425
2019	9.3	2	T16	W	H	2.34246
2019	9.3	2	T16	W	A	0
2019	9.3	3	T16	CK	Total	1.90857
2019	9.3	3	T16	CK	H	1.26825
2019	9.3	3	T16	CK	A	0.640325
2019	9.3	4	T16	W	Total	3.00623
2019	9.3	4	T16	W	H	1.92623
2019	9.3	4	T16	W	A	1.07999
2019	9.3	5	T16	CK	Total	2.198
2019	9.3	5	T16	CK	H	1.50679
2019	9.3	5	T16	CK	A	0.69121
2019	9.3	6	T16	W	Total	3.1612
2019	9.3	6	T16	W	H	1.95497
2019	9.3	6	T16	W	A	1.20623
2019	9.3	7	T16	CK	Total	2.94037
2019	9.3	7	T16	CK	H	1.80403
2019	9.3	7	T16	CK	A	1.13634
2019	9.3	8	T16	W	Total	3.37565
2019	9.3	8	T16	W	H	2.54931
2019	9.3	8	T16	W	A	0.826337
2020	5.15	1	T17	CK	Total	0.956245
2020	5.15	1	T17	CK	H	0.30235
2020	5.15	1	T17	CK	A	0.653895
2020	5.15	2	T17	W	Total	1.90465
2020	5.15	2	T17	W	H	1.5181
2020	5.15	2	T17	W	A	0.38655
2020	5.15	3	T17	CK	Total	1.43846
2020	5.15	3	T17	CK	H	0.49327
2020	5.15	3	T17	CK	A	0.945192
2020	5.15	4	T17	W	Total	1.98097
2020	5.15	4	T17	W	H	0.91401
2020	5.15	4	T17	W	A	1.06696
2020	5.15	5	T17	CK	Total	1.57048
2020	5.15	5	T17	CK	H	1.2144
2020	5.15	5	T17	CK	A	0.356075
2020	5.15	6	T17	W	Total	1.75773
2020	5.15	6	T17	W	H	0.762245
2020	5.15	6	T17	W	A	0.995486
2020	5.15	7	T17	CK	Total	2.22494
2020	5.15	7	T17	CK	H	1.16025
2020	5.15	7	T17	CK	A	1.06469
2020	5.15	8	T17	W	Total	2.27214
2020	5.15	8	T17	W	H	1.08004
2020	5.15	8	T17	W	A	1.1921
2020	5.3	1	T18	CK	Total	1.81773
2020	5.3	1	T18	CK	H	0.575855
2020	5.3	1	T18	CK	A	1.24187
2020	5.3	2	T18	W	Total	2.5859
2020	5.3	2	T18	W	H	2.0406
2020	5.3	2	T18	W	A	0.5453
2020	5.3	3	T18	CK	Total	1.97657
2020	5.3	3	T18	CK	H	1.10816
2020	5.3	3	T18	CK	A	0.868415
2020	5.3	4	T18	W	Total	3.04937
2020	5.3	4	T18	W	H	1.6376
2020	5.3	4	T18	W	A	1.41178
2020	5.3	5	T18	CK	Total	2.25041
2020	5.3	5	T18	CK	H	1.66158
2020	5.3	5	T18	CK	A	0.588832
2020	5.3	6	T18	W	Total	3.04481
2020	5.3	6	T18	W	H	2.33015
2020	5.3	6	T18	W	A	0.714662
2020	5.3	7	T18	CK	Total	3.25412
2020	5.3	7	T18	CK	H	1.6094
2020	5.3	7	T18	CK	A	1.64472
2020	5.3	8	T18	W	Total	3.13948
2020	5.3	8	T18	W	H	2.02258
2020	5.3	8	T18	W	A	1.11689
2020	6.15	1	T19	CK	Total	2.147
2020	6.15	1	T19	CK	H	0.9996
2020	6.15	1	T19	CK	A	1.1474
2020	6.15	2	T19	W	Total	5.0093
2020	6.15	2	T19	W	H	3.4307
2020	6.15	2	T19	W	A	1.5786
2020	6.15	3	T19	CK	Total	3.3618
2020	6.15	3	T19	CK	H	2.3316
2020	6.15	3	T19	CK	A	1.0302
2020	6.15	4	T19	W	Total	6.0832
2020	6.15	4	T19	W	H	3.25667
2020	6.15	4	T19	W	A	2.82653
2020	6.15	5	T19	CK	Total	3.3855
2020	6.15	5	T19	CK	H	2.08121
2020	6.15	5	T19	CK	A	1.30429
2020	6.15	6	T19	W	Total	4.87286
2020	6.15	6	T19	W	H	2.46367
2020	6.15	6	T19	W	A	2.4092
2020	6.15	7	T19	CK	Total	3.63393
2020	6.15	7	T19	CK	H	1.93225
2020	6.15	7	T19	CK	A	1.70168
2020	6.15	8	T19	W	Total	4.52557
2020	6.15	8	T19	W	H	1.83505
2020	6.15	8	T19	W	A	2.69053
2020	6.3	1	T20	CK	Total	3.5663
2020	6.3	1	T20	CK	H	1.46765
2020	6.3	1	T20	CK	A	2.09864
2020	6.3	2	T20	W	Total	4.81514
2020	6.3	2	T20	W	H	3.10174
2020	6.3	2	T20	W	A	1.7134
2020	6.3	3	T20	CK	Total	4.25558
2020	6.3	3	T20	CK	H	1.91719
2020	6.3	3	T20	CK	A	2.33839
2020	6.3	4	T20	W	Total	5.74106
2020	6.3	4	T20	W	H	2.36562
2020	6.3	4	T20	W	A	3.37545
2020	6.3	5	T20	CK	Total	4.6646
2020	6.3	5	T20	CK	H	2.39936
2020	6.3	5	T20	CK	A	2.26524
2020	6.3	6	T20	W	Total	6.05181
2020	6.3	6	T20	W	H	3.165
2020	6.3	6	T20	W	A	2.88681
2020	6.3	7	T20	CK	Total	5.00535
2020	6.3	7	T20	CK	H	1.97819
2020	6.3	7	T20	CK	A	3.02716
2020	6.3	8	T20	W	Total	5.0118
2020	6.3	8	T20	W	H	2.15252
2020	6.3	8	T20	W	A	2.85928
2020	7.15	1	T21	CK	Total	4.96063
2020	7.15	1	T21	CK	H	1.84845
2020	7.15	1	T21	CK	A	3.11218
2020	7.15	2	T21	W	Total	7.43954
2020	7.15	2	T21	W	H	4.46271
2020	7.15	2	T21	W	A	2.97683
2020	7.15	3	T21	CK	Total	6.15332
2020	7.15	3	T21	CK	H	3.70745
2020	7.15	3	T21	CK	A	2.44588
2020	7.15	4	T21	W	Total	7.95902
2020	7.15	4	T21	W	H	4.90565
2020	7.15	4	T21	W	A	3.05337
2020	7.15	5	T21	CK	Total	6.5553
2020	7.15	5	T21	CK	H	4.3329
2020	7.15	5	T21	CK	A	2.2224
2020	7.15	6	T21	W	Total	7.74793
2020	7.15	6	T21	W	H	4.4275
2020	7.15	6	T21	W	A	3.32043
2020	7.15	7	T21	CK	Total	6.90332
2020	7.15	7	T21	CK	H	3.4036
2020	7.15	7	T21	CK	A	3.49973
2020	7.15	8	T21	W	Total	7.58131
2020	7.15	8	T21	W	H	4.7315
2020	7.15	8	T21	W	A	2.84981
2020	7.3	1	T22	CK	Total	4.8429
2020	7.3	1	T22	CK	H	2.22165
2020	7.3	1	T22	CK	A	2.62126
2020	7.3	2	T22	W	Total	7.21328
2020	7.3	2	T22	W	H	3.04415
2020	7.3	2	T22	W	A	4.16912
2020	7.3	3	T22	CK	Total	4.83105
2020	7.3	3	T22	CK	H	2.6178
2020	7.3	3	T22	CK	A	2.21325
2020	7.3	4	T22	W	Total	5.63673
2020	7.3	4	T22	W	H	2.9356
2020	7.3	4	T22	W	A	2.70113
2020	7.3	5	T22	CK	Total	5.33758
2020	7.3	5	T22	CK	H	2.6282
2020	7.3	5	T22	CK	A	2.70938
2020	7.3	6	T22	W	Total	6.64084
2020	7.3	6	T22	W	H	3.11019
2020	7.3	6	T22	W	A	3.53065
2020	7.3	7	T22	CK	Total	7.41533
2020	7.3	7	T22	CK	H	2.30305
2020	7.3	7	T22	CK	A	5.11228
2020	7.3	8	T22	W	Total	7.07645
2020	7.3	8	T22	W	H	3.768
2020	7.3	8	T22	W	A	3.30845
2020	8.15	1	T23	CK	Total	5.26178
2020	8.15	1	T23	CK	H	2.20505
2020	8.15	1	T23	CK	A	3.05673
2020	8.15	2	T23	W	Total	5.83894
2020	8.15	2	T23	W	H	3.59694
2020	8.15	2	T23	W	A	2.24199
2020	8.15	3	T23	CK	Total	5.41768
2020	8.15	3	T23	CK	H	2.52
2020	8.15	3	T23	CK	A	2.89768
2020	8.15	4	T23	W	Total	6.76917
2020	8.15	4	T23	W	H	3.23665
2020	8.15	4	T23	W	A	3.53253
2020	8.15	5	T23	CK	Total	6.2903
2020	8.15	5	T23	CK	H	2.88692
2020	8.15	5	T23	CK	A	3.40339
2020	8.15	6	T23	W	Total	7.79515
2020	8.15	6	T23	W	H	3.84855
2020	8.15	6	T23	W	A	3.9466
2020	8.15	7	T23	CK	Total	7.01023
2020	8.15	7	T23	CK	H	2.43164
2020	8.15	7	T23	CK	A	4.57859
2020	8.15	8	T23	W	Total	8.09256
2020	8.15	8	T23	W	H	4.55225
2020	8.15	8	T23	W	A	3.54031
2020	8.3	1	T24	CK	Total	4.1343
2020	8.3	1	T24	CK	H	2.13485
2020	8.3	1	T24	CK	A	1.99945
2020	8.3	2	T24	W	Total	4.0664
2020	8.3	2	T24	W	H	2.70732
2020	8.3	2	T24	W	A	1.35908
2020	8.3	3	T24	CK	Total	3.88545
2020	8.3	3	T24	CK	H	2.1371
2020	8.3	3	T24	CK	A	1.74835
2020	8.3	4	T24	W	Total	5.27921
2020	8.3	4	T24	W	H	2.48985
2020	8.3	4	T24	W	A	2.78936
2020	8.3	5	T24	CK	Total	4.08378
2020	8.3	5	T24	CK	H	1.74
2020	8.3	5	T24	CK	A	2.34377
2020	8.3	6	T24	W	Total	5.66427
2020	8.3	6	T24	W	H	3.1631
2020	8.3	6	T24	W	A	2.50117
2020	8.3	7	T24	CK	Total	5.38237
2020	8.3	7	T24	CK	H	2.59285
2020	8.3	7	T24	CK	A	2.78952
2020	8.3	8	T24	W	Total	6.13545
2020	8.3	8	T24	W	H	3.34215
2020	8.3	8	T24	W	A	2.7933
2020	9.15	1	T25	CK	Total	4.22545
2020	9.15	1	T25	CK	H	1.96885
2020	9.15	1	T25	CK	A	2.2566
2020	9.15	2	T25	W	Total	5.25962
2020	9.15	2	T25	W	H	3.39095
2020	9.15	2	T25	W	A	1.86867
2020	9.15	3	T25	CK	Total	5.2959
2020	9.15	3	T25	CK	H	2.63103
2020	9.15	3	T25	CK	A	2.66486
2020	9.15	4	T25	W	Total	5.57055
2020	9.15	4	T25	W	H	3.38695
2020	9.15	4	T25	W	A	2.1836
2020	9.15	5	T25	CK	Total	4.6237
2020	9.15	5	T25	CK	H	2.34691
2020	9.15	5	T25	CK	A	2.27679
2020	9.15	6	T25	W	Total	5.7069
2020	9.15	6	T25	W	H	3.822
2020	9.15	6	T25	W	A	1.8849
2020	9.15	7	T25	CK	Total	5.12805
2020	9.15	7	T25	CK	H	2.48735
2020	9.15	7	T25	CK	A	2.6407
2020	9.15	8	T25	W	Total	4.88323
2020	9.15	8	T25	W	H	2.7461
2020	9.15	8	T25	W	A	2.13713
2020	9.3	1	T26	CK	Total	2.9139
2020	9.3	1	T26	CK	H	1.8258
2020	9.3	1	T26	CK	A	1.0881
2020	9.3	2	T26	W	Total	3.21905
2020	9.3	2	T26	W	H	2.2314
2020	9.3	2	T26	W	A	0.98765
2020	9.3	3	T26	CK	Total	3.03832
2020	9.3	3	T26	CK	H	1.72605
2020	9.3	3	T26	CK	A	1.31227
2020	9.3	4	T26	W	Total	3.67789
2020	9.3	4	T26	W	H	2.73696
2020	9.3	4	T26	W	A	0.940928
2020	9.3	5	T26	CK	Total	2.65473
2020	9.3	5	T26	CK	H	1.67931
2020	9.3	5	T26	CK	A	0.97541
2020	9.3	6	T26	W	Total	3.49352
2020	9.3	6	T26	W	H	5.37355
2020	9.3	6	T26	W	A	0
2020	9.3	7	T26	CK	Total	3.80448
2020	9.3	7	T26	CK	H	1.57852
2020	9.3	7	T26	CK	A	2.22595
2020	9.3	8	T26	W	Total	3.57484
2020	9.3	8	T26	W	H	1.93257
2020	9.3	8	T26	W	A	1.64227
2021	5	1	T27	CK	Total	0.541024
2021	5	1	T27	CK	H	0.269375
2021	5	1	T27	CK	A	0.271649
2021	5	2	T27	W	Total	1.3988
2021	5	2	T27	W	H	0.869098
2021	5	2	T27	W	A	0.529706
2021	5	3	T27	CK	Total	0.347114
2021	5	3	T27	CK	H	0.668122
2021	5	3	T27	CK	A	0
2021	5	4	T27	W	Total	1.70277
2021	5	4	T27	W	H	2.58001
2021	5	4	T27	W	A	0
2021	5	5	T27	CK	Total	1.33968
2021	5	5	T27	CK	H	1.21474
2021	5	5	T27	CK	A	0.124944
2021	5	6	T27	W	Total	2.13617
2021	5	6	T27	W	H	0.419675
2021	5	6	T27	W	A	1.7165
2021	5	7	T27	CK	Total	1.66998
2021	5	7	T27	CK	H	1.17089
2021	5	7	T27	CK	A	0.499092
2021	5	8	T27	W	Total	2.74427
2021	5	8	T27	W	H	1.0542
2021	5	8	T27	W	A	1.69007
2021	6	1	T28	CK	Total	2.42764
2021	6	1	T28	CK	H	0.651516
2021	6	1	T28	CK	A	1.77613
2021	6	2	T28	W	Total	3.70841
2021	6	2	T28	W	H	1.87647
2021	6	2	T28	W	A	1.83193
2021	6	3	T28	CK	Total	2.24702
2021	6	3	T28	CK	H	1.26608
2021	6	3	T28	CK	A	0.980938
2021	6	4	T28	W	Total	3.74967
2021	6	4	T28	W	H	0.65036
2021	6	4	T28	W	A	3.09931
2021	6	5	T28	CK	Total	2.32474
2021	6	5	T28	CK	H	1.31543
2021	6	5	T28	CK	A	1.0093
2021	6	6	T28	W	Total	3.5043
2021	6	6	T28	W	H	1.8313
2021	6	6	T28	W	A	1.673
2021	6	7	T28	CK	Total	2.12495
2021	6	7	T28	CK	H	1.07768
2021	6	7	T28	CK	A	1.04727
2021	6	8	T28	W	Total	3.47968
2021	6	8	T28	W	H	1.58817
2021	6	8	T28	W	A	1.89151
2021	7	1	T29	CK	Total	6.05542
2021	7	1	T29	CK	H	3.1467
2021	7	1	T29	CK	A	2.90872
2021	7	2	T29	W	Total	7.04071
2021	7	2	T29	W	H	4.20868
2021	7	2	T29	W	A	2.83203
2021	7	3	T29	CK	Total	6.17208
2021	7	3	T29	CK	H	3.23643
2021	7	3	T29	CK	A	2.93565
2021	7	4	T29	W	Total	6.21496
2021	7	4	T29	W	H	3.64376
2021	7	4	T29	W	A	2.5712
2021	7	5	T29	CK	Total	5.25148
2021	7	5	T29	CK	H	2.92333
2021	7	5	T29	CK	A	2.32815
2021	7	6	T29	W	Total	6.61653
2021	7	6	T29	W	H	5.46704
2021	7	6	T29	W	A	1.14949
2021	7	7	T29	CK	Total	7.41667
2021	7	7	T29	CK	H	3.10215
2021	7	7	T29	CK	A	4.31452
2021	7	8	T29	W	Total	7.17097
2021	7	8	T29	W	H	2.55708
2021	7	8	T29	W	A	4.61389
2021	8	1	T30	CK	Total	5.18523
2021	8	1	T30	CK	H	3.92341
2021	8	1	T30	CK	A	1.26182
2021	8	2	T30	W	Total	5.16063
2021	8	2	T30	W	H	5.16154
2021	8	2	T30	W	A	0
2021	8	3	T30	CK	Total	4.85363
2021	8	3	T30	CK	H	3.71293
2021	8	3	T30	CK	A	1.1407
2021	8	4	T30	W	Total	5.69672
2021	8	4	T30	W	H	5.14915
2021	8	4	T30	W	A	0.547571
2021	8	5	T30	CK	Total	4.81293
2021	8	5	T30	CK	H	1.03896
2021	8	5	T30	CK	A	3.77397
2021	8	6	T30	W	Total	5.11538
2021	8	6	T30	W	H	5.40193
2021	8	6	T30	W	A	0
2021	8	7	T30	CK	Total	4.95607
2021	8	7	T30	CK	H	1.0038
2021	8	7	T30	CK	A	3.95227
2021	8	8	T30	W	Total	5.69423
2021	8	8	T30	W	H	2.21056
2021	8	8	T30	W	A	3.48367
2021	9	1	T31	CK	Total	2.71591
2021	9	1	T31	CK	H	1.61721
2021	9	1	T31	CK	A	1.0987
2021	9	2	T31	W	Total	4.63933
2021	9	2	T31	W	H	3.04648
2021	9	2	T31	W	A	1.59285
2021	9	3	T31	CK	Total	2.22265
2021	9	3	T31	CK	H	1.81102
2021	9	3	T31	CK	A	0.41163
2021	9	4	T31	W	Total	4.29037
2021	9	4	T31	W	H	2.17711
2021	9	4	T31	W	A	2.11325
2021	9	5	T31	CK	Total	3.16229
2021	9	5	T31	CK	H	1.1601
2021	9	5	T31	CK	A	2.00219
2021	9	6	T31	W	Total	3.93855
2021	9	6	T31	W	H	0.82276
2021	9	6	T31	W	A	3.11579
2021	9	7	T31	CK	Total	3.56606
2021	9	7	T31	CK	H	0.18
2021	9	7	T31	CK	A	3.38606
2021	9	8	T31	W	Total	3.87267
2021	9	8	T31	W	H	0.855293
2021	9	8	T31	W	A	3.01738

## Sheet: CO2 flux_sum
Year	Time	ID	Block	Plot	Treatment	Rtype	respiration
Pre	T0	1	1	1	CK	Total	4.19
Pre	T0	1	1	1	CK	H	3.94
Pre	T0	1	1	1	CK	A	0.25
Pre	T0	2	1	2	W	Total	3.6
Pre	T0	2	1	2	W	H	3.46
Pre	T0	2	1	2	W	A	0.14
Pre	T0	3	2	1	CK	Total	3.6
Pre	T0	3	2	1	CK	H	3.4
Pre	T0	3	2	1	CK	A	0.2
Pre	T0	4	2	2	W	Total	4.36
Pre	T0	4	2	2	W	H	4.75
Pre	T0	4	2	2	W	A	0
Pre	T0	5	3	1	CK	Total	3.26
Pre	T0	5	3	1	CK	H	2.52
Pre	T0	5	3	1	CK	A	0.74
Pre	T0	6	3	2	W	Total	4.16
Pre	T0	6	3	2	W	H	2.92
Pre	T0	6	3	2	W	A	1.24
Pre	T0	7	4	1	CK	Total	5.53
Pre	T0	7	4	1	CK	H	2.43
Pre	T0	7	4	1	CK	A	3.1
Pre	T0	8	4	2	W	Total	3.05
Pre	T0	8	4	2	W	H	3.03
Pre	T0	8	4	2	W	A	0.02
2018	T1	1	1	1	CK	Total	4.5
2018	T1	1	1	1	CK	H	3.51
2018	T1	1	1	1	CK	A	1
2018	T1	2	1	2	W	Total	6.84
2018	T1	2	1	2	W	H	5.33
2018	T1	2	1	2	W	A	1.51
2018	T1	3	2	1	CK	Total	4.98
2018	T1	3	2	1	CK	H	4.02
2018	T1	3	2	1	CK	A	0.96
2018	T1	4	2	2	W	Total	6.13
2018	T1	4	2	2	W	H	4.72
2018	T1	4	2	2	W	A	1.42
2018	T1	5	3	1	CK	Total	4.9
2018	T1	5	3	1	CK	H	3.77
2018	T1	5	3	1	CK	A	1.14
2018	T1	6	3	2	W	Total	6.38
2018	T1	6	3	2	W	H	4.07
2018	T1	6	3	2	W	A	2.3
2018	T1	7	4	1	CK	Total	5.92
2018	T1	7	4	1	CK	H	3.61
2018	T1	7	4	1	CK	A	2.31
2018	T1	8	4	2	W	Total	5.82
2018	T1	8	4	2	W	H	4.76
2018	T1	8	4	2	W	A	1.08
2019	T2	1	1	1	CK	Total	2.99
2019	T2	1	1	1	CK	H	1.98
2019	T2	1	1	1	CK	A	1.02
2019	T2	2	1	2	W	Total	3.78
2019	T2	2	1	2	W	H	3.37
2019	T2	2	1	2	W	A	0.52
2019	T2	3	2	1	CK	Total	3.3
2019	T2	3	2	1	CK	H	2.26
2019	T2	3	2	1	CK	A	1.04
2019	T2	4	2	2	W	Total	4.47
2019	T2	4	2	2	W	H	2.77
2019	T2	4	2	2	W	A	1.7
2019	T2	5	3	1	CK	Total	3.3
2019	T2	5	3	1	CK	H	2.34
2019	T2	5	3	1	CK	A	0.97
2019	T2	6	3	2	W	Total	4.8
2019	T2	6	3	2	W	H	2.91
2019	T2	6	3	2	W	A	1.89
2019	T2	7	4	1	CK	Total	4.26
2019	T2	7	4	1	CK	H	2.7
2019	T2	7	4	1	CK	A	1.55
2019	T2	8	4	2	W	Total	5.22
2019	T2	8	4	2	W	H	3.53
2019	T2	8	4	2	W	A	1.73
2020	T3	1	1	1	CK	Total	3.48
2020	T3	1	1	1	CK	H	1.56
2020	T3	1	1	1	CK	A	1.93
2020	T3	2	1	2	W	Total	4.74
2020	T3	2	1	2	W	H	2.95
2020	T3	2	1	2	W	A	1.78
2020	T3	3	2	1	CK	Total	3.97
2020	T3	3	2	1	CK	H	2.12
2020	T3	3	2	1	CK	A	1.85
2020	T3	4	2	2	W	Total	5.17
2020	T3	4	2	2	W	H	2.79
2020	T3	4	2	2	W	A	2.39
2020	T3	5	3	1	CK	Total	4.14
2020	T3	5	3	1	CK	H	2.3
2020	T3	5	3	1	CK	A	1.84
2020	T3	6	3	2	W	Total	5.28
2020	T3	6	3	2	W	H	3.25
2020	T3	6	3	2	W	A	2.22
2020	T3	7	4	1	CK	Total	4.98
2020	T3	7	4	1	CK	H	2.15
2020	T3	7	4	1	CK	A	2.83
2020	T3	8	4	2	W	Total	5.23
2020	T3	8	4	2	W	H	2.82
2020	T3	8	4	2	W	A	2.41
2021	T4	1	1	1	CK	Total	3.39
2021	T4	1	1	1	CK	H	1.92
2021	T4	1	1	1	CK	A	1.46
2021	T4	2	1	2	W	Total	4.39
2021	T4	2	1	2	W	H	3.03
2021	T4	2	1	2	W	A	1.36
2021	T4	3	2	1	CK	Total	3.17
2021	T4	3	2	1	CK	H	2.14
2021	T4	3	2	1	CK	A	1.09
2021	T4	4	2	2	W	Total	4.33
2021	T4	4	2	2	W	H	2.84
2021	T4	4	2	2	W	A	1.67
2021	T4	5	3	1	CK	Total	3.38
2021	T4	5	3	1	CK	H	1.53
2021	T4	5	3	1	CK	A	1.85
2021	T4	6	3	2	W	Total	4.26
2021	T4	6	3	2	W	H	2.79
2021	T4	6	3	2	W	A	1.53
2021	T4	7	4	1	CK	Total	3.95
2021	T4	7	4	1	CK	H	1.31
2021	T4	7	4	1	CK	A	2.64
2021	T4	8	4	2	W	Total	4.59
2021	T4	8	4	2	W	H	1.65
2021	T4	8	4	2	W	A	2.94
Mean	Tmean	1	1	1	CK	Total	3.5
Mean	Tmean	1	1	1	CK	H	2.13
Mean	Tmean	1	1	1	CK	A	1.38
Mean	Tmean	2	1	2	W	Total	4.78
Mean	Tmean	2	1	2	W	H	3.56
Mean	Tmean	2	1	2	W	A	1.25
Mean	Tmean	3	2	1	CK	Total	3.82
Mean	Tmean	3	2	1	CK	H	2.53
Mean	Tmean	3	2	1	CK	A	1.29
Mean	Tmean	4	2	2	W	Total	5
Mean	Tmean	4	2	2	W	H	3.16
Mean	Tmean	4	2	2	W	A	1.86
Mean	Tmean	5	3	1	CK	Total	3.89
Mean	Tmean	5	3	1	CK	H	2.47
Mean	Tmean	5	3	1	CK	A	1.43
Mean	Tmean	6	3	2	W	Total	5.17
Mean	Tmean	6	3	2	W	H	3.22
Mean	Tmean	6	3	2	W	A	2.02
Mean	Tmean	7	4	1	CK	Total	4.76
Mean	Tmean	7	4	1	CK	H	2.47
Mean	Tmean	7	4	1	CK	A	2.29
Mean	Tmean	8	4	2	W	Total	5.24
Mean	Tmean	8	4	2	W	H	3.23
Mean	Tmean	8	4	2	W	A	2.02

## Sheet: Corrected_CO2 flux
Year	Block	Plot	Treatment	Rtype	Correct value	residuals
Mean	1	1	CK	Total	3.56	-0.06
Mean	1	1	CK	H	2.2	-0.07
Mean	1	1	CK	A	1.39	-0.01
Mean	1	2	W	Total	4.67	0.11
Mean	1	2	W	H	3.49	0.07
Mean	1	2	W	A	1.24	0.01
Mean	2	1	CK	Total	3.88	-0.06
Mean	2	1	CK	H	2.6	-0.07
Mean	2	1	CK	A	1.3	-0.01
Mean	2	2	W	Total	4.89	0.11
Mean	2	2	W	H	3.09	0.07
Mean	2	2	W	A	1.85	0.01
Mean	3	1	CK	Total	3.93	-0.04
Mean	3	1	CK	H	2.4	0.07
Mean	3	1	CK	A	1.43	0
Mean	3	2	W	Total	5.38	-0.21
Mean	3	2	W	H	3.29	-0.07
Mean	3	2	W	A	2.04	-0.02
Mean	4	1	CK	Total	4.6	0.16
Mean	4	1	CK	H	2.4	0.07
Mean	4	1	CK	A	2.27	0.02
Mean	4	2	W	Total	5.25	-0.01
Mean	4	2	W	H	3.3	-0.07
Mean	4	2	W	A	2.03	-0.01

## Sheet: Corrected_CO2 flux_sum
Year	Block	Plot	Treatment	Rtype	Correct value
Mean	1	1	CK	A	1.5975
Mean	1	1	CK	H	2.4
Mean	1	1	CK	Total	3.9925
Mean	1	2	W	A	1.79
Mean	1	2	W	H	3.2925
Mean	1	2	W	Total	5.0475

## Sheet: Warming effect% on CO2
Order	Year	Block	Plot	Treatment	Rtype	%
1	2018	1	2	W	Total	51.81
1	2018	1	2	W	H	52.04
1	2018	1	2	W	A	51
1	2018	2	2	W	Total	23.12
1	2018	2	2	W	H	17.34
1	2018	2	2	W	A	47.23
1	2018	3	2	W	Total	30.01
1	2018	3	2	W	H	8.14
1	2018	3	2	W	A	102.49
1	2018	4	2	W	Total	-1.72
1	2018	4	2	W	H	31.82
1	2018	4	2	W	A	-53.39
2	2019	1	2	W	Total	26.6
2	2019	1	2	W	H	70.46
2	2019	1	2	W	A	-49.17
2	2019	2	2	W	Total	35.63
2	2019	2	2	W	H	22.83
2	2019	2	2	W	A	63.24
2	2019	3	2	W	Total	45.26
2	2019	3	2	W	H	24.5
2	2019	3	2	W	A	93.74
2	2019	4	2	W	Total	22.77
2	2019	4	2	W	H	30.61
2	2019	4	2	W	A	11
3	2020	1	2	W	Total	35.97
3	2020	1	2	W	H	89.87
3	2020	1	2	W	A	-7.52
3	2020	2	2	W	Total	30.5
3	2020	2	2	W	H	31.51
3	2020	2	2	W	A	29.34
3	2020	3	2	W	Total	27.43
3	2020	3	2	W	H	41.34
3	2020	3	2	W	A	20.3
3	2020	4	2	W	Total	5.09
3	2020	4	2	W	H	31.13
3	2020	4	2	W	A	-14.69
4	2021	1	2	W	Total	29.68
4	2021	1	2	W	H	57.81
4	2021	1	2	W	A	-7.25
4	2021	2	2	W	Total	36.69
4	2021	2	2	W	H	32.78
4	2021	2	2	W	A	52.34
4	2021	3	2	W	Total	26.17
4	2021	3	2	W	H	82.2
4	2021	3	2	W	A	-17.14
4	2021	4	2	W	Total	16.36
4	2021	4	2	W	H	26.49
4	2021	4	2	W	A	11.34

## Sheet: CO2 component
Year	Date	ID	Time	Block	Plot	Treatment	Rtype	ratio
2018	6.15	1	T0	1	1	CK	H	94.03
2018	6.15	1	T0	1	1	CK	A	5.97
2018	6.15	2	T0	1	2	W	H	96.11
2018	6.15	2	T0	1	2	W	A	3.89
2018	6.15	3	T0	2	1	CK	H	94.44
2018	6.15	3	T0	2	1	CK	A	5.56
2018	6.15	4	T0	2	2	W	H	108.94
2018	6.15	4	T0	2	2	W	A	0
2018	6.15	5	T0	3	1	CK	H	77.3
2018	6.15	5	T0	3	1	CK	A	22.7
2018	6.15	6	T0	3	2	W	H	70.19
2018	6.15	6	T0	3	2	W	A	29.81
2018	6.15	7	T0	4	1	CK	H	43.94
2018	6.15	7	T0	4	1	CK	A	56.06
2018	6.15	8	T0	4	2	W	H	99.34
2018	6.15	8	T0	4	2	W	A	0.66
2018	6.3	1	T1	1	1	CK	H	55.82
2018	6.3	1	T1	1	1	CK	A	44.18
2018	6.3	2	T1	1	2	W	H	81.8
2018	6.3	2	T1	1	2	W	A	18.2
2018	6.3	3	T1	2	1	CK	H	81.14
2018	6.3	3	T1	2	1	CK	A	18.86
2018	6.3	4	T1	2	2	W	H	70.73
2018	6.3	4	T1	2	2	W	A	29.27
2018	6.3	5	T1	3	1	CK	H	69.33
2018	6.3	5	T1	3	1	CK	A	30.67
2018	6.3	6	T1	3	2	W	H	59.5
2018	6.3	6	T1	3	2	W	A	40.5
2018	6.3	7	T1	4	1	CK	H	34.11
2018	6.3	7	T1	4	1	CK	A	65.89
2018	6.3	8	T1	4	2	W	H	80.83
2018	6.3	8	T1	4	2	W	A	19.17
2018	7.15	1	T2	1	1	CK	H	74.36
2018	7.15	1	T2	1	1	CK	A	25.64
2018	7.15	2	T2	1	2	W	H	81.33
2018	7.15	2	T2	1	2	W	A	18.67
2018	7.15	3	T2	2	1	CK	H	99.69
2018	7.15	3	T2	2	1	CK	A	0.31
2018	7.15	4	T2	2	2	W	H	77.97
2018	7.15	4	T2	2	2	W	A	22.03
2018	7.15	5	T2	3	1	CK	H	60.63
2018	7.15	5	T2	3	1	CK	A	39.37
2018	7.15	6	T2	3	2	W	H	67.11
2018	7.15	6	T2	3	2	W	A	32.89
2018	7.15	7	T2	4	1	CK	H	61.79
2018	7.15	7	T2	4	1	CK	A	38.21
2018	7.15	8	T2	4	2	W	H	66.19
2018	7.15	8	T2	4	2	W	A	33.81
2018	7.3	1	T3	1	1	CK	H	66.54
2018	7.3	1	T3	1	1	CK	A	33.46
2018	7.3	2	T3	1	2	W	H	74.69
2018	7.3	2	T3	1	2	W	A	25.31
2018	7.3	3	T3	2	1	CK	H	64.22
2018	7.3	3	T3	2	1	CK	A	35.78
2018	7.3	4	T3	2	2	W	H	90.42
2018	7.3	4	T3	2	2	W	A	9.58
2018	7.3	5	T3	3	1	CK	H	78.07
2018	7.3	5	T3	3	1	CK	A	21.93
2018	7.3	6	T3	3	2	W	H	47.31
2018	7.3	6	T3	3	2	W	A	52.69
2018	7.3	7	T3	4	1	CK	H	47.13
2018	7.3	7	T3	4	1	CK	A	52.87
2018	7.3	8	T3	4	2	W	H	88.47
2018	7.3	8	T3	4	2	W	A	11.53
2018	8.15	1	T4	1	1	CK	H	90.85
2018	8.15	1	T4	1	1	CK	A	9.15
2018	8.15	2	T4	1	2	W	H	55.15
2018	8.15	2	T4	1	2	W	A	44.85
2018	8.15	3	T4	2	1	CK	H	63.14
2018	8.15	3	T4	2	1	CK	A	36.86
2018	8.15	4	T4	2	2	W	H	63.75
2018	8.15	4	T4	2	2	W	A	36.25
2018	8.15	5	T4	3	1	CK	H	71.22
2018	8.15	5	T4	3	1	CK	A	28.78
2018	8.15	6	T4	3	2	W	H	73.74
2018	8.15	6	T4	3	2	W	A	26.26
2018	8.15	7	T4	4	1	CK	H	79.57
2018	8.15	7	T4	4	1	CK	A	20.43
2018	8.15	8	T4	4	2	W	H	94.75
2018	8.15	8	T4	4	2	W	A	5.25
2018	8.3	1	T5	1	1	CK	H	94.55
2018	8.3	1	T5	1	1	CK	A	5.45
2018	8.3	2	T5	1	2	W	H	79.32
2018	8.3	2	T5	1	2	W	A	20.68
2018	8.3	3	T5	2	1	CK	H	91.06
2018	8.3	3	T5	2	1	CK	A	8.94
2018	8.3	4	T5	2	2	W	H	77.42
2018	8.3	4	T5	2	2	W	A	22.58
2018	8.3	5	T5	3	1	CK	H	89.91
2018	8.3	5	T5	3	1	CK	A	10.09
2018	8.3	6	T5	3	2	W	H	71.38
2018	8.3	6	T5	3	2	W	A	28.62
2018	8.3	7	T5	4	1	CK	H	90.35
2018	8.3	7	T5	4	1	CK	A	9.65
2018	8.3	8	T5	4	2	W	H	73.16
2018	8.3	8	T5	4	2	W	A	26.84
2018	9.15	1	T6	1	1	CK	H	97.65
2018	9.15	1	T6	1	1	CK	A	2.35
2018	9.15	2	T6	1	2	W	H	97.55
2018	9.15	2	T6	1	2	W	A	2.45
2018	9.15	3	T6	2	1	CK	H	79.54
2018	9.15	3	T6	2	1	CK	A	20.46
2018	9.15	4	T6	2	2	W	H	78.02
2018	9.15	4	T6	2	2	W	A	21.98
2018	9.15	5	T6	3	1	CK	H	98.6
2018	9.15	5	T6	3	1	CK	A	1.4
2018	9.15	6	T6	3	2	W	H	68.17
2018	9.15	6	T6	3	2	W	A	31.83
2018	9.15	7	T6	4	1	CK	H	71.49
2018	9.15	7	T6	4	1	CK	A	28.51
2018	9.15	8	T6	4	2	W	H	101.95
2018	9.15	8	T6	4	2	W	A	0
2019	5.15	1	T7	1	1	CK	H	120.25
2019	5.15	1	T7	1	1	CK	A	0
2019	5.15	2	T7	1	2	W	H	96
2019	5.15	2	T7	1	2	W	A	4
2019	5.15	3	T7	2	1	CK	H	77.42
2019	5.15	3	T7	2	1	CK	A	22.58
2019	5.15	4	T7	2	2	W	H	70.13
2019	5.15	4	T7	2	2	W	A	29.87
2019	5.15	5	T7	3	1	CK	H	107.63
2019	5.15	5	T7	3	1	CK	A	0
2019	5.15	6	T7	3	2	W	H	62.25
2019	5.15	6	T7	3	2	W	A	37.75
2019	5.15	7	T7	4	1	CK	H	96.53
2019	5.15	7	T7	4	1	CK	A	3.47
2019	5.15	8	T7	4	2	W	H	62.32
2019	5.15	8	T7	4	2	W	A	37.68
2019	5.3	1	T8	1	1	CK	H	55.65
2019	5.3	1	T8	1	1	CK	A	44.35
2019	5.3	2	T8	1	2	W	H	111.11
2019	5.3	2	T8	1	2	W	A	0
2019	5.3	3	T8	2	1	CK	H	61.92
2019	5.3	3	T8	2	1	CK	A	38.08
2019	5.3	4	T8	2	2	W	H	58.03
2019	5.3	4	T8	2	2	W	A	41.97
2019	5.3	5	T8	3	1	CK	H	98.41
2019	5.3	5	T8	3	1	CK	A	1.59
2019	5.3	6	T8	3	2	W	H	72.45
2019	5.3	6	T8	3	2	W	A	27.55
2019	5.3	7	T8	4	1	CK	H	56
2019	5.3	7	T8	4	1	CK	A	44
2019	5.3	8	T8	4	2	W	H	60.45
2019	5.3	8	T8	4	2	W	A	39.55
2019	6.15	1	T9	1	1	CK	H	56.7
2019	6.15	1	T9	1	1	CK	A	43.3
2019	6.15	2	T9	1	2	W	H	80.38
2019	6.15	2	T9	1	2	W	A	19.62
2019	6.15	3	T9	2	1	CK	H	93.15
2019	6.15	3	T9	2	1	CK	A	6.85
2019	6.15	4	T9	2	2	W	H	70.5
2019	6.15	4	T9	2	2	W	A	29.5
2019	6.15	5	T9	3	1	CK	H	78.75
2019	6.15	5	T9	3	1	CK	A	21.25
2019	6.15	6	T9	3	2	W	H	52.13
2019	6.15	6	T9	3	2	W	A	47.87
2019	6.15	7	T9	4	1	CK	H	66.39
2019	6.15	7	T9	4	1	CK	A	33.61
2019	6.15	8	T9	4	2	W	H	50.36
2019	6.15	8	T9	4	2	W	A	49.64
2019	6.3	1	T10	1	1	CK	H	63.07
2019	6.3	1	T10	1	1	CK	A	36.93
2019	6.3	2	T10	1	2	W	H	79.51
2019	6.3	2	T10	1	2	W	A	20.49
2019	6.3	3	T10	2	1	CK	H	63.87
2019	6.3	3	T10	2	1	CK	A	36.13
2019	6.3	4	T10	2	2	W	H	61.83
2019	6.3	4	T10	2	2	W	A	38.17
2019	6.3	5	T10	3	1	CK	H	78.22
2019	6.3	5	T10	3	1	CK	A	21.78
2019	6.3	6	T10	3	2	W	H	59.02
2019	6.3	6	T10	3	2	W	A	40.98
2019	6.3	7	T10	4	1	CK	H	63.48
2019	6.3	7	T10	4	1	CK	A	36.52
2019	6.3	8	T10	4	2	W	H	64.06
2019	6.3	8	T10	4	2	W	A	35.94
2019	7.15	1	T11	1	1	CK	H	52.1
2019	7.15	1	T11	1	1	CK	A	47.9
2019	7.15	2	T11	1	2	W	H	72.06
2019	7.15	2	T11	1	2	W	A	27.94
2019	7.15	3	T11	2	1	CK	H	58
2019	7.15	3	T11	2	1	CK	A	42
2019	7.15	4	T11	2	2	W	H	59.4
2019	7.15	4	T11	2	2	W	A	40.6
2019	7.15	5	T11	3	1	CK	H	63.94
2019	7.15	5	T11	3	1	CK	A	36.06
2019	7.15	6	T11	3	2	W	H	53.77
2019	7.15	6	T11	3	2	W	A	46.23
2019	7.15	7	T11	4	1	CK	H	56.52
2019	7.15	7	T11	4	1	CK	A	43.48
2019	7.15	8	T11	4	2	W	H	56.03
2019	7.15	8	T11	4	2	W	A	43.97
2019	7.3	1	T12	1	1	CK	H	61.11
2019	7.3	1	T12	1	1	CK	A	38.89
2019	7.3	2	T12	1	2	W	H	73.66
2019	7.3	2	T12	1	2	W	A	26.34
2019	7.3	3	T12	2	1	CK	H	60.05
2019	7.3	3	T12	2	1	CK	A	39.95
2019	7.3	4	T12	2	2	W	H	56.72
2019	7.3	4	T12	2	2	W	A	43.28
2019	7.3	5	T12	3	1	CK	H	53.22
2019	7.3	5	T12	3	1	CK	A	46.78
2019	7.3	6	T12	3	2	W	H	60.24
2019	7.3	6	T12	3	2	W	A	39.76
2019	7.3	7	T12	4	1	CK	H	52.71
2019	7.3	7	T12	4	1	CK	A	47.29
2019	7.3	8	T12	4	2	W	H	66.98
2019	7.3	8	T12	4	2	W	A	33.02
2019	8.15	1	T13	1	1	CK	H	73.31
2019	8.15	1	T13	1	1	CK	A	26.69
2019	8.15	2	T13	1	2	W	H	86.18
2019	8.15	2	T13	1	2	W	A	13.82
2019	8.15	3	T13	2	1	CK	H	66.17
2019	8.15	3	T13	2	1	CK	A	33.83
2019	8.15	4	T13	2	2	W	H	47.92
2019	8.15	4	T13	2	2	W	A	52.08
2019	8.15	5	T13	3	1	CK	H	57.7
2019	8.15	5	T13	3	1	CK	A	42.3
2019	8.15	6	T13	3	2	W	H	40.61
2019	8.15	6	T13	3	2	W	A	59.39
2019	8.15	7	T13	4	1	CK	H	47.36
2019	8.15	7	T13	4	1	CK	A	52.64
2019	8.15	8	T13	4	2	W	H	53.33
2019	8.15	8	T13	4	2	W	A	46.67
2019	8.3	1	T14	1	1	CK	H	78.01
2019	8.3	1	T14	1	1	CK	A	21.99
2019	8.3	2	T14	1	2	W	H	98.93
2019	8.3	2	T14	1	2	W	A	1.07
2019	8.3	3	T14	2	1	CK	H	72.14
2019	8.3	3	T14	2	1	CK	A	27.86
2019	8.3	4	T14	2	2	W	H	70.99
2019	8.3	4	T14	2	2	W	A	29.01
2019	8.3	5	T14	3	1	CK	H	62.4
2019	8.3	5	T14	3	1	CK	A	37.6
2019	8.3	6	T14	3	2	W	H	76.46
2019	8.3	6	T14	3	2	W	A	23.54
2019	8.3	7	T14	4	1	CK	H	73.61
2019	8.3	7	T14	4	1	CK	A	26.39
2019	8.3	8	T14	4	2	W	H	104.65
2019	8.3	8	T14	4	2	W	A	0
2019	9.15	1	T15	1	1	CK	H	84.57
2019	9.15	1	T15	1	1	CK	A	15.43
2019	9.15	2	T15	1	2	W	H	121.07
2019	9.15	2	T15	1	2	W	A	0
2019	9.15	3	T15	2	1	CK	H	75.35
2019	9.15	3	T15	2	1	CK	A	24.65
2019	9.15	4	T15	2	2	W	H	71.56
2019	9.15	4	T15	2	2	W	A	28.44
2019	9.15	5	T15	3	1	CK	H	74.23
2019	9.15	5	T15	3	1	CK	A	25.77
2019	9.15	6	T15	3	2	W	H	74.43
2019	9.15	6	T15	3	2	W	A	25.57
2019	9.15	7	T15	4	1	CK	H	81.55
2019	9.15	7	T15	4	1	CK	A	18.45
2019	9.15	8	T15	4	2	W	H	83.93
2019	9.15	8	T15	4	2	W	A	16.07
2019	9.3	1	T16	1	1	CK	H	76.41
2019	9.3	1	T16	1	1	CK	A	23.59
2019	9.3	2	T16	1	2	W	H	104.84
2019	9.3	2	T16	1	2	W	A	0
2019	9.3	3	T16	2	1	CK	H	66.45
2019	9.3	3	T16	2	1	CK	A	33.55
2019	9.3	4	T16	2	2	W	H	64.07
2019	9.3	4	T16	2	2	W	A	35.93
2019	9.3	5	T16	3	1	CK	H	68.55
2019	9.3	5	T16	3	1	CK	A	31.45
2019	9.3	6	T16	3	2	W	H	61.84
2019	9.3	6	T16	3	2	W	A	38.16
2019	9.3	7	T16	4	1	CK	H	61.35
2019	9.3	7	T16	4	1	CK	A	38.65
2019	9.3	8	T16	4	2	W	H	75.52
2019	9.3	8	T16	4	2	W	A	24.48
2020	5.15	1	T17	1	1	CK	H	31.62
2020	5.15	1	T17	1	1	CK	A	68.38
2020	5.15	2	T17	1	2	W	H	79.7
2020	5.15	2	T17	1	2	W	A	20.3
2020	5.15	3	T17	2	1	CK	H	34.29
2020	5.15	3	T17	2	1	CK	A	65.71
2020	5.15	4	T17	2	2	W	H	46.14
2020	5.15	4	T17	2	2	W	A	53.86
2020	5.15	5	T17	3	1	CK	H	77.33
2020	5.15	5	T17	3	1	CK	A	22.67
2020	5.15	6	T17	3	2	W	H	43.37
2020	5.15	6	T17	3	2	W	A	56.63
2020	5.15	7	T17	4	1	CK	H	52.15
2020	5.15	7	T17	4	1	CK	A	47.85
2020	5.15	8	T17	4	2	W	H	47.53
2020	5.15	8	T17	4	2	W	A	52.47
2020	5.3	1	T18	1	1	CK	H	31.68
2020	5.3	1	T18	1	1	CK	A	68.32
2020	5.3	2	T18	1	2	W	H	78.91
2020	5.3	2	T18	1	2	W	A	21.09
2020	5.3	3	T18	2	1	CK	H	56.06
2020	5.3	3	T18	2	1	CK	A	43.94
2020	5.3	4	T18	2	2	W	H	53.7
2020	5.3	4	T18	2	2	W	A	46.3
2020	5.3	5	T18	3	1	CK	H	73.83
2020	5.3	5	T18	3	1	CK	A	26.17
2020	5.3	6	T18	3	2	W	H	76.53
2020	5.3	6	T18	3	2	W	A	23.47
2020	5.3	7	T18	4	1	CK	H	49.46
2020	5.3	7	T18	4	1	CK	A	50.54
2020	5.3	8	T18	4	2	W	H	64.42
2020	5.3	8	T18	4	2	W	A	35.58
2020	6.15	1	T19	1	1	CK	H	46.56
2020	6.15	1	T19	1	1	CK	A	53.44
2020	6.15	2	T19	1	2	W	H	68.49
2020	6.15	2	T19	1	2	W	A	31.51
2020	6.15	3	T19	2	1	CK	H	69.36
2020	6.15	3	T19	2	1	CK	A	30.64
2020	6.15	4	T19	2	2	W	H	53.54
2020	6.15	4	T19	2	2	W	A	46.46
2020	6.15	5	T19	3	1	CK	H	61.47
2020	6.15	5	T19	3	1	CK	A	38.53
2020	6.15	6	T19	3	2	W	H	50.56
2020	6.15	6	T19	3	2	W	A	49.44
2020	6.15	7	T19	4	1	CK	H	53.17
2020	6.15	7	T19	4	1	CK	A	46.83
2020	6.15	8	T19	4	2	W	H	40.55
2020	6.15	8	T19	4	2	W	A	59.45
2020	6.3	1	T20	1	1	CK	H	41.15
2020	6.3	1	T20	1	1	CK	A	58.85
2020	6.3	2	T20	1	2	W	H	64.42
2020	6.3	2	T20	1	2	W	A	35.58
2020	6.3	3	T20	2	1	CK	H	45.05
2020	6.3	3	T20	2	1	CK	A	54.95
2020	6.3	4	T20	2	2	W	H	41.21
2020	6.3	4	T20	2	2	W	A	58.79
2020	6.3	5	T20	3	1	CK	H	51.44
2020	6.3	5	T20	3	1	CK	A	48.56
2020	6.3	6	T20	3	2	W	H	52.3
2020	6.3	6	T20	3	2	W	A	47.7
2020	6.3	7	T20	4	1	CK	H	39.52
2020	6.3	7	T20	4	1	CK	A	60.48
2020	6.3	8	T20	4	2	W	H	42.95
2020	6.3	8	T20	4	2	W	A	57.05
2020	7.15	1	T21	1	1	CK	H	37.26
2020	7.15	1	T21	1	1	CK	A	62.74
2020	7.15	2	T21	1	2	W	H	59.99
2020	7.15	2	T21	1	2	W	A	40.01
2020	7.15	3	T21	2	1	CK	H	60.25
2020	7.15	3	T21	2	1	CK	A	39.75
2020	7.15	4	T21	2	2	W	H	61.64
2020	7.15	4	T21	2	2	W	A	38.36
2020	7.15	5	T21	3	1	CK	H	66.1
2020	7.15	5	T21	3	1	CK	A	33.9
2020	7.15	6	T21	3	2	W	H	57.14
2020	7.15	6	T21	3	2	W	A	42.86
2020	7.15	7	T21	4	1	CK	H	49.3
2020	7.15	7	T21	4	1	CK	A	50.7
2020	7.15	8	T21	4	2	W	H	62.41
2020	7.15	8	T21	4	2	W	A	37.59
2020	7.3	1	T22	1	1	CK	H	45.87
2020	7.3	1	T22	1	1	CK	A	54.13
2020	7.3	2	T22	1	2	W	H	42.2
2020	7.3	2	T22	1	2	W	A	57.8
2020	7.3	3	T22	2	1	CK	H	54.19
2020	7.3	3	T22	2	1	CK	A	45.81
2020	7.3	4	T22	2	2	W	H	52.08
2020	7.3	4	T22	2	2	W	A	47.92
2020	7.3	5	T22	3	1	CK	H	49.24
2020	7.3	5	T22	3	1	CK	A	50.76
2020	7.3	6	T22	3	2	W	H	46.83
2020	7.3	6	T22	3	2	W	A	53.17
2020	7.3	7	T22	4	1	CK	H	31.06
2020	7.3	7	T22	4	1	CK	A	68.94
2020	7.3	8	T22	4	2	W	H	53.25
2020	7.3	8	T22	4	2	W	A	46.75
2020	8.15	1	T23	1	1	CK	H	41.91
2020	8.15	1	T23	1	1	CK	A	58.09
2020	8.15	2	T23	1	2	W	H	61.6
2020	8.15	2	T23	1	2	W	A	38.4
2020	8.15	3	T23	2	1	CK	H	46.51
2020	8.15	3	T23	2	1	CK	A	53.49
2020	8.15	4	T23	2	2	W	H	47.81
2020	8.15	4	T23	2	2	W	A	52.19
2020	8.15	5	T23	3	1	CK	H	45.89
2020	8.15	5	T23	3	1	CK	A	54.11
2020	8.15	6	T23	3	2	W	H	49.37
2020	8.15	6	T23	3	2	W	A	50.63
2020	8.15	7	T23	4	1	CK	H	34.69
2020	8.15	7	T23	4	1	CK	A	65.31
2020	8.15	8	T23	4	2	W	H	56.25
2020	8.15	8	T23	4	2	W	A	43.75
2020	8.3	1	T24	1	1	CK	H	51.64
2020	8.3	1	T24	1	1	CK	A	48.36
2020	8.3	2	T24	1	2	W	H	66.58
2020	8.3	2	T24	1	2	W	A	33.42
2020	8.3	3	T24	2	1	CK	H	55
2020	8.3	3	T24	2	1	CK	A	45
2020	8.3	4	T24	2	2	W	H	47.16
2020	8.3	4	T24	2	2	W	A	52.84
2020	8.3	5	T24	3	1	CK	H	42.61
2020	8.3	5	T24	3	1	CK	A	57.39
2020	8.3	6	T24	3	2	W	H	55.84
2020	8.3	6	T24	3	2	W	A	44.16
2020	8.3	7	T24	4	1	CK	H	48.17
2020	8.3	7	T24	4	1	CK	A	51.83
2020	8.3	8	T24	4	2	W	H	54.47
2020	8.3	8	T24	4	2	W	A	45.53
2020	9.15	1	T25	1	1	CK	H	46.6
2020	9.15	1	T25	1	1	CK	A	53.4
2020	9.15	2	T25	1	2	W	H	64.47
2020	9.15	2	T25	1	2	W	A	35.53
2020	9.15	3	T25	2	1	CK	H	49.68
2020	9.15	3	T25	2	1	CK	A	50.32
2020	9.15	4	T25	2	2	W	H	60.8
2020	9.15	4	T25	2	2	W	A	39.2
2020	9.15	5	T25	3	1	CK	H	50.76
2020	9.15	5	T25	3	1	CK	A	49.24
2020	9.15	6	T25	3	2	W	H	66.97
2020	9.15	6	T25	3	2	W	A	33.03
2020	9.15	7	T25	4	1	CK	H	48.5
2020	9.15	7	T25	4	1	CK	A	51.5
2020	9.15	8	T25	4	2	W	H	56.24
2020	9.15	8	T25	4	2	W	A	43.76
2020	9.3	1	T26	1	1	CK	H	62.66
2020	9.3	1	T26	1	1	CK	A	37.34
2020	9.3	2	T26	1	2	W	H	69.32
2020	9.3	2	T26	1	2	W	A	30.68
2020	9.3	3	T26	2	1	CK	H	56.81
2020	9.3	3	T26	2	1	CK	A	43.19
2020	9.3	4	T26	2	2	W	H	74.42
2020	9.3	4	T26	2	2	W	A	25.58
2020	9.3	5	T26	3	1	CK	H	63.26
2020	9.3	5	T26	3	1	CK	A	36.74
2020	9.3	6	T26	3	2	W	H	153.81
2020	9.3	6	T26	3	2	W	A	0
2020	9.3	7	T26	4	1	CK	H	41.49
2020	9.3	7	T26	4	1	CK	A	58.51
2020	9.3	8	T26	4	2	W	H	54.06
2020	9.3	8	T26	4	2	W	A	45.94
2021	5	1	T27	1	1	CK	H	49.79
2021	5	1	T27	1	1	CK	A	50.21
2021	5	2	T27	1	2	W	H	62.13
2021	5	2	T27	1	2	W	A	37.87
2021	5	3	T27	2	1	CK	H	192.48
2021	5	3	T27	2	1	CK	A	0
2021	5	4	T27	2	2	W	H	151.52
2021	5	4	T27	2	2	W	A	0
2021	5	5	T27	3	1	CK	H	90.67
2021	5	5	T27	3	1	CK	A	9.33
2021	5	6	T27	3	2	W	H	19.65
2021	5	6	T27	3	2	W	A	80.35
2021	5	7	T27	4	1	CK	H	70.11
2021	5	7	T27	4	1	CK	A	29.89
2021	5	8	T27	4	2	W	H	38.41
2021	5	8	T27	4	2	W	A	61.59
2021	6	1	T28	1	1	CK	H	26.84
2021	6	1	T28	1	1	CK	A	73.16
2021	6	2	T28	1	2	W	H	50.6
2021	6	2	T28	1	2	W	A	49.4
2021	6	3	T28	2	1	CK	H	56.34
2021	6	3	T28	2	1	CK	A	43.66
2021	6	4	T28	2	2	W	H	17.34
2021	6	4	T28	2	2	W	A	82.66
2021	6	5	T28	3	1	CK	H	56.58
2021	6	5	T28	3	1	CK	A	43.42
2021	6	6	T28	3	2	W	H	52.26
2021	6	6	T28	3	2	W	A	47.74
2021	6	7	T28	4	1	CK	H	50.72
2021	6	7	T28	4	1	CK	A	49.28
2021	6	8	T28	4	2	W	H	45.64
2021	6	8	T28	4	2	W	A	54.36
2021	7	1	T29	1	1	CK	H	51.96
2021	7	1	T29	1	1	CK	A	48.04
2021	7	2	T29	1	2	W	H	59.78
2021	7	2	T29	1	2	W	A	40.22
2021	7	3	T29	2	1	CK	H	52.44
2021	7	3	T29	2	1	CK	A	47.56
2021	7	4	T29	2	2	W	H	58.63
2021	7	4	T29	2	2	W	A	41.37
2021	7	5	T29	3	1	CK	H	55.67
2021	7	5	T29	3	1	CK	A	44.33
2021	7	6	T29	3	2	W	H	82.63
2021	7	6	T29	3	2	W	A	17.37
2021	7	7	T29	4	1	CK	H	41.83
2021	7	7	T29	4	1	CK	A	58.17
2021	7	8	T29	4	2	W	H	35.66
2021	7	8	T29	4	2	W	A	64.34
2021	8	1	T30	1	1	CK	H	75.67
2021	8	1	T30	1	1	CK	A	24.33
2021	8	2	T30	1	2	W	H	100.02
2021	8	2	T30	1	2	W	A	0
2021	8	3	T30	2	1	CK	H	76.5
2021	8	3	T30	2	1	CK	A	23.5
2021	8	4	T30	2	2	W	H	90.39
2021	8	4	T30	2	2	W	A	9.61
2021	8	5	T30	3	1	CK	H	21.59
2021	8	5	T30	3	1	CK	A	78.41
2021	8	6	T30	3	2	W	H	105.6
2021	8	6	T30	3	2	W	A	0
2021	8	7	T30	4	1	CK	H	20.25
2021	8	7	T30	4	1	CK	A	79.75
2021	8	8	T30	4	2	W	H	38.82
2021	8	8	T30	4	2	W	A	61.18
2021	9	1	T31	1	1	CK	H	59.55
2021	9	1	T31	1	1	CK	A	40.45
2021	9	2	T31	1	2	W	H	65.67
2021	9	2	T31	1	2	W	A	34.33
2021	9	3	T31	2	1	CK	H	81.48
2021	9	3	T31	2	1	CK	A	18.52
2021	9	4	T31	2	2	W	H	50.74
2021	9	4	T31	2	2	W	A	49.26
2021	9	5	T31	3	1	CK	H	36.69
2021	9	5	T31	3	1	CK	A	63.31
2021	9	6	T31	3	2	W	H	20.89
2021	9	6	T31	3	2	W	A	79.11
2021	9	7	T31	4	1	CK	H	5.05
2021	9	7	T31	4	1	CK	A	94.95
2021	9	8	T31	4	2	W	H	22.09
2021	9	8	T31	4	2	W	A	77.91

## Sheet: CO2 component_sum
Year	Block	Plot	Treatment	Rtype	ratio
Mean	1	1	CK	H	61.35
Mean	1	1	CK	A	39.31
Mean	1	2	W	H	77.01
Mean	1	2	W	A	24.18
Mean	2	1	CK	H	69.67
Mean	2	1	CK	A	33.31
Mean	2	2	W	H	64.41
Mean	2	2	W	A	37.26
Mean	3	1	CK	H	66.26
Mean	3	1	CK	A	33.99
Mean	3	2	W	H	62.39
Mean	3	2	W	A	39.52
Mean	4	1	CK	H	54.05
Mean	4	1	CK	A	45.95
Mean	4	2	W	H	61.15
Mean	4	2	W	A	39.06

## Sheet: 2018-2021 plant
ID-obe	Year	Time	ID	Block	Plot	Plot-real	Treatment	ANPP g m-2	AGB g m-2	BGB g m-2	BNPP g m-2
1	2018	T1	1	1	1	1	CK	472.32	332.16	1263.69
2	2018	T1	2	1	2	2	W	663.24	523.32	1273.89
3	2018	T1	3	2	1	3	CK	544.36	405.52	529.94
4	2018	T1	4	2	2	4	W	688.72	564.08	922.29
5	2018	T1	5	3	1	5	CK	409.36	320.48	453.5
6	2018	T1	6	3	2	6	W	599.76	475.52	244.59
7	2018	T1	7	4	1	7	CK	417.16	299.04	1533.76
8	2018	T1	8	4	2	8	W	543.52	431.48	1207.64
9	2019	T2	1	1	1	1	CK	487.96	357.304	339.7	275.16
10	2019	T2	2	1	2	2	W	742.08	517.304	979	601.27
11	2019	T2	3	2	1	3	CK	552.048	347.92	1619.49	422.93
12	2019	T2	4	2	2	4	W	628.288	413.04	1004.95	667.52
13	2019	T2	5	3	1	5	CK	684.68	419.264	851.62	412.74
14	2019	T2	6	3	2	6	W	564.744	393.696	1154.75	310.83
15	2019	T2	7	4	1	7	CK	797.568	563.632	577.97	504.46
16	2019	T2	8	4	2	8	W	622.392	432.864	567.35	631.85
17	2020	T3	1	1	1	1	CK	483.96	283.76		601.27
18	2020	T3	2	1	2	2	W	480.96	328.28		336.31
19	2020	T3	3	2	1	3	CK	460.08	396.88		387.26
20	2020	T3	4	2	2	4	W	616.44	487.8		433.12
21	2020	T3	5	3	1	5	CK	586.56	432.96		1008.92
22	2020	T3	6	3	2	6	W	599.48	474.04		295.54
23	2020	T3	7	4	1	7	CK	537.64	396.76		392.36
24	2020	T3	8	4	2	8	W	717.56	455.12		346.5
25	2021	T4	1	1	1	1	CK	458.16	340.32	692.38	241.41
26	2021	T4	2	1	2	2	W	395.16	276.96	1293.81	266.31
27	2021	T4	3	2	1	3	CK	418.52	279.16	1062.23	245.63
28	2021	T4	4	2	2	4	W	559.36	431.88	1214.18	739.55
29	2021	T4	5	3	1	5	CK	608.6	451.92	595.06	545.56
30	2021	T4	6	3	2	6	W	373.48	259.08	443.77	385.79
31	2021	T4	7	4	1	7	CK	945.32	351.84	724.93	179.42
32	2021	T4	8	4	2	8	W	567.4	261.8	562.21	363.54
25	Mean	ave	1	1	1	1	CK	475.6	328.386	765.257	372.613
26	Mean	ave	2	1	2	2	W	570.36	411.466	1182.23	401.297
27	Mean	ave	3	2	1	3	CK	493.752	357.37	1070.55	351.94
28	Mean	ave	4	2	2	4	W	623.202	474.2	1047.14	613.397
29	Mean	ave	5	3	1	5	CK	572.3	406.156	633.393	655.74
30	Mean	ave	6	3	2	6	W	534.366	400.584	614.37	330.72
31	Mean	ave	7	4	1	7	CK	674.422	402.818	945.553	358.747
32	Mean	ave	8	4	2	8	W	612.718	395.316	779.067	447.297

## Sheet: 2019_soil
ID	Block	Plot	Type	Layer	SWC %	NH4-N ug/g	NO3-N ug/g	EOC mg/kg	ETN mg/kg	SOC g/kg	TN g/kg	C-min mg C /g soil day-1	N-min mg N /g soil day-1	MBC mg/kg	BG mol/g dry soil /hour	NAG mol/g dry soil /hour	AP mol/g dry soil /hour	CUE
1	1	1	CK	5	43.4	11.31	1.23	182.38	21.5	57.3	6.2	0.02	0.38	744.33	97.52	24.82	512.33	0.49
2	1	1	CK	20	38.64	11.94	2.32	176.233	30.87	45.1	5.1	0.02	0.04	50.25	143.95	21.27	671.46	0.4
3	1	1	CK	45	32.23	7.48	1.18	126.45	13.43	28.4	3.3	0.06	0.16	186.96	44.74	25.23	396.24	0.4
4	1	1	CK	80	29.47	9.03	0.95	106.92	7.16	14.7	1.9	0.03	0.18	27.96	34.99	17.48	304.95	0.24
5	1	2	W	5	54.35	10.08	1.29	243.72	22.32	73.4	7.6	0.08	0.79	1143.27	49.6	34.41	699.9	0.34
6	1	2	W	20	38.45	15.36	0.97	171.52	21.06	41.4	4.8	0.08	0.02	332.043	35	22.69	358.35	0.37
7	1	2	W	45	31.36	13.85	0.77	132.17	10.49	26.2	3.2	0.06	0.16	291.5	63.4	16.09	546.08	0.51
8	1	2	W	80	22.19	4.99	0.88	98.9	9.98	11.2	1.5	0.01	0.04	52.52	33.1	21.56	317.96	0.33
9	2	1	CK	5	62.63	9.97	2.28	265.67	23.76	93.3	8.9	0.06	0.86	1001.82	169.73	41.48	1059.63	0.47
10	2	1	CK	20	39.59	7.09	2.76	183.41	17.24	44	4.9	0.07	0.3	533.44	83.08	18.28	516.12	0.49
11	2	1	CK	45	30.59	7.17	3.33	105.36	15.05	24.8	3	0.08	0.29	293.24	33.12	14.5	338.55	0.47
12	2	1	CK	80	23.56	6.41	1.77	104.4	9.25	9.1	1.2	0.16	0.21	20.5467	20.09	12.12	265.34	0.24
13	2	2	W	5	55.02	16.94	16.23	400.77	45.92	75.2	7.7	0.17	0.86	1279.36	74.91	2.89	843.27	0.58
14	2	2	W	20	37.62	4.89	1.21	235.75	24.69	39.8	4.6	0.0933333	0.25	309.23	50.89	24.7867	794.08	0.39
15	2	2	W	45	28.71	6	4.24	155.8	19.54	24.6	3	0.09	0.14	301.53	30.11	52.35	469.52	0.34
16	2	2	W	80	21.6	4.4	1.32	99.94	11.83	6.1	0.9	0.16	0.02	52.52	26.1233	14.97	320.67	0.36
17	3	1	CK	5	60.29	10.37	8.51	162.74	20.2	92.2	9.4	0.07	0.436667	1347.47	84.93	4.66	656.12	0.57
18	3	1	CK	20	43.46	8.74	7.04	207.97	18.45	44.4	5.1	0.05	0.43	698.99	125.69	13.5	865.06	0.55
19	3	1	CK	45	31	4.86	2.21	144.92	12.97	23.1	2.9	0.03	0.36	171.92	46.09	20.97	457.5	0.43
20	3	1	CK	80	17.14	3.96	0.75	93.66	11.19	13.2	1.7	0.01	0.12	17.46	53.23	11.78	305.77	0.42
21	3	2	W	5	50	8.11	2.1	253.48	29.32	72.9	7.4	0.28	1.6	1550.03	72.75	27.29	556	0.47
22	3	2	W	20	34.46	7.44	3.49	162.14	20.88	41.3	4.8	0.17	0.02	265.21	54.27	27.65	485.75	0.42
23	3	2	W	45	28.2	5.02	2.34	139.98	15.84	27.1	3.3	0.11	0.11	48.99	38.96	19.91	307.76	0.3
24	3	2	W	80	17.82	4.49	0.93	111.46	14.06	11.8	1.5	0.09	0.08	52.52	22.36	14.97	393.94	0.31
25	4	1	CK	5	64.63	10.59	8.76	203.598	42.16	92.7	9.4	0.16	0.07	1595.1	103.76	38.21	1649.2	0.46
26	4	1	CK	20	48.16	6.22	2.29	137.32	18.44	52.8	5.9	0.06	0.61	744.13	69.62	34.68	954.04	0.41
27	4	1	CK	45	31.9	5.95	4.95	114.93	14.96	25.4	3.1	0.1	0.17	302.57	78.74	26.37	527.29	0.48
28	4	1	CK	80	16.13	4.86	2.05	93.37	9.64	8.4	1.3	0.02	0.06	16.22	41.51	29.36	477.75	0.22
29	4	2	W	5	62.37	12.27	12.81	226.99	38.57	84.2	8.5	0.06	1.14	251.23	79.85	32.11	977.64	0.37
30	4	2	W	20	43.02	5.93	4.4	184.74	25.88	52.5	5.8	0.03	0.74	421.69	160.04	24.02	641.31	0.51
31	4	2	W	45	22.3	5.16	1.84	142.07	16.48	20.1	2.4	0.01	0.32	146.08	40.33	19.72	761.86	0.4
32	4	2	W	80	11.56	4.28	0.65	92.92	10.83	5.1	0.8	0.01	0.23	52.52	22.91	8.38	230.88	0.43

## Sheet: 2021_soil
ID	block	W	Treat	D	Layer	plot	SOC	TN	EOC	ETN	NH4	NO3	MBC	MBN	BG	NAG	AP	CUE
1	1	1	CK	1	5	1	56.48	5.75	227.01	35.61	3.56	18.17	2072.42	258.14	580.62	70.51	950.62	0.1
2	1	1	CK	2	20	1	29.5	3.44	172.54	17.76	1.71	8.36	841.61	107.96	141.7	43.44	741.01	0.21
3	1	1	CK	3	45	1	15.2	1.8	129.02	9.29	2.17	3.37	261.94	29.14	52.53	33.09	537.15	0.34
4	1	1	CK	4	80	1	7.02	0.96	105.23	6.9	1	2.88	128.62	18.24	51.24	32.87	485.78	0.33
5	1	2	W	1	5	2	58.87	6.01	188.62	25.09	3.52	9.58	2363.12	289.54	478.2	54.44	713.98	0.1
6	1	2	W	2	20	2	32.37	3.71	167.69	16.2	1.53	4.66	887.74	121.21	122.74	36.04	598.69	0.2
7	1	2	W	3	45	2	17.25	2.06	121.96	10.75	1.15	2.51	277.15	35.36	37.87	29.2	470.13	0.35
8	1	2	W	4	80	2	5.7	0.77	77.04	5.2	1.03	2.36	108.77	16.61	35.5	29.67	461.65	0.36
9	2	1	CK	1	5	1	72.11	7.14	201.43	38.37	3.46	22.37	2389.47	286.66	564.35	71.04	950.5	0.1
10	2	1	CK	2	20	1	29.08	3.41	185.8	18.81	1.71	6.75	837.75	116.84	134.41	37.92	485.83	0.19
11	2	1	CK	3	45	1	13.48	1.66	129.8	10.21	1.4	3.26	283.29	29.34	56.05	35.79	480.25	0.36
12	2	1	CK	4	80	1	4.82	0.72	68.39	4.02	1.14	1.84	124.14	16.68	31.43	29.34	361.69	0.4
13	2	2	W	1	5	2	54.18	5.64	172.5	30.09	3.41	13.22	2566.43	312.58	443.9	44.46	584.2	0.09
14	2	2	W	2	20	2	28.52	3.31	157.44	16.69	1.66	6.04	822.68	117.22	96.27	39.28	591.88	0.24
15	2	2	W	3	45	2	17.75	2.13	128.87	12.24	1.07	3.83	274.69	34.03	39.36	29.2	426.75	0.35
16	2	2	W	4	80	2	9.53	1.18	82.45	4.46	1.07	2	107.21	13.97	23.41	29.93	367.3	0.42
17	3	1	CK	1	5	1	73.4	7.19	192.07	39.15	2.94	19.09	2237.66	266.7	646.74	92.97	914.54	0.11
18	3	1	CK	2	20	1	32.85	3.87	179.8	19.62	1.77	8.17	814.43	107.63	109.7	33.28	553.09	0.21
19	3	1	CK	3	45	1	11.43	1.46	122.53	9.68	0.97	3.42	243.97	27.12	39.75	29.25	440.83	0.38
20	3	1	CK	4	80	1	7.01	0.95	82.91	5.56	0.85	1.9	149.1	14.98	23.47	29.96	427.87	0.46
21	3	2	W	1	5	2	67.16	6.92	192.05	28.7	3.75	10.71	2386.28	283.06	406.01	52.92	766.39	0.11
22	3	2	W	2	20	2	26.79	3.19	189.88	21.11	1.33	6.09	758.15	95.94	79.66	32.06	511.24	0.26
23	3	2	W	3	45	2	14.67	1.85	125.31	10.94	1.31	3.7	316.83	39.58	52.64	29.3	458.56	0.32
24	3	2	W	4	80	2	4.28	0.66	57.23	3.28	0.69	1.92	67.39	9.95	26.65	27.16	350.43	0.41
25	4	1	CK	1	5	1	69.61	6.92	200.55	35.26	3.01	19.95	2138.61	293.88	597.24	50.24	938.55	0.07
26	4	1	CK	2	20	1	30.18	3.49	166.23	20.54	1.63	7.17	700.63	89.8	80.91	34.28	537.31	0.26
27	4	1	CK	3	45	1	12.69	1.64	120.45	8.61	1.05	3.25	234.68	26.31	42.53	28.47	441.87	0.36
28	4	1	CK	4	80	1	5.07	0.8	75.36	5.72	0.88	2.33	112.63	16.81	45.2	29.73	498.11	0.35
29	4	2	W	1	5	2	79.14	7.66	207.58	34.83	2.77	16.31	2488.88	305.29	447.48	63.16	908.66	0.11
30	4	2	W	2	20	2	35.15	3.7	180.08	18.46	1.38	6.84	857.92	112.72	85.31	33.58	511.93	0.23
31	4	2	W	3	45	2	11.41	1.5	101.23	8.21	0.93	2.62	215.88	29.3	53.21	29.09	444.81	0.31
32	4	2	W	4	80	2	7.38	1.02	74.23	6.59	1.27	2.91	126.56	21.9	59.51	28.61	554.64	0.26

[truncated: 2 more sheets: soil temperature, soil water content]
