# Supplementary material for: Whole-soil warming leads to substantial soil carbon emission in an alpine grassland
Source: Nat Commun. 2024 May 27;15:4489. doi: 10.1038/s41467-024-48736-w (PMC11130387; doi:10.1038/s41467-024-48736-w)
Supplement: Supplementary file 4 — Source data [file 41467_2024_48736_MOESM4_ESM.zip › Figshare数据上传/2. Meta-analysis/code_meta.R]

library(metafor)

###non-paired
####Rs
dat_rs<-read.csv("Rs.csv")
summary(dat_rs)
attach(dat_rs)

rma_rs_total<-rma.mv(RR, vi,random = ~ 1 | Study, data=dat_rs);rma_rs_total
#########Method type
rma_rs_method <- rma.mv(RR, vi, mods= ~ factor(Method)-1,random = ~ 1 | Study, data=dat_rs, method="REML");rma_rs_method
rma_rs_method_QB <- rma.mv(RR, vi, mods= ~ factor(Method),random = ~ 1 | Study, data=dat_rs);rma_rs_method_QB

###variables importance
#install.packages("MuMIn")
library(MuMIn)
eval(metafor:::.MuMIn)
dat<-read.csv("Rh - paired.csv")
summary(dat)
full <- rma.mv(RR, vi, mods = ~ Altitude + MAT + MAP  + Duration + Method + Magnitude,random = ~ 1 | Study,
               data=dat, method="ML")
res <- dredge(full, trace=2)
sw(res)

####Rh
dat_rh<-read.csv("Rh.csv")
summary(dat_rh)
attach(dat_rh)

rma_rh_total<-rma.mv(RR, vi,random = ~ 1 | Study,data=dat_rh);rma_rh_total
#########Method type
rma_rh_method <- rma.mv(RR, vi, mods= ~ factor(Method)-1,random = ~ 1 | Study,data=dat_rh, method="REML");rma_rh_method
rma_rh_method_QB <- rma.mv(RR, vi, mods= ~ factor(Method),random = ~ 1 | Study,data=dat_rh);rma_rh_method_QB

####Ra
dat_ra<-read.csv("Ra.csv")
summary(dat_ra)
attach(dat_ra)

rma_ra_total<-rma.mv(RR, vi,random = ~ 1 | Study,data=dat_ra);rma_ra_total
#########Method type
rma_ra_method <- rma.mv(RR, vi, mods= ~ factor(Method)-1,random = ~ 1 | Study,data=dat_ra, method="REML");rma_ra_method
rma_ra_method_QB <- rma.mv(RR, vi, mods= ~ factor(Method),random = ~ 1 | Study,data=dat_ra);rma_ra_method_QB

###paired
####Rs
dat_p_rs<-read.csv("Rs - paired.csv")
summary(dat_p_rs)
attach(dat_p_rs)

rma_rs_p_total<-rma.mv(RR, vi,random = ~ 1 | Study,data=dat_p_rs);rma_rs_p_total
#########Method type
rma_rs_p_method <- rma.mv(RR, vi, mods= ~ factor(Method)-1,random = ~ 1 | Study, data=dat_p_rs, method="REML");rma_rs_p_method
rma_rs_p_method_QB <- rma.mv(RR, vi, mods= ~ factor(Method),random = ~ 1 | Study, data=dat_p_rs);rma_rs_p_method_QB


####Rh
dat_p_rh<-read.csv("Rh - paired.csv")
summary(dat_p_rh)
attach(dat_p_rh)

rma_rh_p_total<-rma.mv(RR, vi,random = ~ 1 | Study,data=dat_p_rh);rma_rh_p_total
#########Method type
rma_rh_p_method <- rma.mv(RR, vi, mods= ~ factor(Method)-1,random = ~ 1 | Study,data=dat_p_rh, method="REML");rma_rh_p_method
rma_rh_p_method_QB <- rma.mv(RR, vi, mods= ~ factor(Method),random = ~ 1 | Study,data=dat_p_rh);rma_rh_p_method_QB

####Ra
dat_p_ra<-read.csv("Ra - paired.csv")
summary(dat_p_ra)
attach(dat_p_ra)

rma_ra_p_total<-rma.mv(RR, vi,random = ~ 1 | Study,data=dat_p_ra);rma_ra_p_total
#########Method type
rma_ra_p_method <- rma.mv(RR, vi, mods= ~ factor(Method)-1,random = ~ 1 | Study,data=dat_p_ra, method="REML");rma_ra_p_method
rma_ra_p_method_QB <- rma.mv(RR, vi, mods= ~ factor(Method),random = ~ 1 | Study,data=dat_p_ra);rma_ra_p_method_QB

###total
####Rs_alpine
dat_rs_alpine<-read.csv("Rs - alpine.csv")
summary(dat_rs_alpine)
attach(dat_rs_alpine)

rma_rs_total_alpine<-rma.mv(RR, vi,random = ~ 1 | Study, data=dat_rs_alpine);rma_rs_total_alpine

####Rh_alpine
dat_rh_alpine<-read.csv("Rh - alpine.csv")
summary(dat_rh_alpine)
attach(dat_rh_alpine)

rma_rh_total_alpine<-rma.mv(RR, vi,random = ~ 1 | Study, data=dat_rh_alpine);rma_rh_total_alpine

####Ra_alpine
dat_ra_alpine<-read.csv("Ra - alpine.csv")
summary(dat_ra_alpine)
attach(dat_ra_alpine)

rma_ra_total_alpine<-rma.mv(RR, vi,random = ~ 1 | Study, data=dat_ra_alpine);rma_ra_total_alpine

###paired
####Rs_alpine
dat_rs_alpine_paired<-read.csv("Rs - alpine_paired.csv")
summary(dat_rs_alpine_paired)
attach(dat_rs_alpine_paired)

rma_rs_paired_alpine<-rma.mv(RR, vi,random = ~ 1 | Study, data=dat_rs_alpine_paired);rma_rs_paired_alpine

###regression
dat_rs<-read.csv("Rs.csv")
summary(dat_rs)
fit1<-lm(RR~Magnitude,data=dat_rs)
summary(fit1)

dat_rh<-read.csv("Rh.csv")
summary(dat_rh)
fit2<-lm(RR~Magnitude,data=dat_rh)
summary(fit2)

dat_ra<-read.csv("Ra.csv")
summary(dat_ra)
fit3<-lm(RR~Magnitude,data=dat_ra)
summary(fit3)

dat_rs_p<-read.csv("Rs - paired.csv")
summary(dat_rs_p)
fit4<-lm(RR~Magnitude,data=dat_rs_p)
summary(fit4)

#####map
dat1 <- read.csv("CO2-GIS_mapcsv.csv",header=TRUE,sep=",")
dat1<-na.omit(dat1)
# Needed Packages and Functions:
devtools::install_github('oswaldosantos/ggsn')
library(maps);library(maptools);library(ggsn);library(ggplot2);library(gridExtra);library(sp)

ewbrks <- c(seq(-180,180,40),0)
nsbrks <- seq(-60,80,20)
ewlbls <- unlist(lapply(ewbrks, function(x) 
  ifelse(x < 0, gsub("[-]","",paste(x, "°W")), ifelse(x > 0, paste(x, "°E"),x))))
nslbls <- unlist(lapply(nsbrks, function(x) 
  ifelse(x < 0, gsub("[-]","",paste(x, "°S")), ifelse(x > 0, paste(x, "°N"),x))))

# Get global map:
mapWorld <- borders("world")

mp <- ggplot() + mapWorld 

# Plot data points on global map and change axis labels:
summary(dat1)
map <- mp + geom_point(dat1,mapping=aes(x=WGS.84.E, y=WGS.84.N))+
  coord_cartesian(xlim=c(-180, 190), ylim=c(-65,85))+
  geom_jitter(width = 1, height = 1)+
  scale_x_continuous(breaks = ewbrks, labels = ewlbls, expand = c(0, 0)) +
  scale_y_continuous(breaks = nsbrks, labels = nslbls)+
  labs(
    caption="Coordinate system: WGS84")+
  labs(x="Longitude", y="Latitude")+guides(shape=guide_legend(override.aes=list(size=4)))+
  scale_color_brewer(palette="Set1")+
  theme_bw(base_size = 14)+
  theme(legend.background = element_rect(fill=NULL,size=0.5,linetype="solid",
                                         colour ="black"),
        panel.grid = element_blank(),
        legend.justification=c(0,0), 
        legend.position=c(0.05,0.05),
        axis.text.y = element_text(colour = "black"),
        axis.text.x = element_text(colour = "black"))
map
