# Supplementary material for: Whole-soil warming leads to substantial soil carbon emission in an alpine grassland
Source: Nat Commun. 2024 May 27;15:4489. doi: 10.1038/s41467-024-48736-w (PMC11130387; doi:10.1038/s41467-024-48736-w)
Supplement: Supplementary file 4 — Source data [file 41467_2024_48736_MOESM4_ESM.zip › Figshare数据上传/2. Meta-analysis/data_meta.xlsx]

## Sheet: Data
	平台	文献	Location			Cliamte		Experiment					样本大小	SR								Rh								Ra
ID	Study	Citations	Latitude	Longitude	Elevation (m)	MAT (°C)	MAP (mm)	Method	Magnitude (℃)	Magnitude_new (℃)	Duration (yr)	Duration_new (yr)	Sample size	CK_M	CK_SD	CK_SE	W_M	W_SD	W_SE	Vi	RR	CK_M	CK_SD	CK_SE	W_M	W_SD	W_SE	Vi	RR	CK_M	CK_SD	CK_SE	W_M	W_SD	W_SE	Vi	RR
1	1	Flanagan et al. 2013	49.47°N	112.94°W	951	5.22	396	OTC	0.85	<2	1	<5	7	0.1056	0.06996		0.2024	0.12804		0.119871	0.650588
2	2	de Boeck et al. 2007	51.15°N	4.40°E	9	9.6	776	Others	3	≥2	1	<5	6	0.0543582	0.0355086		0.0507306	0.026635		0.117061	-0.0690662
3	2	de Boeck et al. 2007	51.15°N	4.40°E	9	9.6	776	Others	3	≥2	2	<5	6	0.0543582	0.0177473		0.0579858	0.0355086		0.0802648	0.0646027
4	2	de Boeck et al. 2007	51.15°N	4.40°E	9	9.6	776	Others	3	≥2	1	<5	6	0.0616134	0.026635		0.0724822	0.026635		0.0536516	0.162462
5	2	de Boeck et al. 2007	51.15°N	4.40°E	9	9.6	776	Others	3	≥2	2	<5	6	0.0507306	0.026635		0.0543582	0.026635		0.0859573	0.0690662
6	2	de Boeck et al. 2007	51.15°N	4.40°E	9	9.6	776	Others	3	≥2	1	<5	6	0.0688546	0.026635		0.0543582	0.0355086		0.0960585	-0.236402
7	2	de Boeck et al. 2007	51.15°N	4.40°E	9	9.6	776	Others	3	≥2	2	<5	6	0.0543582	0.0177473		0.0579858	0.0355086		0.0802648	0.0646027
8	3	Li et al. 2013	34.98°N	97.52°W	345	16.23	905	IH	2.4	≥2	1	<5	8	3.72861	0.533979	0.18879	3.56342	0.533979	0.18879	0.00537056	-0.0453148	2.05607	0.243839	0.08621	2.24037	0.400505	0.1416	0.00575281	0.0858446	1.62334	0.525182	0.18568	1.30504	0.330106	0.11671	0.0210809	-0.218252
9	3	Li et al. 2013	34.98°N	97.52°W	345	16.23	905	IH	2.4	≥2	2	<5	8	2.96165	0.60073	0.21239	2.74926	0.433852	0.15339	0.00825569	-0.0744148	1.30949	0.243782	0.08619	1.67847	0.313475	0.11083	0.00869222	0.248245	1.6817	0.360115	0.12732	1.0557	0.330106	0.11671	0.0179537	-0.465601
10	3	Li et al. 2013	34.98°N	97.52°W	345	16.23	905	IH	2.4	≥2	3	<5	8	2.99705	0.500603	0.17699	2.84366	0.400477	0.14159	0.00596665	-0.0525365	1.03084	0.226416	0.08005	1.44294	0.296023	0.10466	0.0112913	0.336309	1.95756	0.345125	0.12202	1.3634	0.390125	0.13793	0.01412	-0.361717
11	4	Wan et al. 2005	34.98°N	97.52°W	345	16.23	905	IH	2.4	≥2	1	<5	6	0.08052	0.01584		0.0814	0.00924		0.00859743	0.0108697
12	4	Luo et al. 2009	34.98°N	97.52°W	345	16.23	905	IH	2.4	≥2	2	<5	6	794	38.212	15.6	853	43.111	17.6	0.000811742	0.0716761	513	37.7221	15.4	568	45.5605	18.6	0.0019735	0.101846	283	87.9367	35.9	287	75.6892	30.9	0.0276841	0.0140353
13	4	Zhou et al. 2007	34.98°N	97.52°W	345	16.23	905	IH	1.1	<2	3	<5	6	2.1	0.55755		2.31	0.613305		0.0234968	0.0953102	1.43	0.313885		1.55	0.340225		0.0160601	0.0805805	0.67	0.224517		0.76	0.254676		0.0374307	0.126041
14	4	Zhou et al. 2007	34.98°N	97.52°W	345	16.23	905	IH	1.4	<2	4	<5	6	2.2	0.5841		2.41	0.639855		0.0234968	0.0911694	1.5	0.32925		1.73	0.379735		0.0160601	0.142656	0.63	0.211113		0.68	0.227868		0.0374307	0.076373
15	4	Zhou et al. 2007	34.98°N	97.52°W	345	16.23	905	IH	1.2	<2	5	5-10	6	2.36	0.62658		2.54	0.67437		0.0234968	0.0735025	1.42	0.31169		1.72	0.37754		0.0160601	0.191667	0.94	0.314994		0.82	0.274782		0.0374307	-0.136576
16	4	Zhou et al. 2007	34.98°N	97.52°W	345	16.23	905	IH	1.6	<2	6	5-10	6	2.5	0.66375		2.71	0.719505		0.0234968	0.0806579	1.61	0.353395		1.74	0.38193		0.0160601	0.0776509	0.89	0.298239		0.97	0.325047		0.0374307	0.0860746
17	5	de Dato et al. 2010	40.62°N	8.17°E	30	16.03	598	Others	0.1	<2	1	<5	3	0.1518	0.02508		0.1364	0.01232		0.0118183	-0.106972
18	5	de Dato et al. 2010	40.62°N	8.17°E	30	16.03	598	Others	0.1	<2	2	<5	3	0.0968	0.01232		0.0902	0.0044		0.00619263	-0.0706176
19	5	de Dato et al. 2010	40.62°N	8.17°E	30	16.03	598	Others	0.1	<2	3	<5	3	0.1166	0.02552		0.1144	0.01584		0.0223583	-0.0190482
20	6	Gill 2014	39.28°N	110.50°W	1608	1.7	902	OTC	2	≥2	1	<5	8	0.0132	0.00264		0.02156	0.00484		0.0112995	0.490623
21	6	Gill 2014	39.28°N	110.50°W	1608	1.7	902	OTC	2	≥2	2	<5	8	0.0374	0.00704		0.03608	0.00704		0.00918814	-0.035932
22	6	Gill 2014	39.28°N	110.50°W	1608	1.7	902	OTC	2	≥2	3	<5	8	0.02816	0.0066		0.02904	0.00572		0.0117161	0.0307717
23	7	Briones et al. 2009	55.50°N	2.08°W	309	8	900	Others	3.5	≥2	1	<5	6	0.120422	0.0423732		0.194649	0.196169		0.189917	0.480191
24	8	Casella & Soussana 1997	45.72°N	3.02°E	850	8.6	759	Others	3	≥2	1	<5	2	0.176	0.02508		0.2112	0.02508		0.0172039	0.182322
25	9	Lu et al. 2013	30.95°N	88.70°E	4675	0	300	OTC	3.46	≥2	1	<5	3	0.01892	0.0044		0.03344	0.00484		0.0250107	0.569533
26	10	Wan et al. 2009	42.03°N	116.28°E	1324	2.4	379	IH	1.71	<2	1	<5	4	0.08096	0.00792		0.07392	0.00528		0.003668	-0.0909718
27	10	Wan et al. 2009	42.03°N	116.28°E	1324	2.4	379	IH	1.71	<2	2	<5	4	0.0418	0.0022		0.03784	0.0022		0.00153757	-0.0995296
28	10	Wan et al. 2009	42.03°N	116.28°E	1324	2.4	379	IH	1.71	<2	3	<5	4	0.07612	0.00616		0.07172	0.0044		0.00257815	-0.0595414
29	10	Wan et al. 2009	42.03°N	116.28°E	1324	2.4	379	IH	1.71	<2	4	<5	4	0.06292	0.00264		0.05676	0.0044		0.00194243	-0.103032
30	10	Wan et al. 2009	42.03°N	116.28°E	1324	2.4	379	IH	0.32	<2	1	<5	4	0.08096	0.00792		0.08008	0.00528		0.00347931	-0.0109291
31	10	Wan et al. 2009	42.03°N	116.28°E	1324	2.4	379	IH	0.32	<2	2	<5	4	0.0418	0.0022		0.03916	0.00308		0.00223904	-0.0652405
32	10	Wan et al. 2009	42.03°N	116.28°E	1324	2.4	379	IH	0.32	<2	3	<5	4	0.07612	0.00616		0.07392	0.00792		0.00450711	-0.0293276
33	10	Wan et al. 2009	42.03°N	116.28°E	1324	2.4	379	IH	0.32	<2	4	<5	4	0.06292	0.00264		0.05896	0.00528		0.00244502	-0.0650048
34	10	Wan et al. 2009	42.03°N	116.28°E	1324	2.4	379	IH	0.42	<2	1	<5	4	0.08096	0.00792		0.07964	0.00528		0.00349135	-0.0164387
35	10	Wan et al. 2009	42.03°N	116.28°E	1324	2.4	379	IH	0.42	<2	2	<5	4	0.0418	0.0022		0.0418	0.0044		0.0034626	0
36	10	Wan et al. 2009	42.03°N	116.28°E	1324	2.4	379	IH	0.42	<2	3	<5	4	0.07612	0.00616		0.077	0.00484		0.00262496	0.0114944
37	10	Wan et al. 2009	42.03°N	116.28°E	1324	2.4	379	IH	0.42	<2	4	<5	4	0.06292	0.00264		0.06248	0.0022		0.000750078	-0.00701757
38	11	Xia et al. 2009	42.03°N	116.28°E	1324	2.4	379	IH	1.79	<2	1	<5	6	0.08008	0.01188		0.0858	0.0066		0.00465423	0.0689929
39	11	Xia et al. 2009	42.03°N	116.28°E	1324	2.4	379	IH	1.79	<2	2	<5	6	0.0462	0.00616		0.04928	0.0044		0.00429162	0.0645385
40	11	Xia et al. 2009	42.03°N	116.28°E	1324	2.4	379	IH	1.79	<2	3	<5	6	0.10648	0.01188		0.11572	0.011		0.00358063	0.0832163
41	11	Xia et al. 2009	42.03°N	116.28°E	1324	2.4	379	IH	1.79	<2	4	<5	6	0.06512	0.00748		0.06996	0.00704		0.00388669	0.0716919
42	11	Xia et al. 2009	42.03°N	116.28°E	1324	2.4	379	IH	1.79	<2	5	5-10	6	0.06996	0.00792		0.07392	0.0066		0.00346465	0.0550598
43	12	Wang et al. 2012	41.77°N	111.88°E	1456	3.4	248	IH	1.25	<2	1	<5	6	0.05236	0.12012		0.04532	0.12012		2.04801	-0.144395
44	12	Wang et al. 2012	41.77°N	111.88°E	1456	3.4	248	IH	1.25	<2	2	<5	6	0.04796	0.11308		0.04576	0.11132		1.91287	-0.046957
45	12	Wang et al. 2012	41.77°N	111.88°E	1456	3.4	248	IH	1.25	<2	3	<5	6	0.08448	0.17644		0.03124	0.0242		0.827014	-0.994815
46	13	Suseela & Dukes 2013	42.38°N	71.21°W	20	9.4	1130	IH	1	<2	1	<5	3	0.0156932	0.00141109		0.0151925	0.00121829		0.00483853	-0.0324255
47	13	Suseela & Dukes 2013	42.38°N	71.21°W	20	9.4	1130	IH	2.7	≥2	1	<5	3	0.0156932	0.00141109		0.0143027	0.00153158		0.00651732	-0.0927775
48	13	Suseela & Dukes 2013	42.38°N	71.21°W	20	9.4	1130	IH	4	≥2	1	<5	3	0.0156932	0.00141109		0.0150961	0.00145738		0.00580172	-0.0387908
49	14	Song et al. 2019	42.03°N	116.28°E	1324	2.4	379	IH	0.17	<2	1	<5	3	0.03916	0.0044		0.04444	0.00572		0.00973056	0.126484
50	14	Song et al. 2019	42.03°N	116.28°E	1324	2.4	379	IH	0.17	<2	2	<5	3	0.04312	0.00396		0.04664	0.00748		0.011385	0.0784716
51	14	Song et al. 2019	42.03°N	116.28°E	1324	2.4	379	IH	0.17	<2	3	<5	3	0.07436	0.01892		0.06776	0.00264		0.0220855	-0.0929461
52	14	Song et al. 2019	42.03°N	116.28°E	1324	2.4	379	IH	0.55	<2	1	<5	3	0.06688	0.0044		0.0616	0.00396		0.0028203	-0.0822381
53	14	Song et al. 2019	42.03°N	116.28°E	1324	2.4	379	IH	0.55	<2	2	<5	3	0.0836	0.00792		0.07348	0.01584		0.0184817	-0.12903
54	14	Song et al. 2019	42.03°N	116.28°E	1324	2.4	379	IH	0.55	<2	3	<5	3	0.1188	0.01716		0.10164	0.00704		0.0085539	-0.156004
55	14	Song et al. 2019	42.03°N	116.28°E	1324	2.4	379	IH	0.25	<2	1	<5	3	0.0814	0.01804		0.08404	0.00792		0.0193325	0.0319176
56	14	Song et al. 2019	42.03°N	116.28°E	1324	2.4	379	IH	0.25	<2	2	<5	3	0.10912	0.0264		0.10384	0.01672		0.0281531	-0.0495969
57	14	Song et al. 2019	42.03°N	116.28°E	1324	2.4	379	IH	0.25	<2	3	<5	3	0.12144	0.02552		0.11484	0.01936		0.0241936	-0.0558805
58	15	Niu et al. 2009; Liu et al. 2009; Niu et al. 2011	42.03°N	116.28°E	1324	2.4	379	IH	1.17	<2	1	<5	6	0.10472	0.0176		0.11616	0.00924		0.00576235	0.103678
59	15	Niu et al. 2009; Liu et al. 2009; Niu et al. 2011	42.03°N	116.28°E	1324	2.4	379	IH	1.17	<2	2	<5	6	0.09944	0.01452		0.13244	0.01584		0.00593761	0.286575
60	15	Niu et al. 2009; Liu et al. 2009; Niu et al. 2011	42.03°N	116.28°E	1324	2.4	379	IH	1.17	<2	3	<5	6	0.09768	0.02068		0.15224	0.03652		0.0170611	0.443761
61	15	Niu et al. 2009; Liu et al. 2009; Niu et al. 2011	42.03°N	116.28°E	1324	2.4	379	IH	1.17	<2	4	<5	6	0.15048	0.03696		0.1914	0.04532		0.0193986	0.240535
62	15	Niu et al. 2009; Liu et al. 2009; Niu et al. 2011	42.03°N	116.28°E	1324	2.4	379	IH	1.17	<2	5	5-10	6	0.10076	0.0132		0.16368	0.02816		0.00779349	0.485172
63	15	Niu et al. 2009; Liu et al. 2009; Niu et al. 2011	42.03°N	116.28°E	1324	2.4	379	IH	1.17	<2	6	5-10	6	0.13816	0.022		0.20592	0.04312		0.0115342	0.399075
64	15	Niu et al. 2009; Liu et al. 2009; Niu et al. 2011	42.03°N	116.28°E	1324	2.4	379	IH	1.17	<2	7	5-10	6	0.15708	0.0264		0.2134	0.03696		0.00970723	0.306413
65	15	Niu et al. 2009; Liu et al. 2009; Niu et al. 2011	42.03°N	116.28°E	1324	2.4	379	IH	1.17	<2	8	5-10	6	0.16324	0.01848		0.19008	0.02992		0.00626551	0.152224
66	15	Niu et al. 2009; Liu et al. 2009; Niu et al. 2011	42.03°N	116.28°E	1324	2.4	379	IH	1.17	<2	9	5-10	6	0.1276	0.0242		0.154	0.02816		0.0115676	0.188052
67	15	Niu et al. 2009; Liu et al. 2009; Niu et al. 2011	42.03°N	116.28°E	1324	2.4	379	IH	1.17	<2	10	5-10	6	0.09812	0.0088		0.15928	0.0176		0.00337554	0.484472
68	15	Niu et al. 2009; Liu et al. 2009; Niu et al. 2011	42.03°N	116.28°E	1324	2.4	379	IH	1.17	<2	11	>10	6	0.12848	0.02508		0.15532	0.02112		0.0094325	0.189714
69	16	Garten et al. 2009	35.90°N	84.33°W	183	14.4	1322	OTC	1.2	<2	1	<5	3	0.15048	0.03476		0.20284	0.01628		0.0199333	0.298587
70	16	Garten et al. 2009	35.90°N	84.33°W	183	14.4	1322	OTC	1.2	<2	2	<5	3	0.15356	0.02552		0.1694	0.02024		0.0139648	0.0981714
71	17	Song et al. 2019	42.03°N	116.28°E	1324	2.4	379	IH	0.2	<2	1	<5	3	0.04664	0.00968		0.04752	0.00924		0.0269615	0.0186921
72	17	Song et al. 2019	42.03°N	116.28°E	1324	2.4	379	IH	0.2	<2	2	<5	3	0.10076	0.02332		0.09636	0.00308		0.0181955	-0.0446503
73	17	Song et al. 2019	42.03°N	116.28°E	1324	2.4	379	IH	0.2	<2	3	<5	3	0.06776	0.01452		0.05764	0.00176		0.0156169	-0.161755
74	17	Song et al. 2019	42.03°N	116.28°E	1324	2.4	379	IH	0.2	<2	4	<5	3	0.10736	0.00308		0.0858	0.01452		0.00982069	-0.224169
75	17	Song et al. 2019	42.03°N	116.28°E	1324	2.4	379	IH	0.2	<2	5	5-10	3	0.11836	0.01892		0.10692	0.02508		0.0268582	-0.10165
76	18	Ganjurjav 2017	31.43°N	92.02°E	4700	0.3	461.8	OTC	0.629921	<2	1	<5	4	0.0541538	0.0116044		0.0821978	0.00773626		0.0136941	0.4173
77	18	Ganjurjav 2017	31.43°N	92.02°E	4700	0.3	461.8	OTC	1.20735	<2	1	<5	4	0.0541538	0.0116044		0.0831648	0.00386813		0.0120204	0.428996
78	18	Ganjurjav 2017	31.43°N	92.02°E	4700	0.3	461.8	OTC	0.734908	<2	2	<5	4	0.0473846	0.00386813		0.0686593	0.0135385		0.0113863	0.37086
79	18	Ganjurjav 2017	31.43°N	92.02°E	4700	0.3	461.8	OTC	2.51969	≥2	2	<5	4	0.0473846	0.00386813		0.058989	0.0193407		0.0285405	0.219054
80	18	Ganjurjav 2017	31.43°N	92.02°E	4700	0.3	461.8	OTC	1.15486	<2	3	<5	4	0.0396484	0.00773626		0.0647912	0.00773626		0.0130824	0.491121
81	18	Ganjurjav 2017	31.43°N	92.02°E	4700	0.3	461.8	OTC	1.73228	<2	3	<5	4	0.0396484	0.00773626		0.0628571	0.0116044		0.0180389	0.460815
82	18	Ganjurjav 2017	31.43°N	92.02°E	4700	0.3	461.8	OTC	0.997375	<2	4	<5	4	0.0415824	0.0058022		0.0947692	0.029011		0.0282952	0.823767
83	18	Ganjurjav 2017	31.43°N	92.02°E	4700	0.3	461.8	OTC	1.78478	<2	4	<5	4	0.0415824	0.0058022		0.0928352	0.0328791		0.036226	0.803148
84	18	Ganjurjav 2017	31.43°N	92.02°E	4700	0.3	461.8	OTC	0.367454	<2	5	5-10	4	0.088967	0.0328791		0.144088	0.0367473		0.0504051	0.482158
85	18	Ganjurjav 2017	31.43°N	92.02°E	4700	0.3	461.8	OTC	0.997375	<2	5	5-10	4	0.088967	0.0328791		0.121846	0.0270769		0.0464903	0.314493
86	18	Ganjurjav 2017	31.43°N	92.02°E	4700	0.3	461.8	OTC	0.803571	<2	1	<5	4	0.113143	0.00386813		0.146022	0.0212747		0.00559899	0.255106
87	18	Ganjurjav 2017	31.43°N	92.02°E	4700	0.3	461.8	OTC	1.38393	<2	1	<5	4	0.113143	0.00386813		0.174066	0.0251429		0.00550825	0.430783
88	18	Ganjurjav 2017	31.43°N	92.02°E	4700	0.3	461.8	OTC	1.02679	<2	2	<5	4	0.124747	0.0174066		0.139253	0.0212747		0.0107028	0.110001
89	18	Ganjurjav 2017	31.43°N	92.02°E	4700	0.3	461.8	OTC	1.5625	<2	2	<5	4	0.124747	0.0174066		0.184703	0.0425495		0.0181347	0.392461
90	18	Ganjurjav 2017	31.43°N	92.02°E	4700	0.3	461.8	OTC	0.357143	<2	3	<5	4	0.100571	0.0251429		0.117011	0.0135385		0.0189718	0.1514
91	18	Ganjurjav 2017	31.43°N	92.02°E	4700	0.3	461.8	OTC	0.535714	<2	3	<5	4	0.100571	0.0251429		0.153758	0.00967033		0.0166139	0.424513
92	18	Ganjurjav 2017	31.43°N	92.02°E	4700	0.3	461.8	OTC	1.02679	<2	4	<5	4	0.109275	0.0058022		0.177934	0.00193407		0.000734369	0.487548
93	18	Ganjurjav 2017	31.43°N	92.02°E	4700	0.3	461.8	OTC	1.65179	<2	4	<5	4	0.109275	0.0058022		0.242725	0.00386813		0.000768323	0.798065
94	19	Mao 2016	37.73°N	100.08°E	4003	-3.31	420.37	OTC	1.289	<2	1	<5	4	0.100012	0.008536		0.13508	0.009856		0.00315209	0.300577
95	20	Chen 2015	36.95°N	100.85°E	3140	0.8	398.2	OTC	1.12349	<2	1	<5	6	0.159342	0.0106447		0.157893	0.00709646		0.00108047	-0.00913248
96	20	Chen 2015	36.95°N	100.85°E	3140	0.8	398.2	OTC	1.59652	<2	2	<5	6	0.20135	0.0534584		0.204247	0.0542276		0.0234968	0.014286	2.81	0.616795		2.81	0.616795		0.0160601	0	2.52	0.844452		2.78	0.931578		0.0374307	0.098192
97	20	Chen 2015	36.95°N	100.85°E	3140	0.8	398.2	OTC	1.54593	<2	3	<5	6	0.18107	0.0480741		0.165136	0.0438436		0.0234968	-0.0921153	3.11	0.682645		2.7	0.59265		0.0160601	-0.141371	2.02	0.676902		1.98	0.663498		0.0374307	-0.0200007
98	21	Tian 2014	37.48°N	101.20°E	3200	-1.7	582.1	OTC	0.48	<2	1	<5	5	0.157933	0.0113077		0.161823	0.0130474		0.00232542	0.0243321
99	21	Tian 2014	37.48°N	101.20°E	3200	-1.7	582.1	OTC	0.6	<2	1	<5	5	0.157933	0.0113077		0.16688	0.0121776		0.00209024	0.0551038
100	21	Tian 2014	37.48°N	101.20°E	3200	-1.7	582.1	OTC	0.87	<2	1	<5	5	0.157933	0.0113077		0.180884	0.0130474		0.00206584	0.135684
101	21	Tian 2014	37.48°N	101.20°E	3200	-1.7	582.1	OTC	1.29	<2	1	<5	5	0.157933	0.0113077		0.148208	0.0121776		0.00237549	-0.0635538
102	22	Yu et al. 2019	30.50°N	91.07°E	5305	1.3	476.8	OTC	1.01576	<2	1	<5	3	0.0830627	0.00100608		0.0917756	0.0311883		0.0385443	0.0997504
103	22	Yu et al. 2019	30.50°N	91.07°E	5305	1.3	476.8	OTC	2.68827	≥2	1	<5	3	0.0830627	0.00100608		0.103974	0.0171033		0.0090686	0.224541
104	22	Yu et al. 2019	30.50°N	91.07°E	5305	1.3	476.8	OTC	1.04203	<2	2	<5	3	0.0612275	0.00403229		0.0486561	0.0108872		0.0181349	-0.22982
105	22	Yu et al. 2019	30.50°N	91.07°E	5305	1.3	476.8	OTC	3.49387	≥2	2	<5	3	0.0612275	0.00403229		0.0388783	0.00120646		0.00176672	-0.45416
106	22	Yu et al. 2019	30.50°N	91.07°E	5305	1.3	476.8	OTC	1.12084	<2	3	<5	3	0.154508	0.0201215		0.131855	0.0150911		0.0100197	-0.158546
107	22	Yu et al. 2019	30.50°N	91.07°E	5305	1.3	476.8	OTC	2.59194	≥2	3	<5	3	0.154508	0.0201215		0.103974	0.00804861		0.00765067	-0.396111
108	22	Yu et al. 2019	30.50°N	91.07°E	5305	1.3	476.8	OTC	1.54991	<2	4	<5	3	0.111451	0.0112606		0.13142	0.0345862		0.0264896	0.164808
109	22	Yu et al. 2019	30.50°N	91.07°E	5305	1.3	476.8	OTC	2.84588	≥2	4	<5	3	0.111451	0.0112606		0.0743008	0.00563031		0.00531684	-0.405465
110	23	Wan et al. 2007	35.90°N	84.33°W	183	14.4	1322	OTC	1.45	<2	1	<5	3	0.13582	0.15933		0.128873	0.148869		0.90352	-0.0525059
111	24	Zhou et al. 2006	34.98°N	97.52°W	345	16.23	905	IH	1.19863	<2	1	<5	6	0.137563	0.0297317		0.151724	0.0297317		0.0141855	0.0979804
112	24	Zhou et al. 2006	34.98°N	97.52°W	345	16.23	905	IH	3.05085	≥2	1	<5	5	0.101829	0.0337327		0.135771	0.0252995		0.0288923	0.287682
113	25	Saleska et al. 2002	38.95°N	106.98°W	2920	-1.15	750	IH	0.9	<2	1	<5	5	0.0295139	0.00301938		0.0256559	0.00172536		0.00299773	-0.140089
114	25	Saleska et al. 2002	38.95°N	106.98°W	2920	-1.15	750	IH	0.9	<2	2	<5	5	0.044946	0.00301938		0.0432099	0.00603876		0.00480883	-0.0393924
115	26	Xu et al. 2015	34.98°N	97.52°W	345	16.23	905	IH	2.1	≥2	1	<5	6	0.107695	0.0683753		0.141857	0.0475917		0.085942	0.275519
116	26	Xu et al. 2015	34.98°N	97.52°W	345	16.23	905	IH	1.4	<2	3	<5	6	0.136934	0.0762718		0.1718	0.0804864		0.0882878	0.226836
117	26	Xu et al. 2015	34.98°N	97.52°W	345	16.23	905	IH	1.4	<2	4	<5	6	0.131137	0.0769647		0.182142	0.0758064		0.0862785	0.328542
118	26	Xu et al. 2015	34.98°N	97.52°W	345	16.23	905	IH	1.7	<2	5	5-10	6	0.118888	0.0804364		0.184304	0.0794432		0.107258	0.438402
119	26	Xu et al. 2015	34.98°N	97.52°W	345	16.23	905	IH	2.1	≥2	6	5-10	6	0.141009	0.0746118		0.182371	0.091614		0.0887221	0.257222
120	26	Xu et al. 2015	34.98°N	97.52°W	345	16.23	905	IH	2.2	≥2	7	5-10	6	0.114719	0.066147		0.190426	0.0892425		0.0920166	0.506779
121	26	Xu et al. 2015	34.98°N	97.52°W	345	16.23	905	IH	1.4	<2	8	5-10	6	0.135802	0.0976662		0.139305	0.0817012		0.143532	0.0254613
122	26	Xu et al. 2015	34.98°N	97.52°W	345	16.23	905	IH	1.1	<2	9	5-10	6	0.135353	0.0907155		0.211941	0.111796		0.121238	0.448423
123	26	Xu et al. 2015	34.98°N	97.52°W	345	16.23	905	IH	0.6	<2	10	5-10	6	0.151489	0.0766197		0.174037	0.0843166		0.0817542	0.138755
124	26	Xu et al. 2015	34.98°N	97.52°W	345	16.23	905	IH	1.3	<2	11	>10	6	0.121821	0.073169		0.192123	0.0841863		0.0921269	0.455577
125	26	Xu et al. 2015	34.98°N	97.52°W	345	16.23	905	IH	1.3	<2	12	>10	6	0.104274	0.0615606		0.159333	0.0792664		0.0993391	0.423976
126	26	Xu et al. 2015	34.98°N	97.52°W	345	16.23	905	IH	1.3	<2	13	>10	6	0.153322	0.105532		0.180799	0.0890436		0.119386	0.164845
127	27	Sharkhuu et al. 2016	51.02°N	100.77°E	1670	-4.5	290	OTC	0.7	<2	1	<5	7	0.18609	0.13225		0.180377	0.147364		0.167502	-0.0311795
128	27	Sharkhuu et al. 2016	51.02°N	100.77°E	1670	-4.5	290	OTC	0.517391	<2	1	<5	8	0.194373	0.156731		0.191517	0.13411		0.142567	-0.0148041
129	27	Sharkhuu et al. 2016	51.02°N	100.77°E	1670	-4.5	290	OTC	1.33913	<2	2	<5	7	0.122108	0.16928		0.102971	0.139807		0.537901	-0.170462
130	27	Sharkhuu et al. 2016	51.02°N	100.77°E	1670	-4.5	290	OTC	0.304348	<2	2	<5	8	0.158383	0.212475		0.133533	0.21086		0.536648	-0.170667
131	27	Sharkhuu et al. 2016	51.02°N	100.77°E	1670	-4.5	290	OTC	0.913043	<2	3	<5	7	0.102685	0.118647		0.0912596	0.0672585		0.268318	-0.117957
132	27	Sharkhuu et al. 2016	51.02°N	100.77°E	1670	-4.5	290	OTC	0.7	<2	3	<5	8	0.116395	0.0945233		0.0915453	0.126031		0.319351	-0.240159
135	28	Graham et al. 2014	43.03°S	171.75°E	590	9.40417	1434	Others	4.46	≥2	3	<5	5	625.248	58.4553	26.142	960.889	79.7158	35.65	0.00312462	0.429711	461.295	101.254		618.728	135.811		0.0192721	0.293628	163.953	54.9407		342.161	114.658		0.0449168	0.735702
136	29	Wang et al. 2018, Gu et al.2015	44.15°N	116.48°E	1102	2.6	271	OTC	0.5	<2	1	<5	4	0.0701538	0.00492308		0.0812308	0.0221538		0.0198262	0.146603
137	29	Wang et al. 2018, Gu et al.2015	44.15°N	116.48°E	1102	2.6	271	OTC	1.3	<2	2	<5	4	0.102154	0.0172308		0.0873846	0.0344615		0.045994	-0.156161
138	29	Wang et al. 2018, Gu et al.2015	44.15°N	116.48°E	1102	2.6	271	OTC	1.4	<2	3	<5	4	0.109686	0.0443306		0.0930286	0.0416117		0.0908557	-0.164712
139	29	Wang et al. 2018, Gu et al.2015	44.15°N	116.48°E	1102	2.6	271	OTC	0.8	<2	4	<5	4	0.104343	0.044396		0.0889429	0.0409718		0.098309	-0.159688
140	29	Wang et al. 2018, Gu et al.2015	44.15°N	116.48°E	1102	2.6	271	OTC	1.6	<2	5	5-10	4	0.099	0.0446304		0.0845429	0.0402735		0.107539	-0.157861
141	30	Wertin et al. 2017	38.32°N	109.28°W	1227	14.4	241	IH	1.80911	<2	1	<5	5	0.0337087	0.0179828		0.0267544	0.0124351		0.100124	-0.231059
142	31	Hill et al. 2015	53.23°N	4.02°W	28	7.82	1250	Others	3.0358	≥2	1	<5	3	0.0907129	0.0545814		0.128933	0.0822603		0.256362	0.351597
143	32	Zou et al. 2018	52.95°N	7.25°W	260	9.9	857	IH	0.33	<2	1	<5	3	0.154	0.015242		0.17468	0.0167663		0.0063362	0.126003
144	33	Lellei-Kovács et al. 2008	46.87°N	19.42°E	110	10.4	505	Others	2.205	≥2	1	<5	3	0.01606	0.000933381		0.01364	0.00124451		0.0039008	-0.163325
145	33	Lellei-Kovács et al. 2008	46.87°N	19.42°E	110	10.4	505	Others	0.355	<2	2	<5	3	0.02002	0.0034224		0.01826	0.0034224		0.0214507	-0.0920189
146	33	Lellei-Kovács et al. 2008	46.87°N	19.42°E	110	10.4	505	Others	1.845	<2	3	<5	3	0.0242	0.0112006		0.02332	0.0118228		0.157082	-0.0370413
147	34	Kang et al. 2019	41.77°N	111.88°E	1456	3.4	248	IH	1.56658	<2	1	<5	6	0.103393	0.0808952		0.115177	0.0891303		0.201835	0.107933
148	35	Zhang & Hong 2014	41.77°N	111.88°E	1456	3.4	248	IH	0.5	<2	1	<5	6	0.07084	0.0118555		0.06732	0.00969998		0.00812824	-0.0509664
149	35	Zhang & Hong 2014	41.77°N	111.88°E	1456	3.4	248	IH	1.1	<2	2	<5	6	0.06732	0.0172444		0.06512	0.0172444		0.0226233	-0.0332256
150	36	Shan et al. 2009, Wang 2012	41.77°N	111.88°E	1456	3.4	248	IH	1.16359	<2	1	<5	6	0.052186	0.012031		0.0450233	0.012031		0.020759	-0.147636
151	36	Shan et al. 2009, Wang 2012	41.77°N	111.88°E	1456	3.4	248	IH	1.71144	<2	2	<5	6	0.048	0.00489898		0.0456	0.00342929		0.00267871	-0.0512933
152	37	Wang 2014	41.77°N	111.88°E	1456	3.4	248	IH	0.566	<2	1	<5	6	0.091509	0.0482681		0.08646	0.047464		0.0965986	-0.0567554
153	37	Wang 2014	41.77°N	111.88°E	1456	3.4	248	IH	0.544	<2	2	<5	6	0.058399	0.0327352		0.05137	0.0315948		0.115415	-0.128244
154	38	Li 2017	45.95°N	118.37°E	992	3.6	314.4	IH	0.988103	<2	1	<5	3	0.899701	0.238871		1.01534	0.269574		0.0469935	0.120921	0.729167	0.101036	0.058333	0.729167	0.050517	0.029166	0.00799985	0	0.170534	0.0571459		0.286177	0.0958979		0.0748613	0.517677
155	38	Li 2017	45.95°N	118.37°E	992	3.6	314.4	IH	1.11537	<2	2	<5	3	0.939255	0.249372		1.05189	0.279277		0.0469935	0.113256	0.85	0.173205	0.1	0.816667	0.115469	0.066666	0.0205046	-0.0400049	0.0892549	0.0299093		0.235222	0.078823		0.0748613	0.969035
156	38	Li 2017	45.95°N	118.37°E	992	3.6	314.4	IH	1.45436	<2	3	<5	3	1.6573	0.440012		1.46429	0.38877		0.0469935	-0.123815	1.17227	0.207846	0.12	1.06739	0.207846	0.12	0.0231178	-0.0937256	0.485026	0.162532		0.396903	0.133002		0.0748613	-0.200511
157	38	Li 2017	42.20°N	111.47°E	1393	2.2	380.4	IH	0.916981	<2	1	<5	3	1.51123	0.401231		1.38782	0.368465		0.0469935	-0.0851926	1.25668	0.190526	0.11	1.1779	0.121244	0.07	0.0111936	-0.0647401	0.25455	0.0852995		0.209915	0.0703427		0.0748613	-0.19279
158	38	Li 2017	42.20°N	111.47°E	1393	2.2	380.4	IH	0.66987	<2	2	<5	3	1.88335	0.500031		1.67182	0.443868		0.0469935	-0.119142	1.61692	1.05655	0.61	1.38933	0.138564	0.08	0.145641	-0.151701	0.266434	0.0892821		0.282489	0.0946619		0.0748613	0.0585106
159	38	Li 2017	42.20°N	111.47°E	1393	2.2	380.4	IH	0.308974	<2	3	<5	3	2.652	0.704105		2.26911	0.602449		0.0469935	-0.155924	2.12751	1.71473	0.99	1.63637	0.34641	0.2	0.231473	-0.262472	0.524488	0.175756		0.632743	0.212032		0.0748613	0.187641
160	38	Li 2017	41.87°N	111.88°E	1484	-2.7	454.4	IH	0.523138	<2	1	<5	3	1.88028	0.499215		1.9232	0.510609		0.0469935	0.0225669	1.41	0.415692	0.24	1.5	0.363731	0.21	0.0485724	0.0618754	0.470284	0.157592		0.423199	0.141814		0.0748613	-0.105495
161	38	Li 2017	41.87°N	111.88°E	1484	-2.7	454.4	IH	0.166445	<2	2	<5	3	2.45387	0.651502		2.28611	0.606963		0.0469935	-0.0708121	1.81974	1.50688	0.87	1.97099	0.294449	0.17	0.23601	0.0798423	0.634128	0.212496		0.315124	0.105598		0.0748613	-0.699285
162	38	Li 2017	41.87°N	111.88°E	1484	-2.7	454.4	IH	0.59532	<2	3	<5	3	2.77826	0.737627		2.60026	0.690368		0.0469935	-0.0662132	1.81728	1.45492	0.84	2.01481	0.277128	0.16	0.219962	0.103184	0.960976	0.322023		0.585446	0.196183		0.0748613	-0.495574
163	39	Wang et al 2019	37°18'N	100°15'E	3290	0.08	387	OTC	2	≥2	1	<5	10	2.1381	0.379473	0.12	2.34675	0.56921	0.18	0.00903314	0.0931138	1.33333	0.347851	0.11	1.59259	0.347851	0.11	0.0115769	0.177682	0.90566	0.126491	0.04	0.90566	0.252982	0.08	0.00975348	0
164	39	Wang et al 2019	37°18'N	100°15'E	3290	0.08	387	OTC	2	≥2	2	<5	10	2.52941	0.379473	0.12	2.23529	0.379473	0.12	0.00513274	-0.123615	1.75152	0.468776	0.14824	1.54557	0.353479	0.11178	0.0123937	-0.125091	0.792453	0.178998	0.056604	0.716981	0.178998	0.056604	0.0113348	-0.100084
165	39	Wang et al 2019	37°18'N	100°15'E	3290	0.08	387	OTC	2	≥2	3	<5	10	2.27649	0.408282	0.12911	2.11206	0.408282	0.12911	0.0069534	-0.074971	1.6	0.505964	0.16	1.52	0.379473	0.12	0.0162327	-0.0512933	0.6875	0.263522	0.083333	0.541667	0.263522	0.083333	0.0383607	-0.23841
166	40	Li 2019	31°39′N	100°15'E	3290	0.08	387	OTC	2	≥2	1	<5	4	1.49992	0.14	0.07	1.54504	0.46	0.23	0.0243383	0.029638
167	40	Li 2019	31°39′N	100°15'E	3290	0.08	387	OTC	2	≥2	2	<5	4	1.77842	0.04	0.02	1.46487	0.04	0.02	0.000312878	-0.193959
168	40	Li 2019	31°39′N	100°15'E	3290	0.08	387	OTC	2	≥2	3	<5	4	1.49154	0.15514	0.07757	1.66056	0.4651	0.23255	0.0223168	0.107346
169	41	Zhao et al 2019	30°46′N	90°59′E	4730	-0.6	414.6	IH	1.5	<2	1	<5	4	2.32584	0.14	0.07	1.75281	0.4	0.2	0.0139252	-0.282861	2.25754	0.1	0.05	1.5272	0.36	0.18	0.0143822	-0.39084	0.694966	0.02	0.01	0.590884	0.14	0.07	0.0142414	-0.162243
170	41	Zhao et al 2019	30°46′N	90°59′E	4730	-0.6	414.6	IH	1.5	<2	2	<5	4	3.08462	0.42666	0.21333	2.12862	0.37332	0.18666	0.0124726	-0.370955	2.62582	0.48982	0.24491	1.58808	0.24506	0.12253	0.0146523	-0.502867	1.12644	0.11494	0.05747	0.988506	0.068968	0.034484	0.00381991	-0.130623
171	42	Yan 2018	32°27'N	102°22'E	3561	1.1	752.4	OTC	1.29	<2	4	<5	4	0.0548643	0.0049852	0.0024926	0.0657688	0.0049838	0.0024919	0.00349964	0.181283
172	43	Li et al 2020	31°44′N	92°02′E	4500	0.3	462	OTC	1.7	<2	1	<5	4	1.22825	0.26016	0.13008	1.89189	0.17342	0.08671	0.0133169	0.431986
173	43	Li et al 2020	31°44′N	92°02′E	4500	0.3	462	OTC	1.7	<2	2	<5	4	1.0837	0.10858	0.05429	1.57388	0.30368	0.15184	0.0118171	0.373163
174	43	Li et al 2020	31°44′N	92°02′E	4500	0.3	462	OTC	1.7	<2	3	<5	4	0.971814	0.151832	0.075916	1.48362	0.19522	0.09761	0.010431	0.423076
175	43	Li et al 2020	31°44′N	92°02′E	4500	0.3	462	OTC	1.7	<2	4	<5	4	0.903062	0.130272	0.065136	2.19582	0.60748	0.30374	0.0243366	0.88852
176	43	Li et al 2020	31°44′N	92°02′E	4500	0.3	462	OTC	1.7	<2	5	5-10	4	2.03825	0.49914	0.24957	3.29847	0.75944	0.37972	0.028245	0.481367
177	44	Lin et al 2011	37°37'N	101°12′E	3200	-1.7	570	IH	1.45	<2	1	<5	4	926.035	47.704	23.852	967.397	47.668	23.834	0.00127042	0.0436969
178	44	Lin et al 2011	37°37'N	101°12′E	3200	-1.7	570	IH	1.45	<2	2	<5	4	561.194	23.88	11.94	588.06	23.88	11.94	0.000864925	0.0467623
179	44	Lin et al 2011	37°37'N	101°12′E	3200	-1.7	570	IH	1.45	<2	3	<5	4	527.152	21.192	10.596	524.503	26.49	13.245	0.00104172	-0.00503778
180	44	lv et al 2020	37°37'N	101°12′E	3200	-1.7	560	IH	1.6	<2	8	5-10	4	1051.5	55.58	27.79	1308.46	74.08	37.04	0.00149984	0.218633
181	45	Chen et al.2016c	36°57′N	100°51′E	3140	1.34	408.45	OTC	1.03	<2	1	<5	6	3.66222	0.261287	0.10667	3.62667	0.261263	0.10666	0.00171333	-0.00975465
182	45	Chen et al.2016c	36°57′N	100°51′E	3140	1.34	408.45	OTC	1.03	<2	2	<5	6	4.58667	0.348366	0.14222	4.65778	0.348366	0.14222	0.00189377	0.0153847	2.41778	0.261263	0.10666	2.20444	0.174208	0.07112	0.00298697	-0.0923763	2.16889	0.726795		2.45334	0.822114		0.0374307	0.123235
183	45	Chen et al.2016c	36°57′N	100°51′E	3140	1.34	408.45	OTC	1.03	<2	3	<5	6	4.12444	0.43547	0.17778	3.73333	0.43547	0.17778	0.00412559	-0.0996297	2.13333	0.0871039	0.03556	1.88444	0.0871039	0.03556	0.000633937	-0.124053	1.99111	0.667221		1.84889	0.619563		0.0374307	-0.0741068
184	46	Zong et al 2013	30°51′N	91°05′E	4333	1.3	476.8	OTC	1.8	<2	3	<5	5	3.49533	0.505261		2.79439	0.403939		0.00835826	-0.223813
185	47	Peng et al 2015	34°49′N	92°56′E	4635	-3.8	290.9	IH	1.67	<2	1	<5	5	306.511	32.783	14.661	553.25	49.1577	21.984	0.00386685	0.590556	200.609	21.8531	9.773	312.92	27.3113	12.214	0.00389684	0.44459	38.4785	13.6686	6.1128	114.133	21.8598	9.776	0.0325741	1.08726
186	47	Peng et al 2015	34°49′N	92°56′E	4635	-3.8	290.9	IH	1.67	<2	2	<5	5	374.677	43.695	19.541	581.062	68.3253	30.556	0.0054854	0.438793	238.462	28.6664	12.82	333.333	34.4019	15.385	0.00502055	0.334932	56.4103	11.467	5.1282	130.769	22.9353	10.257	0.0144166	0.840781
187	47	Peng et al 2014	34°49′N	92°56′E	4635	-3.8	290.9	IH	1.59	<2	2	<5	5	2.21504	0.559017	0.25	3.00573	0.760263	0.34	0.025534	0.30525
188	47	Peng et al 2014	34°49′N	92°56′E	4635	-3.8	290.9	IH	1.59	<2	3	<5	5	2.27605	0.98387	0.44	2.76579	1.09567	0.49	0.0687589	0.194885
189	47	Peng et al 2020	34°49′N	92°56′E	4635	-3.8	290	IH	0.6	<2	8	5-10	5	3.51	0.507382		5.08	0.734331		0.00835826	0.369695	1.49	0.262168		2.25	0.395891		0.0123836	0.412154	2.02	0.676902		2.83	0.948333		0.0449168	0.337179
190	47	Peng et al 2016	34°49′N	92°56′E	4635	-3.8	290	IH	2.27	≥2	2	<5	5	2.23897	0.320607	0.14338	3.08824	0.493232	0.22058	0.00920256	0.321585	2.00735	0.443927	0.19853	2.12868	0.715206	0.31985	0.0323588	0.0586866	0.551471	0.468586	0.209558	1.02574	0.295944	0.13235	0.161047	0.62058
191	47	Xue et al 2015	34°49′N	92°56′E	4635	-3.8	290	IH	2.27	≥2	4	<5	5	2.72154	0.422885	0.18912	3.44484	0.497963		0.009008	0.23568	2.17388	0.370025	0.16548	2.25885	0.397448		0.0119863	0.0383422	0.633318	0.185017	0.082742	1.21478	0.237783	0.10634	0.024732	0.651346
192	47	Xiong et al 2014b	34°49′N	92°56′E	4635	-3.8	290	IH	1	<2	1	<5	5	2.64552	0.382419		3.04021	0.439472		0.00835826	0.139057
193	47	Xiong et al 2014b	34°49′N	92°56′E	4635	-3.8	290	IH	2	≥2	1	<5	5	2.64552	0.382419		3.13131	0.452642		0.00835826	0.168583
194	48	Shi et al 2012	32°51′N	103°33′E	3400	2.8	718	OTC	1	<2	1	<5	5	242.915	35.1141		322.929	46.6805		0.00835826	0.284723
195	49	Zhao et al 2018	30°31′N	91°03′E	4950	5.8	421	Others	2.3	≥2	2	<5	6	3.993	0.177882	0.07262	2.94334	0.399904	0.16326	0.00340742	-0.304998
196	49	Zhao et al 2018	30°31′N	91°03′E	5200	3.9	390	Others	4.2	≥2	2	<5	6	2.74981	0.401888	0.16407	2.32818	0.356646	0.1456	0.00747104	-0.166445
197	49	Zhao et al 2018	30°31′N	91°03′E	5200	3.9	390	Others	1.9	<2	2	<5	6	2.74981	0.401888	0.16407	3.25534	0.178396	0.07283	0.00406055	0.168765
198	49	Zhao et al 2018	30°31′N	91°03′E	4950	5.8	421	Others	2.3	≥2	3	<5	6	4.09283	0.400198	0.16338	2.75305	0.532593	0.21743	0.007831	-0.396527
199	49	Zhao et al 2018	30°31′N	91°03′E	5200	3.9	390	Others	4.2	≥2	3	<5	6	2.06639	0.446664	0.18235	1.80895	0.178396	0.07283	0.00940824	-0.133057
200	49	Zhao et al 2018	30°31′N	91°03′E	5200	3.9	390	Others	1.9	<2	3	<5	6	2.06639	0.446664	0.18235	2.48081	0.267827	0.10934	0.00972985	0.182782
201	50	Yan et al 2021	32°48'N	102°33'E	3500	1.5	750	IH	1.49221	<2	1	<5	5	6.59116	1.28471	0.57454	5.4117	0.94219	0.42136	0.0136606	-0.197166	3.74728	0.952118	0.4258	3.66802	0.618653	0.27667	0.0186009	-0.0213782	2.78846	0.602017	0.26923	1.71154	0.688016	0.30769	0.0416408	-0.488096
202	50	Yan et al 2021	32°48'N	102°33'E	3500	1.5	750	IH	2.37675	≥2	1	<5	5	6.59116	1.28471	0.57454	6.10864	1.37035	0.61284	0.0176631	-0.0760252	3.74728	0.952118	0.4258	3.33338	0.99912	0.44682	0.0308794	-0.117043	2.78846	0.602017	0.26923	2.75	0.860036	0.38462	0.0288835	-0.0138886
203	50	Yan et al 2021	32°48'N	102°33'E	3500	1.5	750	IH	1.78194	<2	2	<5	5	4.58442	0.428565	0.19166	4.43891	0.599445	0.26808	0.00539515	-0.0322547	2.91343	0.42805	0.19143	2.91896	0.428207	0.1915	0.00862138	0.00189631	1.63462	0.343997	0.15384	1.53846	0.301019	0.13462	0.0165142	-0.0606284
204	50	Yan et al 2021	32°48'N	102°33'E	3500	1.5	750	IH	3.18902	≥2	2	<5	5	4.58442	0.428565	0.19166	4.52326	0.513804	0.22978	0.00432841	-0.0134306	2.91343	0.42805	0.19143	2.49908	0.33304	0.14894	0.0078692	-0.153408	1.63462	0.343997	0.15384	1.94231	0.430018	0.19231	0.0186605	0.172468
205	50	Yan et al 2021	32°48'N	102°33'E	3500	1.5	750	IH	1.19625	<2	3	<5	5	6.10068	2.31292	1.03437	5.11297	0.856928	0.38323	0.0343651	-0.17662	3.27072	1.0467	0.4681	3.06355	0.523061	0.23392	0.0263131	-0.0654358	2.25	1.54805	0.69231	1.48077	0.688016	0.30769	0.137852	-0.418368
206	50	Yan et al 2021	32°48'N	102°33'E	3500	1.5	750	IH	2.18318	≥2	3	<5	5	6.10068	2.31292	1.03437	5.4271	0.941809	0.42119	0.0347703	-0.116995	3.27072	1.0467	0.4681	2.55862	0.713507	0.31909	0.0360359	-0.245542	2.25	1.54805	0.69231	2.42308	0.903014	0.40384	0.122452	0.0741092
207	50	Yan et al 2021	32°48'N	102°33'E	3500	1.5	750	IH	1.37252	<2	4	<5	5	5.01333	1.28473	0.57455	4.56135	1.02821	0.45983	0.0232969	-0.0944817	3.37275	0.808808	0.36171	3.20819	0.475925	0.21284	0.0159028	-0.0500215	2.40385	1.37603	0.61538	1.98077	1.33303	0.59615	0.156117	-0.193586
208	50	Yan et al 2021	32°48'N	102°33'E	3500	1.5	750	IH	2.48421	≥2	4	<5	5	5.01333	1.28473	0.57455	5.67955	1.19929	0.53634	0.0220519	0.124772	3.37275	0.808808	0.36171	3.76706	0.856392	0.38299	0.0218379	0.110566	2.40385	1.37603	0.61538	2.82692	1.46205	0.65385	0.119032	0.162116
209	50	Yan et al 2021	32°48'N	102°33'E	3500	1.5	750	IH	1.70735	<2	5	5-10	5	4.80613	0.686048	0.30681	4.5848	1.19849	0.53598	0.0177417	-0.0471457	3.49606	0.713798	0.31922	3.16147	0.713663	0.31916	0.0185288	-0.1006	1.21154	0.688016	0.30769	1.51923	0.774015	0.34615	0.116412	0.226311
210	50	Yan et al 2021	32°48'N	102°33'E	3500	1.5	750	IH	2.67155	≥2	5	5-10	5	4.80613	0.686048	0.30681	5.31977	0.941988	0.42127	0.0103462	0.101538	3.49606	0.713798	0.31922	3.40112	0.856526	0.38305	0.0210216	-0.0275318	1.21154	0.688016	0.30769	1.88462	0.645016	0.28846	0.0879261	0.441834
211	50	Yan et al 2022	32°48'N	102°33'E	3500	1.5	750	IH	1.5	<2	6	5-10	5	2.72	0.72216		3.4	0.9027		0.0281961	0.223144
212	50	Yan et al 2022	32°48'N	102°33'E	3500	1.5	750	IH	2.5	≥2	6	5-10	5	2.72	0.72216		4.47	1.18678		0.0281961	0.496757
213	51	Yu et al 2020	43°38'N	110°19'E	1409	4.3	256	IH	2.6	≥2	4	<5	5	1.58	0.41949		1.48	0.39294		0.0281961	-0.0653828
214	51	Yu et al 2020	43°38'N	110°19'E	1409	4.3	256	IH	3.1	≥2	1	<5	5	1.58	0.41949		1.43	0.379665		0.0281961	-0.0997504
215	52	Nyberg and Hovenden 2020	42°09'S	147°08'E	890	6	720	OTC	0.55	<2	4	<5	10	5.65	1.50008		8.04	2.13462		0.0140981	0.352774
216	53	Song et al 2020	42°02'N	116°17'E	1324	2.4	382	IH	0.73	<2	1	<5	6	1.91831	0.509311		2.03476	0.540228		0.0234968	0.0589308
217	53	Song et al 2020	42°02'N	116°17'E	1324	2.4	382	IH	0.73	<2	2	<5	6	1.10635	0.293735		1.17933	0.313113		0.0234968	0.063885
218	53	Song et al 2020	42°02'N	116°17'E	1324	2.4	382	IH	0.73	<2	3	<5	6	2.44087	0.648052		2.54742	0.67634		0.0234968	0.0427245
219	53	Song et al 2020	42°02'N	116°17'E	1324	2.4	382	IH	0.73	<2	4	<5	6	1.4393	0.382133		1.55967	0.414093		0.0234968	0.0803221
220	53	Song et al 2020	42°02'N	116°17'E	1324	2.4	382	IH	0.73	<2	5	5-10	6	1.59097	0.422404		1.65803	0.440208		0.0234968	0.0412855
221	54	Wang et al 2021	37°70'N	101°12'E	3200	-1.23	426	IH	2.3	≥2	1	<5	4	2.87699	0.763841		3.23007	0.857584		0.0352451	0.115759
222	54	Wang et al 2021	37°70'N	101°12'E	3200	-1.23	426	IH	2.3	≥2	2	<5	4	2.85421	0.757793		2.78588	0.739651		0.0352451	-0.0242313
223	54	Wang et al 2021	37°70'N	101°12'E	3200	-1.23	426	IH	2.3	≥2	3	<5	4	2.95672	0.785009		2.51822	0.668587		0.0352451	-0.160528
224	54	Wang et al 2021	37°70'N	101°12'E	3200	-1.23	426	IH	2.3	≥2	4	<5	4	3.418	0.907479		3.35535	0.890845		0.0352451	-0.0184995	2.02723	0.444977		2.16955	0.476216		0.0240901	0.0678494	1.15432	0.386813		1.88272	0.630899		0.056146	0.489206
225	54	Wang et al 2021	37°70'N	101°12'E	3200	-1.23	426	IH	2.3	≥2	5	5-10	4	3.40091	0.902942		3.44647	0.915038		0.0352451	0.0133075	2.00866	0.440901		1.71163	0.375703		0.0240901	-0.160022	1.60494	0.537815		1.97531	0.661926		0.056146	0.207639
226	54	Wang et al 2021	37°70'N	101°12'E	3200	-1.23	426	IH	2.3	≥2	6	5-10	4	3.53759	0.93923		3.53759	0.93923		0.0352451	0	1.82302	0.400153		1.56312	0.343105		0.0240901	-0.153811	1.56173	0.523336		1.87654	0.628829		0.056146	0.183635
227	54	Wang et al 2021	37°70'N	101°12'E	3200	-1.23	426	IH	2.3	≥2	7	5-10	4	3.11048	0.825832		3.02506	0.803153		0.0352451	-0.0278461	2.05817	0.451768		1.84777	0.405586		0.0240901	-0.107838	1.34568	0.450937		1.96296	0.657788		0.056146	0.377554
228	55	Oliveira et al 2020	21°10'S	47°51'E	580	21.9	1508	IH	1.3	<2	5	5-10	4	3.62	0.96111		4.62	1.22661		0.0352451	0.243921
229	56	Tiwari et al 2021	30°57'N	79°03'E	4000	2.92	1500	OTC	1	<2	3	<5	5	3.37	0.469574	0.21	3.51	0.447214	0.2	0.00712983	0.0407033
230	56	Tiwari et al 2021	30°57'N	79°03'E	4000	2.92	1500	OTC	2.19	≥2	3	<5	5	2.44	0.268328	0.12	2.65	0.31305	0.14	0.00520973	0.0825616
	57	Zhang et al. 2023	40.47°N	115.84°E	500	9	457	OTC	1.76	<2	1	<5	3	3.06586	0.647666	0.37393	2.83192	0.54977	0.31741	0.0274382	-0.0793732
	57	Zhang et al. 2023	40.47°N	115.84°E	500	9	457	OTC	1.76	<2	1	<5	3	2.9449	0.616177	0.35575	2.57614	0.390751	0.2256	0.0222621	-0.133783
	58	Wang et al. 2023	43.8°N	121.0°E	415	6.1	425	OTC	1.3	<2	3	<5	6	2.35897	0.342929	0.14	1.85548	0.465403	0.19	0.0140078	-0.240082
	59	Luo et al. 2023	39°4'1.14"N	113°32'23.05"E	2544	2.15	673	OTC	1.4	<2	1	<5	6	3.07	0.815085		4.71	1.2505		0.0234968	0.42801
	59	Luo et al. 2023	39°3'53.58"N	113°32'29.53"E	2631	2.15	673	OTC	1.38	<2	1	<5	6	3.08	0.81774		5.52	1.46556		0.0234968	0.583448
	59	Luo et al. 2023	39°3' 28.28"N	113°31'50.71"E	2700	2.15	673	OTC	0.97	<2	1	<5	6	3.83	1.01686		5.98	1.58769		0.0234968	0.445556

## Sheet: DataSources
Study	References
1	Flanagan, L.B., Sharp, E.J., Letts, M.G. Response of plant biomass and soil respiration to experimental warming and precipitation manipulation in a Northern Great Plains grassland Agricultural and Forest Meteorology, 173 (2013), pp. 40-52
2	De Boeck, H.J., Lemmens, C.M.H.M., Vicca, S., Van den Berge, J., Van Dongen, S., Janssens, I.A., Ceulemans, R., Nijs, I. How do climate warming and species richness affect CO2 fluxes in experimental grasslands? New Phytologist, 175 (2007), pp. 512-522
3	Li, D., Zhou, X., Wu, L., Zhou, J., Luo, Y. Contrasting responses of heterotrophic and autotrophic respiration to experimental warming in a winter annual-dominated prairie Global Change Biology, 19 (2013), pp. 3553-3564
4	Zhou, X., Wan, S.Q., Luo, Y.Q. Source components and interannual variability of soil CO2 efflux under experimental warming and clipping in a grassland ecosystem Global Change Biology, 13 (2007), pp. 761-775
4	Luo, Y., Sherry, R., Zhou, X., Wan, S. Terrestrial carbon-cycle feedback to climate warming: experimental evidence on plant regulation and impacts of biofuel feedstock harvest GCB Bioenergy, 1 (2009), pp. 62-74
4	Wan, S., Hui, D., Wallace, L., Luo, Y. Direct and indirect effects of experimental warming on ecosystem carbon processes in a tallgrass prairie Global Biogeochemical Cycles, 19 (2005)
5	de Dato, G.D., De Angelis, P., Sirca, C., Beier, C. Impact of drought and increasing temperatures on soil CO2 emissions in a Mediterranean shrubland (gariga) Plant and Soil, 327 (2010), pp. 153-166
6	Gill, R.A. The influence of 3-years of warming and N-deposition on ecosystem dynamics is small compared to past land use in subalpine meadows Plant and Soil, 374 (2014), pp. 197-210
7	Briones, M.J.I., Ostle, N.J., McNamara, N.P., Poskitt, J. Functional shifts of grassland soil communities in response to soil warming Soil Biology and Biochemistry, 41 (2009), pp. 315-322
8	Casella, E., Soussana, J.-F. Long-term effects of CO2 enrichment and temperature increase on the carbon balance of a temperate grass sward Journal of Experimental Botany, 48 (1997), pp. 1309-1321
9	Lu, X., Fan, J., Yan, Y., Wang, X. Responses of soil CO2 fluxes to short-term experimental warming in alpine steppe ecosystem, Northern Tibet PLoS One, 8 (2013), p e59054
10	Wan, S., Xia, J., Liu, W., Niu, S. Photosynthetic overcompensation under nocturnal warming enhances grassland carbon sequestration Ecology, 90 (2009), pp. 2700-2710
11	Xia, J., Niu, S., Wan, S. Response of ecosystem carbon exchange to warming and nitrogen addition during two hydrologically contrasting growing seasons in a temperate steppe Global Change Biology, 15 (2009), pp. 1544-1556
12	Wang, Z., Zhao, M., Han, G., Gao, F., Han, X. Response of soil respiration to simulated warming and N addition in the desert steppe Journal of Arid Land Resources and Environment, (2012)
13	Suseela, V., Dukes, J. The responses of soil and rhizosphere respiration to simulated climatic changes vary by season Ecology, 94 (2013), pp. 403-413
14	Song, J., S. Wan, S. Piao, A. K. Knapp, A. T. Classen, S. Vicca, P. Ciais, M. J. Hovenden, S. Leuzinger, and C. Beier. A meta-analysis of 1,119 manipulative experiments on terrestrial carbon-cycling responses to global change. Nature Ecology & Evolution 3 (2019):1309-1320.
15	Niu, S., Yang, H., Zhang, Z., Wu, M., Lu, Q., Li, L., Han, X., Wan, S. Non-Additive Effects of Water and Nitrogen Addition on Ecosystem Carbon Exchange in a Temperate Steppe Ecosystems, 12 (2009), pp. 915-926
15	Liu, W., Zhang, Z.H.E., Wan, S. Predominant role of water in regulating soil and microbial respiration and their responses to climate change in a semiarid grassland Global Change Biology, 15 (2009), pp. 184-195
15	Niu, S., Xing, X., Zhang, Z.H.E., Xia, J., Zhou, X., Song, B., Li, L., Wan, S. Water-use efficiency in response to climate change: from leaf to ecosystem in a temperate steppe Global Change Biology, 17 (2011), pp. 1073-1082
16	Garten, C.T., Classen, A.T., Norby, R.J. Soil moisture surpasses elevated CO2 and temperature as a control on soil carbon dynamics in a multi-factor climate change experiment Plant and Soil, 319 (2009), pp. 85-94
17	Song, J., Wan, S., Piao, S., Hui, D., Hovenden, M.J., Ciais, P., Liu, Y., Liu, Y., Zhong, M., Zheng, M., Ma, G., Zhou, Z., Ru, J. Elevated CO2 does not stimulate carbon sink in a semi-arid grassland Ecology Letters, 22 (2019), pp. 458-468
18	Ganjurjav, H. Effects of climate change on phenology, productivity and carbon balance in alpine grasslnads Thesis, Chinese Academy of Agricultural Sciences (2017)
19	Mao, Y. Respiration dynamic change of the Qinghai-Tibet Plateau alpine swamp meadow soil and its response to warming - A case study of WayanShan Mountain Thesis, Qinghai Normal University (2016)
20	Chen, J. The response of ecosystem carbon exchanges to experimental warming and grazing exclusion in a meadow grassland on the northern shore of Qinghai Lake, China Thesis, Institute of Earth Environment, CAS (2015)
21	Tian, L. The initial impact of simulated warming and simuated grazing to soil respiration and community characteristics of alpine meadow Thesis, Qinghai Normal University (2014)
22	Yu, C., Wang, J., Shen, Z., Fu, G. Effects of experimental warming and increased precipitation on soil respiration in an alpine meadow in the Northern Tibetan Plateau Science of the Total Environment, 647 (2019), pp. 1490-1497
23	Wan, S., Norby, R.J., Ledford, J., Weltzin, J.F. Responses of soil respiration to elevated CO2, air warming, and changing soil water availability in a model old-field grassland Global Change Biology, 13 (2007), pp. 2411-2424
24	Zhou, X., Sherry, R.A., An, Y., Wallace, L.L., Luo, Y. Main and interactive effects of warming, clipping, and doubled precipitation on soil CO2 efflux in a grassland ecosystem Global Biogeochemical Cycles, 20 (2006)
25	Saleska, S.R., Shaw, M.R., Fischer, M.L., Dunne, J.A., Still, C.J., Holman, M.L., Harte, J. Plant community composition mediates both large transient decline and predicted long-term recovery of soil carbon under climate warming Global Biogeochemical Cycles, 16 (2002), pp. 3-1-3-18
26	Xu, X., Shi, Z., Li, D., Zhou, X., Sherry, R.A., Luo, Y. Plant community structure regulates responses of prairie soil respiration to decadal experimental warming Global Change Biology, 21 (2015), pp. 3846-3853
27	Sharkhuu, A., Plante, A.F., Enkhmandal, O., Gonneau, C., Casper, B.B., Boldgiv, B., Petraitis, P.S. Soil and ecosystem respiration responses to grazing, watering and experimental warming chamber treatments across topographical gradients in northern Mongolia Geoderma, 269 (2016), pp. 91-98
28	Graham, S.L., Hunt, J.E., Millard, P., McSeveny, T., Tylianakis, J.M., Whitehead, D. Effects of Soil Warming and Nitrogen Addition on Soil Respiration in a New Zealand Tussock Grassland PLoS One, 9 (2014), p e91204
29	Wang, X., Chen, Y., Yan, Y., Wan, Z., Chao, R., Gu, R., Yang, J., Gao, Q. Ecological responses of Stipa steppe in Inner Mongolia to experimentally increased temperature and precipitation. 3: Soil respiration The Rangeland Journal, 40 (2018), pp. 153-158
29	Gu, R., Chao, L., Zhang, L., Su, L., Wan, Z., Yan, Y., Chen, Y., Gao, Q. The influence of hydrothermal factors on soil respiration and soil temperature sensitivity of Stipa krylovii steppe, Inner Mongolia, China Acta Prataculturae Sinica, 24 (2015), pp. 21-29
30	Wertin, T.M., Belnap, J., Reed, S.C. Experimental warming in a dryland community reduced plant photosynthesis and soil CO2 efflux although the relationship between the fluxes remained unchanged Functional Ecology, 31 (2017), pp. 297-305
31	Hill, P.W., Garnett, M.H., Farrar, J., Iqbal, Z., Khalid, M., Soleman, N., Jones, D.L. Living roots magnify the response of soil organic carbon decomposition to temperature in temperate grassland Global Change Biology, 21 (2015), pp. 1368-1375
32	Zou, J., Tobin, B., Luo, Y., Osborne, B. Differential responses of soil CO2 and N2O fluxes to experimental warming Agricultural and Forest Meteorology, 259 (2018), pp. 11-22
33	Lellei-Kovács, E., Kovács-Láng, E., Kalapos, T., Botta-Dukát, Z., Barabás, S., Beier, C. Experimental warming does not enhance soil respiration in a semiarid temperate forest-steppe ecosystem Community Ecology, 9 (2008), pp. 29-37
34	Kang, J., Ren, H., Wang, Y., Han, M., Jin, Y., Yan, B., Guodong, H. Responses of soil respiration to long-term climate warming and nitrogen fertilization in a desert steppe Journal of Arid Land Resources and Environment, 33 (2019), pp. 151-157
35	Zhang, Y., Hong, M. Response of soil respiration to experimental warming and nitrogen addition in Inner Mongolia desert steppe Acta Agrestia Sinica, 22 (2014), pp. 1227-1231
36	Shan, D., Han, G., Zhao, M., Wang, Z., Han, X., Gao, F. The effects of experimental warming and nitrogen addition on soil respiration in desert Steppe Journal of Arid Land Resources and Environment, 23 (2009), pp. 106-112
36	Wang, Z. Influences of warming and N addition on plant community, soil and ecosystem C exchange in Inner Mongolia desert steppe Thesis, Inner Mongolia Agricultural University (2012)
37	Wang, C. Influences of warming and nitrogen addition on soil respiration and plant comunity in Inner Mongolia desert steppe Thesis, Inner Mongolia Agricultural University (2014)
38	Li, Y. Responses of soil and heterotrophic respiration and sensitivity to climate warming and changing precipitation regime in three temperate grasslands Thesis, Henan University (2017)
39	Wang, G., Li, F., Peng, Y., Yu, J., Zhang, D., Yang, G., Fang, K., Wang, J., Mohammat, A., Zhou, G., Yang, Y. Responses of soil respiration to experimental warming in an alpine steppe on the Tibetan Plateau Environmental Research Letters, 14 (2019), pp.094015
40	Li, Y., HASBAGAN, Ganjurjav., Hu, G., Wan, Y., Li, Y., DanJIU, Luobu., BAIMA, Yuzhen., GAO, Q. Effects of warming on carbon exchange in an alpine steppe in the Tibetan Plateau. Acta Ecologica Sinica, 39(2019),pp. 2004-2012.
41	Zhao, J., Tian, L., Wei, H., Sun, F., Li, R. Negative responses of ecosystem autotrophic and heterotrophic respiration to experimental warming in a Tibetan semi-arid alpine steppe. Catena 179 (2019), pp. 98-106
42	Yan, W., Sun, G., Zhang, C., He, J., Zhang, N. Impacts of experimental warming and moderate grazing on ecosystem carbon exchange and its compositions in an alpine meadow on the eastern Qinghai-Tibetan Plateau. Chinese Journal of Applied and Environmental Biology 24 (2018), pp. 132-139.
43	Li, Y., Hasbagan, Ganjurjav., Hu, G., Wan, Y., Li, Y., Danjiu, L., He, S., Xie, W., Gao, Q. Effects of warming on respiration in alpine meadow in the Qinghai-Tibetan Plateau. Acta Ecologica Sinica, 40(2020), pp. 266-273.
44	Lin, X., Zhang, Z., Wang, S., Hu, Y., Xu, G., Luo, C., Chang, X., Duan, J., Lin, Q., Xu, B., Wang, Y., Zhao, X., Xie, Z.Response of ecosystem respiration to warming and grazing during the growing seasons in the alpine meadow on the Tibetan plateau. Agricultural and Forest Meteorology 151 (2011), pp. 792-802.
44	Lv, W., Luo, C., Zhang, L., Niu, H., Zhang, Z., Wang, S., Wang, Y., Jiang, L., Wang, Y., He, J., Kardol, P., Wang, Q., Li, B., Liu, P., Dorji, T., Zhou, H., Zhao, X., Zhao, L. Net neutral carbon responses to warming and grazing in alpine grassland ecosystems. Agricultural and Forest Meteorology 280 (2020). pp. 107792
45	Chen, J., Luo, Y., Xia, J., Shi, Z., Jiang, L., Niu, S., Zhou, X., Cao, J.Differential responses of ecosystem respiration components to experimental warming in a meadow grassland on the Tibetan Plateau. Agricultural and Forest Meteorology 220 (2016), pp. 21-29.
46	Zong, N., Shi, P., Jiang, J., Song, M., Xiong, D., Ma, W., Fu, G., Zhang, X., Shen, Z. Responses of ecosystem CO 2 fluxes to short-term experimental warming and nitrogen enrichment in an Alpine meadow, northern Tibet Plateau. ScientificWorldJournal (2013), pp. 415318.
47	Peng, F., Xue, X., You, Q., Zhou, X., Wang, T. Warming effects on carbon release in a permafrost area of Qinghai-Tibet Plateau Environmental Earth Sciences, 73 (2015), pp. 57-66
47	Peng, F., You, Q., Xu, M., Guo, J., Wang, T., Xue, X. Effects of warming and clipping on ecosystem carbon fluxes across two hydrologically contrasting years in an alpine meadow of the Qinghai-Tibet Plateau PLoS One, 9 (2014), p e109319
47	Peng, F., Xue, X., You, Q.G., Xu, M.H., Chen, X., Guo, J., Wang, T. Intensified plant N and C pool with more available nitrogen under experimental warming in an alpine meadow ecosystem. Ecology and Evolution 6 (2016), pp. 8546-8555.
47	Peng, F., Zhang, W., Li, C., Lai, C., Zhou, J., Xue, X., Tsunekawa, A. Sustained increase in soil respiration after nine years of warming in an alpine meadow on the Tibetan Plateau. Geoderma 379 (2020), pp. 1164641
47	Xue, X., Peng, F., You, Q.G., Xu, M.H., Dong, S.Y. Belowground carbon responses to experimental warming regulated by soil moisture change in an alpine ecosystem of the Qinghai-Tibet Plateau. Ecology and Evolution 5 (2015), pp. 4063-4078.
47	Xiong, J., Peng, F., Sun, H., Xue, X., Chu, H. Divergent Responses of Soil Fungi Functional Groups to Short-term Warming. Microbial Ecology 68 (2014), pp. 708-715.
48	Shi, F., Chen, H., Chen, H., Wu, Y., Wu, N.The combined effects of warming and drying suppress CO2 and N2O emission rates in an alpine meadow of the eastern Tibetan Plateau. Ecological Research 27 (2012), pp. 725-733.
49	Zhao, J., Luo, T., Li, R., Wei, H., Li, X., Du, M., Tang, Y. Precipitation alters temperature effects on ecosystem respiration in Tibetan alpine meadows. Agricultural and Forest Meteorology 252 (2018), pp. 121-129.
50	Yan, Y., Quan, Q., Meng, C., Wang, J., Tian, D., Wang, B., Zhang, R., Niu, S. Varying soil respiration under long-term warming and clipping due to shifting carbon allocation toward below-ground. Agricultural and Forest Meteorology (2021), pp. 304-305
50	Yan, Y.J., Wang, J.S., Tian, D.S., Luo, Y.Q., Xue, X., Peng, F., He, J.S., Liu, L.L., Jiang, L.F., Wang, X., Wang, Y.H., Song, L., Niu, S.L. Sustained increases in soil respiration accompany increased carbon input under long-term warming across global grasslands. Geoderma 428 (2022), pp. 116157.
51	Yu, H.Y., Xu, Z.Z., Zhou, G.S., Shi, Y.H. Soil carbon release responses to long-term versus short-term climatic warming in an arid ecosystem. Biogeosciences 17 (2020), pp. 781-792
52	Nyberg, M., Hovenden, M.J. Warming increases soil respiration in a carbon-rich soil without changing microbial respiratory potential. Biogeosciences 17 (2020), pp. 4405-4420
53	Song, J., Xia, J.Y., Hui, D.F., Zheng, M.M., Wang, J., Ru, J.Y., Wang, H.D., Zhang, Q.S., Yang, C., Wan, S.Q. Plant functional types regulate non-additive responses of soil respiration to 5-year warming and nitrogen addition in a semi-arid grassland. Functional Ecology 35 (2021), pp. 2593-2603.
54	Wang, Y.H., Song, C., Liu, H.Y., Wang, S.P., Zeng, H., Luo, C.Y., He, J.S. Precipitation determines the magnitude and direction of interannual responses of soil respiration to experimental warming. Plant and Soil 458 (2021), pp. 75-91.
55	Dias de Oliveira, E.A., Manchon, F.T., Ricketts, M.P., Bianconi, M., Martinez, C.A., Gonzalez-Meler, M.A. Plant diurnal cycle drives the variation in soil respiration in a C4-dominated tropical managed grassland exposed to high CO2 and warming. Plant and Soil 456 (2020), pp. 391-404.
56	Tiwari, P., Bhattacharya, P., Rawat, G.S., Rai, I.D., Talukdar, G. Experimental warming increases ecosystem respiration by increasing above-ground respiration in alpine meadows of Western Himalaya. Scientific Reports 11 (2021), pp. 2640.
57	Zhang, Y., Liu, X.M.,Fan, Y., Zhang, W.W.,Wu, J. Y.,Wang, D.L.,Zou, J.L. Effects of warming and litter removal on soil respiration in artificial grasslands. Acta Agrestia Sinica 1:19.
58	Wang, H., Huang, W., He, Y., Zhu, Y. Effects of warming and precipitation reduction on soil respiration in Horqin sandy grassland, northern China. Catena 233(2023) , 107470.
59	Luo, S., Zhang, J., Zhang, H., Zheng, Q., Gao, Y., Li, M. Warming Stimulated Soil Respiration in a Subalpine Meadow in North China. Wuhan University Journal of Natural Sciences, 28(2023), 77-87.

## Sheet: Abbreviation
MAT: mean annual air temperature
MAP: mean annual precipitation
OTC: open-top chambers
IH: infrared heaters
HC: heating cable
IR:Infrared reflectors
GH:Greenhouse
Translocated
Others:IR,GH,TS
SR: total soil respiration
Rh: heterotrophic respiration
Ra: autorotrophic respiration
CK_M: mean value of control groups
CK_SD: standard deviation of control groups
CK_N: sample size of control groups
W_M: mean value of warming groups
W_SD: standard deviation of warming groups
W_N: sample size of warming groups
