# Supplementary material for: Whole-soil warming leads to substantial soil carbon emission in an alpine grassland
Source: Nat Commun. 2024 May 27;15:4489. doi: 10.1038/s41467-024-48736-w (PMC11130387; doi:10.1038/s41467-024-48736-w)
Supplement: Supplementary file 4 — Source data [file 41467_2024_48736_MOESM4_ESM.zip › Figshare数据上传/Fig. S10/Fig.S10.csv]

Count	Count-real	Year	Date	ID	Time	Block	Plot	Treatment	呼吸类型	Rtype	ratio
3	1	2018	6.15	1	T0	1	1	CK	异养呼吸	H	94.03
3	1	2018	6.15	1	T0	1	1	CK	自养呼吸	A	5.97
3	1	2018	6.15	2	T0	1	2	W	异养呼吸	H	96.11
3	1	2018	6.15	2	T0	1	2	W	自养呼吸	A	3.89
3	1	2018	6.15	3	T0	2	1	CK	异养呼吸	H	94.44
3	1	2018	6.15	3	T0	2	1	CK	自养呼吸	A	5.56
3	1	2018	6.15	4	T0	2	2	W	异养呼吸	H	108.94
3	1	2018	6.15	4	T0	2	2	W	自养呼吸	A	0
3	1	2018	6.15	5	T0	3	1	CK	异养呼吸	H	77.3
3	1	2018	6.15	5	T0	3	1	CK	自养呼吸	A	22.7
3	1	2018	6.15	6	T0	3	2	W	异养呼吸	H	70.19
3	1	2018	6.15	6	T0	3	2	W	自养呼吸	A	29.81
3	1	2018	6.15	7	T0	4	1	CK	异养呼吸	H	43.94
3	1	2018	6.15	7	T0	4	1	CK	自养呼吸	A	56.06
3	1	2018	6.15	8	T0	4	2	W	异养呼吸	H	99.34
3	1	2018	6.15	8	T0	4	2	W	自养呼吸	A	0.66
4	2	2018	6.3	1	T1	1	1	CK	异养呼吸	H	55.82
4	2	2018	6.3	1	T1	1	1	CK	自养呼吸	A	44.18
4	2	2018	6.3	2	T1	1	2	W	异养呼吸	H	81.8
4	2	2018	6.3	2	T1	1	2	W	自养呼吸	A	18.2
4	2	2018	6.3	3	T1	2	1	CK	异养呼吸	H	81.14
4	2	2018	6.3	3	T1	2	1	CK	自养呼吸	A	18.86
4	2	2018	6.3	4	T1	2	2	W	异养呼吸	H	70.73
4	2	2018	6.3	4	T1	2	2	W	自养呼吸	A	29.27
4	2	2018	6.3	5	T1	3	1	CK	异养呼吸	H	69.33
4	2	2018	6.3	5	T1	3	1	CK	自养呼吸	A	30.67
4	2	2018	6.3	6	T1	3	2	W	异养呼吸	H	59.5
4	2	2018	6.3	6	T1	3	2	W	自养呼吸	A	40.5
4	2	2018	6.3	7	T1	4	1	CK	异养呼吸	H	34.11
4	2	2018	6.3	7	T1	4	1	CK	自养呼吸	A	65.89
4	2	2018	6.3	8	T1	4	2	W	异养呼吸	H	80.83
4	2	2018	6.3	8	T1	4	2	W	自养呼吸	A	19.17
5	3	2018	7.15	1	T2	1	1	CK	异养呼吸	H	74.36
5	3	2018	7.15	1	T2	1	1	CK	自养呼吸	A	25.64
5	3	2018	7.15	2	T2	1	2	W	异养呼吸	H	81.33
5	3	2018	7.15	2	T2	1	2	W	自养呼吸	A	18.67
5	3	2018	7.15	3	T2	2	1	CK	异养呼吸	H	99.69
5	3	2018	7.15	3	T2	2	1	CK	自养呼吸	A	0.31
5	3	2018	7.15	4	T2	2	2	W	异养呼吸	H	77.97
5	3	2018	7.15	4	T2	2	2	W	自养呼吸	A	22.03
5	3	2018	7.15	5	T2	3	1	CK	异养呼吸	H	60.63
5	3	2018	7.15	5	T2	3	1	CK	自养呼吸	A	39.37
5	3	2018	7.15	6	T2	3	2	W	异养呼吸	H	67.11
5	3	2018	7.15	6	T2	3	2	W	自养呼吸	A	32.89
5	3	2018	7.15	7	T2	4	1	CK	异养呼吸	H	61.79
5	3	2018	7.15	7	T2	4	1	CK	自养呼吸	A	38.21
5	3	2018	7.15	8	T2	4	2	W	异养呼吸	H	66.19
5	3	2018	7.15	8	T2	4	2	W	自养呼吸	A	33.81
6	4	2018	7.3	1	T3	1	1	CK	异养呼吸	H	66.54
6	4	2018	7.3	1	T3	1	1	CK	自养呼吸	A	33.46
6	4	2018	7.3	2	T3	1	2	W	异养呼吸	H	74.69
6	4	2018	7.3	2	T3	1	2	W	自养呼吸	A	25.31
6	4	2018	7.3	3	T3	2	1	CK	异养呼吸	H	64.22
6	4	2018	7.3	3	T3	2	1	CK	自养呼吸	A	35.78
6	4	2018	7.3	4	T3	2	2	W	异养呼吸	H	90.42
6	4	2018	7.3	4	T3	2	2	W	自养呼吸	A	9.58
6	4	2018	7.3	5	T3	3	1	CK	异养呼吸	H	78.07
6	4	2018	7.3	5	T3	3	1	CK	自养呼吸	A	21.93
6	4	2018	7.3	6	T3	3	2	W	异养呼吸	H	47.31
6	4	2018	7.3	6	T3	3	2	W	自养呼吸	A	52.69
6	4	2018	7.3	7	T3	4	1	CK	异养呼吸	H	47.13
6	4	2018	7.3	7	T3	4	1	CK	自养呼吸	A	52.87
6	4	2018	7.3	8	T3	4	2	W	异养呼吸	H	88.47
6	4	2018	7.3	8	T3	4	2	W	自养呼吸	A	11.53
7	5	2018	8.15	1	T4	1	1	CK	异养呼吸	H	90.85
7	5	2018	8.15	1	T4	1	1	CK	自养呼吸	A	9.15
7	5	2018	8.15	2	T4	1	2	W	异养呼吸	H	55.15
7	5	2018	8.15	2	T4	1	2	W	自养呼吸	A	44.85
7	5	2018	8.15	3	T4	2	1	CK	异养呼吸	H	63.14
7	5	2018	8.15	3	T4	2	1	CK	自养呼吸	A	36.86
7	5	2018	8.15	4	T4	2	2	W	异养呼吸	H	63.75
7	5	2018	8.15	4	T4	2	2	W	自养呼吸	A	36.25
7	5	2018	8.15	5	T4	3	1	CK	异养呼吸	H	71.22
7	5	2018	8.15	5	T4	3	1	CK	自养呼吸	A	28.78
7	5	2018	8.15	6	T4	3	2	W	异养呼吸	H	73.74
7	5	2018	8.15	6	T4	3	2	W	自养呼吸	A	26.26
7	5	2018	8.15	7	T4	4	1	CK	异养呼吸	H	79.57
7	5	2018	8.15	7	T4	4	1	CK	自养呼吸	A	20.43
7	5	2018	8.15	8	T4	4	2	W	异养呼吸	H	94.75
7	5	2018	8.15	8	T4	4	2	W	自养呼吸	A	5.25
8	6	2018	8.3	1	T5	1	1	CK	异养呼吸	H	94.55
8	6	2018	8.3	1	T5	1	1	CK	自养呼吸	A	5.45
8	6	2018	8.3	2	T5	1	2	W	异养呼吸	H	79.32
8	6	2018	8.3	2	T5	1	2	W	自养呼吸	A	20.68
8	6	2018	8.3	3	T5	2	1	CK	异养呼吸	H	91.06
8	6	2018	8.3	3	T5	2	1	CK	自养呼吸	A	8.94
8	6	2018	8.3	4	T5	2	2	W	异养呼吸	H	77.42
8	6	2018	8.3	4	T5	2	2	W	自养呼吸	A	22.58
8	6	2018	8.3	5	T5	3	1	CK	异养呼吸	H	89.91
8	6	2018	8.3	5	T5	3	1	CK	自养呼吸	A	10.09
8	6	2018	8.3	6	T5	3	2	W	异养呼吸	H	71.38
8	6	2018	8.3	6	T5	3	2	W	自养呼吸	A	28.62
8	6	2018	8.3	7	T5	4	1	CK	异养呼吸	H	90.35
8	6	2018	8.3	7	T5	4	1	CK	自养呼吸	A	9.65
8	6	2018	8.3	8	T5	4	2	W	异养呼吸	H	73.16
8	6	2018	8.3	8	T5	4	2	W	自养呼吸	A	26.84
9	7	2018	9.15	1	T6	1	1	CK	异养呼吸	H	97.65
9	7	2018	9.15	1	T6	1	1	CK	自养呼吸	A	2.35
9	7	2018	9.15	2	T6	1	2	W	异养呼吸	H	97.55
9	7	2018	9.15	2	T6	1	2	W	自养呼吸	A	2.45
9	7	2018	9.15	3	T6	2	1	CK	异养呼吸	H	79.54
9	7	2018	9.15	3	T6	2	1	CK	自养呼吸	A	20.46
9	7	2018	9.15	4	T6	2	2	W	异养呼吸	H	78.02
9	7	2018	9.15	4	T6	2	2	W	自养呼吸	A	21.98
9	7	2018	9.15	5	T6	3	1	CK	异养呼吸	H	98.6
9	7	2018	9.15	5	T6	3	1	CK	自养呼吸	A	1.4
9	7	2018	9.15	6	T6	3	2	W	异养呼吸	H	68.17
9	7	2018	9.15	6	T6	3	2	W	自养呼吸	A	31.83
9	7	2018	9.15	7	T6	4	1	CK	异养呼吸	H	71.49
9	7	2018	9.15	7	T6	4	1	CK	自养呼吸	A	28.51
9	7	2018	9.15	8	T6	4	2	W	异养呼吸	H	101.95
9	7	2018	9.15	8	T6	4	2	W	自养呼吸	A	0
11	8	2019	5.15	1	T7	1	1	CK	异养呼吸	H	120.25
11	8	2019	5.15	1	T7	1	1	CK	自养呼吸	A	0
11	8	2019	5.15	2	T7	1	2	W	异养呼吸	H	96
11	8	2019	5.15	2	T7	1	2	W	自养呼吸	A	4
11	8	2019	5.15	3	T7	2	1	CK	异养呼吸	H	77.42
11	8	2019	5.15	3	T7	2	1	CK	自养呼吸	A	22.58
11	8	2019	5.15	4	T7	2	2	W	异养呼吸	H	70.13
11	8	2019	5.15	4	T7	2	2	W	自养呼吸	A	29.87
11	8	2019	5.15	5	T7	3	1	CK	异养呼吸	H	107.63
11	8	2019	5.15	5	T7	3	1	CK	自养呼吸	A	0
11	8	2019	5.15	6	T7	3	2	W	异养呼吸	H	62.25
11	8	2019	5.15	6	T7	3	2	W	自养呼吸	A	37.75
11	8	2019	5.15	7	T7	4	1	CK	异养呼吸	H	96.53
11	8	2019	5.15	7	T7	4	1	CK	自养呼吸	A	3.47
11	8	2019	5.15	8	T7	4	2	W	异养呼吸	H	62.32
11	8	2019	5.15	8	T7	4	2	W	自养呼吸	A	37.68
12	9	2019	5.3	1	T8	1	1	CK	异养呼吸	H	55.65
12	9	2019	5.3	1	T8	1	1	CK	自养呼吸	A	44.35
12	9	2019	5.3	2	T8	1	2	W	异养呼吸	H	111.11
12	9	2019	5.3	2	T8	1	2	W	自养呼吸	A	0
12	9	2019	5.3	3	T8	2	1	CK	异养呼吸	H	61.92
12	9	2019	5.3	3	T8	2	1	CK	自养呼吸	A	38.08
12	9	2019	5.3	4	T8	2	2	W	异养呼吸	H	58.03
12	9	2019	5.3	4	T8	2	2	W	自养呼吸	A	41.97
12	9	2019	5.3	5	T8	3	1	CK	异养呼吸	H	98.41
12	9	2019	5.3	5	T8	3	1	CK	自养呼吸	A	1.59
12	9	2019	5.3	6	T8	3	2	W	异养呼吸	H	72.45
12	9	2019	5.3	6	T8	3	2	W	自养呼吸	A	27.55
12	9	2019	5.3	7	T8	4	1	CK	异养呼吸	H	56
12	9	2019	5.3	7	T8	4	1	CK	自养呼吸	A	44
12	9	2019	5.3	8	T8	4	2	W	异养呼吸	H	60.45
12	9	2019	5.3	8	T8	4	2	W	自养呼吸	A	39.55
13	10	2019	6.15	1	T9	1	1	CK	异养呼吸	H	56.7
13	10	2019	6.15	1	T9	1	1	CK	自养呼吸	A	43.3
13	10	2019	6.15	2	T9	1	2	W	异养呼吸	H	80.38
13	10	2019	6.15	2	T9	1	2	W	自养呼吸	A	19.62
13	10	2019	6.15	3	T9	2	1	CK	异养呼吸	H	93.15
13	10	2019	6.15	3	T9	2	1	CK	自养呼吸	A	6.85
13	10	2019	6.15	4	T9	2	2	W	异养呼吸	H	70.5
13	10	2019	6.15	4	T9	2	2	W	自养呼吸	A	29.5
13	10	2019	6.15	5	T9	3	1	CK	异养呼吸	H	78.75
13	10	2019	6.15	5	T9	3	1	CK	自养呼吸	A	21.25
13	10	2019	6.15	6	T9	3	2	W	异养呼吸	H	52.13
13	10	2019	6.15	6	T9	3	2	W	自养呼吸	A	47.87
13	10	2019	6.15	7	T9	4	1	CK	异养呼吸	H	66.39
13	10	2019	6.15	7	T9	4	1	CK	自养呼吸	A	33.61
13	10	2019	6.15	8	T9	4	2	W	异养呼吸	H	50.36
13	10	2019	6.15	8	T9	4	2	W	自养呼吸	A	49.64
14	11	2019	6.3	1	T10	1	1	CK	异养呼吸	H	63.07
14	11	2019	6.3	1	T10	1	1	CK	自养呼吸	A	36.93
14	11	2019	6.3	2	T10	1	2	W	异养呼吸	H	79.51
14	11	2019	6.3	2	T10	1	2	W	自养呼吸	A	20.49
14	11	2019	6.3	3	T10	2	1	CK	异养呼吸	H	63.87
14	11	2019	6.3	3	T10	2	1	CK	自养呼吸	A	36.13
14	11	2019	6.3	4	T10	2	2	W	异养呼吸	H	61.83
14	11	2019	6.3	4	T10	2	2	W	自养呼吸	A	38.17
14	11	2019	6.3	5	T10	3	1	CK	异养呼吸	H	78.22
14	11	2019	6.3	5	T10	3	1	CK	自养呼吸	A	21.78
14	11	2019	6.3	6	T10	3	2	W	异养呼吸	H	59.02
14	11	2019	6.3	6	T10	3	2	W	自养呼吸	A	40.98
14	11	2019	6.3	7	T10	4	1	CK	异养呼吸	H	63.48
14	11	2019	6.3	7	T10	4	1	CK	自养呼吸	A	36.52
14	11	2019	6.3	8	T10	4	2	W	异养呼吸	H	64.06
14	11	2019	6.3	8	T10	4	2	W	自养呼吸	A	35.94
15	12	2019	7.15	1	T11	1	1	CK	异养呼吸	H	52.1
15	12	2019	7.15	1	T11	1	1	CK	自养呼吸	A	47.9
15	12	2019	7.15	2	T11	1	2	W	异养呼吸	H	72.06
15	12	2019	7.15	2	T11	1	2	W	自养呼吸	A	27.94
15	12	2019	7.15	3	T11	2	1	CK	异养呼吸	H	58
15	12	2019	7.15	3	T11	2	1	CK	自养呼吸	A	42
15	12	2019	7.15	4	T11	2	2	W	异养呼吸	H	59.4
15	12	2019	7.15	4	T11	2	2	W	自养呼吸	A	40.6
15	12	2019	7.15	5	T11	3	1	CK	异养呼吸	H	63.94
15	12	2019	7.15	5	T11	3	1	CK	自养呼吸	A	36.06
15	12	2019	7.15	6	T11	3	2	W	异养呼吸	H	53.77
15	12	2019	7.15	6	T11	3	2	W	自养呼吸	A	46.23
15	12	2019	7.15	7	T11	4	1	CK	异养呼吸	H	56.52
15	12	2019	7.15	7	T11	4	1	CK	自养呼吸	A	43.48
15	12	2019	7.15	8	T11	4	2	W	异养呼吸	H	56.03
15	12	2019	7.15	8	T11	4	2	W	自养呼吸	A	43.97
16	13	2019	7.3	1	T12	1	1	CK	异养呼吸	H	61.11
16	13	2019	7.3	1	T12	1	1	CK	自养呼吸	A	38.89
16	13	2019	7.3	2	T12	1	2	W	异养呼吸	H	73.66
16	13	2019	7.3	2	T12	1	2	W	自养呼吸	A	26.34
16	13	2019	7.3	3	T12	2	1	CK	异养呼吸	H	60.05
16	13	2019	7.3	3	T12	2	1	CK	自养呼吸	A	39.95
16	13	2019	7.3	4	T12	2	2	W	异养呼吸	H	56.72
16	13	2019	7.3	4	T12	2	2	W	自养呼吸	A	43.28
16	13	2019	7.3	5	T12	3	1	CK	异养呼吸	H	53.22
16	13	2019	7.3	5	T12	3	1	CK	自养呼吸	A	46.78
16	13	2019	7.3	6	T12	3	2	W	异养呼吸	H	60.24
16	13	2019	7.3	6	T12	3	2	W	自养呼吸	A	39.76
16	13	2019	7.3	7	T12	4	1	CK	异养呼吸	H	52.71
16	13	2019	7.3	7	T12	4	1	CK	自养呼吸	A	47.29
16	13	2019	7.3	8	T12	4	2	W	异养呼吸	H	66.98
16	13	2019	7.3	8	T12	4	2	W	自养呼吸	A	33.02
17	14	2019	8.15	1	T13	1	1	CK	异养呼吸	H	73.31
17	14	2019	8.15	1	T13	1	1	CK	自养呼吸	A	26.69
17	14	2019	8.15	2	T13	1	2	W	异养呼吸	H	86.18
17	14	2019	8.15	2	T13	1	2	W	自养呼吸	A	13.82
17	14	2019	8.15	3	T13	2	1	CK	异养呼吸	H	66.17
17	14	2019	8.15	3	T13	2	1	CK	自养呼吸	A	33.83
17	14	2019	8.15	4	T13	2	2	W	异养呼吸	H	47.92
17	14	2019	8.15	4	T13	2	2	W	自养呼吸	A	52.08
17	14	2019	8.15	5	T13	3	1	CK	异养呼吸	H	57.7
17	14	2019	8.15	5	T13	3	1	CK	自养呼吸	A	42.3
17	14	2019	8.15	6	T13	3	2	W	异养呼吸	H	40.61
17	14	2019	8.15	6	T13	3	2	W	自养呼吸	A	59.39
17	14	2019	8.15	7	T13	4	1	CK	异养呼吸	H	47.36
17	14	2019	8.15	7	T13	4	1	CK	自养呼吸	A	52.64
17	14	2019	8.15	8	T13	4	2	W	异养呼吸	H	53.33
17	14	2019	8.15	8	T13	4	2	W	自养呼吸	A	46.67
18	15	2019	8.3	1	T14	1	1	CK	异养呼吸	H	78.01
18	15	2019	8.3	1	T14	1	1	CK	自养呼吸	A	21.99
18	15	2019	8.3	2	T14	1	2	W	异养呼吸	H	98.93
18	15	2019	8.3	2	T14	1	2	W	自养呼吸	A	1.07
18	15	2019	8.3	3	T14	2	1	CK	异养呼吸	H	72.14
18	15	2019	8.3	3	T14	2	1	CK	自养呼吸	A	27.86
18	15	2019	8.3	4	T14	2	2	W	异养呼吸	H	70.99
18	15	2019	8.3	4	T14	2	2	W	自养呼吸	A	29.01
18	15	2019	8.3	5	T14	3	1	CK	异养呼吸	H	62.4
18	15	2019	8.3	5	T14	3	1	CK	自养呼吸	A	37.6
18	15	2019	8.3	6	T14	3	2	W	异养呼吸	H	76.46
18	15	2019	8.3	6	T14	3	2	W	自养呼吸	A	23.54
18	15	2019	8.3	7	T14	4	1	CK	异养呼吸	H	73.61
18	15	2019	8.3	7	T14	4	1	CK	自养呼吸	A	26.39
18	15	2019	8.3	8	T14	4	2	W	异养呼吸	H	104.65
18	15	2019	8.3	8	T14	4	2	W	自养呼吸	A	0
19	16	2019	9.15	1	T15	1	1	CK	异养呼吸	H	84.57
19	16	2019	9.15	1	T15	1	1	CK	自养呼吸	A	15.43
19	16	2019	9.15	2	T15	1	2	W	异养呼吸	H	121.07
19	16	2019	9.15	2	T15	1	2	W	自养呼吸	A	0
19	16	2019	9.15	3	T15	2	1	CK	异养呼吸	H	75.35
19	16	2019	9.15	3	T15	2	1	CK	自养呼吸	A	24.65
19	16	2019	9.15	4	T15	2	2	W	异养呼吸	H	71.56
19	16	2019	9.15	4	T15	2	2	W	自养呼吸	A	28.44
19	16	2019	9.15	5	T15	3	1	CK	异养呼吸	H	74.23
19	16	2019	9.15	5	T15	3	1	CK	自养呼吸	A	25.77
19	16	2019	9.15	6	T15	3	2	W	异养呼吸	H	74.43
19	16	2019	9.15	6	T15	3	2	W	自养呼吸	A	25.57
19	16	2019	9.15	7	T15	4	1	CK	异养呼吸	H	81.55
19	16	2019	9.15	7	T15	4	1	CK	自养呼吸	A	18.45
19	16	2019	9.15	8	T15	4	2	W	异养呼吸	H	83.93
19	16	2019	9.15	8	T15	4	2	W	自养呼吸	A	16.07
20	17	2019	9.3	1	T16	1	1	CK	异养呼吸	H	76.41
20	17	2019	9.3	1	T16	1	1	CK	自养呼吸	A	23.59
20	17	2019	9.3	2	T16	1	2	W	异养呼吸	H	104.84
20	17	2019	9.3	2	T16	1	2	W	自养呼吸	A	0
20	17	2019	9.3	3	T16	2	1	CK	异养呼吸	H	66.45
20	17	2019	9.3	3	T16	2	1	CK	自养呼吸	A	33.55
20	17	2019	9.3	4	T16	2	2	W	异养呼吸	H	64.07
20	17	2019	9.3	4	T16	2	2	W	自养呼吸	A	35.93
20	17	2019	9.3	5	T16	3	1	CK	异养呼吸	H	68.55
20	17	2019	9.3	5	T16	3	1	CK	自养呼吸	A	31.45
20	17	2019	9.3	6	T16	3	2	W	异养呼吸	H	61.84
20	17	2019	9.3	6	T16	3	2	W	自养呼吸	A	38.16
20	17	2019	9.3	7	T16	4	1	CK	异养呼吸	H	61.35
20	17	2019	9.3	7	T16	4	1	CK	自养呼吸	A	38.65
20	17	2019	9.3	8	T16	4	2	W	异养呼吸	H	75.52
20	17	2019	9.3	8	T16	4	2	W	自养呼吸	A	24.48
21	18	2020	5.15	1	T17	1	1	CK	异养呼吸	H	31.62
21	18	2020	5.15	1	T17	1	1	CK	自养呼吸	A	68.38
21	18	2020	5.15	2	T17	1	2	W	异养呼吸	H	79.7
21	18	2020	5.15	2	T17	1	2	W	自养呼吸	A	20.3
21	18	2020	5.15	3	T17	2	1	CK	异养呼吸	H	34.29
21	18	2020	5.15	3	T17	2	1	CK	自养呼吸	A	65.71
21	18	2020	5.15	4	T17	2	2	W	异养呼吸	H	46.14
21	18	2020	5.15	4	T17	2	2	W	自养呼吸	A	53.86
21	18	2020	5.15	5	T17	3	1	CK	异养呼吸	H	77.33
21	18	2020	5.15	5	T17	3	1	CK	自养呼吸	A	22.67
21	18	2020	5.15	6	T17	3	2	W	异养呼吸	H	43.37
21	18	2020	5.15	6	T17	3	2	W	自养呼吸	A	56.63
21	18	2020	5.15	7	T17	4	1	CK	异养呼吸	H	52.15
21	18	2020	5.15	7	T17	4	1	CK	自养呼吸	A	47.85
21	18	2020	5.15	8	T17	4	2	W	异养呼吸	H	47.53
21	18	2020	5.15	8	T17	4	2	W	自养呼吸	A	52.47
22	19	2020	5.3	1	T18	1	1	CK	异养呼吸	H	31.68
22	19	2020	5.3	1	T18	1	1	CK	自养呼吸	A	68.32
22	19	2020	5.3	2	T18	1	2	W	异养呼吸	H	78.91
22	19	2020	5.3	2	T18	1	2	W	自养呼吸	A	21.09
22	19	2020	5.3	3	T18	2	1	CK	异养呼吸	H	56.06
22	19	2020	5.3	3	T18	2	1	CK	自养呼吸	A	43.94
22	19	2020	5.3	4	T18	2	2	W	异养呼吸	H	53.7
22	19	2020	5.3	4	T18	2	2	W	自养呼吸	A	46.3
22	19	2020	5.3	5	T18	3	1	CK	异养呼吸	H	73.83
22	19	2020	5.3	5	T18	3	1	CK	自养呼吸	A	26.17
22	19	2020	5.3	6	T18	3	2	W	异养呼吸	H	76.53
22	19	2020	5.3	6	T18	3	2	W	自养呼吸	A	23.47
22	19	2020	5.3	7	T18	4	1	CK	异养呼吸	H	49.46
22	19	2020	5.3	7	T18	4	1	CK	自养呼吸	A	50.54
22	19	2020	5.3	8	T18	4	2	W	异养呼吸	H	64.42
22	19	2020	5.3	8	T18	4	2	W	自养呼吸	A	35.58
23	20	2020	6.15	1	T19	1	1	CK	异养呼吸	H	46.56
23	20	2020	6.15	1	T19	1	1	CK	自养呼吸	A	53.44
23	20	2020	6.15	2	T19	1	2	W	异养呼吸	H	68.49
23	20	2020	6.15	2	T19	1	2	W	自养呼吸	A	31.51
23	20	2020	6.15	3	T19	2	1	CK	异养呼吸	H	69.36
23	20	2020	6.15	3	T19	2	1	CK	自养呼吸	A	30.64
23	20	2020	6.15	4	T19	2	2	W	异养呼吸	H	53.54
23	20	2020	6.15	4	T19	2	2	W	自养呼吸	A	46.46
23	20	2020	6.15	5	T19	3	1	CK	异养呼吸	H	61.47
23	20	2020	6.15	5	T19	3	1	CK	自养呼吸	A	38.53
23	20	2020	6.15	6	T19	3	2	W	异养呼吸	H	50.56
23	20	2020	6.15	6	T19	3	2	W	自养呼吸	A	49.44
23	20	2020	6.15	7	T19	4	1	CK	异养呼吸	H	53.17
23	20	2020	6.15	7	T19	4	1	CK	自养呼吸	A	46.83
23	20	2020	6.15	8	T19	4	2	W	异养呼吸	H	40.55
23	20	2020	6.15	8	T19	4	2	W	自养呼吸	A	59.45
24	21	2020	6.3	1	T20	1	1	CK	异养呼吸	H	41.15
24	21	2020	6.3	1	T20	1	1	CK	自养呼吸	A	58.85
24	21	2020	6.3	2	T20	1	2	W	异养呼吸	H	64.42
24	21	2020	6.3	2	T20	1	2	W	自养呼吸	A	35.58
24	21	2020	6.3	3	T20	2	1	CK	异养呼吸	H	45.05
24	21	2020	6.3	3	T20	2	1	CK	自养呼吸	A	54.95
24	21	2020	6.3	4	T20	2	2	W	异养呼吸	H	41.21
24	21	2020	6.3	4	T20	2	2	W	自养呼吸	A	58.79
24	21	2020	6.3	5	T20	3	1	CK	异养呼吸	H	51.44
24	21	2020	6.3	5	T20	3	1	CK	自养呼吸	A	48.56
24	21	2020	6.3	6	T20	3	2	W	异养呼吸	H	52.3
24	21	2020	6.3	6	T20	3	2	W	自养呼吸	A	47.7
24	21	2020	6.3	7	T20	4	1	CK	异养呼吸	H	39.52
24	21	2020	6.3	7	T20	4	1	CK	自养呼吸	A	60.48
24	21	2020	6.3	8	T20	4	2	W	异养呼吸	H	42.95
24	21	2020	6.3	8	T20	4	2	W	自养呼吸	A	57.05
25	22	2020	7.15	1	T21	1	1	CK	异养呼吸	H	37.26
25	22	2020	7.15	1	T21	1	1	CK	自养呼吸	A	62.74
25	22	2020	7.15	2	T21	1	2	W	异养呼吸	H	59.99
25	22	2020	7.15	2	T21	1	2	W	自养呼吸	A	40.01
25	22	2020	7.15	3	T21	2	1	CK	异养呼吸	H	60.25
25	22	2020	7.15	3	T21	2	1	CK	自养呼吸	A	39.75
25	22	2020	7.15	4	T21	2	2	W	异养呼吸	H	61.64
25	22	2020	7.15	4	T21	2	2	W	自养呼吸	A	38.36
25	22	2020	7.15	5	T21	3	1	CK	异养呼吸	H	66.1
25	22	2020	7.15	5	T21	3	1	CK	自养呼吸	A	33.9
25	22	2020	7.15	6	T21	3	2	W	异养呼吸	H	57.14
25	22	2020	7.15	6	T21	3	2	W	自养呼吸	A	42.86
25	22	2020	7.15	7	T21	4	1	CK	异养呼吸	H	49.3
25	22	2020	7.15	7	T21	4	1	CK	自养呼吸	A	50.7
25	22	2020	7.15	8	T21	4	2	W	异养呼吸	H	62.41
25	22	2020	7.15	8	T21	4	2	W	自养呼吸	A	37.59
26	23	2020	7.3	1	T22	1	1	CK	异养呼吸	H	45.87
26	23	2020	7.3	1	T22	1	1	CK	自养呼吸	A	54.13
26	23	2020	7.3	2	T22	1	2	W	异养呼吸	H	42.2
26	23	2020	7.3	2	T22	1	2	W	自养呼吸	A	57.8
26	23	2020	7.3	3	T22	2	1	CK	异养呼吸	H	54.19
26	23	2020	7.3	3	T22	2	1	CK	自养呼吸	A	45.81
26	23	2020	7.3	4	T22	2	2	W	异养呼吸	H	52.08
26	23	2020	7.3	4	T22	2	2	W	自养呼吸	A	47.92
26	23	2020	7.3	5	T22	3	1	CK	异养呼吸	H	49.24
26	23	2020	7.3	5	T22	3	1	CK	自养呼吸	A	50.76
26	23	2020	7.3	6	T22	3	2	W	异养呼吸	H	46.83
26	23	2020	7.3	6	T22	3	2	W	自养呼吸	A	53.17
26	23	2020	7.3	7	T22	4	1	CK	异养呼吸	H	31.06
26	23	2020	7.3	7	T22	4	1	CK	自养呼吸	A	68.94
26	23	2020	7.3	8	T22	4	2	W	异养呼吸	H	53.25
26	23	2020	7.3	8	T22	4	2	W	自养呼吸	A	46.75
27	24	2020	8.15	1	T23	1	1	CK	异养呼吸	H	41.91
27	24	2020	8.15	1	T23	1	1	CK	自养呼吸	A	58.09
27	24	2020	8.15	2	T23	1	2	W	异养呼吸	H	61.6
27	24	2020	8.15	2	T23	1	2	W	自养呼吸	A	38.4
27	24	2020	8.15	3	T23	2	1	CK	异养呼吸	H	46.51
27	24	2020	8.15	3	T23	2	1	CK	自养呼吸	A	53.49
27	24	2020	8.15	4	T23	2	2	W	异养呼吸	H	47.81
27	24	2020	8.15	4	T23	2	2	W	自养呼吸	A	52.19
27	24	2020	8.15	5	T23	3	1	CK	异养呼吸	H	45.89
27	24	2020	8.15	5	T23	3	1	CK	自养呼吸	A	54.11
27	24	2020	8.15	6	T23	3	2	W	异养呼吸	H	49.37
27	24	2020	8.15	6	T23	3	2	W	自养呼吸	A	50.63
27	24	2020	8.15	7	T23	4	1	CK	异养呼吸	H	34.69
27	24	2020	8.15	7	T23	4	1	CK	自养呼吸	A	65.31
27	24	2020	8.15	8	T23	4	2	W	异养呼吸	H	56.25
27	24	2020	8.15	8	T23	4	2	W	自养呼吸	A	43.75
28	25	2020	8.3	1	T24	1	1	CK	异养呼吸	H	51.64
28	25	2020	8.3	1	T24	1	1	CK	自养呼吸	A	48.36
28	25	2020	8.3	2	T24	1	2	W	异养呼吸	H	66.58
28	25	2020	8.3	2	T24	1	2	W	自养呼吸	A	33.42
28	25	2020	8.3	3	T24	2	1	CK	异养呼吸	H	55
28	25	2020	8.3	3	T24	2	1	CK	自养呼吸	A	45
28	25	2020	8.3	4	T24	2	2	W	异养呼吸	H	47.16
28	25	2020	8.3	4	T24	2	2	W	自养呼吸	A	52.84
28	25	2020	8.3	5	T24	3	1	CK	异养呼吸	H	42.61
28	25	2020	8.3	5	T24	3	1	CK	自养呼吸	A	57.39
28	25	2020	8.3	6	T24	3	2	W	异养呼吸	H	55.84
28	25	2020	8.3	6	T24	3	2	W	自养呼吸	A	44.16
28	25	2020	8.3	7	T24	4	1	CK	异养呼吸	H	48.17
28	25	2020	8.3	7	T24	4	1	CK	自养呼吸	A	51.83
28	25	2020	8.3	8	T24	4	2	W	异养呼吸	H	54.47
28	25	2020	8.3	8	T24	4	2	W	自养呼吸	A	45.53
29	26	2020	9.15	1	T25	1	1	CK	异养呼吸	H	46.6
29	26	2020	9.15	1	T25	1	1	CK	自养呼吸	A	53.4
29	26	2020	9.15	2	T25	1	2	W	异养呼吸	H	64.47
29	26	2020	9.15	2	T25	1	2	W	自养呼吸	A	35.53
29	26	2020	9.15	3	T25	2	1	CK	异养呼吸	H	49.68
29	26	2020	9.15	3	T25	2	1	CK	自养呼吸	A	50.32
29	26	2020	9.15	4	T25	2	2	W	异养呼吸	H	60.8
29	26	2020	9.15	4	T25	2	2	W	自养呼吸	A	39.2
29	26	2020	9.15	5	T25	3	1	CK	异养呼吸	H	50.76
29	26	2020	9.15	5	T25	3	1	CK	自养呼吸	A	49.24
29	26	2020	9.15	6	T25	3	2	W	异养呼吸	H	66.97
29	26	2020	9.15	6	T25	3	2	W	自养呼吸	A	33.03
29	26	2020	9.15	7	T25	4	1	CK	异养呼吸	H	48.5
29	26	2020	9.15	7	T25	4	1	CK	自养呼吸	A	51.5
29	26	2020	9.15	8	T25	4	2	W	异养呼吸	H	56.24
29	26	2020	9.15	8	T25	4	2	W	自养呼吸	A	43.76
30	27	2020	9.3	1	T26	1	1	CK	异养呼吸	H	62.66
30	27	2020	9.3	1	T26	1	1	CK	自养呼吸	A	37.34
30	27	2020	9.3	2	T26	1	2	W	异养呼吸	H	69.32
30	27	2020	9.3	2	T26	1	2	W	自养呼吸	A	30.68
30	27	2020	9.3	3	T26	2	1	CK	异养呼吸	H	56.81
30	27	2020	9.3	3	T26	2	1	CK	自养呼吸	A	43.19
30	27	2020	9.3	4	T26	2	2	W	异养呼吸	H	74.42
30	27	2020	9.3	4	T26	2	2	W	自养呼吸	A	25.58
30	27	2020	9.3	5	T26	3	1	CK	异养呼吸	H	63.26
30	27	2020	9.3	5	T26	3	1	CK	自养呼吸	A	36.74
30	27	2020	9.3	6	T26	3	2	W	异养呼吸	H	153.81
30	27	2020	9.3	6	T26	3	2	W	自养呼吸	A	0
30	27	2020	9.3	7	T26	4	1	CK	异养呼吸	H	41.49
30	27	2020	9.3	7	T26	4	1	CK	自养呼吸	A	58.51
30	27	2020	9.3	8	T26	4	2	W	异养呼吸	H	54.06
30	27	2020	9.3	8	T26	4	2	W	自养呼吸	A	45.94
31.5	28	2021	5	1	T27	1	1	CK	异养呼吸	H	49.79
31.5	28	2021	5	1	T27	1	1	CK	自养呼吸	A	50.21
31.5	28	2021	5	2	T27	1	2	W	异养呼吸	H	62.13
31.5	28	2021	5	2	T27	1	2	W	自养呼吸	A	37.87
31.5	28	2021	5	3	T27	2	1	CK	异养呼吸	H	192.48
31.5	28	2021	5	3	T27	2	1	CK	自养呼吸	A	0
31.5	28	2021	5	4	T27	2	2	W	异养呼吸	H	151.52
31.5	28	2021	5	4	T27	2	2	W	自养呼吸	A	0
31.5	28	2021	5	5	T27	3	1	CK	异养呼吸	H	90.67
31.5	28	2021	5	5	T27	3	1	CK	自养呼吸	A	9.33
31.5	28	2021	5	6	T27	3	2	W	异养呼吸	H	19.65
31.5	28	2021	5	6	T27	3	2	W	自养呼吸	A	80.35
31.5	28	2021	5	7	T27	4	1	CK	异养呼吸	H	70.11
31.5	28	2021	5	7	T27	4	1	CK	自养呼吸	A	29.89
31.5	28	2021	5	8	T27	4	2	W	异养呼吸	H	38.41
31.5	28	2021	5	8	T27	4	2	W	自养呼吸	A	61.59
33.5	29	2021	6	1	T28	1	1	CK	异养呼吸	H	26.84
33.5	29	2021	6	1	T28	1	1	CK	自养呼吸	A	73.16
33.5	29	2021	6	2	T28	1	2	W	异养呼吸	H	50.6
33.5	29	2021	6	2	T28	1	2	W	自养呼吸	A	49.4
33.5	29	2021	6	3	T28	2	1	CK	异养呼吸	H	56.34
33.5	29	2021	6	3	T28	2	1	CK	自养呼吸	A	43.66
33.5	29	2021	6	4	T28	2	2	W	异养呼吸	H	17.34
33.5	29	2021	6	4	T28	2	2	W	自养呼吸	A	82.66
33.5	29	2021	6	5	T28	3	1	CK	异养呼吸	H	56.58
33.5	29	2021	6	5	T28	3	1	CK	自养呼吸	A	43.42
33.5	29	2021	6	6	T28	3	2	W	异养呼吸	H	52.26
33.5	29	2021	6	6	T28	3	2	W	自养呼吸	A	47.74
33.5	29	2021	6	7	T28	4	1	CK	异养呼吸	H	50.72
33.5	29	2021	6	7	T28	4	1	CK	自养呼吸	A	49.28
33.5	29	2021	6	8	T28	4	2	W	异养呼吸	H	45.64
33.5	29	2021	6	8	T28	4	2	W	自养呼吸	A	54.36
35.5	30	2021	7	1	T29	1	1	CK	异养呼吸	H	51.96
35.5	30	2021	7	1	T29	1	1	CK	自养呼吸	A	48.04
35.5	30	2021	7	2	T29	1	2	W	异养呼吸	H	59.78
35.5	30	2021	7	2	T29	1	2	W	自养呼吸	A	40.22
35.5	30	2021	7	3	T29	2	1	CK	异养呼吸	H	52.44
35.5	30	2021	7	3	T29	2	1	CK	自养呼吸	A	47.56
35.5	30	2021	7	4	T29	2	2	W	异养呼吸	H	58.63
35.5	30	2021	7	4	T29	2	2	W	自养呼吸	A	41.37
35.5	30	2021	7	5	T29	3	1	CK	异养呼吸	H	55.67
35.5	30	2021	7	5	T29	3	1	CK	自养呼吸	A	44.33
35.5	30	2021	7	6	T29	3	2	W	异养呼吸	H	82.63
35.5	30	2021	7	6	T29	3	2	W	自养呼吸	A	17.37
35.5	30	2021	7	7	T29	4	1	CK	异养呼吸	H	41.83
35.5	30	2021	7	7	T29	4	1	CK	自养呼吸	A	58.17
35.5	30	2021	7	8	T29	4	2	W	异养呼吸	H	35.66
35.5	30	2021	7	8	T29	4	2	W	自养呼吸	A	64.34
37.5	31	2021	8	1	T30	1	1	CK	异养呼吸	H	75.67
37.5	31	2021	8	1	T30	1	1	CK	自养呼吸	A	24.33
37.5	31	2021	8	2	T30	1	2	W	异养呼吸	H	100.02
37.5	31	2021	8	2	T30	1	2	W	自养呼吸	A	0
37.5	31	2021	8	3	T30	2	1	CK	异养呼吸	H	76.5
37.5	31	2021	8	3	T30	2	1	CK	自养呼吸	A	23.5
37.5	31	2021	8	4	T30	2	2	W	异养呼吸	H	90.39
37.5	31	2021	8	4	T30	2	2	W	自养呼吸	A	9.61
37.5	31	2021	8	5	T30	3	1	CK	异养呼吸	H	21.59
37.5	31	2021	8	5	T30	3	1	CK	自养呼吸	A	78.41
37.5	31	2021	8	6	T30	3	2	W	异养呼吸	H	105.6
37.5	31	2021	8	6	T30	3	2	W	自养呼吸	A	0
37.5	31	2021	8	7	T30	4	1	CK	异养呼吸	H	20.25
37.5	31	2021	8	7	T30	4	1	CK	自养呼吸	A	79.75
37.5	31	2021	8	8	T30	4	2	W	异养呼吸	H	38.82
37.5	31	2021	8	8	T30	4	2	W	自养呼吸	A	61.18
39.5	32	2021	9	1	T31	1	1	CK	异养呼吸	H	59.55
39.5	32	2021	9	1	T31	1	1	CK	自养呼吸	A	40.45
39.5	32	2021	9	2	T31	1	2	W	异养呼吸	H	65.67
39.5	32	2021	9	2	T31	1	2	W	自养呼吸	A	34.33
39.5	32	2021	9	3	T31	2	1	CK	异养呼吸	H	81.48
39.5	32	2021	9	3	T31	2	1	CK	自养呼吸	A	18.52
39.5	32	2021	9	4	T31	2	2	W	异养呼吸	H	50.74
39.5	32	2021	9	4	T31	2	2	W	自养呼吸	A	49.26
39.5	32	2021	9	5	T31	3	1	CK	异养呼吸	H	36.69
39.5	32	2021	9	5	T31	3	1	CK	自养呼吸	A	63.31
39.5	32	2021	9	6	T31	3	2	W	异养呼吸	H	20.89
39.5	32	2021	9	6	T31	3	2	W	自养呼吸	A	79.11
39.5	32	2021	9	7	T31	4	1	CK	异养呼吸	H	5.05
39.5	32	2021	9	7	T31	4	1	CK	自养呼吸	A	94.95
39.5	32	2021	9	8	T31	4	2	W	异养呼吸	H	22.09
39.5	32	2021	9	8	T31	4	2	W	自养呼吸	A	77.91
