# Supplementary material for: Whole-soil warming leads to substantial soil carbon emission in an alpine grassland
Source: Nat Commun. 2024 May 27;15:4489. doi: 10.1038/s41467-024-48736-w (PMC11130387; doi:10.1038/s41467-024-48736-w)
Supplement: Supplementary file 4 — Source data [file 41467_2024_48736_MOESM4_ESM.zip › Figshare数据上传/Fig. S10/Fig.S10.R]

dat_zufen<-read.csv("Fig.S10.csv",header=T)
attach(dat_zufen)
summary(dat_zufen)

dat_zufen_Rh<-dat_zufen[dat_zufen$Rtype=="H",]
dat_zufen_Ra<-dat_zufen[dat_zufen$Rtype=="A",]


summary(dat_zufen_Rh)
dat_zufen_Rh_1<-summarySE(dat_zufen_Rh,measurevar="ratio", groupvars = c("Count","Treatment","Rtype"))
attach(dat_zufen_Rh_1)
summary(dat_zufen_Rh_1)

condition2018<-dat_zufen_Rh_1$Count>=3 & dat_zufen_Rh_1$Count<=9
condition2019<-dat_zufen_Rh_1$Count>=11 & dat_zufen_Rh_1$Count<=20
condition2020<-dat_zufen_Rh_1$Count>=21 & dat_zufen_Rh_1$Count<=30
condition2021<-dat_zufen_Rh_1$Count>=31.5 & dat_zufen_Rh_1$Count<=39.5
line.df2018 <- dat_zufen_Rh_1[condition2018, ]
line.df2019 <- dat_zufen_Rh_1[condition2019, ]
line.df2020 <- dat_zufen_Rh_1[condition2020, ]
line.df2021 <- dat_zufen_Rh_1[condition2021, ]

p2.1<-ggplot(dat_zufen_Rh_1,aes(x=Count,y=ratio,
                                color=Treatment,group=Treatment))+
  geom_rect(aes(xmin=0.5,xmax=3.49,ymin=-Inf,ymax=Inf),
            fill="#DBF1FF",color = "NA")+
  geom_rect(aes(xmin=3.51,xmax=40.5,ymin=-Inf,ymax=Inf),
            fill="#FFE3DB",color = "NA")+
  geom_errorbar(aes(ymin=ratio - se,ymax=ratio + se),size=0.25,width=0.5,
                colour="black",position=position_dodge(0.000000001))+
  geom_line(data=line.df2018,linetype="solid", aes(color=Treatment), size=1.0)+
  geom_line(data=line.df2019,linetype="solid", aes(color=Treatment), size=1.0)+
  geom_line(data=line.df2020,linetype="solid", aes(color=Treatment), size=1.0)+
  geom_line(data=line.df2021,linetype="solid", aes(color=Treatment), size=1.0)+
  geom_point(size=2.5)+
  geom_vline(xintercept =c(10.5,20.5,30.5),linetype="dashed",size=0.25)+
  scale_x_continuous(limits=c(0.5,40.5),expand = c(0,0),
                     breaks = c(0.5,2.5,4.5,6.5,8.5,
                                10.5,12.5,14.5,16.5,18.5,
                                20.5,22.5,24.5,26.5,28.5,
                                30.5,32.5,34.5,36.5,38.5),
                     labels = c("May","Jun","Jul","Aug","Sep",
                                "May","Jun","Jul","Aug","Sep",
                                "May","Jun","Jul","Aug","Sep",
                                "May","Jun","Jul","Aug","Sep"))+
  scale_y_continuous(limits=c(0,120),expand = c(0,0))+
  scale_color_manual(values = c("royalblue1","orangered2"))+
  xlab("") + ylab("Rh %" )+
  theme_bw(base_size = 15) +
  theme(legend.position = 'top',
        legend.title = element_blank(),
        panel.grid = element_blank(),
        strip.background = element_blank(),
        axis.text.y = element_text(size = 12, colour = "black"),
        axis.text.x = element_text(size = 12, colour = "black"))
p2.1

summary(dat_zufen_Ra)
dat_zufen_Ra_1<-summarySE(dat_zufen_Ra,measurevar="ratio", groupvars = c("Count","Treatment","Rtype"))
attach(dat_zufen_Ra_1)
summary(dat_zufen_Ra_1)

Ra_condition2018<-dat_zufen_Ra_1$Count>=3 & dat_zufen_Ra_1$Count<=9
Ra_condition2019<-dat_zufen_Ra_1$Count>=11 & dat_zufen_Ra_1$Count<=20
Ra_condition2020<-dat_zufen_Ra_1$Count>=21 & dat_zufen_Ra_1$Count<=30
Ra_condition2021<-dat_zufen_Ra_1$Count>=31.5 & dat_zufen_Ra_1$Count<=39.5
Ra_line.df2018 <- dat_zufen_Ra_1[Ra_condition2018, ]
Ra_line.df2019 <- dat_zufen_Ra_1[Ra_condition2019, ]
Ra_line.df2020 <- dat_zufen_Ra_1[Ra_condition2020, ]
Ra_line.df2021 <- dat_zufen_Ra_1[Ra_condition2021, ]

p2.2<-ggplot(dat_zufen_Ra_1,aes(x=Count,y=ratio,
                                color=Treatment,group=Treatment))+
  geom_rect(aes(xmin=0.5,xmax=3.49,ymin=-Inf,ymax=Inf),
            fill="#DBF1FF",color = "NA")+
  geom_rect(aes(xmin=3.51,xmax=40.5,ymin=-Inf,ymax=Inf),
            fill="#FFE3DB",color = "NA")+
  geom_errorbar(aes(ymin=ratio - se,ymax=ratio + se),size=0.25,width=0.5,
                colour="black",position=position_dodge(0.000000001))+
  geom_line(data=Ra_line.df2018,linetype="solid", aes(color=Treatment), size=1.0)+
  geom_line(data=Ra_line.df2019,linetype="solid", aes(color=Treatment), size=1.0)+
  geom_line(data=Ra_line.df2020,linetype="solid", aes(color=Treatment), size=1.0)+
  geom_line(data=Ra_line.df2021,linetype="solid", aes(color=Treatment), size=1.0)+
  geom_point(size=2.5)+
  geom_vline(xintercept =c(10.5,20.5,30.5),linetype="dashed",size=0.25)+
  scale_x_continuous(limits=c(0.5,40.5),expand = c(0,0),
                     breaks = c(0.5,2.5,4.5,6.5,8.5,
                                10.5,12.5,14.5,16.5,18.5,
                                20.5,22.5,24.5,26.5,28.5,
                                30.5,32.5,34.5,36.5,38.5),
                     labels = c("May","Jun","Jul","Aug","Sep",
                                "May","Jun","Jul","Aug","Sep",
                                "May","Jun","Jul","Aug","Sep",
                                "May","Jun","Jul","Aug","Sep"))+
  scale_y_continuous(limits=c(0,120),expand = c(0,0))+
  scale_color_manual(values = c("royalblue1","orangered2"))+
  xlab("") + ylab("Ra %" )+
  theme_bw(base_size = 15) +
  theme(legend.position = 'top',
        legend.title = element_blank(),
        panel.grid = element_blank(),
        strip.background = element_blank(),
        axis.text.y = element_text(size = 12, colour = "black"),
        axis.text.x = element_text(size = 12, colour = "black"))
p2.2


library(egg)
rs_ratio<-ggarrange(p2.1,p2.2, ncol=1)
ggsave("rs_ratio_dynamics.pdf",rs_ratio,
       dpi=600, width = 26, height=19.33, units = "cm")

dat_zufen_warm<-dat_zufen[-c(1:16), ]
dat_zufen_warm_Rh<-dat_zufen_warm[dat_zufen_warm$Rtype=="H",]
summary(dat_zufen_warm_Rh)
dat_zufen_warm_Ra<-dat_zufen_warm[dat_zufen_warm$Rtype=="A",]
summary(dat_zufen_warm_Ra)

library(ez) 
ezANOVA(data=dat_zufen_warm_Rh,dv=ratio,wid=ID,within=.(Time),between=Treatment,type = 1,detailed=T) 

pwc_warm_zufen_Rh <- dat_zufen_warm_Rh %>%
  pairwise_t_test(
    ratio ~Treatment, paired = TRUE,
    p.adjust.method = "bonferroni"
  )
data.frame(pwc_warm_zufen_Rh)

ezANOVA(data=dat_zufen_warm_Ra,dv=ratio,wid=ID,within=.(Time),between=Treatment,type = 1,detailed=T) 

pwc_warm_zufen_Ra <- dat_zufen_warm_Ra %>%
  pairwise_t_test(
    ratio ~Treatment, paired = TRUE,
    p.adjust.method = "bonferroni"
  )
data.frame(pwc_warm_zufen_Ra)
