# Supplementary material for: Whole-soil warming leads to substantial soil carbon emission in an alpine grassland
Source: Nat Commun. 2024 May 27;15:4489. doi: 10.1038/s41467-024-48736-w (PMC11130387; doi:10.1038/s41467-024-48736-w)
Supplement: Supplementary file 4 — Source data [file 41467_2024_48736_MOESM4_ESM.zip › Figshare数据上传/Fig. S11/Fig. S11.R]

library(reshape2);library(ggplot2);library(Rmisc);library(easyGgplot2)

dat_rsp<-read.csv("Fig.S11.csv",header=T)
attach(dat_rsp)
summary(dat_rsp)

t.test(dat_rsp$ ratio[dat_rsp$Treatment =="CK" & dat_rsp$Rtype =="H"],
       dat_rsp$ ratio[dat_rsp$Treatment =="W"  & dat_rsp$Rtype =="H"],paired = T)
t.test(dat_rsp$ ratio[dat_rsp$Treatment =="CK" & dat_rsp$Rtype =="A"],
       dat_rsp$ ratio[dat_rsp$Treatment =="W"  & dat_rsp$Rtype =="A"],paired = T)

dat_rsp_1<-summarySE(dat_rsp, measurevar="ratio", groupvars = c("Treatment","Rtype"))
attach(dat_rsp_1)
summary(dat_rsp_1)

dat_rsp_12<-ggplot(dat_rsp_1,aes(x =Rtype, y = ratio , fill =Treatment)) +
  geom_errorbar(aes(ymin=ratio - se,ymax=ratio + se),size=0.25,width=0.25,
                colour="black",position=position_dodge(0.4))+
  geom_bar(stat = "identity", width = 0.4, position = position_dodge(0.4))+
  xlab("") + ylab("Relative proportion (%)" )+
  labs(title = "")+
  scale_y_continuous(limits=c(0,100),expand = c(0,0))+
  scale_fill_manual(values = c("royalblue1","orangered2"))+
  theme_bw(base_size = 15)+
  theme(legend.position = 'top',
        legend.title = element_blank(),
        panel.grid = element_blank(),
        strip.background = element_blank(),
        axis.text.y = element_text(size = 12),
        axis.text.x = element_text(size = 12))
dat_rsp_12
