# Supplementary material for: Whole-soil warming leads to substantial soil carbon emission in an alpine grassland
Source: Nat Commun. 2024 May 27;15:4489. doi: 10.1038/s41467-024-48736-w (PMC11130387; doi:10.1038/s41467-024-48736-w)
Supplement: Supplementary file 4 — Source data [file 41467_2024_48736_MOESM4_ESM.zip › Figshare数据上传/Fig. S11/Fig.S11.csv]

Year	Block	Plot	Treatment	Rtype	ratio
Mean	1	1	CK	H	61.35
Mean	1	1	CK	A	39.31
Mean	1	2	W	H	77.01
Mean	1	2	W	A	24.18
Mean	2	1	CK	H	69.67
Mean	2	1	CK	A	33.31
Mean	2	2	W	H	64.41
Mean	2	2	W	A	37.26
Mean	3	1	CK	H	66.26
Mean	3	1	CK	A	33.99
Mean	3	2	W	H	62.39
Mean	3	2	W	A	39.52
Mean	4	1	CK	H	54.05
Mean	4	1	CK	A	45.95
Mean	4	2	W	H	61.15
Mean	4	2	W	A	39.06
