# Supplementary material for: Whole-soil warming leads to substantial soil carbon emission in an alpine grassland
Source: Nat Commun. 2024 May 27;15:4489. doi: 10.1038/s41467-024-48736-w (PMC11130387; doi:10.1038/s41467-024-48736-w)
Supplement: Supplementary file 4 — Source data [file 41467_2024_48736_MOESM4_ESM.zip › Figshare数据上传/Fig. S12/Fig.S12.xlsx]

## Sheet: Sheet1
	N	mean	lower limit	upper limit	QB	P
Rs_total	234	0.0654	0.0075	0.1233
Rs_IH	133	0.0228	-0.0622	0.1079	2.044	0.3599
Rs_OTC	79	0.1133	0.023	0.2037
Rh_Others	22	0.0664	-0.1025	0.2352
Rh_total	46	0.0096	-0.1151	0.1343	1.6409	0.4402
Rh_IH	38	0.0095	-0.1483	0.1673
Rh_OTC	7	-0.0615	-0.3049	0.1819
Rh_Others	1	0.2936	-0.1922	0.7794
Ra_total	46	0.1065	-0.093	0.306	3.2264	0.1992
Ra_IH	38	0.0844	-0.151	0.3198
Ra_OTC	7	-0.005	-0.3764	0.3665
Ra_Others	1	0.7357	0.0048	1.4666
