# Supplementary material for: Whole-soil warming leads to substantial soil carbon emission in an alpine grassland
Source: Nat Commun. 2024 May 27;15:4489. doi: 10.1038/s41467-024-48736-w (PMC11130387; doi:10.1038/s41467-024-48736-w)
Supplement: Supplementary file 4 — Source data [file 41467_2024_48736_MOESM4_ESM.zip › Figshare数据上传/Fig. S13/Fig.S13.xlsx]

## Sheet: Sheet1
total	Rs	Rh	Ra		paired	Rs	Rh	Ra
Duration	1	0.27	0.25		Duration	0.35	0.27	0.25
Method	0.24	0.15	0.82		Method	0.39	0.15	0.82
Altitude	0.32	0.35	0.25		Altitude	0.24	0.35	0.25
Magnitude	0.31	0.41	0.92		Magnitude	0.3	0.41	0.92
MAP	0.75	0.4	0.92		MAP	0.33	0.4	0.92
MAT	0.52	0.27	0.57		MAT	0.25	0.27	0.57
