# Supplementary material for: Whole-soil warming leads to substantial soil carbon emission in an alpine grassland
Source: Nat Commun. 2024 May 27;15:4489. doi: 10.1038/s41467-024-48736-w (PMC11130387; doi:10.1038/s41467-024-48736-w)
Supplement: Supplementary file 4 — Source data [file 41467_2024_48736_MOESM4_ESM.zip › Figshare数据上传/Fig. S14/Fig.S14.xlsx]

## Sheet: Sheet1
Duration-total	RR-total	Duration-paired	RR-paired
1	0.650588	1	-0.0453148
1	-0.0690662	2	-0.0744148
2	0.0646027	3	-0.0525365
1	0.162462	2	0.0716761
2	0.0690662	3	0.0953102
1	-0.236402	4	0.0911694
2	0.0646027	5	0.0735025
1	-0.0453148	6	0.0806579
2	-0.0744148	2	0.014286
3	-0.0525365	3	-0.0921153
1	0.0108697	3	0.429711
2	0.0716761	1	0.120921
3	0.0953102	2	0.113256
4	0.0911694	3	-0.123815
5	0.0735025	1	-0.0851926
6	0.0806579	2	-0.119142
1	-0.106972	3	-0.155924
2	-0.0706176	1	0.0225669
3	-0.0190482	2	-0.0708121
1	0.490623	3	-0.0662132
2	-0.035932	1	0.0931138
3	0.0307717	2	-0.123615
1	0.480191	3	-0.074971
1	0.182322	1	-0.282861
1	0.569533	2	-0.370955
1	-0.0909718	2	0.0153847
2	-0.0995296	3	-0.0996297
3	-0.0595414	1	0.590556
4	-0.103032	2	0.438793
1	-0.0109291	8	0.369695
2	-0.0652405	2	0.321585
3	-0.0293276	4	0.23568
4	-0.0650048	1	-0.197166
1	-0.0164387	1	-0.0760252
2	0	2	-0.0322547
3	0.0114944	2	-0.0134306
4	-0.00701757	3	-0.17662
1	0.0689929	3	-0.116995
2	0.0645385	4	-0.0944817
3	0.0832163	4	0.124772
4	0.0716919	5	-0.0471457
5	0.0550598	5	0.101538
1	-0.144395	4	-0.0184995
2	-0.046957	5	0.0133075
3	-0.994815	6	0
1	-0.0324255	7	-0.0278461
1	-0.0927775
1	-0.0387908
1	0.126484
2	0.0784716
3	-0.0929461
1	-0.0822381
2	-0.12903
3	-0.156004
1	0.0319176
2	-0.0495969
3	-0.0558805
1	0.103678
2	0.286575
3	0.443761
4	0.240535
5	0.485172
6	0.399075
7	0.306413
8	0.152224
9	0.188052
10	0.484472
11	0.189714
1	0.298587
2	0.0981714
1	0.0186921
2	-0.0446503
3	-0.161755
4	-0.224169
5	-0.10165
1	0.4173
1	0.428996
2	0.37086
2	0.219054
3	0.491121
3	0.460815
4	0.823767
4	0.803148
5	0.482158
5	0.314493
1	0.255106
1	0.430783
2	0.110001
2	0.392461
3	0.1514
3	0.424513
4	0.487548
4	0.798065
1	0.300577
1	-0.00913248
2	0.014286
3	-0.0921153
1	0.0243321
1	0.0551038
1	0.135684
1	-0.0635538
1	0.0997504
1	0.224541
2	-0.22982
2	-0.45416
3	-0.158546
3	-0.396111
4	0.164808
4	-0.405465
1	-0.0525059
1	0.0979804
1	0.287682
1	-0.140089
2	-0.0393924
1	0.275519
3	0.226836
4	0.328542
5	0.438402
6	0.257222
7	0.506779
8	0.0254613
9	0.448423
10	0.138755
11	0.455577
12	0.423976
13	0.164845
1	-0.0311795
1	-0.0148041
2	-0.170462
2	-0.170667
3	-0.117957
3	-0.240159
3	0.429711
1	0.146603
2	-0.156161
3	-0.164712
4	-0.159688
5	-0.157861
1	-0.231059
1	0.351597
1	0.126003
1	-0.163325
2	-0.0920189
3	-0.0370413
1	0.107933
1	-0.0509664
2	-0.0332256
1	-0.147636
2	-0.0512933
1	-0.0567554
2	-0.128244
1	0.120921
2	0.113256
3	-0.123815
1	-0.0851926
2	-0.119142
3	-0.155924
1	0.0225669
2	-0.0708121
3	-0.0662132
1	0.0931138
2	-0.123615
3	-0.074971
1	0.029638
2	-0.193959
3	0.107346
1	-0.282861
2	-0.370955
4	0.181283
1	0.431986
2	0.373163
3	0.423076
4	0.88852
5	0.481367
1	0.0436969
2	0.0467623
3	-0.00503778
8	0.218633
1	-0.00975465
2	0.0153847
3	-0.0996297
3	-0.223813
1	0.590556
2	0.438793
2	0.30525
3	0.194885
8	0.369695
2	0.321585
4	0.23568
1	0.139057
1	0.168583
1	0.284723
2	-0.304998
2	-0.166445
2	0.168765
3	-0.396527
3	-0.133057
3	0.182782
1	-0.197166
1	-0.0760252
2	-0.0322547
2	-0.0134306
3	-0.17662
3	-0.116995
4	-0.0944817
4	0.124772
5	-0.0471457
5	0.101538
6	0.223144
6	0.496757
4	-0.0653828
1	-0.0997504
4	0.352774
1	0.0589308
2	0.063885
3	0.0427245
4	0.0803221
5	0.0412855
1	0.115759
2	-0.0242313
3	-0.160528
4	-0.0184995
5	0.0133075
6	0
7	-0.0278461
5	0.243921
3	0.0407033
3	0.0825616
1	-0.0793732
1	-0.133783
3	-0.240082
1	0.42801
1	0.583448
1	0.445556
