# Supplementary material for: Whole-soil warming leads to substantial soil carbon emission in an alpine grassland
Source: Nat Commun. 2024 May 27;15:4489. doi: 10.1038/s41467-024-48736-w (PMC11130387; doi:10.1038/s41467-024-48736-w)
Supplement: Supplementary file 4 — Source data [file 41467_2024_48736_MOESM4_ESM.zip › Figshare数据上传/Fig. S15/CO2-GIS_mapcsv.csv]

WGS 84 N	WGS 84 E
-21.17	47.85
30.5	91.07
30.95	88.7
30.52	91.05
30.77	90.98
30.85	91.08
30.95	79.05
31.43	92.02
31.65	100.25
31.73	92.03
32.45	102.37
32.8	102.55
32.85	103.55
34.98	-97.52
34.82	92.93
35.9	-84.33
36.95	100.85
37.48	101.2
37.73	100.08
37.3	100.25
37.62	101.2
38.17	101.2
38.32	-109.28
38.95	-106.98
39.28	-110.5
39.06	113.53
39.07	113.54
40.47	115.84
40.62	8.17
41.77	111.88
42.03	116.28
42.2	111.47
42.38	-71.21
-42.15	147.13
-43.03	171.75
43.8	121
43.63	110.32
44.15	116.48
45.72	3.02
45.95	118.37
46.87	19.42
49.47	-112.94
51.02	100.77
51.15	4.4
52.95	-7.25
53.23	-4.02
55.5	-2.08
