# Supplementary material for: Whole-soil warming leads to substantial soil carbon emission in an alpine grassland
Source: Nat Commun. 2024 May 27;15:4489. doi: 10.1038/s41467-024-48736-w (PMC11130387; doi:10.1038/s41467-024-48736-w)
Supplement: Supplementary file 4 — Source data [file 41467_2024_48736_MOESM4_ESM.zip › Figshare数据上传/Fig. S15/Fig.S15.R]

dat1 <- read.csv("CO2-GIS_mapcsv.csv",header=TRUE,sep=",")
dat1<-na.omit(dat1)
# Needed Packages and Functions:
devtools::install_github('oswaldosantos/ggsn')
library(maps);library(maptools);library(ggsn);library(ggplot2);library(gridExtra);library(sp)

ewbrks <- c(seq(-180,180,40),0)
nsbrks <- seq(-60,80,20)
ewlbls <- unlist(lapply(ewbrks, function(x) 
  ifelse(x < 0, gsub("[-]","",paste(x, "°W")), ifelse(x > 0, paste(x, "°E"),x))))
nslbls <- unlist(lapply(nsbrks, function(x) 
  ifelse(x < 0, gsub("[-]","",paste(x, "°S")), ifelse(x > 0, paste(x, "°N"),x))))

# Get global map:
mapWorld <- borders("world")

mp <- ggplot() + mapWorld 

# Plot data points on global map and change axis labels:
summary(dat1)
map <- mp + geom_point(dat1,mapping=aes(x=WGS.84.E, y=WGS.84.N))+
  coord_cartesian(xlim=c(-180, 190), ylim=c(-65,85))+
  geom_jitter(width = 1, height = 1)+
  scale_x_continuous(breaks = ewbrks, labels = ewlbls, expand = c(0, 0)) +
  scale_y_continuous(breaks = nsbrks, labels = nslbls)+
  labs(
       caption="Coordinate system: WGS84")+
  labs(x="Longitude", y="Latitude")+guides(shape=guide_legend(override.aes=list(size=4)))+
  scale_color_brewer(palette="Set1")+
  theme_bw(base_size = 14)+
  theme(legend.background = element_rect(fill=NULL,size=0.5,linetype="solid",
                                         colour ="black"),
        panel.grid = element_blank(),
        legend.justification=c(0,0), 
        legend.position=c(0.05,0.05),
        axis.text.y = element_text(colour = "black"),
        axis.text.x = element_text(colour = "black"))
map

# Save the map in pdf format
ggsave("map.pdf",map,
       dpi=600, width = 18, height=12, units = "cm")
