# Supplementary material for: Whole-soil warming leads to substantial soil carbon emission in an alpine grassland
Source: Nat Commun. 2024 May 27;15:4489. doi: 10.1038/s41467-024-48736-w (PMC11130387; doi:10.1038/s41467-024-48736-w)
Supplement: Supplementary file 4 — Source data [file 41467_2024_48736_MOESM4_ESM.zip › Figshare数据上传/Fig. S2/Fig.S2.R]

library(ggplot2);library(tidyr);library(dplyr)

####5cm
Tday_5<-read.csv("Tday_5_meanse.csv")

summary(Tday_5)
Tday_5$Day<-as.Date(Tday_5$Day,origin="1971-01-01")
p_T5<-ggplot(Tday_5, aes(x = Day, y = Mean, color = Type, group = Type)) +
  geom_ribbon(aes(ymin = Mean - se, ymax = Mean + se, fill = Type), 
              linetype = 3, alpha = 0.4,color = NA) +
  geom_hline(aes(yintercept=0), linetype = 2)+
  geom_line(size = 1.5) +
  labs(x = "5", y = "Temperature (°C)") +
  scale_color_manual(values = c("royalblue1","orangered2"))+
  scale_fill_manual(values = c("royalblue1","orangered2"))+
  scale_x_date(date_labels = "%Y-%m",date_breaks = "4 month")+
  scale_y_continuous(limits=c(-15,25),expand = c(0,0))+
  theme_bw(base_size = 18) +
  theme(legend.position = 'top',
        legend.title = element_blank(),
        panel.grid = element_blank(),
        strip.background = element_blank(),
        axis.text.y = element_text(size = 14, colour = "black"),
        axis.text.x = element_text(size = 14, colour = "black"))
p_T5

####10cm
Tday_10<-read.csv("Tday_10_meanse.csv")

summary(Tday_10)
Tday_10$Day<-as.Date(Tday_10$Day,origin="1971-01-01")
p_T10<-ggplot(Tday_10, aes(x = Day, y = Mean, color = Type, group = Type)) +
  geom_ribbon(aes(ymin = Mean - se, ymax = Mean + se, fill = Type), 
              linetype = 3, alpha = 0.4,color = NA) +
  geom_hline(aes(yintercept=0), linetype = 2)+
  geom_line(size = 1.5) +
  labs(x = "10", y = "Temperature (°C)") +
  scale_color_manual(values = c("royalblue1","orangered2"))+
  scale_fill_manual(values = c("royalblue1","orangered2"))+
  scale_x_date(date_labels = "%Y-%m",date_breaks = "4 month")+
  scale_y_continuous(limits=c(-15,25),expand = c(0,0))+
  theme_bw(base_size = 18) +
  theme(legend.position = 'top',
        legend.title = element_blank(),
        panel.grid = element_blank(),
        strip.background = element_blank(),
        axis.text.y = element_text(size = 14, colour = "black"),
        axis.text.x = element_text(size = 14, colour = "black"))
p_T10


####20cm
Tday_20<-read.csv("Tday_20_meanse.csv")
summary(Tday_20)
Tday_20$Day<-as.Date(Tday_20$Day,origin="1971-01-01")
p_T20<-ggplot(Tday_20, aes(x = Day, y = Mean, color = Type, group = Type)) +
  geom_ribbon(aes(ymin = Mean - se, ymax = Mean + se, fill = Type), 
              linetype = 3, alpha = 0.4,color = NA) +
  geom_hline(aes(yintercept=0), linetype = 2)+
  geom_line(size = 1.5) +
  labs(x = "20", y = "Temperature (°C)") +
  scale_color_manual(values = c("royalblue1","orangered2"))+
  scale_fill_manual(values = c("royalblue1","orangered2"))+
  scale_x_date(date_labels = "%Y-%m",date_breaks = "4 month")+
  scale_y_continuous(limits=c(-15,25),expand = c(0,0))+
  theme_bw(base_size = 18) +
  theme(legend.position = 'top',
        legend.title = element_blank(),
        panel.grid = element_blank(),
        strip.background = element_blank(),
        axis.text.y = element_text(size = 14, colour = "black"),
        axis.text.x = element_text(size = 14, colour = "black"))
p_T20

####30cm
Tday_30<-read.csv("Tday_30_meanse.csv")
summary(Tday_30)

Tday_30$Day<-as.Date(Tday_30$Day,origin="1971-01-01")
p_T30<-ggplot(Tday_30, aes(x = Day, y = Mean, color = Type, group = Type)) +
  geom_ribbon(aes(ymin = Mean - se, ymax = Mean + se, fill = Type), 
              linetype = 3, alpha = 0.4,color = NA) +
  geom_hline(aes(yintercept=0), linetype = 2)+
  geom_line(size = 1.5) +
  labs(x = "30", y = "Temperature (°C)") +
  scale_color_manual(values = c("royalblue1","orangered2"))+
  scale_fill_manual(values = c("royalblue1","orangered2"))+
  scale_x_date(date_labels = "%Y-%m",date_breaks = "4 month")+
  scale_y_continuous(limits=c(-15,25),expand = c(0,0))+
  theme_bw(base_size = 18) +
  theme(legend.position = 'top',
        legend.title = element_blank(),
        panel.grid = element_blank(),
        strip.background = element_blank(),
        axis.text.y = element_text(size = 14, colour = "black"),
        axis.text.x = element_text(size = 14, colour = "black"))
p_T30

####40cm
Tday_40<-read.csv("Tday_40_meanse.csv")
summary(Tday_40)
Tday_40$Day<-as.Date(Tday_40$Day,origin="1971-01-01")
p_T40<-ggplot(Tday_40, aes(x = Day, y = Mean, color = Type, group = Type)) +
  geom_ribbon(aes(ymin = Mean - se, ymax = Mean + se, fill = Type), 
              linetype = 3, alpha = 0.4,color = NA) +
  geom_hline(aes(yintercept=0), linetype = 2)+
  geom_line(size = 1.5) +
  labs(x = "40", y = "Temperature (°C)") +
  scale_color_manual(values = c("royalblue1","orangered2"))+
  scale_fill_manual(values = c("royalblue1","orangered2"))+
  scale_x_date(date_labels = "%Y-%m",date_breaks = "4 month")+
  scale_y_continuous(limits=c(-15,25),expand = c(0,0))+
  theme_bw(base_size = 18) +
  theme(legend.position = 'top',
        legend.title = element_blank(),
        panel.grid = element_blank(),
        strip.background = element_blank(),
        axis.text.y = element_text(size = 14, colour = "black"),
        axis.text.x = element_text(size = 14, colour = "black"))
p_T40
####60cm
Tday_60<-read.csv("Tday_60_meanse.csv")

Tday_60$Day<-as.Date(Tday_60$Day,origin="1971-01-01")
p_T60<-ggplot(Tday_60, aes(x = Day, y = Mean, color = Type, group = Type)) +
  geom_ribbon(aes(ymin = Mean - se, ymax = Mean + se, fill = Type), 
              linetype = 3, alpha = 0.4,color = NA) +
  geom_hline(aes(yintercept=0), linetype = 2)+
  geom_line(size = 1.5) +
  labs(x = "60", y = "Temperature (°C)") +
  scale_color_manual(values = c("royalblue1","orangered2"))+
  scale_fill_manual(values = c("royalblue1","orangered2"))+
  scale_x_date(date_labels = "%Y-%m",date_breaks = "4 month")+
  scale_y_continuous(limits=c(-15,25),expand = c(0,0))+
  theme_bw(base_size = 18) +
  theme(legend.position = 'top',
        legend.title = element_blank(),
        panel.grid = element_blank(),
        strip.background = element_blank(),
        axis.text.y = element_text(size = 14, colour = "black"),
        axis.text.x = element_text(size = 14, colour = "black"))
p_T60
####80cm
Tday_80<-read.csv("Tday_80_meanse.csv")
summary(Tday_80)
Tday_80$Day<-as.Date(Tday_80$Day,origin="1971-01-01")
p_T80<-ggplot(Tday_80, aes(x = Day, y = Mean, color = Type, group = Type)) +
  geom_ribbon(aes(ymin = Mean - se, ymax = Mean + se, fill = Type), 
              linetype = 3, alpha = 0.4,color = NA) +
  geom_hline(aes(yintercept=0), linetype = 2)+
  geom_line(size = 1.5) +
  labs(x = "80", y = "Temperature (°C)") +
  scale_color_manual(values = c("royalblue1","orangered2"))+
  scale_fill_manual(values = c("royalblue1","orangered2"))+
  scale_x_date(date_labels = "%Y-%m",date_breaks = "4 month")+
  scale_y_continuous(limits=c(-15,25),expand = c(0,0))+
  theme_bw(base_size = 18) +
  theme(legend.position = 'top',
        legend.title = element_blank(),
        panel.grid = element_blank(),
        strip.background = element_blank(),
        axis.text.y = element_text(size = 14, colour = "black"),
        axis.text.x = element_text(size = 14, colour = "black"))
p_T80  
####100cm
Tday_100<-read.csv("Tday_100_meanse.csv")
summary(Tday_100)
Tday_100$Day<-as.Date(Tday_100$Day,origin="1971-01-01")
p_T100<-ggplot(Tday_100, aes(x = Day, y = Mean, color = Type, group = Type)) +
  geom_ribbon(aes(ymin = Mean - se, ymax = Mean + se, fill = Type), 
              linetype = 3, alpha = 0.4,color = NA) +
  geom_hline(aes(yintercept=0), linetype = 2)+
  geom_line(size = 1.5) +
  labs(x = "100", y = "Temperature (°C)") +
  scale_color_manual(values = c("royalblue1","orangered2"))+
  scale_fill_manual(values = c("royalblue1","orangered2"))+
  scale_x_date(date_labels = "%Y-%m",date_breaks = "4 month")+
  scale_y_continuous(limits=c(-15,25),expand = c(0,0))+
  theme_bw(base_size = 18) +
  theme(legend.position = 'top',
        legend.title = element_blank(),
        panel.grid = element_blank(),
        strip.background = element_blank(),
        axis.text.y = element_text(size = 14, colour = "black"),
        axis.text.x = element_text(size = 14, colour = "black"))
p_T100  

library(egg)
p_T<-ggarrange(p_T5,p_T10,p_T20,p_T30,p_T40,p_T60,p_T80,p_T100, ncol=1)
ggsave("T_treat_meanse.pdf",p_T,
       dpi=600, width = 25, height=65, units = "cm")
