# Supplementary material for: Whole-soil warming leads to substantial soil carbon emission in an alpine grassland
Source: Nat Commun. 2024 May 27;15:4489. doi: 10.1038/s41467-024-48736-w (PMC11130387; doi:10.1038/s41467-024-48736-w)
Supplement: Supplementary file 4 — Source data [file 41467_2024_48736_MOESM4_ESM.zip › Figshare数据上传/Fig. S2/Tday_100_meanse.csv]

Day	Type	Mean	se
2018-06-17	CK	1.139375	0.859505294040829
2018-06-17	W	4.00671875	1.48570329874119
2018-06-18	CK	0.959027777777778	0.667914351592122
2018-06-18	W	3.980625	1.03415949014503
2018-06-19	CK	1.03263888888889	0.678252117629308
2018-06-19	W	4.58611111111111	0.935959637736955
2018-06-20	CK	1.14736111111111	0.6432954493483
2018-06-20	W	5.24465277777778	0.877918043291906
2018-06-21	CK	1.28208333333333	0.565311185909908
2018-06-21	W	5.62736111111111	0.631798925030743
2018-06-22	CK	1.42430555555556	0.605409999721667
2018-06-22	W	6.50847222222222	0.842337945494276
2018-06-23	CK	1.50118055555556	0.640008359234382
2018-06-23	W	7.36486111111111	0.948229313782676
2018-06-24	CK	1.67333333333333	0.631899499428755
2018-06-24	W	7.46	0.628471861407678
2018-06-25	CK	1.82493055555556	0.612670759648156
2018-06-25	W	7.81888888888889	0.833244560923199
2018-06-26	CK	2.04215277777778	0.579025849947901
2018-06-26	W	7.50284722222222	0.821530764503692
2018-06-27	CK	2.17979166666667	0.554120545670085
2018-06-27	W	7.57986111111111	1.20548345240313
2018-06-28	CK	2.38048611111111	0.483913370226799
2018-06-28	W	7.63277777777778	1.18790078408876
2018-06-29	CK	2.76618055555556	0.548314417674148
2018-06-29	W	8.23819444444444	1.0968834455564
2018-06-30	CK	3.32902777777778	0.661648255381592
2018-06-30	W	8.67798611111111	1.02100472155067
2018-07-01	CK	3.58527777777778	0.648065096778916
2018-07-01	W	8.76194444444444	0.844853448639286
2018-07-02	CK	3.99368055555556	0.555240584180165
2018-07-02	W	8.60805555555556	0.650833471031703
2018-07-03	CK	4.22458333333333	0.524414388845441
2018-07-03	W	8.47659722222222	0.458953787916778
2018-07-04	CK	4.48527777777778	0.446595934512389
2018-07-04	W	8.83965277777778	0.543187314826473
2018-07-05	CK	4.65875	0.388041271392925
2018-07-05	W	9.27798611111111	0.747711163102355
2018-07-06	CK	4.89138888888889	0.346838110890913
2018-07-06	W	9.70027777777778	0.77236653841799
2018-07-07	CK	5.08291666666667	0.327438261337343
2018-07-07	W	9.82527777777778	0.538539283566258
2018-07-08	CK	5.26701388888889	0.276679308635234
2018-07-08	W	9.82722222222222	0.385437801284898
2018-07-09	CK	5.49472222222222	0.24890163066078
2018-07-09	W	9.75243055555556	0.229570849488787
2018-07-10	CK	5.671875	0.237333119028635
2018-07-10	W	9.58666666666667	0.114252944607842
2018-07-11	CK	5.92798611111111	0.217729260496273
2018-07-11	W	9.52590277777778	0.108646451059404
2018-07-12	CK	6.12	0.181347046299668
2018-07-12	W	9.85625	0.263296905444532
2018-07-13	CK	6.23736111111111	0.169949915130624
2018-07-13	W	10.1321527777778	0.464070256181666
2018-07-14	CK	6.30319444444444	0.171199938097697
2018-07-14	W	10.2263888888889	0.448963110634546
2018-07-15	CK	6.42611111111111	0.187283673647401
2018-07-15	W	10.6136111111111	0.548156595314916
2018-07-16	CK	6.52826388888889	0.199835766584989
2018-07-16	W	10.6181944444444	0.373474209642454
2018-07-17	CK	6.71958333333333	0.182648069528361
2018-07-17	W	10.7216666666667	0.2344636204579
2018-07-18	CK	6.86881944444444	0.142673419219087
2018-07-18	W	10.87625	0.25014561309616
2018-07-19	CK	7.06430555555556	0.182185472540494
2018-07-19	W	10.8142361111111	0.152502265212846
2018-07-20	CK	7.16006944444444	0.205610901065092
2018-07-20	W	11.0040277777778	0.351935152825426
2018-07-21	CK	7.266875	0.231436572104826
2018-07-21	W	11.0478472222222	0.337308343695341
2018-07-22	CK	7.33972222222222	0.208978682172664
2018-07-22	W	11.2254166666667	0.31169713815692
2018-07-23	CK	7.46972222222222	0.221774827005296
2018-07-23	W	11.2721527777778	0.247493460269473
2018-07-24	CK	7.64256944444444	0.213216807954749
2018-07-24	W	11.2015277777778	0.320179544949974
2018-07-25	CK	7.77090277777778	0.21443254864248
2018-07-25	W	11.183125	0.333661521247322
2018-07-26	CK	7.85833333333333	0.209462807072708
2018-07-26	W	11.3047916666667	0.233549339009691
2018-07-27	CK	7.96451388888889	0.236066521184444
2018-07-27	W	11.5299305555556	0.289157025735844
2018-07-28	CK	8.06555555555556	0.26868193518972
2018-07-28	W	11.7015277777778	0.427294347501048
2018-07-29	CK	8.14457746478873	0.273704592479416
2018-07-29	W	11.897323943662	0.543291355967406
2018-07-30	CK	8.25493055555556	0.284812479166214
2018-07-30	W	12.0701388888889	0.511746803019339
2018-07-31	CK	8.34916666666667	0.270715115462199
2018-07-31	W	12.2574305555556	0.245575189409336
2018-08-01	CK	8.53368055555556	0.265386645660551
2018-08-01	W	12.3066666666667	0.206916919232728
2018-08-02	CK	8.67576388888889	0.212689629971171
2018-08-02	W	12.4113194444444	0.194718343176413
2018-08-03	CK	8.84013888888889	0.234328336189691
2018-08-03	W	12.2552083333333	0.278474584651012
2018-08-04	CK	8.93194444444444	0.27217864969069
2018-08-04	W	11.9735416666667	0.374931259238876
2018-08-05	CK	8.99333333333333	0.305949720118118
2018-08-05	W	11.8594444444444	0.32838609832171
2018-08-06	CK	9.00659722222222	0.29077855634965
2018-08-06	W	11.5986111111111	0.462694498694656
2018-08-07	CK	9.06041666666667	0.272785644049508
2018-08-07	W	11.1626388888889	0.682238101045002
2018-08-08	CK	9.13263888888889	0.291928368593056
2018-08-08	W	11.0856944444444	0.634686354875439
2018-08-09	CK	9.140625	0.282635241519056
2018-08-09	W	10.891875	0.700703197587985
2018-08-10	CK	9.21	0.294470406854102
2018-08-10	W	10.74	0.677657151123277
2018-08-14	CK	9.41454545454545	0.236802860972581
2018-08-14	W	10.4206060606061	0.474644430575111
2018-08-15	CK	9.47180555555556	0.254977917372354
2018-08-15	W	10.4711805555556	0.397462317136398
2018-08-16	CK	9.48576388888889	0.211745924314872
2018-08-16	W	10.6908333333333	0.409862617556839
2018-08-17	CK	9.53708333333333	0.209904543863925
2018-08-17	W	11.0589583333333	0.519898952364176
2018-08-18	CK	9.57826388888889	0.229577941838063
2018-08-18	W	11.8411111111111	0.468331542793707
2018-08-19	CK	9.59430555555556	0.238723577292418
2018-08-19	W	12.2975694444444	0.662362512287932
2018-08-20	CK	9.58118055555556	0.207161993327424
2018-08-20	W	12.7688194444444	0.786587728182485
2018-08-21	CK	9.63805555555555	0.207800132438924
2018-08-21	W	12.9449305555556	0.858806292077229
2018-08-22	CK	9.62847222222222	0.198036644259087
2018-08-22	W	13.4588888888889	0.895159049767417
2018-08-23	CK	9.63069444444444	0.182244100937147
2018-08-23	W	13.4285416666667	0.937754742793426
2018-08-24	CK	9.61701388888889	0.172881657373368
2018-08-24	W	13.3074305555556	1.27456179063475
2018-08-25	CK	9.61520833333333	0.206928409027092
2018-08-25	W	12.9465972222222	1.0378609865437
2018-08-26	CK	9.58444444444445	0.201729818730754
2018-08-26	W	12.3445833333333	1.10287127609284
2018-08-27	CK	9.56708333333333	0.212895281065764
2018-08-27	W	11.83625	1.02894507962547
2018-08-28	CK	9.58645833333333	0.245672710811913
2018-08-28	W	12.1659722222222	0.502185564581892
2018-08-29	CK	9.600625	0.221475170040373
2018-08-29	W	12.4393055555556	0.340419558254517
2018-08-30	CK	9.66284722222222	0.218862794947688
2018-08-30	W	12.7195833333333	0.466064342142359
2018-08-31	CK	9.715	0.211763595143513
2018-08-31	W	13.0534027777778	0.754293532253618
2018-09-01	CK	9.77534722222222	0.229403375400604
2018-09-01	W	13.1169444444444	0.980873476701009
2018-09-02	CK	9.79263888888889	0.219359590259022
2018-09-02	W	13.1370833333333	1.1415867362277
2018-09-03	CK	9.82625	0.227023750525274
2018-09-03	W	13.5983333333333	1.04193324158518
2018-09-04	CK	9.81381944444444	0.209633134668586
2018-09-04	W	12.7370138888889	1.31980806652584
2018-09-05	CK	9.80715277777778	0.194932413088697
2018-09-05	W	13.6898611111111	1.4751113279765
2018-09-06	CK	9.80958333333333	0.210520966834804
2018-09-06	W	13.1272916666667	1.0657474086963
2018-09-07	CK	9.77027777777778	0.209823221877242
2018-09-07	W	12.8744444444444	0.886520485926995
2018-09-08	CK	9.73881944444445	0.198111508811983
2018-09-08	W	12.4840277777778	0.91224345502387
2018-09-09	CK	9.69222222222222	0.176285711017877
2018-09-09	W	12.3630555555556	1.12802985609262
2018-09-10	CK	9.65173611111111	0.172941556030066
2018-09-10	W	12.7636805555556	1.10573369680949
2018-09-11	CK	9.63388888888889	0.188040377913087
2018-09-11	W	13.0179861111111	1.12897750743692
2018-09-12	CK	9.58604166666667	0.168580465094995
2018-09-12	W	13.2227777777778	1.27024819971078
2018-09-13	CK	9.53145833333333	0.171861275406015
2018-09-13	W	13.3189583333333	1.23331330006654
2018-09-14	CK	9.43152777777778	0.156962719598784
2018-09-14	W	13.6036111111111	0.115550382811722
2018-09-15	CK	9.37652777777778	0.210932771008947
2018-09-15	W	13.3456944444444	0.121238750220551
2018-09-16	CK	9.215625	0.226620905929061
2018-09-16	W	12.7028472222222	1.35001646771474
2018-09-17	CK	9.08680555555556	0.225177069698088
2018-09-17	W	12.7997916666667	0.090874455641286
2018-09-18	CK	8.99298611111111	0.219733999688378
2018-09-18	W	12.2521527777778	1.37266427867903
2018-09-19	CK	8.93659722222222	0.203658913526796
2018-09-19	W	12.0775	1.20901625868459
2018-09-20	CK	8.86993055555556	0.184692641513369
2018-09-20	W	12.1302777777778	1.13310348488794
2018-09-21	CK	8.82138888888889	0.159218350251601
2018-09-21	W	12.2692361111111	1.30909974884126
2018-09-22	CK	8.77479166666667	0.157621795489364
2018-09-22	W	12.4321527777778	1.36660520017761
2018-09-23	CK	8.72277777777778	0.178259746386314
2018-09-23	W	12.3607638888889	1.28590736350252
2018-09-24	CK	8.61986111111111	0.187060412287401
2018-09-24	W	12.093125	1.40113506972721
2018-09-25	CK	8.534375	0.21862863214346
2018-09-25	W	11.8656944444444	1.28241913399565
2018-09-26	CK	8.43125	0.228852550224122
2018-09-26	W	11.9763194444444	1.42476186482117
2018-09-27	CK	8.40458333333333	0.224699098815191
2018-09-27	W	11.9279166666667	1.34720787157465
2018-09-28	CK	8.38138888888889	0.194106728184453
2018-09-28	W	12.0492361111111	1.48664551089479
2018-09-29	CK	8.33513888888889	0.194515838207734
2018-09-29	W	12.0134027777778	0.401568335699485
2018-09-30	CK	8.26430555555556	0.194453009845653
2018-09-30	W	11.8938888888889	0.384259851209941
2018-10-01	CK	8.15916666666667	0.160423391451058
2018-10-01	W	11.7988194444444	0.328095746295407
2018-10-02	CK	8.07069444444445	0.164107729105077
2018-10-02	W	11.7540972222222	0.319035369446966
2018-10-03	CK	7.93305555555556	0.158713664526974
2018-10-03	W	11.7096527777778	0.34915781565655
2018-10-04	CK	7.79583333333333	0.181588229132094
2018-10-04	W	11.5350694444444	1.47566678296515
2018-10-05	CK	7.63222222222222	0.17565996215703
2018-10-05	W	11.4585416666667	0.389897606701323
2018-10-06	CK	7.54826388888889	0.233516965054163
2018-10-06	W	11.2470138888889	1.46964366650914
2018-10-07	CK	7.43916666666667	0.207439659961436
2018-10-07	W	11.2042361111111	0.328636590044667
2018-10-08	CK	7.35479166666667	0.174576766683772
2018-10-08	W	11.0502777777778	0.354767057218802
2018-10-09	CK	7.27034722222222	0.142606203810333
2018-10-09	W	10.9323611111111	0.316483546217774
2018-10-10	CK	7.17458333333333	0.14732340054886
2018-10-10	W	10.68875	0.310419106620344
2018-10-11	CK	7.05298611111111	0.174742090456431
2018-10-11	W	10.4427777777778	0.34422453762078
2018-10-12	CK	6.88520833333333	0.183059057985711
2018-10-12	W	10.31375	0.351795870759795
2018-10-13	CK	6.719375	0.221112912964273
2018-10-13	W	10.354375	0.359376266622686
2018-10-14	CK	6.57604166666667	0.196994853166261
2018-10-14	W	10.4402777777778	0.39330324926256
2018-10-15	CK	6.49298611111111	0.173156898886369
2018-10-15	W	10.3935416666667	0.418711725750179
2018-10-16	CK	6.41791666666667	0.165075785230512
2018-10-16	W	10.3868055555556	0.357732472323904
2018-10-17	CK	6.31590277777778	0.156696023317365
2018-10-17	W	10.26625	0.342113351145087
2018-10-18	CK	6.20611111111111	0.168801540518743
2018-10-18	W	10.07625	0.32383318510811
2018-10-19	CK	6.10291666666667	0.180790566372726
2018-10-19	W	9.89715277777778	0.287444890197319
2018-10-20	CK	5.970625	0.211263824849499
2018-10-20	W	9.62840277777778	0.254585178148603
2018-10-21	CK	5.90201388888889	0.207530591522463
2018-10-21	W	9.29826388888889	0.287908830470804
2018-10-22	CK	5.82506944444444	0.196639765679452
2018-10-22	W	9.17798611111111	0.254373559161145
2018-10-23	CK	5.77013888888889	0.197918247181392
2018-10-23	W	9.20375	0.240688060698045
2018-10-24	CK	5.66548611111111	0.167209225817619
2018-10-24	W	9.34236111111111	0.284123380330347
2018-10-25	CK	5.58131944444444	0.146730366412675
2018-10-25	W	9.42576388888889	0.383362297477726
2018-10-26	CK	5.47125	0.135496286244435
2018-10-26	W	9.36590277777778	0.429403840308683
2018-10-27	CK	5.33395833333333	0.159052413421632
2018-10-27	W	9.19798611111111	0.432337184003589
2018-10-28	CK	5.17013888888889	0.164903668312785
2018-10-28	W	8.91104166666667	0.459857876464717
2018-10-29	CK	5.02986111111111	0.177217714081173
2018-10-29	W	8.61618055555556	0.462179889243824
2018-10-30	CK	4.89888888888889	0.178362395446121
2018-10-30	W	8.38444444444444	0.40472292193543
2018-10-31	CK	4.80180555555556	0.16590045834425
2018-10-31	W	8.22118055555556	0.323308817872047
2018-11-01	CK	4.70298611111111	0.15397358032462
2018-11-01	W	8.19111111111111	0.242809081378766
2018-11-02	CK	4.58479166666667	0.162523524828516
2018-11-02	W	8.19868055555555	0.253372666691114
2018-11-03	CK	4.46479166666667	0.156085512700406
2018-11-03	W	8.21722222222222	0.308406091091701
2018-11-04	CK	4.30840277777778	0.18165682113675
2018-11-04	W	8.14715277777778	0.407192690551429
2018-11-05	CK	4.16506944444444	0.20699696072516
2018-11-05	W	7.90902777777778	0.563892994439381
2018-11-06	CK	4.07708333333333	0.201749888719223
2018-11-06	W	7.75784722222222	0.57068815786703
2018-11-07	CK	4.00583333333333	0.190892526247437
2018-11-07	W	7.60319444444444	0.547999615742327
2018-11-08	CK	3.93229166666667	0.162488390887946
2018-11-08	W	7.43756944444444	0.481371972166305
2018-11-09	CK	3.87736111111111	0.160114548106359
2018-11-09	W	7.4225	0.344404362991776
2018-11-10	CK	3.81472222222222	0.153478052027598
2018-11-10	W	7.61506944444444	0.140100840694378
2018-11-11	CK	3.72972222222222	0.128838128121846
2018-11-11	W	7.75451388888889	0.0169106530341831
2018-11-12	CK	3.64486111111111	0.133388128253492
2018-11-12	W	7.78708333333333	0.0487015692744519
2018-11-13	CK	3.56652777777778	0.154423026173465
2018-11-13	W	7.71111111111111	0.189269466988892
2018-11-14	CK	3.50180555555556	0.183904208983258
2018-11-14	W	7.59152777777778	0.380380003101187
2018-11-15	CK	3.40555555555556	0.200099962911979
2018-11-15	W	7.44090277777778	0.496212041869602
2018-11-16	CK	3.25847222222222	0.192239559553852
2018-11-16	W	7.29326388888889	0.501244755453545
2018-11-17	CK	3.20159722222222	0.183196287983785
2018-11-17	W	6.99215277777778	0.548732099586647
2018-11-18	CK	3.11944444444444	0.153765308486273
2018-11-18	W	6.84291666666667	0.534899421998011
2018-11-19	CK	3.09618055555556	0.151970831623968
2018-11-19	W	6.61625	0.475900807383152
2018-11-20	CK	3.08784722222222	0.163022516742284
2018-11-20	W	6.33888888888889	0.514852279832641
2018-11-21	CK	2.99895833333333	0.1453254798066
2018-11-21	W	5.96041666666667	0.552169260628066
2018-11-22	CK	2.96504424778761	0.100611638025671
2018-11-22	W	5.62948979591837	0.450425705856972
2018-11-23	CK	2.87444444444444	0.133475764473171
2018-11-23	W	5.44518518518518	0.490486975092347
2018-11-24	CK	2.682	0.139465746491547
2018-11-24	W	4.936	0.74
2018-11-25	CK	2.72301587301587	0.0978113278338899
2018-11-25	W	4.72114754098361	0.464344563859575
2018-11-26	CK	2.70978260869565	0.142169441293561
2018-11-26	W	4.33844444444444	0.416740201844426
2018-11-27	CK	2.57573770491803	0.186881745760173
2018-11-27	W	4.03135593220339	0.5024047445553
2018-11-28	CK	2.50479591836735	0.256744806870316
2018-11-28	W	3.84302083333333	0.4530692327547
2018-11-29	CK	2.48230769230769	0.246483782922456
2018-11-29	W	3.54230769230769	0.378611416809202
2018-11-30	CK	2.47809523809524	0.246578730161364
2018-11-30	W	3.44421052631579	0.382848560128298
2018-12-01	CK	2.207	0.180010806967249
2018-12-01	W	3.56	0.380754222271766
2018-12-02	CK	2.155	0.138388700014368
2018-12-02	W	3.305	0.331742034987696
2018-12-03	CK	2.04	0.184194360662861
2018-12-03	W	3.177	0.480027568009779
2018-12-04	CK	2.024	0.167
2018-12-04	W	2.95	NA
2018-12-05	CK	1.88285714285714	0.206272625021677
2018-12-05	W	2.96571428571429	0.302452934814291
2018-12-06	CK	1.97	0.145
2018-12-06	W	2.74	NA
2018-12-24	CK	0.685595238095238	0.256577357937335
2018-12-24	W	1.13904761904762	0.339663708497456
2018-12-25	CK	0.608819444444444	0.232768923330489
2018-12-25	W	1.14243055555556	0.345519259840331
2018-12-26	CK	0.554861111111111	0.228350680365132
2018-12-26	W	1.29777777777778	0.332346999920988
2018-12-27	CK	0.484166666666667	0.223522696416358
2018-12-27	W	1.53965277777778	0.311615205755967
2018-12-28	CK	0.444513888888889	0.244965349141654
2018-12-28	W	1.80361111111111	0.286198108514691
2018-12-29	CK	0.361597222222222	0.23161276492733
2018-12-29	W	2.03159722222222	0.292530704124876
2018-12-30	CK	0.269791666666667	0.214473364098362
2018-12-30	W	2.29576388888889	0.252175135479386
2018-12-31	CK	0.212013888888889	0.235433701107184
2018-12-31	W	2.55993055555556	0.219713989014013
2019-01-01	CK	0.14125	0.24388232153506
2019-01-01	W	2.79833333333333	0.207248394112331
2019-01-02	CK	0.0725694444444445	0.254042238630681
2019-01-02	W	3.00055555555556	0.200964888642038
2019-01-03	CK	-0.0269444444444444	0.270472847402177
2019-01-03	W	3.12694444444444	0.223767950709538
2019-01-04	CK	-0.122222222222222	0.267677160330169
2019-01-04	W	3.19180555555556	0.294499837374862
2019-01-05	CK	-0.179583333333333	0.306837594131576
2019-01-05	W	3.18034722222222	0.429104591054792
2019-01-06	CK	-0.270486111111111	0.325041403118123
2019-01-06	W	3.19229166666667	0.564309524188954
2019-01-07	CK	-0.345902777777778	0.346841977560044
2019-01-07	W	3.18576388888889	0.698266158808031
2019-01-08	CK	-0.448333333333333	0.32166024239171
2019-01-08	W	3.19659722222222	0.824155514793355
2019-01-09	CK	-0.529444444444444	0.324626012092347
2019-01-09	W	3.240625	0.910268406685282
2019-01-10	CK	-0.592708333333333	0.341723343611693
2019-01-10	W	3.14201388888889	0.965773136785297
2019-01-11	CK	-0.670625	0.3563550518065
2019-01-11	W	2.94527777777778	0.930028008572458
2019-01-12	CK	-0.745555555555556	0.375421525027312
2019-01-12	W	2.67256944444444	0.884883042719599
2019-01-13	CK	-0.820833333333333	0.405655580677785
2019-01-13	W	2.41611111111111	0.834304997114805
2019-01-14	CK	-0.94875	0.406251674774959
2019-01-14	W	2.18090277777778	0.789076180547311
2019-01-15	CK	-1.01388888888889	0.428119360769835
2019-01-15	W	1.96152777777778	0.746189777416316
2019-01-16	CK	-1.12805555555556	0.390142198549112
2019-01-16	W	1.78409722222222	0.688484183006656
2019-01-17	CK	-1.150625	0.415873393564081
2019-01-17	W	1.613125	0.644801596485099
2019-01-18	CK	-1.24256944444444	0.431438977574911
2019-01-18	W	1.45402777777778	0.632407912819737
2019-01-19	CK	-1.34263888888889	0.447489733706374
2019-01-19	W	1.29409722222222	0.598487469686494
2019-01-20	CK	-1.42173611111111	0.487730076468164
2019-01-20	W	1.16493055555556	0.572380542268899
2019-01-21	CK	-1.51756944444444	0.402090292709874
2019-01-21	W	1.10715277777778	0.516034756337981
2019-01-22	CK	-1.53548611111111	0.439216553120965
2019-01-22	W	1.05958333333333	0.451892173723631
2019-01-23	CK	-1.6175	0.459875378684525
2019-01-23	W	0.972638888888889	0.431948427123277
2019-01-24	CK	-1.72013888888889	0.512223650149653
2019-01-24	W	0.851875	0.444315384425031
2019-01-25	CK	-1.82638888888889	0.539822810178832
2019-01-25	W	0.754513888888889	0.435561330251937
2019-01-26	CK	-1.895	0.530247904275374
2019-01-26	W	0.651527777777778	0.422485690696679
2019-01-27	CK	-1.93743055555556	0.551898982421894
2019-01-27	W	0.566944444444444	0.414578644223539
2019-01-28	CK	-1.99527777777778	0.508633941502814
2019-01-28	W	0.503402777777778	0.41929404458026
2019-01-29	CK	-1.98173611111111	0.531722733190561
2019-01-29	W	0.441319444444444	0.406438001239016
2019-01-30	CK	-2.01034722222222	0.526378099065336
2019-01-30	W	0.440694444444444	0.427448497030959
2019-01-31	CK	-2.03909722222222	0.497010999404892
2019-01-31	W	0.506527777777778	0.491116278393016
2019-02-01	CK	-2.01993055555556	0.503311840674822
2019-02-01	W	0.648263888888889	0.513546551387882
2019-02-02	CK	-2.05986111111111	0.515857648366001
2019-02-02	W	0.697083333333333	0.560178570228008
2019-02-03	CK	-2.09479166666667	0.504601847768846
2019-02-03	W	0.670833333333333	0.57896990729172
2019-02-04	CK	-2.14055555555556	0.455472458453234
2019-02-04	W	0.67625	0.52327656773534
2019-02-05	CK	-2.15604166666667	0.466215556957946
2019-02-05	W	0.692013888888889	0.502396733378304
2019-02-06	CK	-2.14583333333333	0.490674809812667
2019-02-06	W	0.691319444444444	0.523878400929935
2019-02-07	CK	-2.14173611111111	0.484642035590428
2019-02-07	W	0.709166666666667	0.541165622274096
2019-02-08	CK	-2.11694444444444	0.470771208528945
2019-02-08	W	0.832916666666667	0.547333962807371
2019-02-09	CK	-2.0925	0.440843328804071
2019-02-09	W	1.03826388888889	0.548842076616125
2019-02-10	CK	-2.04458333333333	0.411090886654333
2019-02-10	W	1.22902777777778	0.51971757081755
2019-02-11	CK	-2.01277777777778	0.388326010856583
2019-02-11	W	1.46840277777778	0.495027974759764
2019-02-12	CK	-1.97402777777778	0.396201073265855
2019-02-12	W	1.68319444444444	0.470597948645707
2019-02-13	CK	-2.00180555555556	0.393670026023862
2019-02-13	W	1.84666666666667	0.467001101871848
2019-02-14	CK	-1.99763888888889	0.386738821729393
2019-02-14	W	1.93125	0.505888655674505
2019-02-15	CK	-1.98965277777778	0.363918788640319
2019-02-15	W	2.00409722222222	0.536433930584854
2019-02-16	CK	-2.00326388888889	0.353670224412965
2019-02-16	W	2.04888888888889	0.557907704394681
2019-02-17	CK	-1.98194444444444	0.377765916293225
2019-02-17	W	2.02854166666667	0.558291191460557
2019-02-18	CK	-1.97604166666667	0.351585152305199
2019-02-18	W	1.99854166666667	0.559514308353747
2019-02-19	CK	-1.95583333333333	0.30739975915235
2019-02-19	W	2.1325	0.519135555894967
2019-02-20	CK	-1.90069444444444	0.343987876565285
2019-02-20	W	2.32902777777778	0.492038695062826
2019-02-21	CK	-1.89652777777778	0.359919275373963
2019-02-21	W	2.42743055555556	0.513921567925741
2019-02-22	CK	-1.88590277777778	0.314331345554491
2019-02-22	W	2.520625	0.547374594452548
2019-02-23	CK	-1.80791666666667	0.337275885689702
2019-02-23	W	2.67944444444444	0.508240300571491
2019-02-24	CK	-1.76173611111111	0.325255108827739
2019-02-24	W	2.86104166666667	0.466085895317729
2019-02-25	CK	-1.69722222222222	0.30190854351462
2019-02-25	W	3.0825	0.424738188946461
2019-02-26	CK	-1.61951388888889	0.270385510876649
2019-02-26	W	3.31680555555556	0.386670863492949
2019-02-27	CK	-1.54805555555556	0.251092093668753
2019-02-27	W	3.53180555555556	0.356469134586564
2019-02-28	CK	-1.495625	0.234062068826283
2019-02-28	W	3.69291666666667	0.348116136358262
2019-03-01	CK	-1.44277777777778	0.226384685925468
2019-03-01	W	3.82256944444444	0.374224413002233
2019-03-02	CK	-1.40236111111111	0.21563081677906
2019-03-02	W	3.97604166666667	0.391042107211593
2019-03-03	CK	-1.37861111111111	0.195406723928318
2019-03-03	W	4.17638888888889	0.397892039856939
2019-03-04	CK	-1.33041666666667	0.209356998949783
2019-03-04	W	4.34013888888889	0.417381441314791
2019-03-05	CK	-1.28881944444444	0.227533761393657
2019-03-05	W	4.39118055555556	0.48839159908776
2019-03-06	CK	-1.26430555555556	0.232640078035587
2019-03-06	W	4.37458333333333	0.580691087002823
2019-03-07	CK	-1.23479166666667	0.243823475022265
2019-03-07	W	4.29673611111111	0.611874463177807
2019-03-08	CK	-1.245625	0.217545837852626
2019-03-08	W	4.24680555555556	0.536475902165468
2019-03-09	CK	-1.22333333333333	0.194853404619708
2019-03-09	W	4.24090277777778	0.416559953541561
2019-03-10	CK	-1.19618055555556	0.180705609778218
2019-03-10	W	4.13875	0.37150909437273
2019-03-11	CK	-1.15638888888889	0.167805451952137
2019-03-11	W	4.04868055555556	0.460934714512287
2019-03-12	CK	-1.10138888888889	0.161577610511946
2019-03-12	W	3.96909722222222	0.546952816822978
2019-03-13	CK	-1.07166666666667	0.178483569351684
2019-03-13	W	3.79743055555556	0.608190967895245
2019-03-14	CK	-1.06076388888889	0.181875195552693
2019-03-14	W	3.5475	0.637697679668156
2019-03-15	CK	-1.01604166666667	0.195626264433718
2019-03-15	W	3.348125	0.631433097622366
2019-03-16	CK	-1.01208333333333	0.180804659224959
2019-03-16	W	3.18548611111111	0.587820562735451
2019-03-17	CK	-0.996458333333333	0.177595246316206
2019-03-17	W	2.89756944444444	1.22420568996828
2019-03-18	CK	-0.961527777777778	0.174030953864543
2019-03-18	W	2.74125	1.06175466892331
2019-03-19	CK	-0.936458333333333	0.169712879298123
2019-03-19	W	2.59347222222222	1.03858987748089
2019-03-20	CK	-0.930277777777778	0.157983074795304
2019-03-20	W	2.65611111111111	1.17178044714572
2019-03-21	CK	-0.887291666666667	0.153799856101632
2019-03-21	W	2.45159722222222	1.0332179969996
2019-03-22	CK	-0.869722222222222	0.136576153590768
2019-03-22	W	2.59743055555556	0.426682747117926
2019-03-23	CK	-0.837569444444444	0.143518322039143
2019-03-23	W	2.45229166666667	1.03660731476775
2019-03-24	CK	-0.815208333333333	0.140946894889459
2019-03-24	W	2.37902777777778	1.00366335340752
2019-03-25	CK	-0.780416666666667	0.143886999082108
2019-03-25	W	2.41604166666667	0.735126332001881
2019-03-26	CK	-0.761666666666667	0.141034272400408
2019-03-26	W	2.40298611111111	0.758905197852842
2019-03-27	CK	-0.762152777777778	0.131318119325629
2019-03-27	W	2.41833333333333	1.03822966333449
2019-03-28	CK	-0.725486111111111	0.119301288886837
2019-03-28	W	2.449375	1.01962440659461
2019-03-29	CK	-0.729444444444444	0.12015745614926
2019-03-29	W	2.46638888888889	0.913160494926083
2019-03-30	CK	-0.711180555555556	0.121761093411627
2019-03-30	W	2.49506944444444	0.84928679417825
2019-03-31	CK	-0.66875	0.142926430903625
2019-03-31	W	2.67847222222222	0.386251163634715
2019-04-01	CK	-0.663125	0.132398808016043
2019-04-01	W	2.62916666666667	0.640561297947627
2019-04-02	CK	-0.648055555555556	0.147195573507531
2019-04-02	W	2.67673611111111	0.515304367469159
2019-04-03	CK	-0.668055555555556	0.125670044999203
2019-04-03	W	2.58486111111111	0.935405274967411
2019-04-04	CK	-0.659513888888889	0.114366656014509
2019-04-04	W	2.61194444444444	0.724741823631992
2019-04-05	CK	-0.633888888888889	0.12835474014031
2019-04-05	W	2.67673611111111	0.348046494248982
2019-04-06	CK	-0.619305555555556	0.135580789594874
2019-04-06	W	2.58430555555556	0.39500246013702
2019-04-07	CK	-0.626944444444444	0.120881048259909
2019-04-07	W	2.43805555555556	0.744502668794698
2019-04-08	CK	-0.642638888888889	0.102906714102258
2019-04-08	W	2.556875	1.04741704146999
2019-04-09	CK	-0.621875	0.117822414126414
2019-04-09	W	2.40256944444444	0.976389047748393
2019-04-10	CK	-0.588125	0.134708888631776
2019-04-10	W	2.47958333333333	0.488480504377759
2019-04-11	CK	-0.568194444444444	0.14222019900543
2019-04-11	W	2.63444444444444	0.207175436661951
2019-04-12	CK	-0.595902777777778	0.150716327922823
2019-04-12	W	2.46041666666667	0.565527704257062
2019-04-13	CK	-0.639652777777778	0.122424963288885
2019-04-13	W	2.44875	0.985811266967961
2019-04-14	CK	-0.656923076923077	0.104074061400573
2019-04-14	W	2.90769230769231	0.372450791881879
2019-04-20	CK	-0.521707317073171	0.1402802489133
2019-04-20	W	2.23317073170732	0.741467455427318
2019-04-21	CK	-0.488055555555556	0.173894722917069
2019-04-21	W	2.84138888888889	0.317799462417175
2019-04-22	CK	-0.486527777777778	0.167512383369636
2019-04-22	W	2.85486111111111	0.297551832067615
2019-04-23	CK	-0.48625	0.168605422593708
2019-04-23	W	3.03986111111111	0.274336308163778
2019-04-24	CK	-0.498333333333333	0.17227228769146
2019-04-24	W	2.66569444444444	0.404644154608422
2019-04-25	CK	-0.467430555555556	0.195871287077678
2019-04-25	W	3.18375	0.307108455222536
2019-04-26	CK	-0.464930555555556	0.177224277549526
2019-04-26	W	2.90736111111111	0.318666694108754
2019-04-27	CK	-0.4475	0.18867964473933
2019-04-27	W	3.1925	0.213322600370776
2019-04-28	CK	-0.492638888888889	0.152471917042429
2019-04-28	W	2.84291666666667	0.511451063046282
2019-04-29	CK	-0.525347222222222	0.120454391221004
2019-04-29	W	2.87381944444444	1.18204626767655
2019-04-30	CK	-0.547446808510638	0.100582166884375
2019-04-30	W	3.52489361702128	0.180794414712757
2019-05-01	CK	-0.505454545454545	0.12679516734801
2019-05-01	W	2.74545454545455	0.691713381915072
2019-05-02	CK	-0.433402777777778	0.184454095427101
2019-05-02	W	3.25486111111111	0.229391790805631
2019-05-03	CK	-0.438194444444444	0.16673810528901
2019-05-03	W	2.77472222222222	0.613146539742323
2019-05-04	CK	-0.509090909090909	0.114859503149405
2019-05-04	W	2.71545454545455	1.14964890303295
2019-05-06	CK	-0.422769230769231	0.178804935972711
2019-05-06	W	2.71615384615385	0.744107543962731
2019-05-09	CK	-0.403285714285714	0.182675340938712
2019-05-09	W	2.97585714285714	0.485964311078111
2019-05-10	CK	-0.421805555555556	0.171500029092184
2019-05-10	W	3.14423611111111	0.57292480373414
2019-05-11	CK	-0.430069444444444	0.163588714285206
2019-05-11	W	3.18979166666667	0.64575305342839
2019-05-12	CK	-0.380138888888889	0.19374120386702
2019-05-12	W	3.52138888888889	0.235605702749004
2019-05-13	CK	-0.362916666666667	0.202800996686825
2019-05-13	W	3.65506944444444	0.122438866122381
2019-05-14	CK	-0.378055555555556	0.186364240604745
2019-05-14	W	3.463125	0.310249635933033
2019-05-15	CK	-0.362847222222222	0.195448698396765
2019-05-15	W	3.59076388888889	0.279435742441443
2019-05-16	CK	-0.342152777777778	0.207922916534075
2019-05-16	W	3.93090277777778	0.138069936161254
2019-05-17	CK	-0.339861111111111	0.204220336349439
2019-05-17	W	3.87569444444444	0.232856130214155
2019-05-18	CK	-0.320694444444444	0.203200819529164
2019-05-18	W	4.04305555555556	0.21952190564702
2019-05-19	CK	-0.317013888888889	0.204782502917111
2019-05-19	W	4.13840277777778	0.238729076603993
2019-05-20	CK	-0.289513888888889	0.215293662375062
2019-05-20	W	4.24645833333333	0.217520301722673
2019-05-21	CK	-0.236458333333333	0.234893987291205
2019-05-21	W	4.575	0.165154162242599
2019-05-22	CK	-0.217430555555556	0.236292993160818
2019-05-22	W	4.58479166666667	0.149681974291142
2019-05-23	CK	-0.207847222222222	0.238439089175583
2019-05-23	W	4.38229166666667	0.289336985787094
2019-05-24	CK	-0.0768055555555556	0.312092364663327
2019-05-24	W	4.71180555555556	0.173702769030242
2019-05-25	CK	-0.0716666666666667	0.334738429585669
2019-05-25	W	4.50152777777778	0.414299311115114
2019-05-26	CK	-0.0639583333333333	0.355717944749834
2019-05-26	W	4.05680555555556	0.962395874204007
2019-05-27	CK	-0.000625	0.381147281539632
2019-05-27	W	4.65222222222222	0.673215553232518
2019-05-28	CK	0.0548611111111111	0.404970865680952
2019-05-28	W	5.01548611111111	0.168374658253704
2019-05-29	CK	0.0359722222222222	0.413450496814082
2019-05-29	W	4.58916666666667	0.543700547316472
2019-05-30	CK	0.122013888888889	0.449751559023146
2019-05-30	W	4.76861111111111	0.412566758397217
2019-05-31	CK	0.144791666666667	0.483968227413039
2019-05-31	W	4.818125	0.410360709131601
2019-06-01	CK	0.198541666666667	0.519884004035893
2019-06-01	W	4.78611111111111	0.575573532074404
2019-06-02	CK	0.379236111111111	0.530945062246015
2019-06-02	W	5.06583333333333	0.345232919943664
2019-06-03	CK	0.555902777777778	0.575402304616869
2019-06-03	W	5.24965277777778	0.282683689197559
2019-06-04	CK	0.686180555555556	0.654145881765985
2019-06-04	W	5.1425	0.431124749304759
2019-06-05	CK	0.877083333333333	0.727584907149748
2019-06-05	W	5.44541666666667	0.328926939114017
2019-06-06	CK	1.16541666666667	0.6951958252059
2019-06-06	W	5.45756944444444	0.492630436049344
2019-06-07	CK	1.43875	0.633447795595444
2019-06-07	W	6.16180555555556	0.163303349694205
2019-06-08	CK	1.69354166666667	0.638613362346989
2019-06-08	W	6.40972222222222	0.219826632947968
2019-06-09	CK	1.88625	0.696226172869896
2019-06-09	W	6.41027777777778	0.461133450798931
2019-06-10	CK	2.12534722222222	0.704444785810518
2019-06-10	W	6.72909722222222	0.564232385274361
2019-06-11	CK	2.25965277777778	0.759511556238989
2019-06-11	W	6.94715277777778	0.567331708021933
2019-06-12	CK	2.48729166666667	0.767627940544538
2019-06-12	W	7.31027777777778	0.430691621550111
2019-06-13	CK	2.74534722222222	0.722586822240509
2019-06-13	W	7.90798611111111	0.312052035534623
2019-06-14	CK	2.92631944444444	0.743332068972253
2019-06-14	W	7.61916666666667	0.345190745199621
2019-06-15	CK	3.245625	0.670385733718566
2019-06-15	W	7.57430555555556	0.47275868082864
2019-06-16	CK	3.56361111111111	0.619202039131101
2019-06-16	W	7.57965277777778	0.701570292694011
2019-06-17	CK	3.79416666666667	0.56657812765724
2019-06-17	W	7.765625	0.687995405457984
2019-06-18	CK	3.93423611111111	0.553835176616792
2019-06-18	W	7.74548611111111	0.904461522962997
2019-06-19	CK	4.12034722222222	0.479206775340104
2019-06-19	W	8.374375	0.631855817629271
2019-06-20	CK	4.27131944444444	0.452389106724445
2019-06-20	W	8.65534722222222	0.501461022382957
2019-06-21	CK	4.45375	0.41452283644935
2019-06-21	W	9.12666666666667	0.327402169000457
2019-06-22	CK	4.63680555555556	0.39109958721613
2019-06-22	W	9.36131944444444	0.303200489061018
2019-06-23	CK	4.79319444444444	0.398992390783538
2019-06-23	W	9.085	0.325839763516601
2019-06-24	CK	5.06027777777778	0.391063587499622
2019-06-24	W	9.50326388888889	0.0746603893621774
2019-06-25	CK	5.24833333333333	0.397664028631464
2019-06-25	W	9.59243055555556	0.172010362194517
2019-06-26	CK	5.43916666666667	0.389818387365964
2019-06-26	W	9.41993055555556	0.584630061806981
2019-06-27	CK	5.65055555555556	0.366684984154201
2019-06-27	W	9.193125	1.03707451454542
2019-06-28	CK	5.82826388888889	0.341973702018355
2019-06-28	W	9.88270833333333	0.893739960538578
2019-06-29	CK	5.88263888888889	0.340940591680609
2019-06-29	W	9.33222222222222	1.24130234885275
2019-06-30	CK	6.04138888888889	0.310722646724069
2019-06-30	W	10.149375	0.642844154200681
2019-07-01	CK	6.10631944444444	0.309860879441484
2019-07-01	W	10.0627083333333	0.547722362609507
2019-07-02	CK	6.17173611111111	0.313321212001022
2019-07-02	W	10.0911805555556	0.50369005454858
2019-07-03	CK	6.31770833333333	0.300502893317359
2019-07-03	W	10.3209722222222	0.352492645706224
2019-07-04	CK	6.42951388888889	0.31302023488958
2019-07-04	W	10.225	0.498594050343888
2019-07-05	CK	6.58326388888889	0.311383546255368
2019-07-05	W	10.5465277777778	0.357687730815146
2019-07-06	CK	6.71541666666667	0.329670383913695
2019-07-06	W	10.5956944444444	0.434176585948593
2019-07-07	CK	6.76625	0.30801585060913
2019-07-07	W	10.0402083333333	1.01731750569196
2019-07-08	CK	6.89638888888889	0.334996761570897
2019-07-08	W	10.4559027777778	1.05742170524574
2019-07-09	CK	7.01013888888889	0.351069870756525
2019-07-09	W	10.6744444444444	0.628464943941895
2019-07-10	CK	7.07034722222222	0.373913573806947
2019-07-10	W	10.3890972222222	0.627425240126769
2019-07-11	CK	7.05097222222222	0.368522415705666
2019-07-11	W	10.2826388888889	0.847246879859001
2019-07-12	CK	7.15020833333333	0.383404366300955
2019-07-12	W	10.8770138888889	0.749427403539394
2019-07-13	CK	7.216875	0.398093251289148
2019-07-13	W	11.2929861111111	0.566969649730102
2019-07-14	CK	7.29166666666667	0.394258622521579
2019-07-14	W	10.9819444444444	0.902695879376216
2019-07-15	CK	7.37048611111111	0.391335425429242
2019-07-15	W	10.9820833333333	0.88523048734517
2019-07-16	CK	7.48409722222222	0.404856166291034
2019-07-16	W	11.2226388888889	0.668273468142438
2019-07-17	CK	7.53513888888889	0.39458717208376
2019-07-17	W	10.7604861111111	0.772922358147198
2019-07-18	CK	7.61020833333333	0.369103604103872
2019-07-18	W	10.4397916666667	0.953368277915004
2019-07-19	CK	7.71923611111111	0.37862313866252
2019-07-19	W	10.9144444444444	0.644599076004897
2019-07-20	CK	7.79979166666667	0.39832212331358
2019-07-20	W	11.0802777777778	0.577662943326213
2019-07-21	CK	7.85048611111111	0.37827415285186
2019-07-21	W	10.84625	1.00685349939517
2019-07-22	CK	7.93715277777778	0.423172180171025
2019-07-22	W	11.7273611111111	0.712504666468677
2019-07-23	CK	7.99291666666667	0.426085369524934
2019-07-23	W	11.369375	1.01295079146018
2019-07-24	CK	8.03972222222222	0.44682073868707
2019-07-24	W	11.7831944444444	0.624359416189322
2019-07-25	CK	8.08069444444445	0.458794292114403
2019-07-25	W	11.6417361111111	0.641644759993834
2019-07-26	CK	8.13819444444444	0.4673025839922
2019-07-26	W	11.5688194444444	0.610296828386693
2019-07-27	CK	8.20333333333333	0.481323083213539
2019-07-27	W	11.4322222222222	0.563252734230659
2019-07-28	CK	8.25881944444444	0.470973870269839
2019-07-28	W	11.3884027777778	0.662660169038605
2019-07-29	CK	8.35625	0.494813250534952
2019-07-29	W	11.6577083333333	0.582954547553311
2019-07-30	CK	8.44923611111111	0.513482560385712
2019-07-30	W	12.0491666666667	0.411402180678759
2019-07-31	CK	8.48701388888889	0.502745196107846
2019-07-31	W	12.1636805555556	0.423637331042635
2019-08-01	CK	8.54208333333333	0.506935966186787
2019-08-01	W	12.2086805555556	0.592194598717295
2019-08-02	CK	8.66569444444444	0.493515882220889
2019-08-02	W	12.3238194444444	0.48079435063854
2019-08-03	CK	8.70298611111111	0.480478625233727
2019-08-03	W	12.1550694444444	0.687493926994159
2019-08-04	CK	8.76715277777778	0.48293086320211
2019-08-04	W	12.2613194444444	0.558792616611882
2019-08-05	CK	8.77666666666667	0.476676557058708
2019-08-05	W	12.1636805555556	0.674745805021326
2019-08-06	CK	8.8075	0.486704411133769
2019-08-06	W	12.2857638888889	0.561406346932774
2019-08-07	CK	8.80645833333333	0.501926055580781
2019-08-07	W	12.11875	0.58147931773498
2019-08-08	CK	8.83444444444445	0.48843570104463
2019-08-08	W	12.0243055555556	0.57741916267073
2019-08-09	CK	8.87368055555556	0.487204836157891
2019-08-09	W	11.8408333333333	0.802224667068815
2019-08-10	CK	8.89847222222222	0.484386645158406
2019-08-10	W	12.4463888888889	0.481956501617291
2019-08-11	CK	8.89611111111111	0.489396975429281
2019-08-11	W	12.5777777777778	0.422572221208801
2019-08-12	CK	8.90881944444445	0.497940926134576
2019-08-12	W	12.3381944444444	0.66633233254981
2019-08-13	CK	8.91201388888889	0.495140275949391
2019-08-13	W	12.4245138888889	0.816529314952365
2019-08-14	CK	8.91006944444444	0.488516164194508
2019-08-14	W	12.6111805555556	0.68199815174364
2019-08-15	CK	8.94979166666667	0.501510034163406
2019-08-15	W	12.5871527777778	0.549652205703946
2019-08-16	CK	8.95722222222222	0.49214649340902
2019-08-16	W	12.1853472222222	0.646655868325361
2019-08-17	CK	8.9392125984252	0.460979153465957
2019-08-17	W	11.9875590551181	0.782969249876746
2019-08-18	CK	9.00323809523809	0.493474978729085
2019-08-18	W	11.9269523809524	0.722970040637042
2019-08-19	CK	9.06034722222222	0.498987786567398
2019-08-19	W	12.0430555555556	0.63451300788045
2019-08-20	CK	9.12875	0.505830403077069
2019-08-20	W	11.7952777777778	1.00465305166788
2019-08-21	CK	9.18305555555555	0.525911623223506
2019-08-21	W	11.9470138888889	1.13183660692871
2019-08-22	CK	9.21958333333333	0.529036421490827
2019-08-22	W	12.2689583333333	1.05418434812711
2019-08-23	CK	9.28597222222222	0.529622973931777
2019-08-23	W	12.3879166666667	1.10074015287294
2019-08-24	CK	9.33069444444445	0.52428127241351
2019-08-24	W	12.6910416666667	0.967897674413379
2019-08-25	CK	9.38402777777778	0.524451477326979
2019-08-25	W	12.4591666666667	1.01984786316894
2019-08-26	CK	9.45180555555556	0.52699774571365
2019-08-26	W	12.0992361111111	1.25900783336492
2019-08-27	CK	9.52416666666667	0.505767954532652
2019-08-27	W	12.545625	1.02880777310278
2019-08-28	CK	9.53201388888889	0.496376385343227
2019-08-28	W	12.4829861111111	0.923538522420321
2019-08-29	CK	9.59625	0.479822094172492
2019-08-29	W	12.7086111111111	1.05662889138939
2019-08-30	CK	9.64583333333333	0.463724579689084
2019-08-30	W	13.1054861111111	1.29399310287235
2019-08-31	CK	9.67090277777778	0.450298107365601
2019-08-31	W	13.4509722222222	1.29952439549775
2019-09-01	CK	9.61763888888889	0.431917964742201
2019-09-01	W	13.5245138888889	1.04817699163261
2019-09-02	CK	9.63479166666667	0.447046265864708
2019-09-02	W	13.2045138888889	1.1895840006237
2019-09-03	CK	9.55402777777778	0.408699754276698
2019-09-03	W	13.2761805555556	0.941877301264372
2019-09-04	CK	9.58319444444444	0.419260799776737
2019-09-04	W	13.1125	1.04492609666006
2019-09-05	CK	9.58375	0.404706795999972
2019-09-05	W	13.0727083333333	0.922173357685294
2019-09-06	CK	9.55375	0.389187170754886
2019-09-06	W	13.0811111111111	1.02032684785159
2019-09-07	CK	9.53833333333333	0.388646853533829
2019-09-07	W	13.0629166666667	0.978081539916815
2019-09-08	CK	9.63013888888889	0.429201710243325
2019-09-08	W	13.0084722222222	1.23874517903117
2019-09-09	CK	9.624375	0.431795670415008
2019-09-09	W	13.3333333333333	1.1495197522563
2019-09-10	CK	9.68326388888889	0.43714107071854
2019-09-10	W	13.3547222222222	1.37355085555336
2019-09-11	CK	9.62166666666667	0.409073118294955
2019-09-11	W	13.1909027777778	1.01971160699725
2019-09-12	CK	9.705	0.405598665686485
2019-09-12	W	13.6726388888889	0.912300151374137
2019-09-13	CK	9.69375	0.400797640875017
2019-09-13	W	13.6682638888889	0.246137027312007
2019-09-14	CK	9.61263888888889	0.393571686897038
2019-09-14	W	13.3101388888889	1.13914809213229
2019-09-15	CK	9.59486111111111	0.380101946453931
2019-09-15	W	13.3623611111111	0.893793390707985
2019-09-16	CK	9.60340277777778	0.408968353166971
2019-09-16	W	13.2885416666667	1.47588392738152
2019-09-17	CK	9.558125	0.41371741955877
2019-09-17	W	13.3152083333333	0.161473193926498
2019-09-18	CK	9.49347222222222	0.418423027114886
2019-09-18	W	13.4378472222222	0.0632709820053648
2019-09-19	CK	9.4425	0.423561240967906
2019-09-19	W	13.5513194444444	1.45355897998159
2019-09-20	CK	9.30715277777778	0.419205691874048
2019-09-20	W	13.5032638888889	0.700012605278898
2019-09-21	CK	9.21506944444445	0.440199981712548
2019-09-21	W	13.4073611111111	0.914022548401902
2019-09-22	CK	9.15048611111111	0.451887993743507
2019-09-22	W	13.2636805555556	0.158289677488187
2019-09-23	CK	9.04777777777778	0.454473367245968
2019-09-23	W	13.0175	1.37749487240461
2019-09-24	CK	8.95361111111111	0.41212228137482
2019-09-24	W	12.7414583333333	1.19895296041019
2019-09-25	CK	8.90215277777778	0.398813756584949
2019-09-25	W	12.5575	0.197456901812926
2019-09-26	CK	8.81944444444444	0.36995765588164
2019-09-26	W	12.480625	0.173411108562496
2019-09-27	CK	8.74277777777778	0.345255608830557
2019-09-27	W	12.5055555555556	0.165108880204945
2019-09-28	CK	8.65583333333333	0.340147900125526
2019-09-28	W	12.5972222222222	0.160544146276987
2019-09-29	CK	8.57097222222222	0.365020873396058
2019-09-29	W	12.6380555555556	1.34154332851484
2019-09-30	CK	8.42930555555555	0.397585572454671
2019-09-30	W	12.5645138888889	0.174325393281148
2019-10-01	CK	8.304375	0.426299584703779
2019-10-01	W	12.3609722222222	1.21347112667872
2019-10-02	CK	8.20347222222222	0.431910186583146
2019-10-02	W	12.1132638888889	1.19741119199924
2019-10-03	CK	8.13006944444444	0.435414939204995
2019-10-03	W	11.8655555555556	0.15765274317757
2019-10-04	CK	8.10972222222222	0.425611983452607
2019-10-04	W	11.6476388888889	0.207181946943337
2019-10-05	CK	8.06138888888889	0.402048192893826
2019-10-05	W	11.6323611111111	0.212852131234551
2019-10-06	CK	7.99361111111111	0.375810317474298
2019-10-06	W	11.7181944444444	0.253554528536145
2019-10-07	CK	7.92993055555556	0.368896338954867
2019-10-07	W	11.7738194444444	0.484804934973108
2019-10-08	CK	7.91506944444444	0.368377591442565
2019-10-08	W	11.8440972222222	0.332979429701632
2019-10-09	CK	7.83625	0.327164958920011
2019-10-09	W	11.8279166666667	0.27920337978758
2019-10-10	CK	7.77854166666667	0.309623734036208
2019-10-10	W	11.8424305555556	0.155074425414687
2019-10-11	CK	7.68340277777778	0.310607418450281
2019-10-11	W	11.6770138888889	0.126807121151749
2019-10-12	CK	7.53291666666667	0.355841721044858
2019-10-12	W	11.4045138888889	0.121617442671553
2019-10-13	CK	7.37673611111111	0.401347839376194
2019-10-13	W	11.2560416666667	0.0849719206676814
2019-10-14	CK	7.26506944444444	0.423489143131111
2019-10-14	W	11.0354166666667	0.0518589766517058
2019-10-15	CK	7.09854166666667	0.364608404533691
2019-10-15	W	10.8525694444444	0.216334662980515
2019-10-16	CK	6.98270833333333	0.300920344555167
2019-10-16	W	10.8844444444444	0.197723693014139
2019-10-17	CK	6.87180555555556	0.288982391962594
2019-10-17	W	10.7303472222222	0.297626219067772
2019-10-18	CK	6.73958333333333	0.300945231046435
2019-10-18	W	10.51	0.435081229580364
2019-10-19	CK	6.53111111111111	0.369554722167344
2019-10-19	W	10.3326388888889	0.452628964340074
2019-10-20	CK	6.369375	0.398693412630493
2019-10-20	W	10.1777777777778	0.420166234060621
2019-10-21	CK	6.21277777777778	0.361562254218957
2019-10-21	W	10.050625	0.345033826726047
2019-10-22	CK	6.09305555555556	0.331481239411897
2019-10-22	W	9.94722222222222	0.24793656873638
2019-10-23	CK	5.96722222222222	0.305494686303537
2019-10-23	W	9.79736111111111	0.152348578169948
2019-10-24	CK	5.85444444444444	0.334534808277553
2019-10-24	W	9.64333333333333	0.0966273495012628
2019-10-25	CK	5.69076388888889	0.369076250422239
2019-10-25	W	9.479375	0.093214393644124
2019-10-26	CK	5.54770833333333	0.370648243177409
2019-10-26	W	9.45798611111111	1.30569777544142
2019-10-27	CK	5.46395833333333	0.361202272564458
2019-10-27	W	9.31993055555555	0.144014530787757
2019-10-28	CK	5.35798611111111	0.334221598715535
2019-10-28	W	9.27027777777778	0.966988690897431
2019-10-29	CK	5.28097222222222	0.316907233539242
2019-10-29	W	9.24361111111111	0.31332495621162
2019-10-30	CK	5.17409722222222	0.304842402279613
2019-10-30	W	9.06930555555556	0.399875246454685
2019-10-31	CK	5.03777777777778	0.285855663731536
2019-10-31	W	8.91340277777778	0.38898857091607
2019-11-01	CK	4.93256944444444	0.296733164759233
2019-11-01	W	8.78472222222222	0.318509201084382
2019-11-02	CK	4.79243055555556	0.330994050234062
2019-11-02	W	8.69659722222222	0.247447502997182
2019-11-03	CK	4.67840277777778	0.334019920068122
2019-11-03	W	8.53326388888889	0.231608886235238
2019-11-04	CK	4.57166666666667	0.331076659577663
2019-11-04	W	8.359375	0.162471617957734
2019-11-05	CK	4.46527777777778	0.33060823467085
2019-11-05	W	8.22527777777778	0.161230923082787
2019-11-06	CK	4.39368055555556	0.317049341223803
2019-11-06	W	8.19354166666667	0.206874935246302
2019-11-07	CK	4.30465277777778	0.312884934442108
2019-11-07	W	8.16048611111111	0.259365334615888
2019-11-08	CK	4.20895833333333	0.322576455310677
2019-11-08	W	8.05868055555556	0.371646083477313
2019-11-09	CK	4.12673611111111	0.317957623780323
2019-11-09	W	7.89472222222222	0.471856048457085
2019-11-10	CK	4.03979166666667	0.305915572051356
2019-11-10	W	7.80618055555556	0.458256187975383
2019-11-11	CK	3.98173611111111	0.311433690516047
2019-11-11	W	7.69875	0.407619985444085
2019-11-12	CK	3.88715277777778	0.319132917869057
2019-11-12	W	7.66201388888889	0.309665772273644
2019-11-13	CK	3.81423611111111	0.305049013925616
2019-11-13	W	7.69611111111111	0.186597782187749
2019-11-14	CK	3.72236111111111	0.304601882029867
2019-11-14	W	7.73652777777778	0.0814910985749232
2019-11-15	CK	3.66423611111111	0.332579092638976
2019-11-15	W	7.71180555555556	0.0415834302348424
2019-11-16	CK	3.59333333333333	0.340823900821769
2019-11-16	W	7.61583333333333	0.152680952763476
2019-11-17	CK	3.49861111111111	0.316127876801051
2019-11-17	W	7.49465277777778	0.24991165813114
2019-11-18	CK	3.45013888888889	0.272649169124629
2019-11-18	W	7.47111111111111	0.265640898620469
2019-11-19	CK	3.39770833333333	0.267123967964366
2019-11-19	W	7.36402777777778	0.354807645129033
2019-11-20	CK	3.3625	0.280085458424219
2019-11-20	W	7.23027777777778	0.418731650627801
2019-11-21	CK	3.29597222222222	0.260283196313452
2019-11-21	W	7.18041666666667	0.355602544999734
2019-11-22	CK	3.251875	0.270988382100611
2019-11-22	W	7.15465277777778	0.257546978714284
2019-11-23	CK	3.18458333333333	0.257562057050764
2019-11-23	W	7.16138888888889	0.178255813456011
2019-11-24	CK	3.13909722222222	0.236546307761298
2019-11-24	W	7.20263888888889	0.140837912285242
2019-11-25	CK	3.03361111111111	0.24130197341333
2019-11-25	W	7.22972222222222	0.126439323558811
2019-11-26	CK	2.98590277777778	0.24998742794874
2019-11-26	W	7.181875	0.194747334912676
2019-11-27	CK	2.96555555555556	0.265710657598522
2019-11-27	W	7.07611111111111	0.297557112015218
2019-11-28	CK	2.87277777777778	0.259781293377442
2019-11-28	W	6.92194444444444	0.372561697392791
2019-11-29	CK	2.8175	0.264821049464454
2019-11-29	W	6.68166666666667	0.417950955393741
2019-11-30	CK	2.73965277777778	0.269114840186413
2019-11-30	W	6.57201388888889	0.38362539266042
2019-12-01	CK	2.68916666666667	0.247890691722054
2019-12-01	W	6.58951388888889	0.249938573772224
2019-12-02	CK	2.61125	0.218772084009808
2019-12-02	W	6.64020833333333	0.115742918960985
2019-12-03	CK	2.55506944444444	0.227207034943004
2019-12-03	W	6.57847222222222	0.107957342045248
2019-12-04	CK	2.50847222222222	0.230695330049293
2019-12-04	W	6.46680555555556	0.184330665893436
2019-12-05	CK	2.46444444444444	0.242679595764308
2019-12-05	W	6.38743055555556	0.254823443704499
2019-12-06	CK	2.39590277777778	0.241248215906855
2019-12-06	W	6.38819444444444	0.29521983639385
2019-12-07	CK	2.34680555555556	0.242336815945075
2019-12-07	W	6.43347222222222	0.305768307666526
2019-12-08	CK	2.29625	0.236557981939829
2019-12-08	W	6.50756944444444	0.313892228793823
2019-12-09	CK	2.22215277777778	0.234127031676491
2019-12-09	W	6.58298611111111	0.293463535604089
2019-12-10	CK	2.16229166666667	0.236222432567043
2019-12-10	W	6.59611111111111	0.268008584487292
2019-12-11	CK	2.11701388888889	0.232320339708801
2019-12-11	W	6.495	0.263417345918983
2019-12-12	CK	2.04861111111111	0.222376005635922
2019-12-12	W	6.30326388888889	0.2779065876113
2019-12-13	CK	1.98138888888889	0.231781314569152
2019-12-13	W	6.09729166666667	0.31601698655232
2019-12-14	CK	1.91645833333333	0.235662117985396
2019-12-14	W	5.97625	0.313706842318627
2019-12-15	CK	1.89875	0.243931268002928
2019-12-15	W	5.94701388888889	0.314877964628969
2019-12-16	CK	1.81777777777778	0.243789070703686
2019-12-16	W	5.98041666666667	0.300242390539692
2019-12-17	CK	1.77222222222222	0.237373176725879
2019-12-17	W	6.04333333333333	0.299586475004561
2019-12-18	CK	1.69958333333333	0.202241912243405
2019-12-18	W	6.111875	0.287572331659731
2019-12-19	CK	1.59319444444444	0.206506372755542
2019-12-19	W	6.07680555555556	0.362479064807468
2019-12-20	CK	1.54493055555556	0.207334328103928
2019-12-20	W	5.95416666666667	0.447678863086848
2019-12-21	CK	1.50013888888889	0.212389717689596
2019-12-21	W	5.74263888888889	0.493975854410139
2019-12-22	CK	1.45666666666667	0.20719164020685
2019-12-22	W	5.46930555555556	0.534017728256355
2019-12-23	CK	1.42833333333333	0.232150875950196
2019-12-23	W	5.16861111111111	0.545092881600311
2019-12-24	CK	1.36416666666667	0.237575709070495
2019-12-24	W	5.05534722222222	0.500590993212448
2019-12-25	CK	1.28548611111111	0.235352497562197
2019-12-25	W	5.05694444444444	0.461759887628704
2019-12-26	CK	1.218125	0.218566299952125
2019-12-26	W	5.15715277777778	0.391018393130412
2019-12-27	CK	1.15576388888889	0.224152737142297
2019-12-27	W	5.19208333333333	0.400759796193037
2019-12-28	CK	1.10479166666667	0.238410908443025
2019-12-28	W	5.1175	0.468736296667556
2019-12-29	CK	1.03375	0.245243248716173
2019-12-29	W	4.99229166666667	0.557476077138553
2019-12-30	CK	0.985625	0.239792966358257
2019-12-30	W	4.87493055555556	0.647107278893499
2019-12-31	CK	0.937569444444444	0.255757915585008
2019-12-31	W	4.73604166666667	0.728720946590551
2020-01-01	CK	0.886736111111111	0.26323119948821
2020-01-01	W	4.62840277777778	0.788542130784692
2020-01-02	CK	0.838125	0.266033608159745
2020-01-02	W	4.53034722222222	0.816045034510733
2020-01-03	CK	0.783194444444444	0.285097827531783
2020-01-03	W	4.42027777777778	0.812579388663973
2020-01-04	CK	0.703055555555556	0.264375205784038
2020-01-04	W	4.38826388888889	0.757786553036062
2020-01-05	CK	0.682361111111111	0.297872049687961
2020-01-05	W	4.29597222222222	0.753992750235879
2020-01-06	CK	0.624375	0.29357196593028
2020-01-06	W	4.21416666666667	0.805594508689957
2020-01-07	CK	0.546527777777778	0.27021862721422
2020-01-07	W	4.14263888888889	0.838809948009356
2020-01-08	CK	0.493819444444444	0.273535155988873
2020-01-08	W	4.10097222222222	0.865517345595837
2020-01-09	CK	0.48125	0.292682026875747
2020-01-09	W	3.99118055555556	0.920009779842585
2020-01-10	CK	0.443263888888889	0.29380356009612
2020-01-10	W	3.81777777777778	0.938848809377663
2020-01-11	CK	0.345208333333333	0.256054876489679
2020-01-11	W	3.66722222222222	0.891946183016941
2020-01-12	CK	0.300208333333333	0.263437910172235
2020-01-12	W	3.49993055555556	0.90425023881991
2020-01-13	CK	0.264375	0.276217637503888
2020-01-13	W	3.36722222222222	0.903587761043011
2020-01-14	CK	0.212361111111111	0.291423337376477
2020-01-14	W	3.195625	0.835262878478289
2020-01-15	CK	0.167291666666667	0.314628074295716
2020-01-15	W	3.01840277777778	0.923679124421913
2020-01-16	CK	0.112777777777778	0.307762697913631
2020-01-16	W	2.88319444444444	0.916532240599384
2020-01-17	CK	0.0349305555555556	0.296864899925657
2020-01-17	W	2.83145833333333	0.928795267944265
2020-01-18	CK	-0.00125	0.306226844415188
2020-01-18	W	2.80416666666667	0.982684641270077
2020-01-19	CK	-0.0811111111111111	0.29848619988507
2020-01-19	W	2.774375	1.01097084072089
2020-01-20	CK	-0.128125	0.317652743030504
2020-01-20	W	2.66972222222222	1.02891844729752
2020-01-21	CK	-0.180486111111111	0.330182433044878
2020-01-21	W	2.536875	1.00322241246354
2020-01-22	CK	-0.251597222222222	0.329814886350594
2020-01-22	W	2.37763888888889	0.967662659167891
2020-01-23	CK	-0.305277777777778	0.357399413598297
2020-01-23	W	2.21611111111111	0.926956214697818
2020-01-24	CK	-0.370625	0.377640007744544
2020-01-24	W	2.06583333333333	0.893388298897131
2020-01-25	CK	-0.447708333333333	0.369094036888279
2020-01-25	W	1.93847222222222	0.851234699008318
2020-01-26	CK	-0.514791666666667	0.362400498502393
2020-01-26	W	1.84006944444444	0.833272483310772
2020-01-27	CK	-0.585486111111111	0.362119024407138
2020-01-27	W	1.79131944444444	0.841605546269647
2020-01-28	CK	-0.640902777777778	0.374266384579215
2020-01-28	W	1.72319444444444	0.876669910714221
2020-01-29	CK	-0.700486111111111	0.380132868166032
2020-01-29	W	1.66118055555556	0.874163184078337
2020-01-30	CK	-0.758958333333333	0.390818082938729
2020-01-30	W	1.550625	0.853037382382272
2020-01-31	CK	-0.823125	0.408002190876981
2020-01-31	W	1.41513888888889	0.843050440002683
2020-02-01	CK	-0.892430555555556	0.436229850268345
2020-02-01	W	1.26041666666667	0.839928579810781
2020-02-02	CK	-0.989583333333333	0.419928338636971
2020-02-02	W	1.16111111111111	0.788269010925996
2020-02-03	CK	-1.0675	0.424264707621132
2020-02-03	W	1.05756944444444	0.66465199438688
2020-02-04	CK	-1.13145833333333	0.445350343132477
2020-02-04	W	0.958194444444444	0.728472804787396
2020-02-05	CK	-1.219375	0.459302671105771
2020-02-05	W	0.840069444444444	0.707303631934526
2020-02-06	CK	-1.30479166666667	0.461010895909849
2020-02-06	W	0.753888888888889	0.678469097491446
2020-02-07	CK	-1.36805555555556	0.477003858565142
2020-02-07	W	0.674305555555556	0.665182163175336
2020-02-08	CK	-1.44701388888889	0.481503604565418
2020-02-08	W	0.589583333333333	0.670541251225067
2020-02-09	CK	-1.49569444444444	0.4880765664613
2020-02-09	W	0.493125	0.647184471674322
2020-02-10	CK	-1.54833333333333	0.493898141694269
2020-02-10	W	0.454027777777778	0.646900291414953
2020-02-11	CK	-1.5975	0.50050641983059
2020-02-11	W	0.429166666666667	0.658649329016997
2020-02-12	CK	-1.626875	0.507862520387831
2020-02-12	W	0.433958333333333	0.671381195142277
2020-02-13	CK	-1.66854166666667	0.519362141692956
2020-02-13	W	0.44625	0.708907103535365
2020-02-14	CK	-1.69909722222222	0.494517427656283
2020-02-14	W	0.491527777777778	0.755574782670549
2020-02-15	CK	-1.74680555555556	0.444798214757038
2020-02-15	W	0.568541666666667	0.785537028155731
2020-02-16	CK	-1.77340277777778	0.458253171914642
2020-02-16	W	0.615069444444444	0.846562398964402
2020-02-17	CK	-1.79034722222222	0.509183662055216
2020-02-17	W	0.633611111111111	0.887523421644131
2020-02-18	CK	-1.84680555555556	0.514815445429728
2020-02-18	W	0.571736111111111	0.901445261545932
2020-02-19	CK	-1.84479166666667	0.506010557209713
2020-02-19	W	0.498611111111111	0.897783214150226
2020-02-20	CK	-1.86555555555556	0.485632009687322
2020-02-20	W	0.456180555555556	0.907974339559697
2020-02-21	CK	-1.82347222222222	0.485322041768458
2020-02-21	W	0.505555555555556	0.734494233586822
2020-02-22	CK	-1.806875	0.471520772768836
2020-02-22	W	0.589652777777778	0.988472593279888
2020-02-23	CK	-1.80284722222222	0.454286166975479
2020-02-23	W	0.665625	1.02783199645319
2020-02-24	CK	-1.73493055555556	0.471031364126498
2020-02-24	W	0.746458333333333	1.0661765859516
2020-02-25	CK	-1.718125	0.432516783289723
2020-02-25	W	0.832083333333333	1.11635837657473
2020-02-26	CK	-1.64305555555556	0.435946718599521
2020-02-26	W	0.915138888888889	1.14149624119398
2020-02-27	CK	-1.60645833333333	0.402364006616808
2020-02-27	W	1	1.17376036813877
2020-02-28	CK	-1.53055555555556	0.375379513142313
2020-02-28	W	1.08791666666667	1.206977305799
2020-02-29	CK	-1.48895833333333	0.35551241846139
2020-02-29	W	1.15611111111111	1.2252185697499
2020-03-01	CK	-1.45458333333333	0.34119875484815
2020-03-01	W	1.255	1.25210847529074
2020-03-02	CK	-1.38354166666667	0.326359695059628
2020-03-02	W	1.33798611111111	1.28226633529285
2020-03-03	CK	-1.35402777777778	0.287308886677408
2020-03-03	W	1.42208333333333	1.32085098418546
2020-03-04	CK	-1.30472222222222	0.286485465886756
2020-03-04	W	1.51784722222222	1.35461279589266
2020-03-05	CK	-1.27743055555556	0.299496543376712
2020-03-05	W	1.59756944444444	1.38184630696428
2020-03-06	CK	-1.28652777777778	0.298270497760179
2020-03-06	W	1.66277777777778	1.42945734226661
2020-03-07	CK	-1.25243055555556	0.305615063353861
2020-03-07	W	1.73861111111111	1.4576199259952
2020-03-08	CK	-1.26548611111111	0.290700944765495
2020-03-08	W	1.80618055555556	1.49122535885106
2020-03-09	CK	-1.26340277777778	0.255346728623842
2020-03-09	W	1.86659722222222	1.52745680393029
2020-03-10	CK	-1.20652777777778	0.229136441214862
2020-03-10	W	1.97770833333333	1.55312657805464
2020-03-11	CK	-1.16701388888889	0.239784284854629
2020-03-11	W	2.02875	1.58648015766328
2020-03-12	CK	-1.18152777777778	0.248616780079687
2020-03-12	W	2.08277777777778	1.62689483757293
2020-03-13	CK	-1.16152777777778	0.240965655221583
2020-03-13	W	2.15270833333333	1.65240453406348
2020-03-14	CK	-1.149375	0.251259157043479
2020-03-14	W	2.29111111111111	1.67378341765764
2020-03-15	CK	-1.13756944444444	0.278760700731088
2020-03-15	W	2.27180555555556	1.68339400999233
2020-03-16	CK	-1.14805555555556	0.277019309377473
2020-03-16	W	2.30479166666667	1.68492431948331
2020-03-17	CK	-1.11180555555556	0.261082835248387
2020-03-17	W	2.63923611111111	1.70924468465189
2020-03-18	CK	-1.07020833333333	0.269656459667398
2020-03-18	W	3.19388888888889	1.72434130858374
2020-03-19	CK	-1.0425	0.251539742016553
2020-03-19	W	3.85145833333333	1.74342309830606
2020-03-20	CK	-0.999027777777778	0.257910229014025
2020-03-20	W	4.10125	1.75225080784808
2020-03-21	CK	-1.00194444444444	0.253410934054156
2020-03-21	W	4.2425	1.77903899625413
2020-03-22	CK	-0.942708333333333	0.256317837952598
2020-03-22	W	4.40472222222222	1.29400437133982
2020-03-23	CK	-0.907222222222222	0.245599976375619
2020-03-23	W	4.57951388888889	0.734444444444444
2020-03-24	CK	-0.849236111111111	0.231343295631983
2020-03-24	W	4.69909722222222	0.644027777777778
2020-03-25	CK	-0.824375	0.210350287667342
2020-03-25	W	4.75583333333333	0.544722222222223
2020-03-26	CK	-0.785	0.194649293498153
2020-03-26	W	4.73326388888889	0.401458333333333
2020-03-27	CK	-0.773819444444444	0.173196744799594
2020-03-27	W	4.61152777777778	0.341631944444444
2020-03-28	CK	-0.740277777777778	0.166220378077479
2020-03-28	W	4.44840277777778	1.77998104949015
2020-03-29	CK	-0.707916666666667	0.163677767282364
2020-03-29	W	3.16979166666667	1.71742067373132
2020-03-30	CK	-0.69125	0.159218313337137
2020-03-30	W	2.45875	1.65810891504357
2020-03-31	CK	-0.693333333333333	0.137406038146286
2020-03-31	W	2.33756944444444	1.59938108243716
2020-04-01	CK	-0.677430555555556	0.136322538027269
2020-04-01	W	2.25333333333333	1.55711264299861
2020-04-02	CK	-0.675208333333333	0.126017455634966
2020-04-02	W	2.16847222222222	1.51441425025294
2020-04-03	CK	-0.654861111111111	0.132542550865124
2020-04-03	W	2.08625	1.47210852402796
2020-04-04	CK	-0.635069444444444	0.139133127265305
2020-04-04	W	2.00652777777778	1.42872546118457
2020-04-05	CK	-0.609305555555556	0.146727454949234
2020-04-05	W	1.928125	1.38961193004459
2020-04-06	CK	-0.626736111111111	0.124855216111923
2020-04-06	W	1.86402777777778	1.36031250270811
2020-04-07	CK	-0.59625	0.13323191763007
2020-04-07	W	1.82680555555556	1.33910687695273
2020-04-08	CK	-0.578472222222222	0.139048078259327
2020-04-08	W	1.79104166666667	1.3191574019725
2020-04-09	CK	-0.576319444444444	0.132372810291789
2020-04-09	W	1.74048611111111	1.28961178049808
2020-04-10	CK	-0.570138888888889	0.131789789281518
2020-04-10	W	1.7125	1.28229581521177
2020-04-11	CK	-0.554236111111111	0.129061125240538
2020-04-11	W	1.57694444444444	1.21822482318454
2020-04-12	CK	-0.552361111111111	0.129351453267508
2020-04-12	W	1.64201388888889	1.25184873908177
2020-04-13	CK	-0.536180555555556	0.153457270775393
2020-04-13	W	1.45409722222222	1.06630327972586
2020-04-14	CK	-0.525347222222222	0.150790330168462
2020-04-14	W	1.47027777777778	0.949026380086194
2020-04-15	CK	-0.500902777777778	0.167561612695142
2020-04-15	W	1.53479166666667	0.874786368027573
2020-04-16	CK	-0.484236111111111	0.176090588296989
2020-04-16	W	1.61145833333333	0.861562959060223
2020-04-17	CK	-0.539930555555556	0.133137760982382
2020-04-17	W	1.408125	1.1988050882109
2020-04-18	CK	-0.510833333333333	0.153336947567945
2020-04-18	W	1.48694444444444	0.946734381131649
2020-04-19	CK	-0.504444444444444	0.150857985841653
2020-04-19	W	1.454375	1.01279798599171
2020-04-20	CK	-0.497638888888889	0.155184113923587
2020-04-20	W	1.46222222222222	1.00512414439627
2020-04-21	CK	-0.550416666666667	0.113956589009688
2020-04-21	W	1.65611111111111	1.22097575176827
2020-04-22	CK	-0.527638888888889	0.133817987917077
2020-04-22	W	1.57027777777778	1.24362580151635
2020-04-23	CK	-0.491041666666667	0.148353129788432
2020-04-23	W	1.48631944444444	1.19789773627689
2020-04-24	CK	-0.496319444444444	0.141452760315597
2020-04-24	W	1.55555555555556	1.19381208207418
2020-04-25	CK	-0.490416666666667	0.133499614121715
2020-04-25	W	1.47791666666667	1.05014852323249
2020-04-26	CK	-0.445763888888889	0.159593514874646
2020-04-26	W	1.61854166666667	0.933036170603529
2020-04-27	CK	-0.437916666666667	0.165762079665056
2020-04-27	W	1.83083333333333	0.936870319112672
2020-04-28	CK	-0.451805555555556	0.153827690751179
2020-04-28	W	1.77465277777778	1.01985840506956
2020-04-29	CK	-0.431666666666667	0.167594100192888
2020-04-29	W	2.13777777777778	1.01705998447546
2020-04-30	CK	-0.425347222222222	0.170194623177168
2020-04-30	W	2.16743055555556	1.02465822420272
2020-05-01	CK	-0.398888888888889	0.187504883284746
2020-05-01	W	2.08743055555556	1.02454445473646
2020-05-02	CK	-0.387847222222222	0.197758128713716
2020-05-02	W	2.02736111111111	1.04361345577885
2020-05-03	CK	-0.413263888888889	0.178129420598438
2020-05-03	W	2.17979166666667	1.04004462738648
2020-05-04	CK	-0.38625	0.202206498785777
2020-05-04	W	2.41319444444444	1.10150297273057
2020-05-05	CK	-0.367638888888889	0.210491106452372
2020-05-05	W	2.47215277777778	1.11149917412758
2020-05-06	CK	-0.393958333333333	0.189249547974787
2020-05-06	W	2.45659722222222	1.10106375513947
2020-05-07	CK	-0.451111111111111	0.147200083776161
2020-05-07	W	2.003125	1.19555183180372
2020-05-08	CK	-0.463680555555556	0.136383004488547
2020-05-08	W	2.18618055555556	1.3721317596786
2020-05-09	CK	-0.410486111111111	0.159829058912189
2020-05-09	W	2.38666666666667	1.17525958547912
2020-05-10	CK	-0.394513888888889	0.173441325253019
2020-05-10	W	2.355	1.15298683811547
2020-05-11	CK	-0.382986111111111	0.16019952683414
2020-05-11	W	2.52166666666667	1.1107059803739
2020-05-12	CK	-0.341111111111111	0.191110678712551
2020-05-12	W	2.54618055555556	1.08885378510312
2020-05-13	CK	-0.378888888888889	0.171620311145726
2020-05-13	W	2.233125	1.10317088859165
2020-05-14	CK	-0.398055555555556	0.149315666378152
2020-05-14	W	2.25951388888889	1.12135388394744
2020-05-15	CK	-0.410277777777778	0.144974761277734
2020-05-15	W	2.19256944444444	1.21689645563106
2020-05-16	CK	-0.352083333333333	0.168724658972148
2020-05-16	W	2.53111111111111	1.04854499620644
2020-05-17	CK	-0.336597222222222	0.183414238371552
2020-05-17	W	2.90333333333333	0.891359951606188
2020-05-18	CK	-0.344791666666667	0.179520298412979
2020-05-18	W	2.95854166666667	0.665383431360446
2020-05-19	CK	-0.37625	0.162783120880079
2020-05-19	W	2.74847222222222	0.796220828264115
2020-05-20	CK	-0.330694444444444	0.186853692553587
2020-05-20	W	3.30069444444444	0.533202548442538
2020-05-21	CK	-0.2925	0.198508377927924
2020-05-21	W	3.42118055555556	0.491344482557116
2020-05-22	CK	-0.260208333333333	0.213137485180849
2020-05-22	W	3.80208333333333	0.218357305701728
2020-05-23	CK	-0.319166666666667	0.172108783146239
2020-05-23	W	3.53590277777778	0.524533354364177
2020-05-24	CK	-0.30125	0.179752229350304
2020-05-24	W	3.38583333333333	0.843141510780274
2020-05-25	CK	-0.231458333333333	0.207692362522046
2020-05-25	W	3.61590277777778	0.737148815091471
2020-05-26	CK	-0.244722222222222	0.200085596425205
2020-05-26	W	3.47451388888889	1.01729652628886
2020-05-27	CK	-0.175294117647059	0.241982025581694
2020-05-27	W	4.09492647058824	0.720949887376465
2020-05-28	CK	-0.0934027777777778	0.271286650240126
2020-05-28	W	4.19131944444444	0.599391823316401
2020-05-29	CK	-0.0749305555555556	0.295408503449063
2020-05-29	W	4.01319444444444	0.80167727841316
2020-05-30	CK	-0.00798611111111111	0.312161383382336
2020-05-30	W	4.225	0.512326413947288
2020-05-31	CK	0.0279166666666667	0.334274332876537
2020-05-31	W	4.17805555555556	0.47002872795887
2020-06-01	CK	0.111875	0.351213863186218
2020-06-01	W	4.06854166666667	0.540377108474958
2020-06-02	CK	0.119791666666667	0.373304797390103
2020-06-02	W	4.08069444444444	0.70356420141067
2020-06-03	CK	0.258125	0.41385157097573
2020-06-03	W	4.57763888888889	0.275643757585629
2020-06-04	CK	0.416666666666667	0.462317941024165
2020-06-04	W	4.56423611111111	0.345714521206397
2020-06-05	CK	0.483819444444444	0.513244049640504
2020-06-05	W	4.87902777777778	0.313087520782733
2020-06-06	CK	0.572430555555556	0.570221258540847
2020-06-06	W	4.72930555555556	0.555453153901632
2020-06-07	CK	0.667847222222222	0.615740470041273
2020-06-07	W	4.54930555555556	0.899096624387619
2020-06-08	CK	0.761180555555556	0.666845535056465
2020-06-08	W	5.04145833333333	0.817520966779862
2020-06-09	CK	0.834097222222222	0.704650263517573
2020-06-09	W	5.24548611111111	0.702443588711681
2020-06-10	CK	1.08618055555556	0.65053026607889
2020-06-10	W	5.17611111111111	0.830393006831072
2020-06-11	CK	1.30861111111111	0.63957200247756
2020-06-11	W	5.52618055555556	0.738553192223631
2020-06-12	CK	1.58805555555556	0.591035646350718
2020-06-12	W	5.71076388888889	0.678504821056671
2020-06-13	CK	1.78006944444444	0.623977081747404
2020-06-13	W	5.695	0.804287942174211
2020-06-14	CK	1.96319444444444	0.640984731411064
2020-06-14	W	6.27256944444444	0.712494007433152
2020-06-15	CK	2.23256944444444	0.677508826048928
2020-06-15	W	6.25125	0.823719480827434
2020-06-16	CK	2.35909722222222	0.759773681312344
2020-06-16	W	6.169375	1.20366035775714
2020-06-17	CK	2.540625	0.7287302734948
2020-06-17	W	7.20770833333333	0.540505990998526
2020-06-18	CK	2.77513888888889	0.682566021646026
2020-06-18	W	7.400625	0.462660227945107
2020-06-19	CK	3.0775	0.605300429040761
2020-06-19	W	7.68354166666667	0.335589201201546
2020-06-20	CK	3.346875	0.508213463611776
2020-06-20	W	7.90236111111111	0.346443817878334
2020-06-21	CK	3.44486111111111	0.559481074126563
2020-06-21	W	7.51659722222222	0.858791317577693
2020-06-22	CK	3.84222222222222	0.449068134704429
2020-06-22	W	8.04111111111111	0.813225646014589
2020-06-23	CK	4.18027777777778	0.340386038500768
2020-06-23	W	8.13972222222222	0.716926795322545
2020-06-24	CK	4.35729166666667	0.311960029110919
2020-06-24	W	8.22958333333333	0.632012804038839
2020-06-25	CK	4.49298611111111	0.295607371564159
2020-06-25	W	8.16270833333333	0.793166655477228
2020-06-26	CK	4.61555555555556	0.27821813413424
2020-06-26	W	8.59590277777778	0.479286922159584
2020-06-27	CK	4.88770833333333	0.192383653453277
2020-06-27	W	8.86611111111111	0.474663907462251
2020-06-28	CK	5.15208333333333	0.155140942346742
2020-06-28	W	9.298125	0.328079825695613
2020-06-29	CK	5.30465277777778	0.149555758712491
2020-06-29	W	9.62451388888889	0.224570648477028
2020-06-30	CK	5.36854166666667	0.200901042459316
2020-06-30	W	9.35861111111111	0.67765945478305
2020-07-01	CK	5.61743055555556	0.181600353763558
2020-07-01	W	9.78604166666667	0.415858888458324
2020-07-02	CK	5.77506944444444	0.154665642810874
2020-07-02	W	9.68333333333333	0.576726553437663
2020-07-03	CK	5.92340277777778	0.122160171391199
2020-07-03	W	9.60819444444444	0.621358581661572
2020-07-04	CK	6.14159722222222	0.0724256732093563
2020-07-04	W	9.93215277777778	0.341448838509358
2020-07-05	CK	6.21006944444444	0.0833583633383
2020-07-05	W	9.68576388888889	0.577407759817068
2020-07-06	CK	6.27701388888889	0.102336863113614
2020-07-06	W	9.86138888888889	0.692315645317834
2020-07-07	CK	6.40555555555556	0.151949102855533
2020-07-07	W	10.0609027777778	0.523561377221101
2020-07-08	CK	6.44756944444444	0.160918662934817
2020-07-08	W	10.2647916666667	0.443262925477184
2020-07-09	CK	6.50909722222222	0.174455050759449
2020-07-09	W	10.126875	0.810954246418698
2020-07-10	CK	6.67472222222222	0.189675617293116
2020-07-10	W	10.7438888888889	0.446942626482688
2020-07-11	CK	6.8075	0.138028498947781
2020-07-11	W	10.420625	0.710087545112272
2020-07-12	CK	6.97368055555556	0.10739502324752
2020-07-12	W	10.7276388888889	0.460824857571079
2020-07-13	CK	7.02618055555556	0.0857547708858115
2020-07-13	W	10.3531944444444	0.733788805001545
2020-07-14	CK	7.12777777777778	0.10942132859543
2020-07-14	W	10.6038194444444	0.585640980994719
2020-07-15	CK	7.20805555555556	0.141419299798175
2020-07-15	W	10.7515972222222	0.57687929622321
2020-07-16	CK	7.25666666666667	0.149332227272727
2020-07-16	W	10.4872916666667	0.89094843478059
2020-07-17	CK	7.34819444444444	0.172972573853022
2020-07-17	W	10.5145833333333	0.947342094906154
2020-07-18	CK	7.43166666666667	0.194869305546185
2020-07-18	W	10.6818055555556	1.0212608427607
2020-07-19	CK	7.48645833333333	0.187076878531076
2020-07-19	W	11.4999305555556	0.59151462004304
2020-07-20	CK	7.56715277777778	0.199739696643319
2020-07-20	W	11.1625	1.06480350355053
2020-07-21	CK	7.59534722222222	0.163497816512572
2020-07-21	W	11.4165972222222	1.12108082396136
2020-07-22	CK	7.71111111111111	0.186844984619373
2020-07-22	W	11.5656944444444	0.580102123094614
2020-07-23	CK	7.74673611111111	0.207798457270026
2020-07-23	W	10.7972916666667	0.952946749759293
2020-07-24	CK	7.73236111111111	0.171751924862449
2020-07-24	W	10.8413888888889	0.851549773319687
2020-07-25	CK	7.77618055555556	0.135952230861393
2020-07-25	W	11.2336111111111	0.675236376431192
2020-07-26	CK	7.85368055555556	0.1406857059184
2020-07-26	W	11.3222222222222	0.647647702123714
2020-07-27	CK	7.94986111111111	0.146200195810706
2020-07-27	W	11.2309722222222	0.966333963531811
2020-07-28	CK	8.03701388888889	0.149122693905364
2020-07-28	W	11.6415277777778	0.601875033387317
2020-07-29	CK	8.05368055555556	0.138160387333705
2020-07-29	W	11.7525694444444	0.555088067452798
2020-07-30	CK	8.12763888888889	0.187041250620939
2020-07-30	W	11.4615972222222	0.729802015416875
2020-07-31	CK	8.13847222222222	0.167881913087626
2020-07-31	W	11.5692361111111	0.957872185868894
2020-08-01	CK	8.23027777777778	0.203193700144534
2020-08-01	W	11.9286805555556	0.555496632436602
2020-08-02	CK	8.26638888888889	0.201737183296323
2020-08-02	W	11.5776388888889	0.931304651441053
2020-08-03	CK	8.30111111111111	0.217056554378881
2020-08-03	W	11.59625	0.815622671761433
2020-08-04	CK	8.32423611111111	0.222439616554011
2020-08-04	W	11.4988194444444	0.715748290905715
2020-08-05	CK	8.36555555555556	0.242441720299605
2020-08-05	W	11.6752777777778	0.552521497442568
2020-08-06	CK	8.34159722222222	0.21861868537599
2020-08-06	W	11.6946527777778	0.646988378317556
2020-08-07	CK	8.46291666666667	0.257622976970388
2020-08-07	W	11.6704861111111	0.656117601588953
2020-08-08	CK	8.56666666666667	0.232237015666491
2020-08-08	W	11.7342361111111	0.707003538668149
2020-08-09	CK	8.68166666666667	0.180945231711863
2020-08-09	W	11.9767361111111	0.747909892829337
2020-08-10	CK	8.81541666666667	0.168860993596566
2020-08-10	W	12.0092361111111	0.979119607267498
2020-08-11	CK	8.90104166666667	0.158310411040346
2020-08-11	W	12.3154166666667	0.941950944265878
2020-08-12	CK	8.86111111111111	0.107104920408039
2020-08-12	W	12.5213194444444	0.775492116786172
2020-08-13	CK	8.93361111111111	0.166232770609657
2020-08-13	W	12.4920138888889	0.777603715509863
2020-08-14	CK	8.91756944444444	0.15270272657935
2020-08-14	W	12.0498611111111	1.2433029909093
2020-08-15	CK	8.94104166666667	0.162774811073763
2020-08-15	W	12.57875	0.857637552187723
2020-08-16	CK	8.944375	0.13027237776803
2020-08-16	W	12.6742361111111	1.34526418278447
2020-08-17	CK	8.97743055555556	0.151765052806023
2020-08-17	W	12.6150694444444	1.22505729066742
2020-08-18	CK	8.90923611111111	0.113444348453888
2020-08-18	W	12.4511111111111	0.97891703907635
2020-08-19	CK	8.88659722222222	0.156369636518881
2020-08-19	W	12.4836111111111	0.854148620699693
2020-08-20	CK	8.88652777777778	0.185140987350833
2020-08-20	W	12.2810416666667	0.888443801495111
2020-08-21	CK	8.80868055555556	0.171859316549419
2020-08-21	W	11.7754861111111	1.13128944983026
2020-08-22	CK	8.76527777777778	0.1114757503214
2020-08-22	W	12.0759722222222	1.09232778692801
2020-08-23	CK	8.87472222222222	0.14942748268445
2020-08-23	W	12.2873611111111	1.21706281524466
2020-08-24	CK	8.796875	0.0773641217663391
2020-08-24	W	12.7101388888889	1.03176253615458
2020-08-25	CK	8.84229166666667	0.102928458653316
2020-08-25	W	12.7304166666667	1.1832596059529
2020-08-26	CK	8.86493055555555	0.14369343877687
2020-08-26	W	12.5191666666667	0.930907606464355
2020-08-27	CK	8.65229166666667	0.158055319271769
2020-08-27	W	12.3688888888889	0.91852573257096
2020-08-28	CK	8.76819444444445	0.0898701118937802
2020-08-28	W	12.2336111111111	0.90182921672887
2020-08-29	CK	8.82625	0.0907684713193735
2020-08-29	W	12.4679166666667	1.09916330405225
2020-08-30	CK	8.79625	0.0744534240511886
2020-08-30	W	12.2826388888889	1.17429550192558
2020-08-31	CK	8.81159722222222	0.0892754870628289
2020-08-31	W	12.5195833333333	1.1636664423445
2020-09-01	CK	8.82597222222222	0.101870803552326
2020-09-01	W	12.5995138888889	1.14442554667326
2020-09-02	CK	8.76743055555556	0.0702106645285517
2020-09-02	W	12.7778472222222	0.95456519359362
2020-09-03	CK	8.77840277777778	0.085958347951312
2020-09-03	W	12.8596527777778	0.936016134221446
2020-09-04	CK	8.71881944444444	0.0821191769790723
2020-09-04	W	12.8074305555556	1.16996133023763
2020-09-05	CK	8.69916666666667	0.112176657512416
2020-09-05	W	12.7744444444444	0.644023935218026
2020-09-06	CK	8.661875	0.126758040895054
2020-09-06	W	12.6131944444444	0.755611236182752
2020-09-07	CK	8.55125	0.158252312303533
2020-09-07	W	12.3548611111111	0.954478908701293
2020-09-08	CK	8.69083333333333	0.184106159555375
2020-09-08	W	12.4775	0.724240275612798
2020-09-09	CK	8.64666666666667	0.160305311714012
2020-09-09	W	12.4809722222222	1.21225610700372
2020-09-10	CK	8.62430555555556	0.129675869538698
2020-09-10	W	12.6555555555556	0.177251802068822
2020-09-11	CK	8.63694444444444	0.138962928079248
2020-09-11	W	12.6578472222222	1.24263805595501
2020-09-12	CK	8.65583333333333	0.158904068831665
2020-09-12	W	12.7544444444444	1.10039841626721
2020-09-13	CK	8.66159722222222	0.136648972327017
2020-09-13	W	12.6686805555556	1.17138424840881
2020-09-14	CK	8.71777777777778	0.125181991694015
2020-09-14	W	12.7915277777778	1.06667739719752
2020-09-15	CK	8.70944444444445	0.116188268147065
2020-09-15	W	12.8508333333333	0.878488694308311
2020-09-16	CK	8.70270833333333	0.122255334517399
2020-09-16	W	12.7404166666667	0.7670611453757
2020-09-17	CK	8.60875	0.129153037045524
2020-09-17	W	12.5947916666667	1.37213439641975
2020-09-18	CK	8.47986111111111	0.136229447246209
2020-09-18	W	12.475625	0.118035055750108
2020-09-19	CK	8.484375	0.189206618658969
2020-09-19	W	12.0772222222222	1.29596646605691
2020-09-20	CK	8.40409722222222	0.207225306805309
2020-09-20	W	12.0826388888889	1.0390090715846
2020-09-21	CK	8.34173611111111	0.215580308946171
2020-09-21	W	12.2325	1.02138872260206
2020-09-22	CK	8.31034722222222	0.190398354956055
2020-09-22	W	12.2222222222222	0.933956822351328
2020-09-23	CK	8.30451388888889	0.186972586481528
2020-09-23	W	12.3184027777778	1.13148906831429
2020-09-24	CK	8.28388888888889	0.178244888366859
2020-09-24	W	12.1868055555556	1.48863354272979
2020-09-25	CK	8.20868055555555	0.169150989961742
2020-09-25	W	12.189375	0.493808126897523
2020-09-26	CK	8.19097222222222	0.142238929527372
2020-09-26	W	12.1684722222222	0.646781835973234
2020-09-27	CK	8.18840277777778	0.167459984017134
2020-09-27	W	12.1257638888889	0.991082391834399
2020-09-28	CK	8.18849557522124	0.156804164736856
2020-09-28	W	12.1589380530973	0.0521998968439103
2020-09-29	CK	8.12368055555556	0.143633440698784
2020-09-29	W	12.088125	0.899974969991146
2020-09-30	CK	8.163125	0.162969747108998
2020-09-30	W	11.9586111111111	0.0449301142955414
2020-10-01	CK	8.10611111111111	0.135076162265712
2020-10-01	W	11.8920138888889	1.20931500107705
2020-10-02	CK	8.18506944444444	0.169517981255755
2020-10-02	W	11.9423611111111	1.25801766017031
2020-10-03	CK	8.17381944444444	0.151294843448653
2020-10-03	W	12.0083333333333	1.06948325310439
2020-10-04	CK	8.19777777777778	0.161927978345433
2020-10-04	W	12.1094444444444	0.834065957073503
2020-10-05	CK	8.13847222222222	0.143685893789341
2020-10-05	W	12.1422916666667	0.608362692678321
2020-10-06	CK	8.12819444444444	0.133908319165769
2020-10-06	W	12.1384027777778	0.132165630477285
2020-10-07	CK	8.05875	0.109752531660133
2020-10-07	W	12.0590972222222	0.457896319763831
2020-10-08	CK	8.05201388888889	0.133142595951171
2020-10-08	W	11.8868055555556	0.474624650653212
2020-10-09	CK	7.93604166666667	0.127914154614685
2020-10-09	W	11.6797916666667	0.692075140963961
2020-10-10	CK	7.84111111111111	0.11340093570773
2020-10-10	W	11.6049305555556	0.601715566862406
2020-10-11	CK	7.80555555555556	0.135758676291593
2020-10-11	W	11.4975694444444	0.897647078442403
2020-10-12	CK	7.74791666666667	0.1359878349336
2020-10-12	W	11.4981944444444	1.02202713976905
2020-10-13	CK	7.65673611111111	0.122776969866285
2020-10-13	W	11.4728472222222	0.341873505188491
2020-10-14	CK	7.62361111111111	0.132324250431592
2020-10-14	W	11.3909027777778	0.123204976358169
2020-10-15	CK	7.54520833333333	0.128798719053949
2020-10-15	W	11.3259027777778	1.29795268184153
2020-10-16	CK	7.39673611111111	0.109787343059321
2020-10-16	W	11.2869444444444	0.190584764778264
2020-10-17	CK	7.31618055555556	0.0985200871588365
2020-10-17	W	11.1854166666667	0.646299338654931
2020-10-18	CK	7.19256944444444	0.108810896158885
2020-10-18	W	11.0513888888889	0.764014132396457
2020-10-19	CK	7.05923611111111	0.104703920588895
2020-10-19	W	10.9554166666667	0.141785547962194
2020-10-20	CK	6.98173611111111	0.114531994320899
2020-10-20	W	10.7405555555556	0.0823249398795165
2020-10-21	CK	6.820625	0.108985562112708
2020-10-21	W	10.523125	0.0803786371409843
2020-10-22	CK	6.72048611111111	0.113648324395916
2020-10-22	W	10.3818055555556	0.119593863042322
2020-10-23	CK	6.54770833333333	0.117634883201898
2020-10-23	W	10.2740972222222	0.133674410633178
2020-10-24	CK	6.36444444444444	0.140212701063621
2020-10-24	W	10.04875	1.01056332355515
2020-10-25	CK	6.21145833333333	0.153388725523262
2020-10-25	W	9.92798611111111	0.267329375220844
2020-10-26	CK	6.088125	0.138486188183486
2020-10-26	W	9.84222222222222	1.20326794798236
2020-10-27	CK	5.98673611111111	0.133833777903666
2020-10-27	W	9.80791666666667	0.314410677246983
2020-10-28	CK	5.93659722222222	0.130807035704527
2020-10-28	W	9.71166666666667	0.308838129315618
2020-10-29	CK	5.86368055555556	0.131480526740923
2020-10-29	W	9.60625	0.262333422348945
2020-10-30	CK	5.8025	0.145498971545371
2020-10-30	W	9.41048611111111	0.198217304693542
2020-10-31	CK	5.655	0.138995923210359
2020-10-31	W	9.20472222222222	0.200699334331048
2020-11-01	CK	5.53722222222222	0.152259379335655
2020-11-01	W	9.08006944444444	0.243530925125798
2020-11-02	CK	5.410625	0.135919887567595
2020-11-02	W	9.05840277777778	0.882251120036296
2020-11-03	CK	5.31194444444444	0.129571721472018
2020-11-03	W	9.05569444444444	0.213548230853642
2020-11-04	CK	5.26361111111111	0.131907662718295
2020-11-04	W	9.01243055555556	0.247294901709176
2020-11-05	CK	5.174375	0.13144510065643
2020-11-05	W	8.95576388888889	0.949884171558179
2020-11-06	CK	5.03041666666667	0.115598902818266
2020-11-06	W	8.91652777777778	0.300902467924723
2020-11-07	CK	4.93083333333333	0.114638042407148
2020-11-07	W	8.82833333333333	0.258664078935035
2020-11-08	CK	4.82069444444444	0.125102306436962
2020-11-08	W	8.64548611111111	0.190844327263872
2020-11-09	CK	4.67666666666667	0.129539116017723
2020-11-09	W	8.43909722222222	0.194807712912729
2020-11-10	CK	4.5825	0.129038688238951
2020-11-10	W	8.34083333333333	0.204631243970924
2020-11-11	CK	4.47243055555556	0.13785858848607
2020-11-11	W	8.29118055555556	0.202259875528489
2020-11-12	CK	4.39263888888889	0.150408579513241
2020-11-12	W	8.253125	0.205297545939612
2020-11-13	CK	4.20590277777778	0.155112892691488
2020-11-13	W	8.16104166666667	0.234530442280915
2020-11-14	CK	4.14131944444444	0.143306811592328
2020-11-14	W	8.09840277777778	0.272155701552155
2020-11-15	CK	4.056875	0.144133716896223
2020-11-15	W	8.03048611111111	1.03250550381058
2020-11-16	CK	3.96090277777778	0.142191462547021
2020-11-16	W	8.00923611111111	0.35207348343784
2020-11-17	CK	3.85951388888889	0.153978335748425
2020-11-17	W	7.94041666666667	0.341166652091487
2020-11-18	CK	3.77388888888889	0.15606468531028
2020-11-18	W	7.840625	0.287682982675532
2020-11-19	CK	3.70270833333333	0.145669154994091
2020-11-19	W	7.67638888888889	0.227566326922516
2020-11-20	CK	3.64027777777778	0.15876939114896
2020-11-20	W	7.43513888888889	0.222772626870427
2020-11-21	CK	3.55958333333333	0.146123538340927
2020-11-21	W	7.27180555555556	0.230862065936593
2020-11-22	CK	3.4825	0.144472126017289
2020-11-22	W	7.16805555555556	0.24827514003686
2020-11-23	CK	3.41451388888889	0.14385657895949
2020-11-23	W	7.10930555555556	0.272598964352552
2020-11-24	CK	3.351875	0.144537710830458
2020-11-24	W	7.03902777777778	0.317851893626138
2020-11-25	CK	3.28854166666667	0.148665232700202
2020-11-25	W	7.0125	0.352559722118569
2020-11-26	CK	3.21652777777778	0.146798063902608
2020-11-26	W	7.03944444444444	0.366520921277193
2020-11-27	CK	3.14569444444444	0.152489485927337
2020-11-27	W	7.07326388888889	0.376351034922827
2020-11-28	CK	3.06756944444444	0.159267679645888
2020-11-28	W	7.14090277777778	0.356577978161302
2020-11-29	CK	3.02111111111111	0.148428085782795
2020-11-29	W	7.14125	0.3397579275789
2020-11-30	CK	2.97270833333333	0.15047465677493
2020-11-30	W	7.09451388888889	0.313498330748668
2020-12-01	CK	2.895	0.161550221201921
2020-12-01	W	7.01722222222222	0.245466338893266
2020-12-02	CK	2.84375	0.155372829755427
2020-12-02	W	6.98201388888889	0.17530860869305
2020-12-03	CK	2.76965277777778	0.160509364000089
2020-12-03	W	6.90131944444444	0.182226778574754
2020-12-04	CK	2.72680555555556	0.160425959163976
2020-12-04	W	6.80993055555556	0.232900240150456
2020-12-05	CK	2.64201388888889	0.161092229796386
2020-12-05	W	6.80645833333333	0.246817927194665
2020-12-06	CK	2.57659722222222	0.160862706548139
2020-12-06	W	6.79125	0.261401386171182
2020-12-07	CK	2.52625	0.162423779644962
2020-12-07	W	6.76722222222222	0.28628097577264
2020-12-08	CK	2.46368055555556	0.15735239519507
2020-12-08	W	6.81027777777778	0.274117203657264
2020-12-09	CK	2.41104166666667	0.159392443368832
2020-12-09	W	6.77763888888889	0.294913773079446
2020-12-10	CK	2.34284722222222	0.168719866613027
2020-12-10	W	6.75402777777778	0.313335191370301
2020-12-11	CK	2.31305555555556	0.159956657912769
2020-12-11	W	6.74222222222222	0.322915149173389
2020-12-12	CK	2.22402777777778	0.166317147433976
2020-12-12	W	6.70319444444444	0.313469125701954
2020-12-13	CK	2.16763888888889	0.169287767434046
2020-12-13	W	6.60006944444444	0.314576710747068
2020-12-14	CK	2.12861111111111	0.160400250119486
2020-12-14	W	6.50479166666667	0.28804747851695
2020-12-15	CK	2.05486111111111	0.170010433130818
2020-12-15	W	6.4375	0.267137993121209
2020-12-16	CK	2.00791666666667	0.171733893571128
2020-12-16	W	6.35076388888889	0.272625589876773
2020-12-17	CK	1.9375	0.176282870805191
2020-12-17	W	6.35368055555556	0.262502813893403
2020-12-18	CK	1.89298611111111	0.178330771908796
2020-12-18	W	6.30229166666667	0.28409925166233
2020-12-19	CK	1.83069444444444	0.167133279050036
2020-12-19	W	6.27326388888889	0.321371142985905
2020-12-20	CK	1.76652777777778	0.169753324400524
2020-12-20	W	6.15159722222222	0.397350431615435
2020-12-21	CK	1.713125	0.172148716383236
2020-12-21	W	5.99763888888889	0.466596463134145
2020-12-22	CK	1.638125	0.189347925044744
2020-12-22	W	5.82111111111111	0.516124294257469
2020-12-23	CK	1.58763888888889	0.187892213186716
2020-12-23	W	5.63743055555556	0.527629750500939
2020-12-24	CK	1.53736111111111	0.185945470918818
2020-12-24	W	5.49555555555556	0.507466674082501
2020-12-25	CK	1.454375	0.193739321689012
2020-12-25	W	5.39840277777778	0.510403039521626
2020-12-26	CK	1.37604166666667	0.205758905248253
2020-12-26	W	5.27451388888889	0.557426713378444
2020-12-27	CK	1.27909722222222	0.215752896591157
2020-12-27	W	5.13847222222222	0.632457165495464
2020-12-28	CK	1.20625	0.220666503560162
2020-12-28	W	5.00763888888889	0.70506950372267
2020-12-29	CK	1.12902777777778	0.232273279769724
2020-12-29	W	4.88618055555556	0.776914371753106
2020-12-30	CK	1.06125	0.232380250264715
2020-12-30	W	4.77930555555556	0.824422413568224
2020-12-31	CK	0.960625	0.241134854829456
2020-12-31	W	4.67083333333333	0.885515799037774
2021-01-01	CK	0.904166666666667	0.243659029886299
2021-01-01	W	4.56701388888889	0.935288487544878
2021-01-02	CK	0.78	0.253818571043679
2021-01-02	W	4.45083333333333	0.961110345359807
2021-01-03	CK	0.707361111111111	0.269159999211211
2021-01-03	W	4.26680555555556	0.97694971753931
2021-01-04	CK	0.632569444444444	0.278568180628997
2021-01-04	W	4.05701388888889	0.96400557762212
2021-01-05	CK	0.527847222222222	0.284158321691883
2021-01-05	W	3.88180555555556	0.96037764738007
2021-01-06	CK	0.415416666666667	0.293364208750034
2021-01-06	W	3.74777777777778	0.969819428576303
2021-01-07	CK	0.318402777777778	0.314433210132548
2021-01-07	W	3.60805555555556	0.966796652018271
2021-01-08	CK	0.215069444444444	0.340395116295821
2021-01-08	W	3.46722222222222	0.973507620289995
2021-01-09	CK	0.0890277777777778	0.362138809276616
2021-01-09	W	3.26215277777778	0.970857931654673
2021-01-10	CK	-0.0282638888888889	0.383197994467937
2021-01-10	W	3.06659722222222	0.955284382056012
2021-01-11	CK	-0.123680555555556	0.396065872824812
2021-01-11	W	2.91652777777778	0.932038767512431
2021-01-12	CK	-0.203472222222222	0.422659841299409
2021-01-12	W	2.78638888888889	0.927007536377595
2021-01-13	CK	-0.350138888888889	0.438710599784992
2021-01-13	W	2.61388888888889	0.906580337776774
2021-01-14	CK	-0.431805555555556	0.474576203534135
2021-01-14	W	2.38263888888889	0.888607835281513
2021-01-15	CK	-0.508611111111111	0.514167601861631
2021-01-15	W	2.16555555555556	0.855089505749507
2021-01-16	CK	-0.642430555555556	0.474538329979325
2021-01-16	W	2.02069444444444	0.827993742024223
2021-01-17	CK	-0.70375	0.46594434475225
2021-01-17	W	1.99652777777778	0.80614250780125
2021-01-18	CK	-0.777569444444444	0.480097426481131
2021-01-18	W	1.96861111111111	0.798984959128399
2021-01-19	CK	-0.863402777777778	0.496679546145637
2021-01-19	W	1.88833333333333	0.776728316378931
2021-01-20	CK	-0.923541666666667	0.517309000990766
2021-01-20	W	1.75798611111111	0.747891991021467
2021-01-21	CK	-1.03895833333333	0.525663249508083
2021-01-21	W	1.59236111111111	0.703497779552932
2021-01-22	CK	-1.12034722222222	0.529946081584815
2021-01-22	W	1.44034722222222	0.738776472241762
2021-01-23	CK	-1.18083333333333	0.522842750585177
2021-01-23	W	1.38118055555556	0.635831959679546
2021-01-24	CK	-1.27270833333333	0.541338881988197
2021-01-24	W	1.31625	0.61514642588463
2021-01-25	CK	-1.32256944444444	0.503827076714754
2021-01-25	W	1.34430555555556	0.616892144366588
2021-01-26	CK	-1.37666666666667	0.48094187430911
2021-01-26	W	1.389375	0.609311762045317
2021-01-27	CK	-1.44625	0.465982534293455
2021-01-27	W	1.42416666666667	0.612487364182671
2021-01-28	CK	-1.51486111111111	0.463830134072133
2021-01-28	W	1.43618055555556	0.613720797402144
2021-01-29	CK	-1.60416666666667	0.489008242363362
2021-01-29	W	1.36486111111111	0.612758225010684
2021-01-30	CK	-1.70076388888889	0.51047391591784
2021-01-30	W	1.22590277777778	0.597789658296163
2021-01-31	CK	-1.80930555555556	0.512483536416767
2021-01-31	W	1.07784722222222	0.563127893630027
2021-02-01	CK	-1.87659722222222	0.521109584434675
2021-02-01	W	0.951736111111111	0.535598945069634
2021-02-02	CK	-1.97548611111111	0.524530052748548
2021-02-02	W	0.824583333333333	0.514264527894996
2021-02-03	CK	-2.02618055555556	0.560292564321587
2021-02-03	W	0.705138888888889	0.492340640300384
2021-02-04	CK	-2.12208333333333	0.578906901303487
2021-02-04	W	0.569097222222222	0.464793263366209
2021-02-05	CK	-2.14430555555556	0.551441661401857
2021-02-05	W	0.4775	0.456695893671188
2021-02-06	CK	-2.14034722222222	0.513172997013839
2021-02-06	W	0.466736111111111	0.456692335068504
2021-02-07	CK	-2.17263888888889	0.496198459955631
2021-02-07	W	0.494375	0.475416151023297
2021-02-08	CK	-2.18430555555556	0.501641639703622
2021-02-08	W	0.515763888888889	0.496788984216458
2021-02-09	CK	-2.18416666666667	0.50975191609111
2021-02-09	W	0.55375	0.510244510418662
2021-02-10	CK	-2.18944444444444	0.493949393162948
2021-02-10	W	0.591597222222222	0.514682546853392
2021-02-11	CK	-2.16791666666667	0.499035708121204
2021-02-11	W	0.632569444444444	0.522486082928937
2021-02-12	CK	-2.14875	0.472242776819813
2021-02-12	W	0.682569444444444	0.527832877139279
2021-02-13	CK	-2.10201388888889	0.455687525875381
2021-02-13	W	0.732916666666667	0.526405192099073
2021-02-14	CK	-2.02347222222222	0.395390166249698
2021-02-14	W	0.815833333333333	0.543610414714537
2021-02-15	CK	-1.96673611111111	0.350649855497563
2021-02-15	W	0.904652777777778	0.537601531726276
2021-02-16	CK	-1.93131944444444	0.366770511055
2021-02-16	W	0.943194444444444	0.525040062730993
2021-02-17	CK	-1.955625	0.349810633864274
2021-02-17	W	1.01715277777778	0.5256424737223
2021-02-18	CK	-1.97291666666667	0.352164769898319
2021-02-18	W	1.07819444444444	0.524372466808023
2021-02-19	CK	-2.03340277777778	0.324250212526138
2021-02-19	W	1.153125	0.509006225542931
2021-02-20	CK	-2.02486111111111	0.354752948947807
2021-02-20	W	1.22125	0.492699501395538
2021-02-21	CK	-2.045	0.395517573026357
2021-02-21	W	1.27506944444444	0.488332179545576
2021-02-22	CK	-2.03118055555556	0.401671099565876
2021-02-22	W	1.33381944444444	1.01515564692985
2021-02-23	CK	-2.01715277777778	0.370850112781722
2021-02-23	W	1.39006944444444	0.622326267484764
2021-02-24	CK	-1.92	0.403493946433382
2021-02-24	W	1.43902777777778	0.457945055676275
2021-02-25	CK	-1.87576388888889	0.377190129408865
2021-02-25	W	1.50201388888889	0.448324359272517
2021-02-26	CK	-1.76479166666667	0.360296606349998
2021-02-26	W	1.55875	0.440797450663165
2021-02-27	CK	-1.67972222222222	0.30955154449997
2021-02-27	W	1.61131944444444	0.438198665017533
2021-02-28	CK	-1.60708333333333	0.275465464265431
2021-02-28	W	1.65875	0.439231598571462
2021-03-01	CK	-1.45708333333333	0.299331920646692
2021-03-01	W	1.73638888888889	0.440217432067056
2021-03-02	CK	-1.39534722222222	0.270583115329165
2021-03-02	W	1.80972222222222	0.437414279766158
2021-03-03	CK	-1.37131944444444	0.217645294825413
2021-03-03	W	1.88111111111111	0.432100406398449
2021-03-04	CK	-1.30986111111111	0.235927401871284
2021-03-04	W	1.9425	0.425899813636965
2021-03-05	CK	-1.33590277777778	0.208027839178315
2021-03-05	W	1.99930555555556	0.423902922663828
2021-03-06	CK	-1.31215277777778	0.206536601168686
2021-03-06	W	2.08875	0.419885532220436
2021-03-07	CK	-1.26972222222222	0.183866550361706
2021-03-07	W	2.17875	0.429839170918375
2021-03-08	CK	-1.19965277777778	0.234017816606819
2021-03-08	W	2.24854166666667	0.425878117913717
2021-03-09	CK	-1.20256944444444	0.214137743460465
2021-03-09	W	2.30944444444444	0.420647931595969
2021-03-10	CK	-1.20527777777778	0.200204203002637
2021-03-10	W	2.38125	0.4192124874734
2021-03-11	CK	-1.15430555555556	0.213551918116996
2021-03-11	W	2.45701388888889	0.464882594038747
2021-03-12	CK	-1.13375	0.195892591136507
2021-03-12	W	2.52875	0.419601688879499
2021-03-13	CK	-1.10895833333333	0.18558207437655
2021-03-13	W	2.60784722222222	0.332072037406439
2021-03-14	CK	-1.07076388888889	0.19884307020332
2021-03-14	W	2.67451388888889	0.934505534211919
2021-03-15	CK	-1.02895833333333	0.190200493061909
2021-03-15	W	2.78041666666667	0.426390263072342
2021-03-16	CK	-1.00423611111111	0.193685166650194
2021-03-16	W	2.86201388888889	0.61452832745515
2021-03-17	CK	-0.973888888888889	0.193671403963517
2021-03-17	W	2.96090277777778	0.439173387655406
2021-03-18	CK	-0.929652777777778	0.193256314178542
2021-03-18	W	3.05909722222222	0.835615873511891
2021-03-19	CK	-0.937291666666667	0.156372972120975
2021-03-19	W	3.1375	0.483135755434239
2021-03-20	CK	-0.941319444444444	0.132677576103673
2021-03-20	W	3.26402777777778	0.489689649497446
2021-03-21	CK	-0.919513888888889	0.118022186828801
2021-03-21	W	3.42625	0.480276767527624
2021-03-22	CK	-0.876111111111111	0.115857049343939
2021-03-22	W	3.55354166666667	0.477791438242302
2021-03-23	CK	-0.836944444444444	0.12256912008973
2021-03-23	W	3.64638888888889	0.939825764580552
2021-03-24	CK	-0.804583333333333	0.126323486397675
2021-03-24	W	3.74152777777778	0.481943954686306
2021-03-25	CK	-0.787916666666667	0.111567522213246
2021-03-25	W	3.84784722222222	0.395957938578816
2021-03-26	CK	-0.749305555555556	0.0980982596972698
2021-03-26	W	3.94513888888889	0.495581566263619
2021-03-27	CK	-0.737777777777778	0.105332356842613
2021-03-27	W	4.01347222222222	0.530955597034204
2021-03-28	CK	-0.731388888888889	0.110205523662119
2021-03-28	W	4.05270833333333	0.563010717794375
2021-03-29	CK	-0.706458333333333	0.114530101254229
2021-03-29	W	4.06430555555556	0.402335409588331
2021-03-30	CK	-0.707152777777778	0.108305390118749
2021-03-30	W	3.99291666666667	0.570249072073739
2021-03-31	CK	-0.705416666666667	0.0914746823388967
2021-03-31	W	3.86708333333333	0.582026087502768
2021-04-01	CK	-0.710694444444444	0.0833764518800465
2021-04-01	W	3.73076388888889	0.643607215401859
2021-04-02	CK	-0.675555555555556	0.0929569655272797
2021-04-02	W	3.61972222222222	0.527357267805456
2021-04-03	CK	-0.685138888888889	0.0891635178815133
2021-04-03	W	3.48951388888889	0.518487994616613
2021-04-04	CK	-0.654097222222222	0.106202887612302
2021-04-04	W	3.23027777777778	1.30349179826186
2021-04-05	CK	-0.636736111111111	0.102471227408628
2021-04-05	W	3.16131944444444	1.23348751820916
2021-04-06	CK	-0.655486111111111	0.087632066958579
2021-04-06	W	3.14444444444444	0.464244534629064
2021-04-07	CK	-0.637708333333333	0.111995312167465
2021-04-07	W	2.89472222222222	0.623783000653091
2021-04-08	CK	-0.614236111111111	0.127037791954082
2021-04-08	W	2.74993055555556	0.708533663590991
2021-04-09	CK	-0.644236111111111	0.0958027216230816
[truncated: 349 more rows]
