# Supplementary material for: Whole-soil warming leads to substantial soil carbon emission in an alpine grassland
Source: Nat Commun. 2024 May 27;15:4489. doi: 10.1038/s41467-024-48736-w (PMC11130387; doi:10.1038/s41467-024-48736-w)
Supplement: Supplementary file 4 — Source data [file 41467_2024_48736_MOESM4_ESM.zip › Figshare数据上传/Fig. S2/Tday_10_meanse.csv]

Day	Type	Mean	se
2018-06-17	CK	11.48828125	0.774361501494948
2018-06-17	W	15.488125	0.877550964014203
2018-06-18	CK	9.38284722222222	0.906616902900967
2018-06-18	W	14.0993055555556	1.7363881293067
2018-06-19	CK	8.91430555555556	0.813985048065132
2018-06-19	W	13.7079861111111	1.65754063161424
2018-06-20	CK	10.1559722222222	0.588823519722021
2018-06-20	W	14.6193055555556	1.62915174497624
2018-06-21	CK	11.6828472222222	0.327306894098469
2018-06-21	W	15.6313194444444	1.61744659071759
2018-06-22	CK	11.7543055555556	0.458848469407241
2018-06-22	W	15.9221527777778	1.53870370731765
2018-06-23	CK	11.3101388888889	0.476950973330087
2018-06-23	W	15.5746527777778	1.34932519643508
2018-06-24	CK	10.4549305555556	0.487634397051544
2018-06-24	W	14.966875	1.14386986946603
2018-06-25	CK	10.6936805555556	0.451947635616264
2018-06-25	W	14.9415277777778	1.12613989568891
2018-06-26	CK	13.2536805555556	0.338784330974172
2018-06-26	W	16.9419444444444	1.38638714469392
2018-06-27	CK	14.5090277777778	0.421879171331275
2018-06-27	W	18.4991666666667	1.56176185487902
2018-06-28	CK	14.6801388888889	0.445026471573009
2018-06-28	W	18.8433333333333	1.60205622624245
2018-06-29	CK	13.8078472222222	0.405333707054516
2018-06-29	W	17.9847916666667	1.51539039038581
2018-06-30	CK	12.9977777777778	0.478945941324415
2018-06-30	W	16.781875	1.2823022800017
2018-07-01	CK	11.7370138888889	0.574972182759432
2018-07-01	W	15.750625	1.01681612409579
2018-07-02	CK	10.9186805555556	0.513849079179366
2018-07-02	W	15.2069444444444	0.793785687698178
2018-07-03	CK	10.2505555555556	0.589906169366454
2018-07-03	W	14.7832638888889	0.685661543215469
2018-07-04	CK	11.2957638888889	0.407345314837658
2018-07-04	W	15.5222916666667	0.686278616819752
2018-07-05	CK	13.4846527777778	0.416032348355643
2018-07-05	W	17.4655555555556	1.17335828109561
2018-07-06	CK	13.7102777777778	0.385032856003934
2018-07-06	W	17.3634722222222	1.24807626916364
2018-07-07	CK	12.4260416666667	0.515145312475553
2018-07-07	W	16.3897916666667	1.06553788253371
2018-07-08	CK	11.64375	0.525782644925354
2018-07-08	W	15.7970138888889	0.8480449760921
2018-07-09	CK	11.8317361111111	0.516783618763096
2018-07-09	W	16.0084027777778	0.800590783439126
2018-07-10	CK	11.1205555555556	0.598668321160333
2018-07-10	W	15.5980555555556	0.757975785036805
2018-07-11	CK	10.9161111111111	0.478399142489938
2018-07-11	W	15.330625	0.590642106638601
2018-07-12	CK	12.1847222222222	0.417118581123975
2018-07-12	W	16.2265972222222	0.735926802231383
2018-07-13	CK	13.2447916666667	0.470030536893745
2018-07-13	W	17.0235416666667	0.916051627548448
2018-07-14	CK	12.4227083333333	0.522680377187366
2018-07-14	W	16.5765277777778	0.745707012470143
2018-07-15	CK	13.6694444444444	0.460593395307119
2018-07-15	W	17.2982638888889	0.837909331099886
2018-07-16	CK	13.4868055555556	0.453677066312245
2018-07-16	W	17.3401388888889	0.78390146509912
2018-07-17	CK	13.3677777777778	0.426453828236433
2018-07-17	W	17.2963888888889	0.655752227994443
2018-07-18	CK	12.7311111111111	0.521966877874166
2018-07-18	W	17.0234027777778	0.56683533254252
2018-07-19	CK	13.0530555555556	0.431087616014058
2018-07-19	W	17.0346527777778	0.433117957864673
2018-07-20	CK	14.3701388888889	0.401483605277416
2018-07-20	W	18.0888194444444	0.701097848476475
2018-07-21	CK	14.7198611111111	0.445377561848798
2018-07-21	W	18.3942361111111	0.732953113565906
2018-07-22	CK	13.5892361111111	0.52366262318455
2018-07-22	W	17.6840277777778	0.566588643383779
2018-07-23	CK	12.8861805555556	0.47265816104688
2018-07-23	W	17.2507638888889	0.364769082421838
2018-07-24	CK	12.7217361111111	0.470000209809973
2018-07-24	W	17.0577083333333	0.230984000221335
2018-07-25	CK	13.32875	0.495563348450056
2018-07-25	W	17.4854861111111	0.232016907100936
2018-07-26	CK	14.0618055555556	0.568419746587703
2018-07-26	W	18.0983333333333	0.349694188414276
2018-07-27	CK	15.5942361111111	0.573751478189609
2018-07-27	W	19.2711805555556	0.561733946512561
2018-07-28	CK	16.5154861111111	0.581806539516798
2018-07-28	W	19.985625	0.702374004730428
2018-07-29	CK	16.7392253521127	0.575677483549995
2018-07-29	W	20.2164084507042	0.754175330563332
2018-07-30	CK	16.499375	0.601219274295949
2018-07-30	W	20.0226388888889	0.677760170073827
2018-07-31	CK	15.3797916666667	0.623639761039044
2018-07-31	W	19.2822916666667	0.482135542530694
2018-08-01	CK	15.0781944444444	0.577692926333062
2018-08-01	W	18.9396527777778	0.428289129836206
2018-08-02	CK	14.5690972222222	0.59902908499194
2018-08-02	W	18.2985416666667	0.309021361740251
2018-08-03	CK	14.6940277777778	0.508178079075996
2018-08-03	W	17.7329861111111	0.126266568603621
2018-08-04	CK	14.7431944444444	0.520940011740824
2018-08-04	W	17.3506944444444	0.176241560938991
2018-08-05	CK	15.4721527777778	0.511012548504569
2018-08-05	W	17.5066666666667	0.17491051458061
2018-08-06	CK	14.8948611111111	0.559335052122509
2018-08-06	W	17.1226388888889	0.165793095457993
2018-08-07	CK	13.7463194444444	0.572536921355246
2018-08-07	W	16.128125	0.402683983930764
2018-08-08	CK	14.1153472222222	0.530650880852503
2018-08-08	W	16.131875	0.386310929068365
2018-08-09	CK	13.88984375	0.567446750377655
2018-08-09	W	15.97765625	0.348572417592083
2018-08-10	CK	13.2330769230769	0.52384700101592
2018-08-10	W	15.1653846153846	0.616341643649244
2018-08-14	CK	15.439696969697	0.5283660222845
2018-08-14	W	16.2712121212121	0.146792164721105
2018-08-15	CK	14.2298611111111	0.549416206313368
2018-08-15	W	16.631875	0.27095035013622
2018-08-16	CK	12.9606944444444	0.580615974598814
2018-08-16	W	16.7915972222222	0.413038206120194
2018-08-17	CK	12.4058333333333	0.576205213232157
2018-08-17	W	16.7572916666667	0.37222501532085
2018-08-18	CK	13.2634027777778	0.506800561753326
2018-08-18	W	17.321875	0.304770686781632
2018-08-19	CK	13.1345833333333	0.53151980334121
2018-08-19	W	17.4111805555556	0.255836558871408
2018-08-20	CK	12.9877777777778	0.581923517161616
2018-08-20	W	17.5469444444444	0.270452807968584
2018-08-21	CK	13.0902777777778	0.432531728464296
2018-08-21	W	17.5145138888889	0.326094043310802
2018-08-22	CK	11.9040972222222	0.477760813698586
2018-08-22	W	15.9895833333333	0.894922870198491
2018-08-23	CK	12.0029166666667	0.531117325159263
2018-08-23	W	15.7054166666667	1.01044260969018
2018-08-24	CK	10.7992361111111	0.594670266614914
2018-08-24	W	14.5134722222222	1.2686477122207
2018-08-25	CK	12.1938194444444	0.504489679435428
2018-08-25	W	15.4761805555556	1.13695853478083
2018-08-26	CK	12.6381944444444	0.555806452677168
2018-08-26	W	15.8969444444444	0.945089375206144
2018-08-27	CK	13.3141666666667	0.51270919741021
2018-08-27	W	16.2136805555556	0.79041711765071
2018-08-28	CK	14.3130555555556	0.493080455895106
2018-08-28	W	17.9503472222222	0.223431249507886
2018-08-29	CK	14.1719444444444	0.529130960791539
2018-08-29	W	18.4034027777778	0.245267565664929
2018-08-30	CK	13.6958333333333	0.571746311876618
2018-08-30	W	18.2483333333333	0.272253135903857
2018-08-31	CK	13.1002777777778	0.559273440673613
2018-08-31	W	17.8793055555556	0.341735488277889
2018-09-01	CK	12.9756944444444	0.470935199238613
2018-09-01	W	17.8163194444444	0.446135520114215
2018-09-02	CK	12.4895833333333	0.505210891058022
2018-09-02	W	17.7013194444444	0.584255903071935
2018-09-03	CK	12.1086111111111	0.528496291774806
2018-09-03	W	17.3439583333333	0.828539175668698
2018-09-04	CK	11.5061805555556	0.618904512782581
2018-09-04	W	17.1445833333333	0.975314066149507
2018-09-05	CK	10.4065972222222	0.565872176811448
2018-09-05	W	16.3573611111111	1.2588066019263
2018-09-06	CK	10.7261111111111	0.503793343074681
2018-09-06	W	16.1254166666667	1.32883501120062
2018-09-07	CK	11.1970833333333	0.487075460869673
2018-09-07	W	16.3068055555556	1.3236330824762
2018-09-08	CK	11.0634027777778	0.537267675021678
2018-09-08	W	16.1760416666667	1.37665703916878
2018-09-09	CK	10.8520138888889	0.479888993602224
2018-09-09	W	16.1110416666667	1.39783037732566
2018-09-10	CK	9.49277777777778	0.518828797655841
2018-09-10	W	14.5085416666667	1.71665059147482
2018-09-11	CK	9.93597222222222	0.487187673124393
2018-09-11	W	14.7977777777778	1.60999929048296
2018-09-12	CK	9.70986111111111	0.5419908229219
2018-09-12	W	14.5457638888889	1.67962911681361
2018-09-13	CK	9.52715277777778	0.569619972100471
2018-09-13	W	14.5357638888889	1.63067622005429
2018-09-14	CK	6.77784722222222	0.747453270728722
2018-09-14	W	11.8594444444444	0.424929816609834
2018-09-15	CK	7.04291666666667	0.575008309719768
2018-09-15	W	11.7202083333333	1.79232103167588
2018-09-16	CK	7.62833333333333	0.55909424387769
2018-09-16	W	12.2958333333333	0.398387243159003
2018-09-17	CK	7.78368055555556	0.622027691500707
2018-09-17	W	12.6679166666667	0.406326920411209
2018-09-18	CK	8.34923611111111	0.55567012589967
2018-09-18	W	13.3611111111111	1.69224533218078
2018-09-19	CK	8.54770833333333	0.4851145120604
2018-09-19	W	13.3784027777778	1.68187056730395
2018-09-20	CK	8.68993055555556	0.490225183720791
2018-09-20	W	13.4902777777778	1.70237411583043
2018-09-21	CK	7.34458333333333	0.55235486521927
2018-09-21	W	12.1619444444444	1.94332714901393
2018-09-22	CK	6.50652777777778	0.564041488514076
2018-09-22	W	11.2661805555556	0.362986521491925
2018-09-23	CK	7.14375	0.544630393869464
2018-09-23	W	11.8956944444444	2.00602061251706
2018-09-24	CK	7.80048611111111	0.573950186261664
2018-09-24	W	12.6995138888889	1.77643918397037
2018-09-25	CK	8.38597222222222	0.504793560944478
2018-09-25	W	13.3439583333333	1.63888788205723
2018-09-26	CK	7.90381944444444	0.538552871518672
2018-09-26	W	12.6500694444444	1.60738999109675
2018-09-27	CK	7.33986111111111	0.464278326752219
2018-09-27	W	12.0195833333333	1.72550147553055
2018-09-28	CK	5.32638888888889	0.567140503751806
2018-09-28	W	10.1602777777778	0.291721029435517
2018-09-29	CK	4.51972222222222	0.607377422168117
2018-09-29	W	9.44722222222222	0.427428295267363
2018-09-30	CK	4.74875	0.608111552276039
2018-09-30	W	9.55923611111111	0.340412238015881
2018-10-01	CK	3.42305555555556	0.65718978551945
2018-10-01	W	8.45618055555556	0.394663734605887
2018-10-02	CK	4.52791666666667	0.547323050584743
2018-10-02	W	9.28868055555555	0.319011310624849
2018-10-03	CK	4.69618055555556	0.555271121034959
2018-10-03	W	9.55361111111111	0.309860646798962
2018-10-04	CK	4.78472222222222	0.56932830688153
2018-10-04	W	9.61409722222222	2.06825952541114
2018-10-05	CK	3.59090277777778	0.705773611419961
2018-10-05	W	8.72159722222222	0.409135636940169
2018-10-06	CK	4.70041666666667	0.543188437271465
2018-10-06	W	9.39638888888889	1.92227475078256
2018-10-07	CK	4.39895833333333	0.586802018518131
2018-10-07	W	9.19354166666667	0.344231979100618
2018-10-08	CK	3.52034722222222	0.620023346945856
2018-10-08	W	8.49833333333333	0.320855769217132
2018-10-09	CK	1.57048611111111	0.681915626733621
2018-10-09	W	6.67548611111111	0.438575255548764
2018-10-10	CK	1.00055555555556	0.676421380702381
2018-10-10	W	6.21458333333333	0.447968081913666
2018-10-11	CK	1.74479166666667	0.556203964328641
2018-10-11	W	6.69590277777778	0.38062341694662
2018-10-12	CK	1.75375	0.587644251892595
2018-10-12	W	6.67805555555556	0.424821559787545
2018-10-13	CK	2.54861111111111	0.567172007463367
2018-10-13	W	7.52291666666667	0.359439315530746
2018-10-14	CK	2.37923611111111	0.601995933385778
2018-10-14	W	7.36902777777778	0.268450559128363
2018-10-15	CK	1.39423611111111	0.629845863886439
2018-10-15	W	6.56354166666667	0.400713316226537
2018-10-16	CK	1.37576388888889	0.57976962192701
2018-10-16	W	6.46388888888889	0.329640175360593
2018-10-17	CK	1.10597222222222	0.601463050859183
2018-10-17	W	6.17444444444444	0.364465047684092
2018-10-18	CK	1.05805555555556	0.615036576551017
2018-10-18	W	6.22111111111111	0.446793125635405
2018-10-19	CK	2.27416666666667	0.587075304397735
2018-10-19	W	7.16013888888889	0.350944925674217
2018-10-20	CK	2.29611111111111	0.601850401334835
2018-10-20	W	7.18527777777778	0.358741930618347
2018-10-21	CK	2.10527777777778	0.563491127396928
2018-10-21	W	6.88381944444444	1.91778400264113
2018-10-22	CK	0.775277777777778	0.6294678222449
2018-10-22	W	5.54333333333333	0.278394403361263
2018-10-23	CK	0.622430555555556	0.580607853460686
2018-10-23	W	5.51666666666667	0.417223148840639
2018-10-24	CK	-0.494375	0.758067082094231
2018-10-24	W	4.44159722222222	0.424088991226398
2018-10-25	CK	-0.732361111111111	0.679974414396735
2018-10-25	W	4.27847222222222	0.317087202318722
2018-10-26	CK	-1.13125	0.698518980411218
2018-10-26	W	3.38465277777778	0.270546846142489
2018-10-27	CK	-1.383125	0.686529041312873
2018-10-27	W	3.14986111111111	0.325778271247974
2018-10-28	CK	-1.53243055555556	0.672789614876312
2018-10-28	W	2.99159722222222	0.316706405211822
2018-10-29	CK	-1.73041666666667	0.67446232811516
2018-10-29	W	2.66326388888889	0.356467871914333
2018-10-30	CK	-1.86104166666667	0.692056991753271
2018-10-30	W	2.59868055555556	0.364360033762668
2018-10-31	CK	-1.87715277777778	0.643067570419614
2018-10-31	W	2.529375	0.374045622686126
2018-11-01	CK	-1.72729166666667	0.612778406389763
2018-11-01	W	2.94173611111111	0.411185594869881
2018-11-02	CK	-1.53944444444444	0.582512779480366
2018-11-02	W	3.40111111111111	0.385489658448064
2018-11-03	CK	-1.41138888888889	0.643841299485837
2018-11-03	W	3.75041666666667	0.374573321933028
2018-11-04	CK	-1.410625	0.644201922192531
2018-11-04	W	3.78520833333333	0.389854238213882
2018-11-05	CK	-1.50118055555556	0.664253745080032
2018-11-05	W	3.41131944444444	0.36951610972973
2018-11-06	CK	-1.58375	0.635817932334454
2018-11-06	W	3.23041666666667	0.33510936002895
2018-11-07	CK	-1.59645833333333	0.63839685386773
2018-11-07	W	3.30798611111111	1.62696618495337
2018-11-08	CK	-2.02069444444444	0.685892079190123
2018-11-08	W	2.24833333333333	0.249675414073618
2018-11-09	CK	-2.13145833333333	0.675368784392885
2018-11-09	W	2.02486111111111	0.327869178150321
2018-11-10	CK	-1.795	0.607388679553388
2018-11-10	W	2.78277777777778	1.48309046281852
2018-11-11	CK	-2.49465277777778	0.736693946943148
2018-11-11	W	2.07756944444444	0.41661892923553
2018-11-12	CK	-2.83166666666667	0.7683555127323
2018-11-12	W	1.65708333333333	0.464432130098614
2018-11-13	CK	-2.80944444444444	0.734285878805025
2018-11-13	W	1.68659722222222	0.529565309181125
2018-11-14	CK	-2.32909722222222	0.643904555500151
2018-11-14	W	2.32236111111111	0.662250678993226
2018-11-15	CK	-1.97395833333333	0.608158283638776
2018-11-15	W	3.41263888888889	1.52122583124747
2018-11-16	CK	-2.20256944444444	0.691588414643258
2018-11-16	W	4.03215277777778	1.43772048969624
2018-11-17	CK	-2.86041666666667	0.742748777303727
2018-11-17	W	2.28729166666667	1.53803737687577
2018-11-18	CK	-4.20680555555556	0.92176576892629
2018-11-18	W	0.570069444444444	0.138009963952007
2018-11-19	CK	-5.06402777777778	0.978516167189647
2018-11-19	W	-0.630277777777778	0.0442736216139609
2018-11-20	CK	-4.94145833333333	0.905002474319083
2018-11-20	W	-1.07847222222222	0.0464123487566884
2018-11-21	CK	-5.53555555555556	0.919756131683145
2018-11-21	W	-1.71	0.0534403815333438
2018-11-22	CK	-6.04336283185841	0.901834598134107
2018-11-22	W	-2.42397959183673	0.110415303491454
2018-11-23	CK	-5.35444444444444	0.771482059010233
2018-11-23	W	-2.315	0.272380428536785
2018-11-24	CK	-5.746	1.51126602555606
2018-11-24	W	-2.236	0.315
2018-11-25	CK	-5.2768253968254	0.740073458366982
2018-11-25	W	-2.62409836065574	0.0514136025171677
2018-11-26	CK	-5.10173913043478	0.843257564687081
2018-11-26	W	-2.454	0.314270332807792
2018-11-27	CK	-4.84016393442623	0.793054165020842
2018-11-27	W	-2.52542372881356	0.336005000433206
2018-11-28	CK	-4.79163265306122	0.751672764235932
2018-11-28	W	-2.58541666666667	0.306654332566059
2018-11-29	CK	-4.47884615384615	0.725008958398125
2018-11-29	W	-2.54692307692308	0.077926445217253
2018-11-30	CK	-4.89285714285714	0.769180319897695
2018-11-30	W	-2.83894736842105	0.354536481730899
2018-12-01	CK	-3.603	0.778611317239438
2018-12-01	W	-1.755	0.117001424492753
2018-12-02	CK	-4.72	0.706016923191883
2018-12-02	W	-2.68833333333333	0.181895879862935
2018-12-03	CK	-5.657	0.824806084112435
2018-12-03	W	-3.362	0.35715990038699
2018-12-04	CK	-5.746	0.731
2018-12-04	W	-3.372	NA
2018-12-05	CK	-6.69	0.981358642251762
2018-12-05	W	-4.24428571428571	0.594674929356315
2018-12-06	CK	-7.95	1.42
2018-12-06	W	-4.85	NA
2018-12-24	CK	-8.21392857142857	0.642472627830062
2018-12-24	W	-6.01547619047619	0.253524478973233
2018-12-25	CK	-8.84611111111111	0.710632469723147
2018-12-25	W	-5.38194444444444	0.203536333019149
2018-12-26	CK	-9.37375	0.754631299547438
2018-12-26	W	-5.21291666666667	0.115112731395599
2018-12-27	CK	-10.1854166666667	0.835047637256649
2018-12-27	W	-5.52881944444444	0.182118945216083
2018-12-28	CK	-8.72645833333333	0.744562272041971
2018-12-28	W	-4.31541666666667	0.207552150376788
2018-12-29	CK	-9.53798611111111	0.797010924205529
2018-12-29	W	-4.62902777777778	0.156079675685328
2018-12-30	CK	-10.8161805555556	0.856074827056418
2018-12-30	W	-5.70222222222222	0.295052645351311
2018-12-31	CK	-11.0383333333333	0.810629016348928
2018-12-31	W	-5.90090277777778	0.363493306592786
2019-01-01	CK	-10.4280555555556	0.800959285011807
2019-01-01	W	-5.38006944444444	0.359773779016622
2019-01-02	CK	-10.5554861111111	0.804863681819705
2019-01-02	W	-5.43319444444444	0.379399145960544
2019-01-03	CK	-10.5674305555556	0.772863690844493
2019-01-03	W	-5.46069444444444	0.437723628055958
2019-01-04	CK	-10.9679166666667	0.767381513156803
2019-01-04	W	-5.630625	0.423169404528306
2019-01-05	CK	-10.4351388888889	0.70750795990027
2019-01-05	W	-5.25590277777778	0.394062185041739
2019-01-06	CK	-10.3893055555556	0.742681556373657
2019-01-06	W	-5.22305555555556	0.406500311325653
2019-01-07	CK	-9.29736111111111	0.714577188798021
2019-01-07	W	-4.32381944444444	0.390825574020083
2019-01-08	CK	-10.4468055555556	0.767324817936777
2019-01-08	W	-5.119375	0.415071766869407
2019-01-09	CK	-11.4294444444444	0.770491083083098
2019-01-09	W	-5.84340277777778	0.423102859943764
2019-01-10	CK	-11.1315277777778	0.73375245336605
2019-01-10	W	-5.64701388888889	0.411835129863657
2019-01-11	CK	-11.829375	0.763640382031818
2019-01-11	W	-6.12527777777778	0.388763362264234
2019-01-12	CK	-11.6090277777778	0.753407329408147
2019-01-12	W	-5.98152777777778	0.407695265387742
2019-01-13	CK	-10.798125	0.693558123629608
2019-01-13	W	-5.37263888888889	0.423357248487062
2019-01-14	CK	-10.925	0.699183594967683
2019-01-14	W	-5.45034722222222	0.420733912516523
2019-01-15	CK	-9.98756944444444	0.634924800377155
2019-01-15	W	-4.66097222222222	0.375084511939025
2019-01-16	CK	-11.9707638888889	0.752755265920481
2019-01-16	W	-6.13451388888889	0.351243488283494
2019-01-17	CK	-11.8510416666667	0.678849221057041
2019-01-17	W	-6.22138888888889	0.401732458475451
2019-01-18	CK	-10.9091666666667	0.683415160019569
2019-01-18	W	-5.56125	0.399273171660523
2019-01-19	CK	-11.0027777777778	0.639045045265568
2019-01-19	W	-5.630625	0.385640578379311
2019-01-20	CK	-9.40944444444444	0.598259749866784
2019-01-20	W	-4.30951388888889	0.40845741165152
2019-01-21	CK	-11.2698611111111	0.766939390202352
2019-01-21	W	-5.46715277777778	0.357507709221462
2019-01-22	CK	-12.5084027777778	0.760726781745433
2019-01-22	W	-6.61743055555556	0.321635211233065
2019-01-23	CK	-12.4170138888889	0.670652116487395
2019-01-23	W	-6.65333333333333	0.347118573264495
2019-01-24	CK	-10.9582638888889	0.563971833674983
2019-01-24	W	-5.64027777777778	0.303590181576452
2019-01-25	CK	-10.07375	0.55238069921844
2019-01-25	W	-4.89118055555556	0.23499301691716
2019-01-26	CK	-10.4925	0.635683965468433
2019-01-26	W	-5.08777777777778	0.272751779070478
2019-01-27	CK	-9.36770833333333	0.587889981418751
2019-01-27	W	-4.38777777777778	0.335119400740863
2019-01-28	CK	-9.85284722222222	0.61195632640593
2019-01-28	W	-4.69277777777778	0.305252525803804
2019-01-29	CK	-9.56451388888889	0.595684326488622
2019-01-29	W	-4.481875	0.317727454224589
2019-01-30	CK	-9.23388888888889	0.590150573848343
2019-01-30	W	-4.26541666666667	0.339765606457017
2019-01-31	CK	-9.96083333333333	0.633685107400572
2019-01-31	W	-4.80881944444444	0.334697558770677
2019-02-01	CK	-10.5297222222222	0.633949827602834
2019-02-01	W	-5.20104166666667	0.35267107282788
2019-02-02	CK	-8.72923611111111	0.569789716844453
2019-02-02	W	-3.87465277777778	0.297052251972767
2019-02-03	CK	-8.615625	0.622384724625153
2019-02-03	W	-3.61944444444444	0.271060461900084
2019-02-04	CK	-10.2339583333333	0.655029531813815
2019-02-04	W	-4.83375	0.35169285820492
2019-02-05	CK	-9.02569444444444	0.550762107298023
2019-02-05	W	-4.10951388888889	0.324639421723025
2019-02-06	CK	-7.97416666666667	0.54781669876777
2019-02-06	W	-3.23180555555556	0.260703369956127
2019-02-07	CK	-7.10555555555556	0.543110298758731
2019-02-07	W	-2.64833333333333	0.239364447560621
2019-02-08	CK	-6.43361111111111	0.57547709589895
2019-02-08	W	-2.24666666666667	0.222636377428208
2019-02-09	CK	-6.54201388888889	0.630112547562072
2019-02-09	W	-2.24236111111111	0.202681287027046
2019-02-10	CK	-6.92520833333333	0.612652521925905
2019-02-10	W	-2.37402777777778	0.220082592258278
2019-02-11	CK	-7.82152777777778	0.613466742642093
2019-02-11	W	-2.83791666666667	0.334401723865746
2019-02-12	CK	-7.75027777777778	0.57598903981174
2019-02-12	W	-2.779375	0.336759420761629
2019-02-13	CK	-6.70048611111111	0.584634231590264
2019-02-13	W	-2.10902777777778	0.250550760780544
2019-02-14	CK	-6.82993055555556	0.570543053699944
2019-02-14	W	-2.14902777777778	0.260698190421793
2019-02-15	CK	-7.474375	0.633194791219121
2019-02-15	W	-2.53090277777778	0.262701533005128
2019-02-16	CK	-7.19229166666667	0.652393020351099
2019-02-16	W	-2.33222222222222	0.267831897713764
2019-02-17	CK	-5.58736111111111	0.571259778907907
2019-02-17	W	-1.3125	0.210924138745152
2019-02-18	CK	-6.02708333333333	0.643998460657291
2019-02-18	W	-1.72548611111111	0.145258506662144
2019-02-19	CK	-7.47902777777778	0.642814532790058
2019-02-19	W	-2.58493055555556	0.255760749445239
2019-02-20	CK	-6.55659722222222	0.583715516681048
2019-02-20	W	-2.05347222222222	0.2728606930632
2019-02-21	CK	-4.69180555555556	0.534222059232339
2019-02-21	W	-1.10152777777778	0.194897642053245
2019-02-22	CK	-6.08777777777778	0.634532049281637
2019-02-22	W	-1.72458333333333	0.203207833695976
2019-02-23	CK	-4.69895833333333	0.544824517531018
2019-02-23	W	-1.09270833333333	0.189695760710449
2019-02-24	CK	-3.98208333333333	0.583537657375315
2019-02-24	W	-0.8175	0.125259480764665
2019-02-25	CK	-4.41805555555556	0.619836090391049
2019-02-25	W	-1.03756944444444	0.141271862344784
2019-02-26	CK	-4.24854166666667	0.638179830198181
2019-02-26	W	-0.908680555555556	0.122531312922881
2019-02-27	CK	-4.47291666666667	0.629650058177241
2019-02-27	W	-0.948125	0.140996685297626
2019-02-28	CK	-3.38368055555556	0.614643636205071
2019-02-28	W	-0.622777777777778	0.10650877015465
2019-03-01	CK	-3.73111111111111	0.600343942780709
2019-03-01	W	-0.667013888888889	0.146584053905588
2019-03-02	CK	-3.51486111111111	0.611023574180185
2019-03-02	W	-0.550694444444444	0.128411148729934
2019-03-03	CK	-4.72354166666667	0.669960175148286
2019-03-03	W	-0.811041666666667	0.178728974477363
2019-03-04	CK	-4.28270833333333	0.643265091136432
2019-03-04	W	-0.647916666666667	0.150548641916222
2019-03-05	CK	-3.39	0.606633745624339
2019-03-05	W	-0.423472222222222	0.139910331534876
2019-03-06	CK	-3.24576388888889	0.608636272712545
2019-03-06	W	-0.318055555555556	0.190928599114185
2019-03-07	CK	-2.62208333333333	0.582222014026211
2019-03-07	W	0.12875	0.49908738783949
2019-03-08	CK	-2.25986111111111	0.631047416342301
2019-03-08	W	0.617708333333333	0.764226804818787
2019-03-09	CK	-3.12638888888889	0.723388069973907
2019-03-09	W	0.665694444444444	0.680525391826499
2019-03-10	CK	-4.04256944444444	0.770806398376174
2019-03-10	W	0.513888888888889	0.583911381822486
2019-03-11	CK	-4.69506944444444	0.762965517788052
2019-03-11	W	0.310069444444444	1.48206632039211
2019-03-12	CK	-4.73625	0.456284833483184
2019-03-12	W	0.0338194444444444	0.423961145479597
2019-03-13	CK	-3.65659722222222	0.684518561302105
2019-03-13	W	0.352222222222222	0.480674752063275
2019-03-14	CK	-2.71909722222222	0.651007705595705
2019-03-14	W	1.30340277777778	0.891246218622757
2019-03-15	CK	-3.25409722222222	0.66881263227821
2019-03-15	W	1.48840277777778	0.937983726370673
2019-03-16	CK	-2.500625	0.646206959810779
2019-03-16	W	1.65020833333333	0.931375021240739
2019-03-17	CK	-1.95604166666667	0.576240191924394
2019-03-17	W	2.5425	1.56058048846128
2019-03-18	CK	-2.44208333333333	0.645771000513967
2019-03-18	W	2.54208333333333	1.49562107757302
2019-03-19	CK	-1.94291666666667	0.575938530968779
2019-03-19	W	3.50208333333333	1.31162086828227
2019-03-20	CK	-2.00201388888889	0.622052185722769
2019-03-20	W	3.15666666666667	1.4362666459815
2019-03-21	CK	-2.09201388888889	0.647740185374261
2019-03-21	W	3.29194444444444	1.33795497764151
2019-03-22	CK	-1.88020833333333	0.600303887498925
2019-03-22	W	3.580625	1.39868821622663
2019-03-23	CK	-2.10930555555556	0.658492522312799
2019-03-23	W	3.03986111111111	1.40846776263431
2019-03-24	CK	-2.06208333333333	0.600594357496223
2019-03-24	W	3.45222222222222	1.3566400689807
2019-03-25	CK	-2.09486111111111	0.592061734635908
2019-03-25	W	3.4975	1.28051302588098
2019-03-26	CK	-1.80069444444444	0.560577717490595
2019-03-26	W	3.88777777777778	1.23259797655305
2019-03-27	CK	-1.73145833333333	0.565573446038994
2019-03-27	W	3.89354166666667	1.3474062719107
2019-03-28	CK	-1.91465277777778	0.599024519290027
2019-03-28	W	3.14888888888889	1.51009665197905
2019-03-29	CK	-2.02395833333333	0.605775387887046
2019-03-29	W	2.94868055555556	1.46275109144028
2019-03-30	CK	-2.01631944444444	0.59684217727228
2019-03-30	W	3.28659722222222	1.33262904223993
2019-03-31	CK	-1.55076388888889	0.496702814913095
2019-03-31	W	4.52597222222222	1.05987840319646
2019-04-01	CK	-1.46722222222222	0.523918765514266
2019-04-01	W	4.71159722222222	0.998756584430489
2019-04-02	CK	-1.22875	0.480261735447399
2019-04-02	W	5.30159722222222	0.976242365979743
2019-04-03	CK	-1.36159722222222	0.536138322519181
2019-04-03	W	4.94041666666667	1.03191131713478
2019-04-04	CK	-1.43770833333333	0.554057686333505
2019-04-04	W	4.13930555555556	1.18723140677233
2019-04-05	CK	-1.08840277777778	0.474208123363996
2019-04-05	W	4.90708333333333	0.944063593664885
2019-04-06	CK	-0.905208333333333	0.455577130283214
2019-04-06	W	5.49722222222222	0.825394982138496
2019-04-07	CK	-1.15166666666667	0.526430199688461
2019-04-07	W	4.93861111111111	1.02872585298041
2019-04-08	CK	-1.48958333333333	0.60128197715798
2019-04-08	W	4.19215277777778	1.2730963686335
2019-04-09	CK	-1.38340277777778	0.57208170173148
2019-04-09	W	3.86486111111111	1.3189556302114
2019-04-10	CK	-1.07375	0.496425930049192
2019-04-10	W	4.1575	1.39642813646226
2019-04-11	CK	-0.459305555555556	0.398617253489421
2019-04-11	W	5.28180555555556	1.0617747894932
2019-04-12	CK	-0.00506944444444445	0.383013012149781
2019-04-12	W	6.564375	0.977487086939533
2019-04-13	CK	-0.810833333333333	0.527556766438037
2019-04-13	W	5.73861111111111	1.03390649344257
2019-04-14	CK	-1.46769230769231	0.67933213337505
2019-04-14	W	4.91307692307692	1.2549865821988
2019-04-20	CK	3.22682926829268	0.377415065173331
2019-04-20	W	7.75170731707317	0.365475414228797
2019-04-21	CK	2.680625	0.326784681712837
2019-04-21	W	7.78430555555556	0.45850107454136
2019-04-22	CK	2.49555555555556	0.362546950672068
2019-04-22	W	7.85520833333333	0.402699869740151
2019-04-23	CK	2.59854166666667	0.352703590386491
2019-04-23	W	7.91972222222222	0.419894666566214
2019-04-24	CK	3.414375	0.356559213394143
2019-04-24	W	8.35361111111111	0.288669560393431
2019-04-25	CK	3.75465277777778	0.349929612103018
2019-04-25	W	8.34381944444444	0.367073023044519
2019-04-26	CK	4.15972222222222	0.400197518642921
2019-04-26	W	8.65291666666667	0.2483756812129
2019-04-27	CK	4.41	0.362935983267828
2019-04-27	W	9.14833333333333	0.234752850428839
2019-04-28	CK	3.62979166666667	0.455426380785974
2019-04-28	W	8.53180555555556	0.281383093937121
2019-04-29	CK	0.959861111111111	0.643593494062768
2019-04-29	W	6.41173611111111	0.81062449896975
2019-04-30	CK	-0.897234042553192	0.728503580241875
2019-04-30	W	4.72510638297872	1.2779596806531
2019-05-01	CK	4.60227272727273	0.63498143993613
2019-05-01	W	8.65363636363636	0.171517029549896
2019-05-02	CK	4.14513888888889	0.430168390531149
2019-05-02	W	8.23666666666667	0.450320592475435
2019-05-03	CK	4.26680555555556	0.453961717170453
2019-05-03	W	8.09347222222222	0.397078169700081
2019-05-04	CK	2.49151515151515	0.873407528094199
2019-05-04	W	6.97848484848485	0.490447290273146
2019-05-06	CK	4.36415384615385	0.402089851302803
2019-05-06	W	7.85215384615385	0.508084056317479
2019-05-09	CK	4.87371428571429	0.38578089978128
2019-05-09	W	8.19142857142857	0.394642417043495
2019-05-10	CK	2.58361111111111	0.579208028886925
2019-05-10	W	7.26590277777778	0.580634293722991
2019-05-11	CK	2.20951388888889	0.593706715784761
2019-05-11	W	7.31180555555556	0.593723698857045
2019-05-12	CK	3.04631944444444	0.495282934620044
2019-05-12	W	7.94236111111111	0.498369635164587
2019-05-13	CK	4.68340277777778	0.446133753309851
2019-05-13	W	9.21027777777778	0.287739822832797
2019-05-14	CK	5.45944444444444	0.525547238153343
2019-05-14	W	9.85111111111111	0.258420141999154
2019-05-15	CK	5.33638888888889	0.475793856514654
2019-05-15	W	9.79645833333333	0.291889270177444
2019-05-16	CK	6.15256944444444	0.499758809657723
2019-05-16	W	10.4515277777778	0.299132589313808
2019-05-17	CK	5.57847222222222	0.550126882957113
2019-05-17	W	10.1575	0.29585070938662
2019-05-18	CK	5.89916666666667	0.528379853780293
2019-05-18	W	10.3379861111111	0.271320018222561
2019-05-19	CK	5.51895833333333	0.54020785228892
2019-05-19	W	10.1204861111111	0.304025204630532
2019-05-20	CK	6.25	0.546734053247012
2019-05-20	W	10.6220138888889	0.298722612553687
2019-05-21	CK	7.62166666666667	0.470059057222299
2019-05-21	W	11.5611805555556	0.335246313183053
2019-05-22	CK	7.32861111111111	0.556964659291143
2019-05-22	W	11.3459027777778	0.338386544915811
2019-05-23	CK	6.68784722222222	0.644539270666518
2019-05-23	W	10.7822916666667	0.245893069059284
2019-05-24	CK	7.13277777777778	0.503125455594169
2019-05-24	W	11.065	0.246539411892931
2019-05-25	CK	6.41590277777778	0.678920692799109
2019-05-25	W	10.7332638888889	0.246021743621614
2019-05-26	CK	4.40548611111111	0.734608820568586
2019-05-26	W	9.38256944444444	0.444796858593422
2019-05-27	CK	4.80895833333333	0.568325785792602
2019-05-27	W	9.60680555555555	0.436749650948371
2019-05-28	CK	6.53618055555556	0.462027929068604
2019-05-28	W	10.7280555555556	0.25607344454522
2019-05-29	CK	6.38736111111111	0.649372383032959
2019-05-29	W	10.6088194444444	0.214059674518014
2019-05-30	CK	6.860625	0.480767290526984
2019-05-30	W	10.9797222222222	0.198038719269717
2019-05-31	CK	7.09416666666667	0.580429674544932
2019-05-31	W	10.9704861111111	0.190857185470256
2019-06-01	CK	5.77972222222222	0.673128666591126
2019-06-01	W	10.1029166666667	0.277166536473343
2019-06-02	CK	7.51604166666667	0.47197350933894
2019-06-02	W	11.3725	0.253977114794323
2019-06-03	CK	8.02020833333333	0.546967376089916
2019-06-03	W	11.6869444444444	0.309739402985061
2019-06-04	CK	7.48798611111111	0.599130431193556
2019-06-04	W	11.4815277777778	0.320771865072014
2019-06-05	CK	7.81381944444444	0.54307965928794
2019-06-05	W	11.6977777777778	0.355317360105166
2019-06-06	CK	7.19277777777778	0.58200449765209
2019-06-06	W	11.2811111111111	0.276242437142475
2019-06-07	CK	9.39173611111111	0.395572289832402
2019-06-07	W	12.66	0.412985242495109
2019-06-08	CK	9.71006944444444	0.497652866091014
2019-06-08	W	13.0013888888889	0.527303293396927
2019-06-09	CK	8.97055555555556	0.556867313125024
2019-06-09	W	12.7350694444444	0.496417476235119
2019-06-10	CK	8.75097222222222	0.473127613205677
2019-06-10	W	12.5427083333333	0.342866859577927
2019-06-11	CK	9.53270833333333	0.478293178932485
2019-06-11	W	13.2227083333333	0.565380200831628
2019-06-12	CK	9.94090277777778	0.444353318656511
2019-06-12	W	13.5397222222222	0.523460009085119
2019-06-13	CK	12.05875	0.369975142901435
2019-06-13	W	15.5528472222222	0.994354576214177
2019-06-14	CK	10.4811805555556	0.612631454646238
2019-06-14	W	13.7961805555556	0.720422638603067
2019-06-15	CK	9.80527777777778	0.524999537170792
2019-06-15	W	13.3925	0.51339464578349
2019-06-16	CK	8.98958333333333	0.583711511681996
2019-06-16	W	12.8859027777778	0.348741400434144
2019-06-17	CK	9.37659722222222	0.511595527820219
2019-06-17	W	13.2345138888889	0.368282008536742
2019-06-18	CK	8.87722222222222	0.592236234313468
2019-06-18	W	12.995	0.300437826865821
2019-06-19	CK	9.82194444444444	0.444637698960118
2019-06-19	W	13.6902777777778	0.391856386665503
2019-06-20	CK	11.4561111111111	0.373708888889121
2019-06-20	W	14.91625	0.696859119635812
2019-06-21	CK	12.6821527777778	0.372708884729621
2019-06-21	W	15.6479861111111	0.803598242004391
2019-06-22	CK	13.5841666666667	0.392649316855024
2019-06-22	W	16.5093055555556	0.980628782686679
2019-06-23	CK	11.8991666666667	0.546474386628032
2019-06-23	W	14.8244444444444	0.576190574411458
2019-06-24	CK	12.4869444444444	0.420119477474744
2019-06-24	W	15.4422222222222	0.62956457808463
2019-06-25	CK	12.7935416666667	0.439207848760443
2019-06-25	W	15.8836111111111	0.727539754134749
2019-06-26	CK	11.2186805555556	0.577277397907625
2019-06-26	W	14.5880555555556	0.375758514103706
2019-06-27	CK	9.49527777777778	0.628133738717031
2019-06-27	W	13.4988194444444	0.275693523910442
2019-06-28	CK	9.451875	0.507226274478889
2019-06-28	W	13.6404861111111	0.273454707408681
2019-06-29	CK	9.50576388888889	0.547800752577668
2019-06-29	W	13.9205555555556	0.202938657750658
2019-06-30	CK	10.7190277777778	0.428313028847805
2019-06-30	W	14.8351388888889	0.174160269206767
2019-07-01	CK	12.2775	0.431055966084254
2019-07-01	W	15.8886805555556	0.313152056822807
2019-07-02	CK	12.2347916666667	0.481290460272591
2019-07-02	W	15.8340972222222	0.266015110076896
2019-07-03	CK	12.6161111111111	0.439144870940067
2019-07-03	W	16.2377777777778	0.287837818307943
2019-07-04	CK	11.8877083333333	0.476885634731264
2019-07-04	W	15.7939583333333	0.167272830710503
2019-07-05	CK	12.9609722222222	0.470459264792865
2019-07-05	W	16.5925	0.255817835378226
2019-07-06	CK	13.2133333333333	0.459251214215583
2019-07-06	W	16.8695138888889	0.32335465244284
2019-07-07	CK	11.3040972222222	0.666150246292659
2019-07-07	W	15.7369444444444	0.210421745780818
2019-07-08	CK	9.75541666666667	0.536692043137692
2019-07-08	W	14.4657638888889	0.530311683835044
2019-07-09	CK	10.5785416666667	0.468698367676781
2019-07-09	W	14.9774305555556	0.485691341576528
2019-07-10	CK	11.9448611111111	0.449898735998486
2019-07-10	W	15.9230555555556	0.265743137271525
2019-07-11	CK	11.1561805555556	0.528488401628973
2019-07-11	W	15.3598611111111	0.309733194691249
2019-07-12	CK	11.5261805555556	0.487747548964982
2019-07-12	W	15.8006944444444	0.327630521466119
2019-07-13	CK	12.034375	0.526767029079904
2019-07-13	W	16.1085416666667	0.290569335386361
2019-07-14	CK	12.3226388888889	0.530632238101787
2019-07-14	W	16.2030555555556	0.296648721669463
2019-07-15	CK	12.2552777777778	0.578642172191749
2019-07-15	W	16.4535416666667	0.268512355003895
2019-07-16	CK	11.8558333333333	0.560835021843594
2019-07-16	W	16.1375694444444	0.39176072567884
2019-07-17	CK	12.8565972222222	0.530034013958929
2019-07-17	W	16.8965277777778	0.228207339873964
2019-07-18	CK	12.0131944444444	0.589775724673451
2019-07-18	W	16.5163194444444	0.288486517235673
2019-07-19	CK	12.1319444444444	0.407180792444611
2019-07-19	W	16.3123611111111	0.439981417976603
2019-07-20	CK	12.3715277777778	0.457831909095729
2019-07-20	W	16.4765972222222	0.396607442756908
2019-07-21	CK	12.0686111111111	0.548015343265565
2019-07-21	W	16.4811111111111	0.366356245957269
2019-07-22	CK	11.4826388888889	0.467528405111805
2019-07-22	W	16.1064583333333	0.560830037888926
2019-07-23	CK	12.2634027777778	0.504464297458663
2019-07-23	W	16.7017361111111	0.38937808844592
2019-07-24	CK	12.7702083333333	0.452128544077419
2019-07-24	W	17.0036111111111	0.388293507509117
2019-07-25	CK	12.7418055555556	0.502883253348809
2019-07-25	W	17.0634722222222	0.376795808735551
2019-07-26	CK	12.7252083333333	0.510602344424016
2019-07-26	W	16.986875	0.395757522783388
2019-07-27	CK	13.3853472222222	0.565392837104863
2019-07-27	W	17.38	0.346294868682379
2019-07-28	CK	12.4040972222222	0.665410423619027
2019-07-28	W	16.790625	0.444296958470677
2019-07-29	CK	12.7392361111111	0.550982212684495
2019-07-29	W	16.9727777777778	0.527533665981205
2019-07-30	CK	13.70125	0.483256897658498
2019-07-30	W	17.6800694444444	0.388718517367772
2019-07-31	CK	13.1789583333333	0.552826199925272
2019-07-31	W	17.5068055555556	0.427705331821107
2019-08-01	CK	12.3949305555556	0.605106014899421
2019-08-01	W	17.0860416666667	0.626106189838094
2019-08-02	CK	12.4579166666667	0.55856966614388
2019-08-02	W	17.11375	0.563237862020086
2019-08-03	CK	11.50125	0.54971256224128
2019-08-03	W	16.5063194444444	0.709601803182307
2019-08-04	CK	12.1876388888889	0.486361679386645
2019-08-04	W	16.915625	0.627393644519264
2019-08-05	CK	11.9172916666667	0.572814364463345
2019-08-05	W	16.7325	0.687047899539452
2019-08-06	CK	11.8288194444444	0.54537953449392
2019-08-06	W	16.6319444444444	0.768222897481179
2019-08-07	CK	12.5620833333333	0.54473844877632
2019-08-07	W	17.1439583333333	0.707095343160619
2019-08-08	CK	12.3038888888889	0.567431233607358
2019-08-08	W	16.9242361111111	0.687237952990689
2019-08-09	CK	11.0199305555556	0.611551850993578
2019-08-09	W	16.0665972222222	0.93907098685012
2019-08-10	CK	10.9811111111111	0.458260220016372
2019-08-10	W	15.5527777777778	0.978901267943586
2019-08-11	CK	11.8203472222222	0.449898214667984
2019-08-11	W	16.365	0.810400278977573
2019-08-12	CK	12.1797222222222	0.58801813476018
2019-08-12	W	16.8413194444444	0.704142797045357
2019-08-13	CK	11.4309722222222	0.549938457409567
2019-08-13	W	16.0105555555556	0.946770152497189
2019-08-14	CK	11.3070138888889	0.501076805141536
2019-08-14	W	16.0241666666667	0.868698664529063
2019-08-15	CK	11.5853472222222	0.463160000641137
2019-08-15	W	16.2404861111111	0.868781037427666
2019-08-16	CK	12.3380555555556	0.530531986490502
2019-08-16	W	16.9259722222222	0.663038565969498
2019-08-17	CK	11.8961417322835	0.584500220845567
2019-08-17	W	16.5225984251969	0.745933968562771
2019-08-18	CK	12.4745714285714	0.578135817951533
2019-08-18	W	16.7034285714286	0.773322680236981
2019-08-19	CK	13.5017361111111	0.606810114949402
2019-08-19	W	17.3541666666667	0.544828824886747
2019-08-20	CK	12.4005555555556	0.609550620335412
2019-08-20	W	16.7772222222222	0.639415386988311
2019-08-21	CK	12.7558333333333	0.551872439901941
2019-08-21	W	17.2157638888889	0.521839484461382
2019-08-22	CK	13.6011111111111	0.528343431932121
2019-08-22	W	17.8836805555556	0.37409558199605
2019-08-23	CK	13.4228472222222	0.576903435250543
2019-08-23	W	17.8584722222222	0.341034937299038
2019-08-24	CK	13.7059722222222	0.521163521397765
2019-08-24	W	18.0827777777778	0.353044721806533
2019-08-25	CK	13.7126388888889	0.577541741219141
2019-08-25	W	17.9219444444444	0.400466268433995
2019-08-26	CK	12.7932638888889	0.629328400909641
2019-08-26	W	17.2326388888889	0.577035671789858
2019-08-27	CK	12.7122916666667	0.503359397878891
2019-08-27	W	17.2549305555556	0.605882952291589
2019-08-28	CK	13.4558333333333	0.469373528515739
2019-08-28	W	17.7748611111111	0.494211814056849
2019-08-29	CK	12.8173611111111	0.584387050185501
2019-08-29	W	17.3235416666667	0.607958900403879
2019-08-30	CK	12.3095138888889	0.570648212821546
2019-08-30	W	16.8656944444444	0.758618399635755
2019-08-31	CK	11.2485416666667	0.615278406366595
2019-08-31	W	16.3634722222222	0.931577827965385
2019-09-01	CK	10.9295138888889	0.588226041022987
2019-09-01	W	15.7424305555556	0.981649508874633
2019-09-02	CK	11.9785416666667	0.583901123150996
2019-09-02	W	16.8197916666667	0.790513281962603
2019-09-03	CK	11.4736111111111	0.569917278780118
2019-09-03	W	16.3504166666667	0.861468398658038
2019-09-04	CK	10.9097916666667	0.615012895560646
2019-09-04	W	15.7108333333333	0.965093565326933
2019-09-05	CK	11.5767361111111	0.55142015658791
2019-09-05	W	16.36875	0.882569948640436
2019-09-06	CK	11.2119444444444	0.573894711872791
2019-09-06	W	15.988125	0.980580246174181
2019-09-07	CK	11.669375	0.522438552094135
2019-09-07	W	16.4021527777778	0.941721435101128
2019-09-08	CK	12.0548611111111	0.547858145063216
2019-09-08	W	16.8382638888889	0.832821551735725
2019-09-09	CK	11.9215277777778	0.523180317995703
2019-09-09	W	16.5654166666667	0.920989528756258
2019-09-10	CK	11.5160416666667	0.599158690573441
2019-09-10	W	16.5274305555556	0.907334476608606
2019-09-11	CK	11.6274305555556	0.535789167105474
2019-09-11	W	16.4802083333333	0.965649565356452
2019-09-12	CK	10.8459027777778	0.637871655210584
2019-09-12	W	15.9183333333333	1.07814313156432
2019-09-13	CK	9.67513888888889	0.611668136666262
2019-09-13	W	15.1864583333333	1.29973286689738
2019-09-14	CK	10.1788888888889	0.547947058678503
2019-09-14	W	15.0107638888889	1.12670588059963
2019-09-15	CK	10.0802777777778	0.574768210666944
2019-09-15	W	14.8150694444444	1.18579941159345
2019-09-16	CK	10.0475	0.630371752419214
2019-09-16	W	15.2613888888889	1.24219603395924
2019-09-17	CK	9.49472222222222	0.61783988861992
2019-09-17	W	14.60875	1.32436993745718
2019-09-18	CK	8.77541666666667	0.605205698034439
2019-09-18	W	14.2843055555556	1.39819786001568
2019-09-19	CK	8.225625	0.548050665296789
2019-09-19	W	13.1994444444444	1.50612705912465
2019-09-20	CK	7.21326388888889	0.606860681152543
2019-09-20	W	11.8724305555556	1.6374948535225
2019-09-21	CK	6.61715277777778	0.64840193485441
2019-09-21	W	11.24	1.79106096350177
2019-09-22	CK	7.04402777777778	0.599690736037644
2019-09-22	W	11.8241666666667	1.6838900829386
2019-09-23	CK	7.98819444444444	0.572697765419925
2019-09-23	W	12.7095138888889	1.50762347786517
2019-09-24	CK	7.34958333333333	0.660247798382864
2019-09-24	W	12.1974305555556	1.52551348709253
2019-09-25	CK	6.63340277777778	0.594639380446889
2019-09-25	W	11.2220833333333	1.74167499725154
2019-09-26	CK	6.44465277777778	0.580293992474421
2019-09-26	W	11.0352777777778	1.80188822290252
2019-09-27	CK	5.79993055555556	0.638278834125866
2019-09-27	W	10.4131944444444	1.90426257866526
2019-09-28	CK	5.77791666666667	0.638301786528475
2019-09-28	W	10.4650694444444	1.87446282259631
2019-09-29	CK	5.63555555555556	0.627641628969389
2019-09-29	W	10.4767361111111	1.79267869409007
2019-09-30	CK	5.71791666666667	0.678503703387969
2019-09-30	W	10.5722222222222	1.8348190831472
2019-10-01	CK	5.92680555555556	0.661665022129972
2019-10-01	W	10.7571527777778	1.69297244389526
2019-10-02	CK	6.72604166666667	0.639626806500358
2019-10-02	W	11.539375	1.56152656715046
2019-10-03	CK	6.87916666666667	0.638306478952338
2019-10-03	W	11.7436111111111	1.49419097850106
2019-10-04	CK	6.30055555555556	0.627888358940441
2019-10-04	W	10.8913194444444	1.60580532769745
2019-10-05	CK	5.96736111111111	0.661284314364367
2019-10-05	W	10.61	1.72068496849928
2019-10-06	CK	5.35798611111111	0.688022324556098
2019-10-06	W	9.54736111111111	1.39055573791773
2019-10-07	CK	5.78826388888889	0.589883931789584
2019-10-07	W	10.3247916666667	1.62381594436965
2019-10-08	CK	6.050625	0.640141966972462
2019-10-08	W	11.0054166666667	1.56473396775696
2019-10-09	CK	4.69479166666667	0.685511244483279
2019-10-09	W	9.36493055555556	1.58999521319491
2019-10-10	CK	3.60256944444444	0.659818032988536
2019-10-10	W	8.21041666666667	1.94057097716931
2019-10-11	CK	3.50743055555556	0.689823318623984
2019-10-11	W	8.14020833333333	0.281925145108188
2019-10-12	CK	3.3825	0.720316486335523
2019-10-12	W	7.97736111111111	0.2664286599822
2019-10-13	CK	1.88923611111111	0.817541740372415
2019-10-13	W	6.52722222222222	0.263530311935159
2019-10-14	CK	2.860625	0.721129340827578
2019-10-14	W	7.44569444444444	0.339466924902426
2019-10-15	CK	2.48277777777778	0.719028110543509
2019-10-15	W	7.17875	0.297457778470433
2019-10-16	CK	1.92958333333333	0.733923032804171
2019-10-16	W	6.67583333333333	0.281564513216564
2019-10-17	CK	0.882083333333333	0.754206052127051
2019-10-17	W	5.84402777777778	0.358493201579477
2019-10-18	CK	0.275	0.817128877314468
2019-10-18	W	4.96555555555556	0.293579006904024
2019-10-19	CK	-0.143333333333333	0.759324287972373
2019-10-19	W	4.684375	0.271251715659932
2019-10-20	CK	0.411111111111111	0.786170052838731
2019-10-20	W	5.53638888888889	0.205259344310517
2019-10-21	CK	0.785972222222222	0.773879955059949
2019-10-21	W	5.66152777777778	0.2441818623781
2019-10-22	CK	1.85361111111111	0.732115966826059
2019-10-22	W	6.61798611111111	1.37645837373398
2019-10-23	CK	1.12034722222222	0.798135348170248
2019-10-23	W	5.75625	0.359268739881827
2019-10-24	CK	0.328611111111111	0.766630255366383
2019-10-24	W	5.01416666666667	0.335483598713859
2019-10-25	CK	-0.124305555555556	0.751846485126441
2019-10-25	W	4.78055555555556	0.365217337480761
2019-10-26	CK	-0.462430555555556	0.800698322452544
2019-10-26	W	3.65111111111111	0.278690551823006
2019-10-27	CK	-0.912013888888889	0.768445584119524
2019-10-27	W	3.05604166666667	0.247246287105556
2019-10-28	CK	-1.02576388888889	0.732360755183005
2019-10-28	W	3.03215277777778	0.241221454036926
2019-10-29	CK	-1.125	0.732622525927506
2019-10-29	W	3.033125	0.201891041950324
2019-10-30	CK	-1.14527777777778	0.72493538213571
2019-10-30	W	3.25048611111111	0.20391345997704
2019-10-31	CK	-1.185625	0.706492894575395
2019-10-31	W	3.30638888888889	0.225677258367504
2019-11-01	CK	-1.15972222222222	0.695913454926462
2019-11-01	W	3.87395833333333	0.231956400547544
2019-11-02	CK	-1.30006944444444	0.729720348371937
2019-11-02	W	3.10423611111111	0.199549157221915
2019-11-03	CK	-1.32222222222222	0.708977791546115
2019-11-03	W	2.979375	0.258137174754483
2019-11-04	CK	-1.37965277777778	0.711069698893964
2019-11-04	W	2.91916666666667	0.252622110484395
2019-11-05	CK	-1.34444444444444	0.69429302747397
2019-11-05	W	3.19875	0.291181096580218
2019-11-06	CK	-1.44944444444444	0.699868858795675
2019-11-06	W	2.88722222222222	0.273820618580814
2019-11-07	CK	-1.28416666666667	0.686674972240702
2019-11-07	W	3.80277777777778	1.25322715375646
2019-11-08	CK	-1.54854166666667	0.701861818005563
2019-11-08	W	2.98416666666667	0.201266694782919
2019-11-09	CK	-1.33763888888889	0.675992359729136
2019-11-09	W	3.52486111111111	1.45609484598385
2019-11-10	CK	-1.80888888888889	0.758586496402111
2019-11-10	W	2.32409722222222	0.115580546546791
2019-11-11	CK	-1.77826388888889	0.71562853868999
2019-11-11	W	2.249375	0.171932656497243
2019-11-12	CK	-1.815625	0.697832473155469
2019-11-12	W	2.33986111111111	0.147024950451902
2019-11-13	CK	-2.14097222222222	0.78957533902544
2019-11-13	W	1.87958333333333	0.127463837447428
2019-11-14	CK	-2.58875	0.85209017281017
2019-11-14	W	1.19222222222222	0.148019408400395
2019-11-15	CK	-2.356875	0.778464681485433
2019-11-15	W	1.22486111111111	0.225133135098714
2019-11-16	CK	-2.08708333333333	0.7370310927591
2019-11-16	W	1.65930555555556	0.339996810968311
2019-11-17	CK	-2.24083333333333	0.786379740165852
2019-11-17	W	1.85881944444444	0.356164910993312
2019-11-18	CK	-3.0175	0.904313113513443
2019-11-18	W	1.16465277777778	0.211808433242949
2019-11-19	CK	-3.20527777777778	0.899781167132793
2019-11-19	W	0.702638888888889	0.170277656624431
2019-11-20	CK	-2.61152777777778	0.787121461996438
2019-11-20	W	0.935486111111111	0.180804773694844
2019-11-21	CK	-3.22756944444444	0.870410474690462
2019-11-21	W	0.658958333333333	0.201949045365083
2019-11-22	CK	-2.79701388888889	0.800509900703579
2019-11-22	W	0.818541666666667	0.209910926315078
2019-11-23	CK	-2.77583333333333	0.797485283586256
2019-11-23	W	0.893263888888889	0.245549671342758
2019-11-24	CK	-2.44680555555556	0.776343768035071
2019-11-24	W	1.38875	0.400023337019632
2019-11-25	CK	-3.21583333333333	0.857997462329077
2019-11-25	W	1.06972222222222	0.339891109200701
2019-11-26	CK	-3.41305555555556	0.844248230801455
2019-11-26	W	0.865208333333333	0.291649099265187
2019-11-27	CK	-2.90590277777778	0.760082739113865
2019-11-27	W	1.11791666666667	0.301815110806452
2019-11-28	CK	-3.32986111111111	0.839019924084659
2019-11-28	W	0.997986111111111	0.284125408640655
2019-11-29	CK	-3.21048611111111	0.803610196634217
2019-11-29	W	1.00604166666667	0.27192684730232
2019-11-30	CK	-3.12694444444444	0.7821381708064
2019-11-30	W	1.13590277777778	0.314773278169415
2019-12-01	CK	-3.70916666666667	0.804666552026669
2019-12-01	W	0.892777777777778	0.275337546340352
2019-12-02	CK	-5.35833333333333	0.924945597210798
2019-12-02	W	-0.146111111111111	0.186693952159615
2019-12-03	CK	-5.97020833333333	0.965962537051305
2019-12-03	W	-0.781805555555556	0.163499308097268
2019-12-04	CK	-6.286875	0.963936559209434
2019-12-04	W	-1.17798611111111	0.20339971135607
2019-12-05	CK	-6.15548611111111	0.932846446068352
2019-12-05	W	-1.314375	0.19494146547469
2019-12-06	CK	-6.45715277777778	0.959693786752711
2019-12-06	W	-1.58131944444444	0.224572972258077
2019-12-07	CK	-6.43506944444444	0.939637518786299
2019-12-07	W	-1.66319444444444	0.234415467471211
2019-12-08	CK	-6.395625	0.904258047008701
2019-12-08	W	-1.72756944444444	0.241437518853464
2019-12-09	CK	-6.69416666666667	0.918871785820091
2019-12-09	W	-1.89104166666667	0.2794687142392
2019-12-10	CK	-6.90777777777778	0.92119231823855
2019-12-10	W	-2.01861111111111	0.302055173762012
2019-12-11	CK	-7.10319444444444	0.935316874480179
2019-12-11	W	-2.14145833333333	0.32873284218136
2019-12-12	CK	-7.43319444444444	0.929682089185676
2019-12-12	W	-2.35256944444444	0.34700454519399
2019-12-13	CK	-7.44625	0.926279724958978
2019-12-13	W	-2.40694444444444	0.355642179509878
2019-12-14	CK	-7.18069444444444	0.859457874031976
2019-12-14	W	-2.35291666666667	0.366644579540757
2019-12-15	CK	-5.86590277777778	0.738376272952745
2019-12-15	W	-1.66493055555556	0.276193661081567
2019-12-16	CK	-5.78881944444444	0.816411832425733
2019-12-16	W	-1.63222222222222	0.1975657111431
2019-12-17	CK	-5.64548611111111	0.775456432480103
2019-12-17	W	-1.54694444444444	0.179621535052918
2019-12-18	CK	-6.63958333333333	0.926675047673497
2019-12-18	W	-2.086875	0.20547497612511
2019-12-19	CK	-7.9575	0.945123447451214
2019-12-19	W	-2.75833333333333	0.325754225179123
2019-12-20	CK	-8.39701388888889	0.907012890800574
2019-12-20	W	-3.01013888888889	0.39511539017545
2019-12-21	CK	-8.72645833333333	0.909409347426926
2019-12-21	W	-3.23722222222222	0.404856398734831
2019-12-22	CK	-8.86201388888889	0.881307841737286
2019-12-22	W	-3.38208333333333	0.402182065321144
2019-12-23	CK	-7.74694444444444	0.783283790522712
2019-12-23	W	-2.72652777777778	0.343451081998828
2019-12-24	CK	-7.49847222222222	0.787352595882592
2019-12-24	W	-2.62541666666667	0.302573177593803
2019-12-25	CK	-7.75236111111111	0.806985671983713
2019-12-25	W	-2.80888888888889	0.281242355291623
2019-12-26	CK	-9.11513888888889	0.867952421361709
2019-12-26	W	-3.66923611111111	0.334443550432544
2019-12-27	CK	-9.65909722222222	0.878178737481885
2019-12-27	W	-3.98201388888889	0.404819007482905
2019-12-28	CK	-9.34506944444444	0.80865209216274
2019-12-28	W	-3.85763888888889	0.412473548950325
2019-12-29	CK	-9.07777777777778	0.780509521703696
2019-12-29	W	-3.72083333333333	0.38787816531627
2019-12-30	CK	-9.1775	0.773933846691553
2019-12-30	W	-3.81395833333333	0.415726081492151
2019-12-31	CK	-8.85555555555556	0.824042287367633
2019-12-31	W	-3.59715277777778	0.456204121258144
2020-01-01	CK	-8.20576388888889	0.846749759340915
2020-01-01	W	-3.20375	0.419064836577418
2020-01-02	CK	-8.33590277777778	0.790522986724832
2020-01-02	W	-3.60145833333333	0.218310482176387
2020-01-03	CK	-7.12347222222222	0.712805809737711
2020-01-03	W	-2.80888888888889	0.109408756793504
2020-01-04	CK	-8.27166666666667	0.80403436770296
2020-01-04	W	-3.70145833333333	0.0491153466817035
2020-01-05	CK	-6.80666666666667	0.685912662893888
2020-01-05	W	-2.71131944444444	0.0167544147131428
2020-01-06	CK	-6.53722222222222	0.672065868772817
2020-01-06	W	-2.63416666666667	0.0861738496062877
2020-01-07	CK	-7.73215277777778	0.765734117371233
2020-01-07	W	-3.45090277777778	0.19701218901167
2020-01-08	CK	-8.161875	0.781202046560707
2020-01-08	W	-3.77555555555556	0.180661989344359
2020-01-09	CK	-7.14368055555556	0.726193957428247
2020-01-09	W	-3.00354166666667	0.17052807119856
2020-01-10	CK	-6.85381944444444	0.706085610451557
2020-01-10	W	-2.82847222222222	0.220782872369721
2020-01-11	CK	-8.34923611111111	0.780986563094926
2020-01-11	W	-3.94277777777778	0.372126130608452
2020-01-12	CK	-8.78152777777778	0.745123789045686
2020-01-12	W	-4.27604166666667	0.34663254171701
2020-01-13	CK	-8.858125	0.733992539173397
2020-01-13	W	-4.27472222222222	0.343300086694101
2020-01-14	CK	-8.32979166666667	0.702473910367251
2020-01-14	W	-3.92083333333333	0.334716404718668
2020-01-15	CK	-7.56458333333333	0.660611470921051
2020-01-15	W	-3.43861111111111	0.293529748259009
2020-01-16	CK	-7.64493055555556	0.65091338080218
2020-01-16	W	-3.54458333333333	0.349356897258921
2020-01-17	CK	-8.52576388888889	0.698394545356905
2020-01-17	W	-4.30819444444444	0.403585469567121
2020-01-18	CK	-8.52131944444444	0.70715369693745
2020-01-18	W	-4.28256944444444	0.401178598823703
2020-01-19	CK	-9.43090277777778	0.741378267884227
2020-01-19	W	-5.01708333333333	0.450683380872976
2020-01-20	CK	-9.29326388888889	0.661354924416554
2020-01-20	W	-4.91548611111111	0.438380831772015
2020-01-21	CK	-9.250625	0.661673270206007
2020-01-21	W	-4.86520833333333	0.455601530186333
2020-01-22	CK	-9.42604166666667	0.674785286051476
2020-01-22	W	-4.99555555555556	0.492651022972173
2020-01-23	CK	-9.310625	0.654730370780637
2020-01-23	W	-4.94611111111111	0.511093725067454
2020-01-24	CK	-8.42319444444444	0.649359894720064
2020-01-24	W	-4.23444444444444	0.488000068868195
2020-01-25	CK	-9.13152777777778	0.688627203493609
2020-01-25	W	-4.86333333333333	0.563801013628891
2020-01-26	CK	-9.42048611111111	0.685394195942966
2020-01-26	W	-5.14638888888889	0.588435532511115
2020-01-27	CK	-10.1661805555556	0.71022622357994
2020-01-27	W	-5.75506944444444	0.652115896467347
2020-01-28	CK	-10.1847916666667	0.693727156468253
2020-01-28	W	-5.76743055555556	0.670362355995551
2020-01-29	CK	-10.6149305555556	0.70514763521675
2020-01-29	W	-6.12111111111111	0.718758891294084
2020-01-30	CK	-10.8902083333333	0.710499800749581
2020-01-30	W	-6.36159722222222	0.759815377580333
2020-01-31	CK	-10.4529861111111	0.669465341685326
2020-01-31	W	-6.0575	0.755897686656667
2020-02-01	CK	-9.59736111111111	0.636775345180349
2020-02-01	W	-5.40270833333333	0.716653042700559
2020-02-02	CK	-10.1536111111111	0.654549300529793
2020-02-02	W	-5.93548611111111	0.75078094094312
2020-02-03	CK	-10.6249305555556	0.682721831209196
2020-02-03	W	-6.37763888888889	0.794522288756649
2020-02-04	CK	-10.3541666666667	0.658161607090001
2020-02-04	W	-6.17430555555556	0.79909569336071
2020-02-05	CK	-10.0884722222222	0.653690237458719
2020-02-05	W	-6.02833333333333	0.803009355348424
2020-02-06	CK	-10.16625	0.649487914686474
2020-02-06	W	-6.13604166666667	0.821047585676869
2020-02-07	CK	-10.0079166666667	0.635759683001213
2020-02-07	W	-6.05923611111111	0.825336362874384
2020-02-08	CK	-9.72284722222222	0.6392772631326
2020-02-08	W	-5.84875	0.828230484132609
2020-02-09	CK	-9.47215277777778	0.633679147877051
2020-02-09	W	-5.68555555555556	0.815823298400959
2020-02-10	CK	-9.43729166666667	0.637636897504065
2020-02-10	W	-5.68194444444444	0.829008527180944
2020-02-11	CK	-9.39055555555556	0.620217412001174
2020-02-11	W	-5.69048611111111	0.834599849997024
2020-02-12	CK	-8.831875	0.59415028201051
2020-02-12	W	-5.24798611111111	0.812509384178687
2020-02-13	CK	-8.24715277777778	0.567376347742958
2020-02-13	W	-4.75708333333333	0.789762433608312
2020-02-14	CK	-8.69534722222222	0.606724678011941
2020-02-14	W	-5.125	0.825965773775084
2020-02-15	CK	-10.0704166666667	0.68939042048572
2020-02-15	W	-6.268125	0.941497578105778
2020-02-16	CK	-9.88131944444445	0.625894525994784
2020-02-16	W	-6.15270833333333	0.935033289770612
2020-02-17	CK	-8.95736111111111	0.570820883587738
2020-02-17	W	-5.40104166666667	2.33763792966177
2020-02-18	CK	-7.71777777777778	0.570460514697493
2020-02-18	W	-4.32	0.831147066878475
2020-02-19	CK	-8.009375	0.55121238324918
2020-02-19	W	-4.60194444444444	0.851760146281542
2020-02-20	CK	-7.32923611111111	0.584935411187887
2020-02-20	W	-4.00173611111111	0.823029856582348
2020-02-21	CK	-7.11541666666667	0.523077241416485
2020-02-21	W	-3.88534722222222	0.771518792451928
2020-02-22	CK	-6.77381944444444	0.543472586315169
2020-02-22	W	-3.62736111111111	0.760515330920865
2020-02-23	CK	-6.51590277777778	0.56313715798111
2020-02-23	W	-3.37611111111111	0.776478923684188
2020-02-24	CK	-5.55493055555556	0.490116405184962
2020-02-24	W	-2.71069444444444	0.646524243386528
2020-02-25	CK	-5.47541666666667	0.537693201752517
2020-02-25	W	-2.63875	0.644775405832843
2020-02-26	CK	-4.489375	0.492380191639113
2020-02-26	W	-1.90229166666667	0.523114849091826
2020-02-27	CK	-4.16819444444444	0.558071078926074
2020-02-27	W	-1.64076388888889	0.476786331911008
2020-02-28	CK	-4.74326388888889	0.562286280558233
2020-02-28	W	-2.13743055555556	0.558610865548073
2020-02-29	CK	-4.43777777777778	0.59041375238059
2020-02-29	W	-1.83729166666667	0.537142505907038
2020-03-01	CK	-3.90069444444444	0.584671667570606
2020-03-01	W	-1.46972222222222	0.461212070491338
2020-03-02	CK	-4.226875	0.572724273251358
2020-03-02	W	-1.67881944444444	1.13787126664792
2020-03-03	CK	-5.26631944444444	0.633704632581022
2020-03-03	W	-2.39159722222222	0.747957958212282
2020-03-04	CK	-5.55451388888889	0.600587356901155
2020-03-04	W	-2.65388888888889	0.823931030487279
2020-03-05	CK	-5.006875	0.572851450675808
2020-03-05	W	-2.35	0.746856045755896
2020-03-06	CK	-4.24340277777778	0.558098639088945
2020-03-06	W	-1.79333333333333	0.60059939080593
2020-03-07	CK	-3.93638888888889	0.554382771360684
2020-03-07	W	-1.59	0.529065007064446
2020-03-08	CK	-3.16645833333333	0.597376711082763
2020-03-08	W	-1.05333333333333	0.378972147595467
2020-03-09	CK	-4.21597222222222	0.646821629310984
2020-03-09	W	-1.71048611111111	0.565997132679098
2020-03-10	CK	-5.38722222222222	0.675023726732533
2020-03-10	W	-2.51006944444444	0.802653757734544
2020-03-11	CK	-5.28618055555556	0.704888934236945
2020-03-11	W	-2.496875	0.913541562260975
2020-03-12	CK	-4.60180555555556	0.657083539139469
2020-03-12	W	-1.95930555555556	0.720408876196432
2020-03-13	CK	-5.06993055555556	0.613421684367979
2020-03-13	W	-2.37305555555556	0.796286568631367
2020-03-14	CK	-4.68479166666667	0.62570689447884
2020-03-14	W	-2.11722222222222	0.756999630944994
2020-03-15	CK	-3.55944444444444	0.586204121780646
2020-03-15	W	-1.384375	0.51824968591116
2020-03-16	CK	-2.89375	0.537234156357424
2020-03-16	W	-0.962291666666667	0.356475435855422
2020-03-17	CK	-3.44986111111111	0.591971342540208
2020-03-17	W	-1.28291666666667	1.27942655111742
2020-03-18	CK	-2.38152777777778	0.564785800883938
2020-03-18	W	-0.717986111111111	0.21816027332405
2020-03-19	CK	-2.72451388888889	0.609753042606024
2020-03-19	W	-0.922986111111111	0.33465512668932
2020-03-20	CK	-2.37145833333333	0.581924825505723
2020-03-20	W	-0.736458333333333	0.272164517969173
2020-03-21	CK	-1.74243055555556	0.514877002191344
2020-03-21	W	-0.362013888888889	0.080022183915167
2020-03-22	CK	-1.64541666666667	0.509814414630431
2020-03-22	W	-0.251597222222222	1.28153607113729
2020-03-23	CK	-1.51958333333333	0.502893916252293
2020-03-23	W	-0.130416666666667	1.35825954276061
2020-03-24	CK	-1.32701388888889	0.45485598579951
2020-03-24	W	0.174166666666667	0.118937354459551
2020-03-25	CK	-1.42791666666667	0.50480744353982
2020-03-25	W	0.151319444444444	0.15566665971341
2020-03-26	CK	-1.28416666666667	0.47537012664886
2020-03-26	W	1.25756944444444	1.65572452140789
2020-03-27	CK	-1.47166666666667	0.536399476874421
2020-03-27	W	1.604375	1.64515870134067
2020-03-28	CK	-1.46618055555556	0.535566371997854
2020-03-28	W	1.55743055555556	1.64403366820532
2020-03-29	CK	-1.24173611111111	0.480302291207598
2020-03-29	W	2.679375	1.62583547000958
2020-03-30	CK	-1.17381944444444	0.478928669339929
2020-03-30	W	3.07097222222222	1.54994881779911
2020-03-31	CK	-1.616875	0.571613570930513
2020-03-31	W	2.06965277777778	1.44717357568653
2020-04-01	CK	-1.52208333333333	0.553134410575796
2020-04-01	W	1.80826388888889	1.25600931825846
2020-04-02	CK	-1.48222222222222	0.558319358975548
2020-04-02	W	2.25416666666667	1.48829827911004
2020-04-03	CK	-1.46611111111111	0.564139476767656
2020-04-03	W	1.94645833333333	0.99126520034938
2020-04-04	CK	-1.17923611111111	0.524226495602931
2020-04-04	W	2.68777777777778	1.63552011801618
2020-04-05	CK	-0.873333333333333	0.46687444092179
2020-04-05	W	3.52493055555556	1.63766579607322
2020-04-06	CK	-1.35118055555556	0.560417878841655
2020-04-06	W	2.57513888888889	1.60701028327518
2020-04-07	CK	-0.928055555555556	0.492036030545956
2020-04-07	W	2.916875	1.63448549122349
2020-04-08	CK	-1.11493055555556	0.522965452552307
2020-04-08	W	2.62819444444444	1.65574592367654
2020-04-09	CK	-0.770347222222222	0.465014358907164
2020-04-09	W	3.08215277777778	1.5950258887312
2020-04-10	CK	-0.992152777777778	0.5236141232015
2020-04-10	W	2.69888888888889	1.65175070773958
2020-04-11	CK	-0.792777777777778	0.515042957750312
2020-04-11	W	2.91555555555556	1.63152280453365
2020-04-12	CK	-0.815138888888889	0.527322559969022
2020-04-12	W	2.87486111111111	1.69201505802316
2020-04-13	CK	0.149791666666667	0.425001563419079
2020-04-13	W	4.18861111111111	1.54511283005672
2020-04-14	CK	0.523402777777778	0.401353036067584
2020-04-14	W	4.36430555555556	1.50133426751713
2020-04-15	CK	1.3675	0.382752068459061
2020-04-15	W	5.19673611111111	1.37071632678601
2020-04-16	CK	1.97638888888889	0.377388174709231
2020-04-16	W	5.98458333333333	1.2730782639744
2020-04-17	CK	0.197708333333333	0.545826220974301
2020-04-17	W	4.72694444444444	1.51843140124747
2020-04-18	CK	1.13347222222222	0.40751732955397
2020-04-18	W	5.113125	1.43329515480914
2020-04-19	CK	0.883958333333333	0.493259116474865
2020-04-19	W	4.86826388888889	1.47350071545661
2020-04-20	CK	1.14319444444444	0.466237487109921
2020-04-20	W	5.17673611111111	1.39791384568293
2020-04-21	CK	-0.164097222222222	0.575158424523661
2020-04-21	W	3.38555555555556	1.61964257120177
2020-04-22	CK	-0.709722222222222	0.5599478923544
2020-04-22	W	2.73305555555556	1.04016963337277
2020-04-23	CK	-0.424652777777778	0.555452364548399
2020-04-23	W	3.12	1.73555182843553
2020-04-24	CK	-0.475069444444444	0.54730251404104
2020-04-24	W	2.92986111111111	1.750993464157
2020-04-25	CK	-0.299930555555556	0.501909068753018
2020-04-25	W	3.03347222222222	1.69206652395097
2020-04-26	CK	0.646041666666667	0.455414362060256
2020-04-26	W	3.91819444444444	1.57110064084033
2020-04-27	CK	1.62993055555556	0.440065187362701
2020-04-27	W	5.14236111111111	1.35494504859672
2020-04-28	CK	1.26881944444444	0.489258392133855
2020-04-28	W	5.24236111111111	1.36998801025226
2020-04-29	CK	1.76291666666667	0.378745996986436
2020-04-29	W	5.39041666666667	1.34319914645622
2020-04-30	CK	2.39298611111111	0.399538466065491
2020-04-30	W	6.13923611111111	1.23155078145585
2020-05-01	CK	3.34270833333333	0.345285020809507
2020-05-01	W	6.99340277777778	1.06005737143505
2020-05-02	CK	4.13618055555556	0.340942798996401
2020-05-02	W	7.876875	0.937776440265798
2020-05-03	CK	4.33430555555556	0.372882971549147
2020-05-03	W	8.20479166666667	0.92881718820528
2020-05-04	CK	6.19256944444444	0.304451972515654
2020-05-04	W	9.79201388888889	0.644920401132402
2020-05-05	CK	6.36805555555556	0.356769961334205
2020-05-05	W	9.99909722222222	0.657498360061779
2020-05-06	CK	6.06791666666667	0.391651025963315
2020-05-06	W	9.53388888888889	0.663476021582268
2020-05-07	CK	3.71569444444444	0.581789117388997
2020-05-07	W	7.74166666666667	0.982963124387813
2020-05-08	CK	1.65326388888889	0.599127980118113
2020-05-08	W	5.70756944444444	1.3652547060776
2020-05-09	CK	1.96041666666667	0.485381661178027
2020-05-09	W	5.49048611111111	1.3387868895158
2020-05-10	CK	2.76909722222222	0.47761352165384
2020-05-10	W	6.84645833333333	1.09860288056108
2020-05-11	CK	2.380625	0.453353434486175
2020-05-11	W	6.08569444444444	1.16964213485256
2020-05-12	CK	3.67041666666667	0.441443814067716
2020-05-12	W	7.76284722222222	0.809116046839358
2020-05-13	CK	4.29590277777778	0.448039319357641
2020-05-13	W	8.51965277777778	0.539315526943251
2020-05-14	CK	2.93125	0.548438313280528
2020-05-14	W	7.29576388888889	0.794766801111103
2020-05-15	CK	2.31930555555556	0.567742763832327
2020-05-15	W	7.04013888888889	0.868354494020031
2020-05-16	CK	2.98868055555556	0.460834328360779
2020-05-16	W	7.37993055555556	0.776068667398031
2020-05-17	CK	4.65701388888889	0.406719793429081
2020-05-17	W	8.96854166666667	0.348209092248588
2020-05-18	CK	5.59590277777778	0.456461857993299
2020-05-18	W	9.73319444444444	0.13385615871362
2020-05-19	CK	4.70465277777778	0.601655685874087
2020-05-19	W	8.85569444444444	0.29888131481996
2020-05-20	CK	5.12673611111111	0.442492693033443
2020-05-20	W	9.04402777777778	0.359279439119786
2020-05-21	CK	5.90201388888889	0.468288186755113
2020-05-21	W	9.73083333333333	0.175211330043294
2020-05-22	CK	7.19055555555556	0.420497456967422
2020-05-22	W	10.7867361111111	0.209296938367302
2020-05-23	CK	6.04854166666667	0.597710147620816
2020-05-23	W	10.003125	0.0882943094149944
2020-05-24	CK	5.079375	0.614432435309565
2020-05-24	W	9.13791666666667	0.317867945890976
2020-05-25	CK	5.43895833333333	0.553951721674795
2020-05-25	W	9.48298611111111	0.306013689292122
2020-05-26	CK	4.43680555555556	0.620075560370717
2020-05-26	W	8.79215277777778	0.455918014223126
2020-05-27	CK	3.63367647058824	0.639942410749344
2020-05-27	W	8.15102941176471	0.631447328038908
2020-05-28	CK	3.93631944444444	0.596805343103786
2020-05-28	W	8.29888888888889	0.603322637978138
2020-05-29	CK	3.59430555555556	0.63546843063225
2020-05-29	W	8.12819444444444	0.621057295875783
2020-05-30	CK	4.44083333333333	0.504318026378518
2020-05-30	W	8.75951388888889	0.508805611417568
2020-05-31	CK	6.14979166666667	0.452289995771035
2020-05-31	W	10.063125	0.203800385519331
2020-06-01	CK	6.73368055555556	0.489963315816144
2020-06-01	W	10.4888194444444	0.113079758633579
2020-06-02	CK	5.34131944444444	0.631375747302479
2020-06-02	W	9.40708333333333	0.347919511081926
2020-06-03	CK	6.06368055555556	0.465311985250954
2020-06-03	W	9.99888888888889	0.237469364800494
2020-06-04	CK	7.10847222222222	0.487308019699583
2020-06-04	W	10.6803472222222	0.12490093328687
2020-06-05	CK	7.57236111111111	0.445748422901594
2020-06-05	W	10.9990277777778	0.125547084366287
2020-06-06	CK	7.13111111111111	0.526852799777073
2020-06-06	W	10.7304166666667	0.102574128428745
2020-06-07	CK	6.25986111111111	0.578114539010433
2020-06-07	W	10.2080555555556	0.205172212335714
2020-06-08	CK	6.49722222222222	0.469797985208905
2020-06-08	W	10.1663194444444	0.283184172019056
2020-06-09	CK	7.93409722222222	0.399487140047707
2020-06-09	W	11.1529166666667	0.139648430597823
2020-06-10	CK	7.88916666666667	0.480037008462676
2020-06-10	W	11.1606944444444	0.169536947750396
2020-06-11	CK	7.78284722222222	0.433754444835824
2020-06-11	W	10.9372222222222	0.149488201732449
2020-06-12	CK	9.12076388888889	0.3987336086013
2020-06-12	W	11.9279166666667	0.30409562066114
2020-06-13	CK	8.73145833333333	0.505687381857616
2020-06-13	W	11.6522222222222	0.273243796763584
2020-06-14	CK	8.51868055555556	0.452323373307011
2020-06-14	W	11.5239583333333	0.160992568875065
2020-06-15	CK	9.15770833333333	0.485658915420793
2020-06-15	W	12.0750694444444	0.324780891116518
2020-06-16	CK	7.62930555555556	0.578263552087683
2020-06-16	W	10.9500694444444	0.0433504035851795
2020-06-17	CK	8.27381944444445	0.436529581274777
2020-06-17	W	11.5032638888889	0.00441481142245458
2020-06-18	CK	9.35583333333333	0.39217338426858
2020-06-18	W	12.3536111111111	0.264713265788343
2020-06-19	CK	11.3521527777778	0.346753603910393
2020-06-19	W	13.7625	0.645537468632584
2020-06-20	CK	11.7813888888889	0.379872647981417
2020-06-20	W	14.1746527777778	0.748001698630751
2020-06-21	CK	9.97034722222222	0.577321243199131
2020-06-21	W	13.0044444444444	0.458757622251128
2020-06-22	CK	9.50645833333333	0.470009492337901
2020-06-22	W	12.544375	0.198773472308221
2020-06-23	CK	10.1375	0.430241065045596
2020-06-23	W	13.0659722222222	0.24506958453732
2020-06-24	CK	10.6236111111111	0.430154753313644
2020-06-24	W	13.2829166666667	0.301049314977393
2020-06-25	CK	10.4479166666667	0.456155574763686
2020-06-25	W	13.3254166666667	0.269559184378757
2020-06-26	CK	11.7422222222222	0.365697329572137
2020-06-26	W	14.3227777777778	0.471104840716005
2020-06-27	CK	11.9648611111111	0.455038702697132
2020-06-27	W	14.5222222222222	0.484951383634952
2020-06-28	CK	11.7542361111111	0.400982571779438
2020-06-28	W	14.3717361111111	0.281502854608641
2020-06-29	CK	12.6222916666667	0.430343563869156
2020-06-29	W	15.0205555555556	0.450078375130814
2020-06-30	CK	10.9770138888889	0.540075774653466
2020-06-30	W	14.2503472222222	0.268211380021263
2020-07-01	CK	11.9882638888889	0.383293612885038
2020-07-01	W	14.8702777777778	0.237700960368123
2020-07-02	CK	11.3463194444444	0.505796595357391
2020-07-02	W	14.3969444444444	0.0953018106180481
2020-07-03	CK	11.2070138888889	0.483801255263217
2020-07-03	W	14.3410416666667	0.0788794227589114
2020-07-04	CK	11.0511111111111	0.427446098356536
2020-07-04	W	14.1330555555556	0.226706318080189
2020-07-05	CK	11.8772222222222	0.45647620870316
2020-07-05	W	14.6936805555556	0.0645559914819545
2020-07-06	CK	11.2509027777778	0.494970884838884
2020-07-06	W	14.4763194444444	0.158737665608401
2020-07-07	CK	13.0034027777778	0.366709918244457
2020-07-07	W	15.7425	0.184885561550133
2020-07-08	CK	13.6878472222222	0.399880041023003
2020-07-08	W	16.1371527777778	0.308287446796182
2020-07-09	CK	11.6802777777778	0.543912288866803
2020-07-09	W	15.0265972222222	0.0287115056629268
2020-07-10	CK	11.9313194444444	0.41626069089228
2020-07-10	W	15.0755555555556	0.143353152004264
2020-07-11	CK	11.8610416666667	0.540742276433877
2020-07-11	W	15.035	0.0973418507302252
2020-07-12	CK	12.0659027777778	0.399580890756729
2020-07-12	W	15.0976388888889	0.205447884119891
2020-07-13	CK	12.1025694444444	0.497886347965045
2020-07-13	W	15.2921527777778	0.149370174700805
2020-07-14	CK	12.5767361111111	0.384274739445826
2020-07-14	W	15.6013194444444	0.171633697478303
2020-07-15	CK	13.3230555555556	0.447625899176877
2020-07-15	W	16.126875	0.140589914508843
2020-07-16	CK	12.2942361111111	0.501389350869767
2020-07-16	W	15.5251388888889	0.177815338405441
2020-07-17	CK	11.9745138888889	0.460580438946268
2020-07-17	W	15.3278472222222	0.282723045024573
2020-07-18	CK	12.0036805555556	0.413783310546015
2020-07-18	W	15.3388194444444	0.311676518367714
2020-07-19	CK	11.2996527777778	0.478491541107831
2020-07-19	W	14.6786805555556	0.530379184218094
2020-07-20	CK	11.2861111111111	0.512671972395194
2020-07-20	W	14.8726388888889	0.470720038406607
2020-07-21	CK	10.2688194444444	0.555057255820895
2020-07-21	W	14.3261111111111	0.617092309140411
2020-07-22	CK	10.9802083333333	0.464023582005395
2020-07-22	W	14.7577083333333	0.589571132331243
2020-07-23	CK	12.3338194444444	0.4748442721893
2020-07-23	W	15.8772222222222	0.328470410709465
2020-07-24	CK	12.549375	0.454342241319403
2020-07-24	W	16.1038194444444	0.253908804282866
2020-07-25	CK	12.5143055555556	0.383023341906784
2020-07-25	W	15.8575694444444	0.327078961788763
2020-07-26	CK	12.4182638888889	0.436040669786417
2020-07-26	W	15.6359722222222	0.373314174919606
2020-07-27	CK	11.36125	0.557036289848866
2020-07-27	W	15.0539583333333	0.521721243488979
2020-07-28	CK	11.724375	0.460920670422343
2020-07-28	W	15.1704861111111	0.543057311741092
2020-07-29	CK	12.4113194444444	0.498357305493157
2020-07-29	W	15.7083333333333	0.458896606187023
2020-07-30	CK	13.5554861111111	0.375260648656768
2020-07-30	W	16.5767361111111	0.294879544042661
2020-07-31	CK	11.6091666666667	0.557321018250358
2020-07-31	W	15.33875	0.523816398736155
2020-08-01	CK	12.41125	0.384761658231678
2020-08-01	W	15.9559722222222	0.471637955623795
2020-08-02	CK	11.9613888888889	0.53655357417105
2020-08-02	W	15.7368055555556	0.479563581323559
2020-08-03	CK	12.3848611111111	0.441298263653799
2020-08-03	W	16.0649305555556	0.477893381200758
2020-08-04	CK	13.573125	0.393310877272109
2020-08-04	W	16.8479166666667	0.320471354366502
2020-08-05	CK	14.1997916666667	0.427458602725586
2020-08-05	W	17.2491666666667	0.255692230272883
2020-08-06	CK	14.0947916666667	0.417782682205163
2020-08-06	W	17.1810416666667	0.257695252457522
2020-08-07	CK	13.9146527777778	0.435955138582752
2020-08-07	W	17.0529166666667	0.294330543352198
2020-08-08	CK	13.7870138888889	0.401641253026043
2020-08-08	W	16.9583333333333	0.355821809350818
2020-08-09	CK	13.3479166666667	0.409714773919077
2020-08-09	W	16.5664583333333	0.410905164386378
2020-08-10	CK	12.0399305555556	0.560307568875493
2020-08-10	W	15.7125694444444	0.647240795754128
2020-08-11	CK	11.2730555555556	0.533201061282542
2020-08-11	W	15.1391666666667	0.872537646818626
2020-08-12	CK	11.6032638888889	0.417395168504741
2020-08-12	W	15.4158333333333	0.767461560070719
2020-08-13	CK	12.3152777777778	0.422020031559735
2020-08-13	W	15.9670833333333	0.717331764213346
2020-08-14	CK	11.9619444444444	0.492328295313719
2020-08-14	W	15.8690277777778	0.682939182979025
2020-08-15	CK	11.8795138888889	0.470782221547698
2020-08-15	W	15.7634027777778	0.737845717557798
2020-08-16	CK	10.2381944444444	0.629932658305224
2020-08-16	W	14.7764583333333	0.932719708436921
2020-08-17	CK	9.739375	0.48060225183233
2020-08-17	W	14.0222222222222	1.15840268939158
2020-08-18	CK	9.73888888888889	0.537537256591569
2020-08-18	W	13.5495138888889	1.05660326521125
2020-08-19	CK	10.4886805555556	0.445916427599391
2020-08-19	W	14.2509722222222	1.0360088959344
2020-08-20	CK	11.1867361111111	0.456818847050496
2020-08-20	W	14.7151388888889	0.906647822640646
2020-08-21	CK	11.9204861111111	0.472290342117459
2020-08-21	W	15.7190277777778	0.746288984103851
2020-08-22	CK	11.1418055555556	0.533959360683828
2020-08-22	W	15.1166666666667	0.804271239646386
2020-08-23	CK	11.1897222222222	0.427040829900983
2020-08-23	W	15.4228472222222	0.798517509905691
2020-08-24	CK	9.83868055555556	0.53061162095301
2020-08-24	W	14.0993055555556	0.980336976166067
2020-08-25	CK	10.2613888888889	0.515299650578212
2020-08-25	W	14.1503472222222	1.03219439251194
2020-08-26	CK	10.6747916666667	0.47539382598206
2020-08-26	W	14.2156944444444	0.944402856501972
2020-08-27	CK	10.6941666666667	0.541366744909634
2020-08-27	W	14.1515277777778	0.592181010426444
2020-08-28	CK	10.9715972222222	0.509035756799801
2020-08-28	W	14.576875	0.824457504840783
2020-08-29	CK	9.97027777777778	0.618647246798544
2020-08-29	W	14.264375	1.01350883143559
2020-08-30	CK	10.004375	0.465289169463917
2020-08-30	W	13.6758333333333	1.03000538961734
2020-08-31	CK	11.0385416666667	0.467953490265227
2020-08-31	W	14.6906944444444	0.857941481696861
2020-09-01	CK	10.2947222222222	0.486019324998625
2020-09-01	W	14.3711111111111	0.83981543279277
2020-09-02	CK	8.72763888888889	0.514028155006141
2020-09-02	W	12.8434722222222	0.933160801543356
2020-09-03	CK	8.86444444444444	0.500136878749258
2020-09-03	W	13.1165277777778	0.996202652761242
2020-09-04	CK	8.81680555555556	0.477451288270373
2020-09-04	W	12.6932638888889	1.17183654503081
2020-09-05	CK	9.87930555555556	0.50038986014577
2020-09-05	W	14.1467361111111	0.954590191958186
2020-09-06	CK	10.0273611111111	0.504185359406301
2020-09-06	W	14.0519444444444	0.933410750507706
2020-09-07	CK	9.88340277777778	0.505868649790048
2020-09-07	W	13.1959722222222	0.426856791527381
2020-09-08	CK	10.2695138888889	0.536596969830357
2020-09-08	W	14.3357638888889	0.938199085277856
2020-09-09	CK	10.375625	0.43630659635147
2020-09-09	W	14.27875	0.805399910630088
2020-09-10	CK	8.84395833333333	0.546460239176558
2020-09-10	W	12.639375	0.971633363956048
2020-09-11	CK	10.4438194444444	0.465355545061698
2020-09-11	W	14.0593055555556	0.796635524902779
2020-09-12	CK	10.2688888888889	0.523482376980324
2020-09-12	W	13.9545138888889	0.776254686103669
2020-09-13	CK	10.3696527777778	0.519621530473092
2020-09-13	W	13.9914583333333	0.699198433226111
2020-09-14	CK	9.28138888888889	0.629684860247175
2020-09-14	W	13.3295833333333	0.822671664010329
2020-09-15	CK	7.47	0.583498930350379
2020-09-15	W	11.6072916666667	1.00094890846808
2020-09-16	CK	7.56631944444444	0.589043732849903
2020-09-16	W	11.7918055555556	1.0398924216536
2020-09-17	CK	7.21777777777778	0.555353930426465
2020-09-17	W	11.7359027777778	1.12299031260188
2020-09-18	CK	6.75604166666667	0.615846753641188
2020-09-18	W	10.5690972222222	1.23983127426848
2020-09-19	CK	8.090625	0.545344842976939
2020-09-19	W	11.8511111111111	1.10508395685386
2020-09-20	CK	9.25784722222222	0.497799359615669
2020-09-20	W	13.0334722222222	0.872035354367741
2020-09-21	CK	8.84131944444444	0.581249684979753
2020-09-21	W	12.9338194444444	0.900084515835685
2020-09-22	CK	7.78069444444444	0.544716637581122
2020-09-22	W	12.0203472222222	1.09849524741305
2020-09-23	CK	7.40923611111111	0.540728471017768
2020-09-23	W	11.4753472222222	1.12752436584091
2020-09-24	CK	7.82805555555556	0.547790644668458
2020-09-24	W	12.2	1.1489970208568
2020-09-25	CK	8.46048611111111	0.507232770540469
2020-09-25	W	12.3905555555556	0.952885597571088
2020-09-26	CK	7.289375	0.625625410469026
2020-09-26	W	11.1545833333333	1.1603101266337
2020-09-27	CK	8.13409722222222	0.534761835278132
2020-09-27	W	11.991875	1.11504243827947
2020-09-28	CK	8.35823008849558	0.54228382408327
2020-09-28	W	12.5338053097345	1.11973831664977
2020-09-29	CK	8.22298611111111	0.477093751992146
2020-09-29	W	11.6733333333333	1.17159731910846
2020-09-30	CK	8.44756944444444	0.539258942314803
2020-09-30	W	12.5613194444444	1.11920694966873
2020-10-01	CK	8.70701388888889	0.513204749025749
2020-10-01	W	12.3626388888889	1.00026842244884
2020-10-02	CK	8.49819444444444	0.571331778342858
2020-10-02	W	12.6306944444444	1.10644112980515
2020-10-03	CK	7.86895833333333	0.586436217115272
2020-10-03	W	12.1197916666667	1.14986337249898
2020-10-04	CK	7.53041666666667	0.581909696583013
2020-10-04	W	11.9548611111111	1.19309868785179
2020-10-05	CK	7.72895833333333	0.526058229937259
2020-10-05	W	12.0402083333333	1.04725250052508
2020-10-06	CK	6.81541666666667	0.650926473373843
2020-10-06	W	11.5543055555556	1.10972330924034
2020-10-07	CK	5.73597222222222	0.679080906224192
2020-10-07	W	9.77631944444444	1.24734024144627
2020-10-08	CK	5.325	0.722064995239028
2020-10-08	W	9.47791666666667	1.41877697487649
2020-10-09	CK	5.98541666666667	0.597501261372981
2020-10-09	W	10.0473611111111	1.16626620473068
2020-10-10	CK	6.18048611111111	0.608709108120008
2020-10-10	W	10.2110416666667	1.09770723963016
2020-10-11	CK	6.51534722222222	0.595016897783249
2020-10-11	W	10.7479861111111	1.13384724913818
2020-10-12	CK	6.05472222222222	0.591706321060056
2020-10-12	W	10.3563888888889	1.22602110638855
2020-10-13	CK	5.31263888888889	0.68320953216222
2020-10-13	W	9.88458333333333	1.20109786591263
2020-10-14	CK	3.985	0.715673643433209
2020-10-14	W	8.0275	1.61618795632053
2020-10-15	CK	3.79944444444444	0.658057833708882
2020-10-15	W	7.93104166666667	1.68266510991652
2020-10-16	CK	3.71701388888889	0.68401647585077
2020-10-16	W	7.61368055555556	1.04939670312717
2020-10-17	CK	2.29854166666667	0.746272425373995
2020-10-17	W	6.20354166666667	1.39055299363184
2020-10-18	CK	2.78111111111111	0.675940036264479
2020-10-18	W	6.59208333333333	1.25124271383001
2020-10-19	CK	1.11402777777778	0.808158884748641
2020-10-19	W	4.98041666666667	1.25445076210682
2020-10-20	CK	1.54395833333333	0.705581987110056
2020-10-20	W	5.49701388888889	1.00042103987512
2020-10-21	CK	0.675694444444444	0.712991597910751
2020-10-21	W	4.48694444444444	1.86574893853457
2020-10-22	CK	0.424513888888889	0.75008649460522
2020-10-22	W	4.165625	1.17319024490432
2020-10-23	CK	0.399236111111111	0.779256005247473
2020-10-23	W	4.15159722222222	1.22954639997103
2020-10-24	CK	1.44791666666667	0.615925569564571
2020-10-24	W	5.33958333333333	1.72856570987021
2020-10-25	CK	1.84229166666667	0.654471266894351
2020-10-25	W	5.85152777777778	0.570285611693982
2020-10-26	CK	2.20881944444444	0.629550180114027
2020-10-26	W	6.18986111111111	0.938080812185609
2020-10-27	CK	1.730625	0.690704520992452
2020-10-27	W	5.95847222222222	0.495901995474997
2020-10-28	CK	1.49444444444444	0.67115667013062
2020-10-28	W	5.71833333333333	0.364353843530208
2020-10-29	CK	0.164513888888889	0.77140506877045
2020-10-29	W	3.89138888888889	1.16580233234666
2020-10-30	CK	-0.133194444444444	0.687479785626292
2020-10-30	W	3.66666666666667	1.19277988861586
2020-10-31	CK	-0.315902777777778	0.671082173131292
2020-10-31	W	3.57451388888889	0.361021370467158
2020-11-01	CK	0.583125	0.628095665131363
2020-11-01	W	4.71777777777778	0.50692400125785
2020-11-02	CK	0.725694444444444	0.696698670865295
2020-11-02	W	4.67520833333333	1.56179108541926
2020-11-03	CK	-0.141944444444444	0.720806917924348
2020-11-03	W	3.61458333333333	1.4605455435991
2020-11-04	CK	-0.796597222222222	0.732790970973688
2020-11-04	W	2.88895833333333	0.350535784914304
2020-11-05	CK	-0.889444444444444	0.712969303310252
2020-11-05	W	3.07548611111111	0.348023673048093
2020-11-06	CK	-1.30618055555556	0.751410243393923
2020-11-06	W	2.06236111111111	0.290018786013198
2020-11-07	CK	-1.64673611111111	0.753110347101022
2020-11-07	W	1.28715277777778	0.308441949747479
2020-11-08	CK	-1.79576388888889	0.748025431076209
2020-11-08	W	0.955555555555556	0.595420703118067
2020-11-09	CK	-1.914375	0.752774355997502
2020-11-09	W	0.798263888888889	0.30446608351764
2020-11-10	CK	-2.01201388888889	0.749666961580239
2020-11-10	W	0.611597222222222	0.379519864014952
2020-11-11	CK	-2.04805555555556	0.75127054830099
2020-11-11	W	0.567222222222222	0.405871268143007
2020-11-12	CK	-2.13673611111111	0.758441224420646
2020-11-12	W	0.570972222222222	0.410638167834585
2020-11-13	CK	-1.90527777777778	0.685150737592261
2020-11-13	W	0.986111111111111	0.515804743788625
2020-11-14	CK	-2.05097222222222	0.714280766046194
2020-11-14	W	1.016875	0.485573810753996
2020-11-15	CK	-2.04069444444444	0.719321959632318
2020-11-15	W	1.09430555555556	0.451798340529237
2020-11-16	CK	-2.12319444444444	0.734700869153736
2020-11-16	W	1.09166666666667	0.649285022390231
2020-11-17	CK	-1.98138888888889	0.691839009711185
2020-11-17	W	1.50527777777778	0.413226423313812
2020-11-18	CK	-2.03131944444444	0.702307062188077
2020-11-18	W	1.80736111111111	0.440100168152143
2020-11-19	CK	-2.4725	0.790338436298436
2020-11-19	W	1.17361111111111	0.326246898291075
2020-11-20	CK	-1.91402777777778	0.653315279656648
2020-11-20	W	1.51118055555556	0.531890427845217
2020-11-21	CK	-2.11027777777778	0.729331989635699
2020-11-21	W	1.55055555555556	0.423794981345924
2020-11-22	CK	-2.47708333333333	0.834223518742869
2020-11-22	W	1.13729166666667	0.392360304680696
2020-11-23	CK	-3.02305555555556	0.877224473217314
2020-11-23	W	0.280416666666667	0.315088013776714
2020-11-24	CK	-2.94152777777778	0.849081950829185
2020-11-24	W	-0.05	0.318923065694743
2020-11-25	CK	-2.620625	0.754077639357266
2020-11-25	W	-0.045	0.323825724946574
2020-11-26	CK	-2.81173611111111	0.799372529721675
2020-11-26	W	-0.0734722222222222	0.29358427434818
2020-11-27	CK	-3.13256944444444	0.836002354124357
2020-11-27	W	-0.228055555555556	0.290167956513066
2020-11-28	CK	-3.45555555555556	0.862367519037811
2020-11-28	W	-0.432708333333333	0.246380385429557
2020-11-29	CK	-3.8375	0.873156432301463
2020-11-29	W	-0.657430555555556	1.18720274497284
2020-11-30	CK	-3.85194444444444	0.842298449135989
2020-11-30	W	-0.704027777777778	0.179939601063424
2020-12-01	CK	-3.85284722222222	0.822078585827634
2020-12-01	W	-0.698333333333333	0.174279179119366
2020-12-02	CK	-4.7975	0.924604420309958
2020-12-02	W	-1.08180555555556	0.135815333942765
2020-12-03	CK	-5.22215277777778	0.894281564228688
2020-12-03	W	-1.43527777777778	0.134692062616267
2020-12-04	CK	-4.58409722222222	0.852937651073208
2020-12-04	W	-1.29229166666667	0.154009900762095
2020-12-05	CK	-5.21451388888889	0.884541847861961
2020-12-05	W	-1.65784722222222	0.191689580006744
2020-12-06	CK	-5.70270833333333	0.894128993951857
2020-12-06	W	-1.93465277777778	0.160747446030033
2020-12-07	CK	-4.52673611111111	0.810403714100668
2020-12-07	W	-1.40041666666667	0.181803956634548
2020-12-08	CK	-5.50506944444444	0.889378414512487
2020-12-08	W	-1.98770833333333	0.169702318446583
2020-12-09	CK	-5.57875	0.869332311695379
2020-12-09	W	-1.96944444444444	0.191480931600238
2020-12-10	CK	-5.39479166666667	0.812228065334798
2020-12-10	W	-1.91243055555556	0.199475466084898
2020-12-11	CK	-5.38930555555556	0.842098172268459
2020-12-11	W	-1.91888888888889	0.20154268951519
2020-12-12	CK	-5.75159722222222	0.836604491654529
2020-12-12	W	-2.09416666666667	0.19031935119639
2020-12-13	CK	-5.86784722222222	0.844088908641948
2020-12-13	W	-2.15319444444444	0.150403366046123
2020-12-14	CK	-5.646875	0.874580488747734
2020-12-14	W	-2.09736111111111	0.178305563308869
2020-12-15	CK	-6.35875	0.894247070045923
2020-12-15	W	-2.54486111111111	0.175580638554734
2020-12-16	CK	-5.87993055555556	0.830702343830968
2020-12-16	W	-2.24583333333333	0.190170600109268
2020-12-17	CK	-6.66145833333333	0.880882912015136
2020-12-17	W	-2.66298611111111	0.214230393404702
2020-12-18	CK	-6.32763888888889	0.836321767028626
2020-12-18	W	-2.42381944444444	0.196813278260095
2020-12-19	CK	-8.00104166666667	0.939126933809563
2020-12-19	W	-3.401875	1.3687626419824
2020-12-20	CK	-8.93055555555556	0.923348585712549
2020-12-20	W	-4.00319444444444	0.169613845636245
2020-12-21	CK	-9.5175	0.895270468314368
2020-12-21	W	-4.44534722222222	0.190143447165104
2020-12-22	CK	-9.24923611111111	0.829354370553008
2020-12-22	W	-4.35118055555556	0.242955476530084
2020-12-23	CK	-9.11493055555555	0.787377978219159
2020-12-23	W	-4.37541666666667	0.269501620667713
2020-12-24	CK	-9.94055555555556	0.844740748958369
2020-12-24	W	-5.08215277777778	0.200076872443647
2020-12-25	CK	-10.3727083333333	0.907144657537901
2020-12-25	W	-5.38881944444444	0.21811776777269
2020-12-26	CK	-10.1845138888889	0.899822496112713
2020-12-26	W	-5.29423611111111	0.249814734379706
2020-12-27	CK	-10.1286111111111	0.895118107842134
2020-12-27	W	-5.26527777777778	0.265221877997948
2020-12-28	CK	-10.5088194444444	0.893501262355708
2020-12-28	W	-5.57354166666667	0.260908094958584
2020-12-29	CK	-10.0804166666667	0.888952659919035
2020-12-29	W	-5.23222222222222	0.226709937658969
2020-12-30	CK	-11.0790972222222	0.923922264447973
2020-12-30	W	-6.01527777777778	0.257250913118379
2020-12-31	CK	-11.1125694444444	0.945191069641894
2020-12-31	W	-6.05715277777778	0.305800347370615
2021-01-01	CK	-11.7030555555556	0.973151688382953
2021-01-01	W	-6.54791666666667	0.340518811867164
2021-01-02	CK	-11.7645833333333	0.927422072340114
2021-01-02	W	-6.61402777777778	0.379329440369813
2021-01-03	CK	-11.5843055555556	0.894944580040506
2021-01-03	W	-6.51465277777778	0.427090969017359
2021-01-04	CK	-11.3738888888889	0.87258344761455
2021-01-04	W	-6.36770833333333	0.446840353775072
2021-01-05	CK	-11.5913194444444	0.914981532496076
2021-01-05	W	-6.58284722222222	0.459053044517623
2021-01-06	CK	-12.4695138888889	0.975731541066478
2021-01-06	W	-7.25868055555556	0.470872923082455
2021-01-07	CK	-12.3974305555556	0.95413206869757
2021-01-07	W	-7.23055555555556	0.535194987515159
2021-01-08	CK	-12.6728472222222	0.925596217194753
2021-01-08	W	-7.45513888888889	0.568087288573043
2021-01-09	CK	-11.598125	0.819753263653644
2021-01-09	W	-6.64701388888889	0.622588226049558
2021-01-10	CK	-11.7084722222222	0.815267438436079
2021-01-10	W	-6.73854166666667	0.610784131010237
2021-01-11	CK	-12.31875	0.838558606518853
2021-01-11	W	-7.10993055555556	0.583658487053519
2021-01-12	CK	-12.4625694444444	0.886266808866019
2021-01-12	W	-7.21201388888889	0.651728661401677
2021-01-13	CK	-12.3992361111111	0.856901815044622
2021-01-13	W	-7.31541666666667	0.649316725988287
2021-01-14	CK	-11.4795138888889	0.728464324446119
2021-01-14	W	-6.66708333333333	0.661312004244715
2021-01-15	CK	-9.95833333333333	0.603608833026899
2021-01-15	W	-5.57305555555556	0.617306952744656
2021-01-16	CK	-11.3467361111111	0.725461894765435
2021-01-16	W	-6.67451388888889	0.538336596121417
2021-01-17	CK	-12.5686111111111	0.779016960604309
2021-01-17	W	-7.695	0.575781337449716
2021-01-18	CK	-12.185625	0.804230187821282
2021-01-18	W	-7.36486111111111	0.62460881319216
2021-01-19	CK	-12.1427777777778	0.802164146111291
2021-01-19	W	-7.32631944444444	0.618910218912995
2021-01-20	CK	-11.4702083333333	0.750364447899435
2021-01-20	W	-6.77131944444444	0.601508810267757
2021-01-21	CK	-11.1136111111111	0.736071771856747
2021-01-21	W	-6.49944444444444	0.584601383458857
2021-01-22	CK	-10.285625	0.719376247669913
2021-01-22	W	-5.85361111111111	0.527741153700033
2021-01-23	CK	-10.7317361111111	0.747461117871285
2021-01-23	W	-6.20715277777778	0.509209843983
2021-01-24	CK	-9.68159722222222	0.664063419797838
2021-01-24	W	-5.37222222222222	0.533761574450532
2021-01-25	CK	-10.06	0.695824927279172
2021-01-25	W	-5.56027777777778	0.450181842926789
2021-01-26	CK	-10.6891666666667	0.711588141480324
2021-01-26	W	-6.26173611111111	0.483962744382357
2021-01-27	CK	-11.240625	0.730042497040997
2021-01-27	W	-6.7925	0.518861332091878
2021-01-28	CK	-12.12	0.750716145252003
2021-01-28	W	-7.45298611111111	0.482437181960402
2021-01-29	CK	-12.0827777777778	0.745451350881891
2021-01-29	W	-7.33027777777778	0.494236829916369
2021-01-30	CK	-11.4341666666667	0.685292575085796
2021-01-30	W	-6.75020833333333	0.497854508233392
2021-01-31	CK	-11.9045138888889	0.708350141285128
2021-01-31	W	-7.12729166666667	0.480598827598437
2021-02-01	CK	-12.0653472222222	0.71454900846186
2021-02-01	W	-7.30569444444444	0.471531647718624
2021-02-02	CK	-12.0399305555556	0.729317610864677
2021-02-02	W	-7.29263888888889	0.473894350246416
2021-02-03	CK	-11.2977777777778	0.662671826330086
2021-02-03	W	-6.77159722222222	0.496254930753492
2021-02-04	CK	-8.93243055555556	0.566600266011824
2021-02-04	W	-4.92076388888889	0.579523873897809
2021-02-05	CK	-9.41	0.631388788560932
2021-02-05	W	-5.299375	0.464047276501578
2021-02-06	CK	-10.1336111111111	0.702931780936226
2021-02-06	W	-5.86354166666667	0.451189051799598
2021-02-07	CK	-9.89375	0.672138851660114
2021-02-07	W	-5.72861111111111	1.59093594923019
2021-02-08	CK	-9.28798611111111	0.62885667362682
2021-02-08	W	-5.27229166666667	0.461549738274287
2021-02-09	CK	-8.77597222222222	0.599462981515055
2021-02-09	W	-4.87236111111111	0.48017259269083
2021-02-10	CK	-8.235625	0.580699860856085
2021-02-10	W	-4.4775	0.489450691798983
2021-02-11	CK	-7.01652777777778	0.539355487024042
2021-02-11	W	-3.59888888888889	1.85390414491226
2021-02-12	CK	-6.52048611111111	0.54715985921364
2021-02-12	W	-3.19444444444444	0.516060882189662
2021-02-13	CK	-5.68465277777778	0.555168381796902
2021-02-13	W	-2.36611111111111	0.525322429302446
2021-02-14	CK	-7.10979166666667	0.666157829902402
2021-02-14	W	-3.31354166666667	0.414173436267344
2021-02-15	CK	-8.14145833333333	0.677096316352259
2021-02-15	W	-4.02180555555556	0.393675331637049
2021-02-16	CK	-7.85125	0.615689931749818
2021-02-16	W	-3.75263888888889	1.70497197708821
2021-02-17	CK	-8.478125	0.622537917043217
2021-02-17	W	-4.28104166666667	0.431721473081647
2021-02-18	CK	-8.21270833333333	0.639204727059666
2021-02-18	W	-3.96847222222222	0.434863441815087
2021-02-19	CK	-8.62458333333333	0.710234024198059
2021-02-19	W	-4.27666666666667	0.380898134052295
2021-02-20	CK	-8.06486111111111	0.616747458968653
2021-02-20	W	-4.16458333333333	1.20400633383256
2021-02-21	CK	-6.69548611111111	0.603904461647355
2021-02-21	W	-3.23840277777778	0.866539279889735
2021-02-22	CK	-6.06979166666667	0.599846558509446
2021-02-22	W	-2.91736111111111	1.75617151727726
2021-02-23	CK	-5.47333333333333	0.572163274280777
2021-02-23	W	-2.56423611111111	0.626517109320731
2021-02-24	CK	-4.20590277777778	0.517978453743154
2021-02-24	W	-1.80986111111111	0.668075888078974
2021-02-25	CK	-3.31340277777778	0.517138555454951
2021-02-25	W	-1.38583333333333	0.643209427751481
2021-02-26	CK	-2.54104166666667	0.516897188511128
2021-02-26	W	-1.12034722222222	1.39943692701231
2021-02-27	CK	-2.77993055555556	0.575821318406236
2021-02-27	W	-1.19944444444444	0.575715918209613
2021-02-28	CK	-3.36666666666667	0.672622001952276
2021-02-28	W	-1.40201388888889	1.4525900982956
2021-03-01	CK	-4.33395833333333	0.593061548564567
2021-03-01	W	-1.93763888888889	0.60904128819284
2021-03-02	CK	-4.49993055555556	0.667017427000444
2021-03-02	W	-1.99548611111111	1.18040261008858
2021-03-03	CK	-4.60875	0.667110003037539
2021-03-03	W	-2.04090277777778	1.30830518983864
2021-03-04	CK	-4.23444444444444	0.613226852551983
2021-03-04	W	-1.84645833333333	1.45728971448832
2021-03-05	CK	-4.12444444444444	0.648738864024026
2021-03-05	W	-1.76069444444444	0.947614452644546
2021-03-06	CK	-3.58243055555556	0.598707798515126
2021-03-06	W	-1.39763888888889	1.38732394256981
2021-03-07	CK	-4.62861111111111	0.696242422077341
2021-03-07	W	-2.03666666666667	0.587198460397338
2021-03-08	CK	-4.22958333333333	0.600375832313562
2021-03-08	W	-1.90284722222222	1.53107980729881
2021-03-09	CK	-3.48527777777778	0.632553235895321
2021-03-09	W	-1.53597222222222	0.602419340273446
2021-03-10	CK	-3.035625	0.615434841413523
2021-03-10	W	-1.30493055555556	1.22699598190551
2021-03-11	CK	-2.90645833333333	0.57811684204496
2021-03-11	W	-1.22493055555556	1.36841755869565
2021-03-12	CK	-2.73256944444444	0.573578461064096
2021-03-12	W	-1.25055555555556	0.76432478409293
2021-03-13	CK	-2.469375	0.545761310525477
2021-03-13	W	-1.08840277777778	0.978988486346684
2021-03-14	CK	-1.52791666666667	0.446711387103637
2021-03-14	W	-0.668958333333333	1.44442297887903
2021-03-15	CK	-1.79305555555556	0.525473791238977
2021-03-15	W	-0.715763888888889	1.54173531743913
2021-03-16	CK	-1.59958333333333	0.510414429302699
2021-03-16	W	-0.651041666666667	0.884999007288165
2021-03-17	CK	-1.34090277777778	0.456219401226739
2021-03-17	W	-0.519722222222222	1.3357332084355
2021-03-18	CK	-1.20826388888889	0.431394814692135
2021-03-18	W	-0.0672916666666667	1.76833431287859
2021-03-19	CK	-1.69895833333333	0.562472398013912
2021-03-19	W	-0.243541666666667	1.65235796956202
2021-03-20	CK	-1.84777777777778	0.603970010432472
2021-03-20	W	-0.656736111111111	1.15059090692132
2021-03-21	CK	-2.39798611111111	0.671091839773531
2021-03-21	W	-0.973958333333333	1.43734148285832
2021-03-22	CK	-2.35555555555556	0.593978961008381
2021-03-22	W	-0.558333333333333	1.40903462439255
2021-03-23	CK	-1.96138888888889	0.542152973100435
2021-03-23	W	-0.0908333333333333	1.20388977149779
2021-03-24	CK	-1.56340277777778	0.519050827369757
2021-03-24	W	0.603888888888889	2.47104545427704
2021-03-25	CK	-1.54875	0.531716730948129
2021-03-25	W	0.553888888888889	2.5553217159215
2021-03-26	CK	-1.454375	0.520381870209578
2021-03-26	W	2.32881944444444	2.21790352964735
2021-03-27	CK	-1.5125	0.538005044705173
2021-03-27	W	1.50777777777778	2.25374510916962
2021-03-28	CK	-1.45506944444444	0.520003503278649
2021-03-28	W	1.22340277777778	2.09067703030775
2021-03-29	CK	-1.07243055555556	0.421277151261678
2021-03-29	W	2.45423611111111	1.883659803398
2021-03-30	CK	-1.17777777777778	0.484809202684076
2021-03-30	W	3.03972222222222	1.47025918669558
2021-03-31	CK	-1.30277777777778	0.513059990985384
2021-03-31	W	3.95576388888889	1.20844090602973
2021-04-01	CK	-1.47902777777778	0.559488831308563
2021-04-01	W	3.13833333333333	1.37815335583103
2021-04-02	CK	-1.43770833333333	0.552831648759818
2021-04-02	W	3.47791666666667	1.31376568176776
2021-04-03	CK	-1.54069444444444	0.576726040934198
2021-04-03	W	2.72416666666667	1.46838300326391
2021-04-04	CK	-1.06430555555556	0.487666587917335
2021-04-04	W	3.134375	1.55814664410361
2021-04-05	CK	-1.1275	0.50132281242215
2021-04-05	W	3.87409722222222	1.69939644518121
2021-04-06	CK	-1.21777777777778	0.533030143083307
2021-04-06	W	2.825625	1.79359748877886
2021-04-07	CK	0.0788888888888889	0.360522882032259
2021-04-07	W	4.514375	2.75098625763019
2021-04-08	CK	0.418055555555556	0.385682622203081
2021-04-08	W	6.13923611111111	1.93885975570165
2021-04-09	CK	-0.166041666666667	0.49500607064825
[truncated: 349 more rows]
