# Supplementary material for: Whole-soil warming leads to substantial soil carbon emission in an alpine grassland
Source: Nat Commun. 2024 May 27;15:4489. doi: 10.1038/s41467-024-48736-w (PMC11130387; doi:10.1038/s41467-024-48736-w)
Supplement: Supplementary file 4 — Source data [file 41467_2024_48736_MOESM4_ESM.zip › Figshare数据上传/Fig. S2/Tday_20_meanse.csv]

Day	Type	Mean	se
2018-06-17	CK	9.09984375	0.837122188288778
2018-06-17	W	11.7196875	1.05317816842905
2018-06-18	CK	8.83444444444445	0.622645639008251
2018-06-18	W	12.4977083333333	0.80887648405855
2018-06-19	CK	8.74930555555556	0.637801851894233
2018-06-19	W	12.8772222222222	0.656251883187811
2018-06-20	CK	9.17701388888889	0.488957821594117
2018-06-20	W	13.8105555555556	0.41193165234949
2018-06-21	CK	9.84479166666667	0.27150658007712
2018-06-21	W	14.7027083333333	0.169406337026747
2018-06-22	CK	10.6274305555556	0.284134927408405
2018-06-22	W	15.62375	0.162355002182068
2018-06-23	CK	10.5772916666667	0.336683505114794
2018-06-23	W	15.7477083333333	0.180182824276747
2018-06-24	CK	10.0504861111111	0.375951538794679
2018-06-24	W	15.5210416666667	0.136803941344584
2018-06-25	CK	10.1706944444444	0.363839621744362
2018-06-25	W	15.7320833333333	0.234983224453056
2018-06-26	CK	10.9684722222222	0.308597615163063
2018-06-26	W	16.6111805555556	0.553216109721388
2018-06-27	CK	12.1661111111111	0.686909704437732
2018-06-27	W	17.5434027777778	0.726755043019319
2018-06-28	CK	12.5659027777778	0.799180493058362
2018-06-28	W	17.7661111111111	0.712187215370921
2018-06-29	CK	12.6736805555556	0.519050748395766
2018-06-29	W	17.7749305555556	0.352061593606169
2018-06-30	CK	12.5335416666667	0.295350571384584
2018-06-30	W	17.6019444444444	0.0952803396249835
2018-07-01	CK	11.964375	0.365479088089891
2018-07-01	W	17.0138194444444	0.105009753211381
2018-07-02	CK	11.0140972222222	0.373395813653597
2018-07-02	W	16.2726388888889	0.156790183465486
2018-07-03	CK	10.7906944444444	0.411963491253148
2018-07-03	W	15.8873611111111	0.100082974895375
2018-07-04	CK	10.4939583333333	0.313621440725218
2018-07-04	W	15.4727777777778	0.130170854173902
2018-07-05	CK	12.0782638888889	0.260310962150381
2018-07-05	W	16.9402083333333	0.105302936072028
2018-07-06	CK	12.7044444444444	0.281635628118076
2018-07-06	W	17.5523611111111	0.0992697418390788
2018-07-07	CK	12.4224305555556	0.330605484887306
2018-07-07	W	17.378125	0.034861146885039
2018-07-08	CK	11.7033333333333	0.360184795601344
2018-07-08	W	16.7250694444444	0.0342169217138598
2018-07-09	CK	11.5771527777778	0.315414970813077
2018-07-09	W	16.6552777777778	0.133220865787706
2018-07-10	CK	11.473125	0.344318800092948
2018-07-10	W	16.3914583333333	0.131937084943404
2018-07-11	CK	10.9849305555556	0.318987158071248
2018-07-11	W	15.7919444444444	0.11382367254299
2018-07-12	CK	11.5109027777778	0.239801057638884
2018-07-12	W	16.1782638888889	0.141493028573049
2018-07-13	CK	12.4335416666667	0.221255988575925
2018-07-13	W	17.0040277777778	0.0892984543207527
2018-07-14	CK	12.3769444444444	0.238553568123233
2018-07-14	W	17.0529861111111	0.084810553598997
2018-07-15	CK	12.6918055555556	0.235921779303133
2018-07-15	W	17.2467361111111	0.114253217153437
2018-07-16	CK	13.0336111111111	0.248397575335552
2018-07-16	W	17.6677777777778	0.0919709497092209
2018-07-17	CK	12.9251388888889	0.196222521681089
2018-07-17	W	17.5554861111111	0.0396802450994678
2018-07-18	CK	13.0502777777778	0.235310205497369
2018-07-18	W	17.6626388888889	0.12170341263981
2018-07-19	CK	12.4534027777778	0.184128302820164
2018-07-19	W	17.0859722222222	0.0834890861515641
2018-07-20	CK	13.4479861111111	0.198967636813053
2018-07-20	W	17.9125	0.0435126802993839
2018-07-21	CK	13.8660416666667	0.192009621294079
2018-07-21	W	18.3422916666667	0.108781785828416
2018-07-22	CK	13.6865972222222	0.187902988787
2018-07-22	W	18.1961805555556	0.0269006555813189
2018-07-23	CK	13.0395138888889	0.176186571450798
2018-07-23	W	17.5640972222222	0.0738687859030384
2018-07-24	CK	12.6978472222222	0.176936200620417
2018-07-24	W	17.1480555555556	0.0535039841860842
2018-07-25	CK	12.9240277777778	0.152326229273697
2018-07-25	W	17.3690972222222	0.0556239668489619
2018-07-26	CK	13.4346527777778	0.202022099540867
2018-07-26	W	17.8796527777778	0.0617740959780001
2018-07-27	CK	14.2303472222222	0.264472403070867
2018-07-27	W	18.7052083333333	0.141474950205733
2018-07-28	CK	14.9927083333333	0.293763812726738
2018-07-28	W	19.5997916666667	0.280062561162823
2018-07-29	CK	15.3960563380282	0.247982658890952
2018-07-29	W	20.0161267605634	0.243388301665394
2018-07-30	CK	15.4524305555556	0.237013098546695
2018-07-30	W	20.0620833333333	0.263690399356879
2018-07-31	CK	15.0594444444444	0.212233600943862
2018-07-31	W	19.5672916666667	0.203380750813724
2018-08-01	CK	14.62	0.210232995141137
2018-08-01	W	19.0188888888889	0.24928676369477
2018-08-02	CK	14.6128472222222	0.173905649457384
2018-08-02	W	18.5663888888889	0.218373807549846
2018-08-03	CK	14.4010416666667	0.14262931030253
2018-08-03	W	17.4352777777778	0.0941708345491709
2018-08-04	CK	14.5033333333333	0.137517749786702
2018-08-04	W	16.9083333333333	0.0550125590669311
2018-08-05	CK	14.6491666666667	0.162678708811783
2018-08-05	W	16.6052777777778	0.0580661105279685
2018-08-06	CK	14.9641666666667	0.144086125674371
2018-08-06	W	16.5168055555556	0.140191556797794
2018-08-07	CK	14.0745833333333	0.146314702059654
2018-08-07	W	15.591875	0.120814328868107
2018-08-08	CK	13.9472222222222	0.133982554423647
2018-08-08	W	15.2348611111111	0.156144956416949
2018-08-09	CK	14.13671875	0.138329446270729
2018-08-09	W	15.20296875	0.207730839414566
2018-08-10	CK	13.6038461538462	0.143089329486925
2018-08-10	W	14.88	0.33666957496315
2018-08-14	CK	14.4875757575758	0.130190137847127
2018-08-14	W	14.599696969697	0.321008058265237
2018-08-15	CK	14.0230555555556	0.107506292938207
2018-08-15	W	15.3883333333333	0.318689326629607
2018-08-16	CK	13.5160416666667	0.151517503913745
2018-08-16	W	16.2990972222222	0.49842749917766
2018-08-17	CK	12.9479166666667	0.164278524432536
2018-08-17	W	16.4945833333333	0.453408367924391
2018-08-18	CK	13.0077777777778	0.137499867014994
2018-08-18	W	16.8956944444444	0.282871685565844
2018-08-19	CK	13.1468055555556	0.140173258111442
2018-08-19	W	17.0839583333333	0.37828512008296
2018-08-20	CK	13.283125	0.114966097503146
2018-08-20	W	17.4466666666667	0.371836032268638
2018-08-21	CK	13.1134722222222	0.0933913966286457
2018-08-21	W	17.2054861111111	0.284063002489938
2018-08-22	CK	12.5141666666667	0.1329683121369
2018-08-22	W	15.9755555555556	0.247107764812417
2018-08-23	CK	12.4890972222222	0.12072514172114
2018-08-23	W	15.3311805555556	0.330481808267442
2018-08-24	CK	11.933125	0.157625505160255
2018-08-24	W	14.499375	0.353445127134732
2018-08-25	CK	11.9947222222222	0.136375141036485
2018-08-25	W	14.2822916666667	0.323754048239441
2018-08-26	CK	12.6426388888889	0.158997734152608
2018-08-26	W	14.61125	0.345205027919968
2018-08-27	CK	12.8969444444444	0.116858266941065
2018-08-27	W	14.7893055555556	0.288862054789896
2018-08-28	CK	13.5904166666667	0.112096306355876
2018-08-28	W	16.5045833333333	0.169861692955145
2018-08-29	CK	13.8561111111111	0.11358411602775
2018-08-29	W	17.5716666666667	0.279400504665719
2018-08-30	CK	13.7702083333333	0.122652221943112
2018-08-30	W	17.7770833333333	0.270452613117932
2018-08-31	CK	13.3576388888889	0.131786060214255
2018-08-31	W	17.516875	0.270116220365769
2018-09-01	CK	13.1360416666667	0.14165882700031
2018-09-01	W	17.2920138888889	0.335061687670257
2018-09-02	CK	12.9597222222222	0.159912724808516
2018-09-02	W	17.3227083333333	0.324161650452202
2018-09-03	CK	12.50625	0.155189446959188
2018-09-03	W	16.7895833333333	0.311362817865417
2018-09-04	CK	12.3247916666667	0.203317056640198
2018-09-04	W	16.5265972222222	0.427213573717452
2018-09-05	CK	11.5813194444444	0.24288605262688
2018-09-05	W	15.8297222222222	0.385677824155644
2018-09-06	CK	11.2261111111111	0.199991662875999
2018-09-06	W	15.6479861111111	0.140753133519575
2018-09-07	CK	11.45375	0.186451166753095
2018-09-07	W	15.7350694444444	0.134966569242275
2018-09-08	CK	11.5330555555556	0.191948153168648
2018-09-08	W	15.7018055555556	0.217857486176478
2018-09-09	CK	11.5057638888889	0.188275576537132
2018-09-09	W	15.623125	0.240708862886481
2018-09-10	CK	10.7034027777778	0.196108989117743
2018-09-10	W	14.9184722222222	0.19639643421743
2018-09-11	CK	10.6313194444444	0.191654087835355
2018-09-11	W	14.8753472222222	0.160701172922053
2018-09-12	CK	10.5540972222222	0.21218273186731
2018-09-12	W	14.6902777777778	0.118919864456358
2018-09-13	CK	10.3395138888889	0.227760385126673
2018-09-13	W	14.7547916666667	0.228668076751714
2018-09-14	CK	9.20236111111111	0.333803693147291
2018-09-14	W	13.635625	0.362844714814309
2018-09-15	CK	8.28993055555556	0.294137322049493
2018-09-15	W	12.7435416666667	0.204547303868315
2018-09-16	CK	8.49090277777778	0.288394721205336
2018-09-16	W	12.8927083333333	0.275939489847357
2018-09-17	CK	8.79527777777778	0.29487587732861
2018-09-17	W	13.1127083333333	0.313042104265077
2018-09-18	CK	8.90222222222222	0.288058869515061
2018-09-18	W	13.3175694444444	0.18434684008611
2018-09-19	CK	9.12631944444444	0.243220192876135
2018-09-19	W	13.4121527777778	0.247234697621405
2018-09-20	CK	9.26208333333333	0.241923781979561
2018-09-20	W	13.4945138888889	0.277473831223887
2018-09-21	CK	8.67555555555556	0.284601781916752
2018-09-21	W	13.0606944444444	0.233442812702954
2018-09-22	CK	8.03916666666667	0.306868683008862
2018-09-22	W	12.4838194444444	0.316022336060666
2018-09-23	CK	8.00354166666667	0.271001387756816
2018-09-23	W	12.5436111111111	0.247598643515888
2018-09-24	CK	8.43402777777778	0.253485163252537
2018-09-24	W	12.9385416666667	0.292349024065008
2018-09-25	CK	8.77236111111111	0.24237690390151
2018-09-25	W	13.3503472222222	0.126902778387124
2018-09-26	CK	8.785625	0.276333815491468
2018-09-26	W	13.2258333333333	0.194854944062084
2018-09-27	CK	8.44770833333333	0.299501118190388
2018-09-27	W	13.0113194444444	0.118799245714673
2018-09-28	CK	7.340625	0.356439751871546
2018-09-28	W	11.7604166666667	0.279603359698903
2018-09-29	CK	6.53576388888889	0.37090346729702
2018-09-29	W	10.9521527777778	0.415593480232151
2018-09-30	CK	6.38104166666667	0.347970625158947
2018-09-30	W	10.750625	0.329342431143818
2018-10-01	CK	5.63083333333333	0.420836489453084
2018-10-01	W	10.053125	0.37259059087457
2018-10-02	CK	5.70666666666667	0.342990658896486
2018-10-02	W	10.075	0.352741157125991
2018-10-03	CK	5.91069444444444	0.343981247478314
2018-10-03	W	10.5372222222222	0.246512208073497
2018-10-04	CK	5.89965277777778	0.334433025635967
2018-10-04	W	10.3797916666667	0.331615040450589
2018-10-05	CK	5.54777777777778	0.396229642920146
2018-10-05	W	10.1253472222222	0.379531809341637
2018-10-06	CK	5.62347222222222	0.331337224762977
2018-10-06	W	10.2638888888889	0.141408567339932
2018-10-07	CK	5.7075	0.324009670370815
2018-10-07	W	10.4213194444444	0.189172568179116
2018-10-08	CK	5.31256944444444	0.399723275243406
2018-10-08	W	9.9225	0.341846893997983
2018-10-09	CK	4.12590277777778	0.48502257670794
2018-10-09	W	8.78604166666667	0.519783493882627
2018-10-10	CK	3.39097222222222	0.478709595223748
2018-10-10	W	7.99361111111111	0.529431557642461
2018-10-11	CK	3.29527777777778	0.419970923510005
2018-10-11	W	7.81458333333333	0.464157114249057
2018-10-12	CK	3.35854166666667	0.404451441193899
2018-10-12	W	7.8375	0.470623119837802
2018-10-13	CK	3.67840277777778	0.364676828840705
2018-10-13	W	8.19590277777778	0.368279024728292
2018-10-14	CK	3.83618055555556	0.405933885375131
2018-10-14	W	8.56243055555556	0.255368610951877
2018-10-15	CK	3.30868055555556	0.43589935493522
2018-10-15	W	7.97569444444444	0.486898318434288
2018-10-16	CK	3.03180555555556	0.416211691218724
2018-10-16	W	7.61729166666667	0.515075311843293
2018-10-17	CK	2.86145833333333	0.407829900157781
2018-10-17	W	7.58694444444444	0.399575698754008
2018-10-18	CK	2.65805555555556	0.405907800810689
2018-10-18	W	7.38472222222222	0.472351477063875
2018-10-19	CK	3.15777777777778	0.337839826123555
2018-10-19	W	7.78125	0.342789685161167
2018-10-20	CK	3.46069444444444	0.379724916100633
2018-10-20	W	7.98861111111111	0.305528949809688
2018-10-21	CK	3.30965277777778	0.402779937309624
2018-10-21	W	7.735	0.376171433613213
2018-10-22	CK	2.81652777777778	0.460672159691113
2018-10-22	W	7.11548611111111	0.422006072471271
2018-10-23	CK	2.30256944444444	0.425922476177404
2018-10-23	W	6.87104166666667	0.312277219295431
2018-10-24	CK	1.82298611111111	0.500130978355698
2018-10-24	W	6.25951388888889	0.422724182517407
2018-10-25	CK	1.33409722222222	0.508915707225339
2018-10-25	W	5.71326388888889	0.600379465973493
2018-10-26	CK	0.981875	0.513292531221744
2018-10-26	W	4.97201388888889	0.862937622821481
2018-10-27	CK	0.738402777777778	0.530496397604181
2018-10-27	W	4.69590277777778	0.908975028034828
2018-10-28	CK	0.532569444444444	0.539530415751328
2018-10-28	W	4.44791666666667	1.03025369313877
2018-10-29	CK	0.331041666666667	0.528674015167448
2018-10-29	W	4.14826388888889	1.07574007204882
2018-10-30	CK	0.155486111111111	0.533276152006146
2018-10-30	W	4.00736111111111	1.17514697577333
2018-10-31	CK	0.0566666666666667	0.502889286072257
2018-10-31	W	3.83541666666667	1.15814133669962
2018-11-01	CK	-0.0145833333333333	0.508707895706935
2018-11-01	W	4.11236111111111	1.15503375800907
2018-11-02	CK	-0.019375	0.466095356321961
2018-11-02	W	4.22888888888889	1.23698847573037
2018-11-03	CK	-0.0784027777777778	0.486086703566318
2018-11-03	W	4.47076388888889	1.39261724539521
2018-11-04	CK	-0.0745833333333333	0.498298150599694
2018-11-04	W	4.39201388888889	1.39552957706307
2018-11-05	CK	-0.0782638888888889	0.522246319731125
2018-11-05	W	4.36625	1.37723362618751
2018-11-06	CK	-0.075625	0.518064271237099
2018-11-06	W	4.44041666666667	1.28683951358448
2018-11-07	CK	-0.0852777777777778	0.519292434629858
2018-11-07	W	4.42541666666667	1.27681840835371
2018-11-08	CK	-0.161388888888889	0.538833984094921
2018-11-08	W	3.81361111111111	1.29078492711938
2018-11-09	CK	-0.237430555555556	0.526029189055659
2018-11-09	W	3.30666666666667	1.3080652670926
2018-11-10	CK	-0.234236111111111	0.515938301417741
2018-11-10	W	3.999375	1.3153472954325
2018-11-11	CK	-0.399375	0.559351921064466
2018-11-11	W	3.97756944444444	1.39579838895351
2018-11-12	CK	-0.586527777777778	0.531919232744789
2018-11-12	W	3.60854166666667	1.38003058430106
2018-11-13	CK	-0.731180555555556	0.522778712943062
2018-11-13	W	3.60020833333333	1.33270065912801
2018-11-14	CK	-0.754861111111111	0.469725378816162
2018-11-14	W	3.84263888888889	1.3522915559983
2018-11-15	CK	-0.733680555555556	0.482474291123509
2018-11-15	W	4.38256944444444	1.31917456224259
2018-11-16	CK	-0.756111111111111	0.522329916957587
2018-11-16	W	4.37347222222222	0.196058751655343
2018-11-17	CK	-0.886736111111111	0.537265339285248
2018-11-17	W	3.87236111111111	0.934720072234454
2018-11-18	CK	-1.17631944444444	0.642010587781084
2018-11-18	W	2.26097222222222	1.40564412561344
2018-11-19	CK	-1.64743055555556	0.658552733831943
2018-11-19	W	0.961388888888889	1.35986707498369
2018-11-20	CK	-1.95381944444444	0.627719308376497
2018-11-20	W	0.128611111111111	1.2960793025385
2018-11-21	CK	-2.26055555555556	0.674005586441798
2018-11-21	W	-0.673472222222222	1.27100928386697
2018-11-22	CK	-3.26495575221239	0.706680223769935
2018-11-22	W	-0.950648148148148	1.20043391460582
2018-11-23	CK	-2.5712962962963	0.486505944427074
2018-11-23	W	-0.627037037037037	0.992994877573681
2018-11-24	CK	-3.032	0.797227400292901
2018-11-24	W	-1.544	1.41741723036595
2018-11-25	CK	-3.08142857142857	0.599147099325484
2018-11-25	W	-0.907540983606557	0.612791172131084
2018-11-26	CK	-3.3495652173913	0.73580124734051
2018-11-26	W	-1.40444444444444	0.606912403315843
2018-11-27	CK	-3.21737704918033	0.657898206708307
2018-11-27	W	-1.34475409836066	0.556073786454738
2018-11-28	CK	-3.52367346938775	0.690587238976119
2018-11-28	W	-1.675	0.647377143292959
2018-11-29	CK	-3.48115384615385	0.569779081843449
2018-11-29	W	-1.905	0.755358009592968
2018-11-30	CK	-3.50904761904762	0.649697204487606
2018-11-30	W	-1.8665	0.71086310679578
2018-12-01	CK	-2.366	0.482831292784205
2018-12-01	W	-1.2775	0.990864171092868
2018-12-02	CK	-3.015	0.579868429760867
2018-12-02	W	-1.09833333333333	0.0467874181805323
2018-12-03	CK	-3.21	0.698984482869017
2018-12-03	W	-1.508	0.261421146093808
2018-12-04	CK	-4.348	0.849
2018-12-04	W	-2.428	1.08133333333333
2018-12-05	CK	-4.33857142857143	0.609803451941689
2018-12-05	W	-2.2	0.424007282868969
2018-12-06	CK	-4.71	0.91
2018-12-06	W	-1.85	0.26
2018-12-24	CK	-6.43833333333333	0.647029399553837
2018-12-24	W	-5.2647619047619	0.613963314877774
2018-12-25	CK	-6.53402777777778	0.643544002209911
2018-12-25	W	-4.37444444444444	0.596157098426306
2018-12-26	CK	-6.764375	0.652704085243965
2018-12-26	W	-3.91465277777778	0.510690965189196
2018-12-27	CK	-7.35979166666667	0.743767601353956
2018-12-27	W	-4.02340277777778	0.588747989667754
2018-12-28	CK	-6.54625	0.68221873078734
2018-12-28	W	-3.60263888888889	0.691023879858561
2018-12-29	CK	-6.95236111111111	0.704788840712084
2018-12-29	W	-3.23923611111111	0.38178620919953
2018-12-30	CK	-7.77534722222222	0.757656395932349
2018-12-30	W	-3.80020833333333	0.561255724863239
2018-12-31	CK	-8.23979166666667	0.759833991295401
2018-12-31	W	-4.14909722222222	0.49396338964625
2019-01-01	CK	-7.97423611111111	0.721939330599946
2019-01-01	W	-3.90666666666667	0.554427343369302
2019-01-02	CK	-8.10715277777778	0.72001401276246
2019-01-02	W	-3.95229166666667	0.532331700239657
2019-01-03	CK	-8.14027777777778	0.68897836010735
2019-01-03	W	-4.08423611111111	0.631641002185314
2019-01-04	CK	-8.29798611111111	0.659040304551067
2019-01-04	W	-3.89013888888889	0.508065845617592
2019-01-05	CK	-8.23118055555556	0.617020189139139
2019-01-05	W	-3.88881944444444	0.45323459023875
2019-01-06	CK	-8.25354166666667	0.633063326363541
2019-01-06	W	-3.96430555555556	0.573742596241439
2019-01-07	CK	-7.47916666666667	0.56852080932406
2019-01-07	W	-3.40256944444444	0.531787369775672
2019-01-08	CK	-7.99597222222222	0.591553310030921
2019-01-08	W	-3.63006944444444	0.585205232674376
2019-01-09	CK	-8.74090277777778	0.615009110709448
2019-01-09	W	-3.99527777777778	0.579288105529706
2019-01-10	CK	-8.74368055555555	0.588312661236009
2019-01-10	W	-4.08673611111111	0.582477210166547
2019-01-11	CK	-9.26215277777778	0.616636329838934
2019-01-11	W	-4.23618055555556	0.452338701393433
2019-01-12	CK	-9.25145833333333	0.580414432563494
2019-01-12	W	-4.33923611111111	0.577289004239516
2019-01-13	CK	-8.85493055555555	0.52814574351414
2019-01-13	W	-4.16298611111111	0.564437298606026
2019-01-14	CK	-8.74763888888889	0.491945037831866
2019-01-14	W	-4.08361111111111	0.585877829523379
2019-01-15	CK	-8.09618055555556	0.436926272085047
2019-01-15	W	-3.71263888888889	0.612599438392947
2019-01-16	CK	-9.20430555555556	0.51817646298167
2019-01-16	W	-4.12361111111111	0.509493021476304
2019-01-17	CK	-9.57930555555556	0.502262344983191
2019-01-17	W	-4.55631944444444	0.469287933899041
2019-01-18	CK	-8.91097222222222	0.458988335368388
2019-01-18	W	-4.34659722222222	0.606441939489747
2019-01-19	CK	-9.01076388888889	0.425911799345544
2019-01-19	W	-4.23763888888889	0.454157861332842
2019-01-20	CK	-7.92652777777778	0.354355074817614
2019-01-20	W	-3.74152777777778	0.621191355409069
2019-01-21	CK	-8.51423611111111	0.404280495551737
2019-01-21	W	-3.57993055555556	0.541178970075291
2019-01-22	CK	-9.61138888888889	0.425860278725931
2019-01-22	W	-4.40791666666667	0.416824457391847
2019-01-23	CK	-9.94131944444444	0.404674523522031
2019-01-23	W	-4.75479166666667	0.376275968539349
2019-01-24	CK	-9.25798611111111	0.321835492151639
2019-01-24	W	-4.44243055555556	0.326666898105234
2019-01-25	CK	-8.63326388888889	0.294468521082803
2019-01-25	W	-3.78819444444444	0.185996019424874
2019-01-26	CK	-8.62604166666667	0.299096247413257
2019-01-26	W	-3.78375	0.313806325725161
2019-01-27	CK	-7.99916666666667	0.269532789664297
2019-01-27	W	-3.60625	0.42792165024006
2019-01-28	CK	-8.09097222222222	0.263145072875891
2019-01-28	W	-3.37020833333333	0.202820349001847
2019-01-29	CK	-7.94173611111111	0.26202319353687
2019-01-29	W	-3.34340277777778	0.261602616926947
2019-01-30	CK	-7.68527777777778	0.270249438099474
2019-01-30	W	-3.29145833333333	0.331046744890182
2019-01-31	CK	-7.91486111111111	0.300700113816197
2019-01-31	W	-3.31166666666667	0.278024110495472
2019-02-01	CK	-8.49993055555556	0.328722274320956
2019-02-01	W	-3.65298611111111	0.20774171004932
2019-02-02	CK	-7.57916666666667	0.275587148188417
2019-02-02	W	-3.35145833333333	0.383992429593927
2019-02-03	CK	-7.17291666666667	0.274755698067566
2019-02-03	W	-2.86909722222222	0.292782050247303
2019-02-04	CK	-8.04618055555556	0.337424225812772
2019-02-04	W	-3.31618055555556	0.385710170053871
2019-02-05	CK	-7.68458333333333	0.282255288559633
2019-02-05	W	-3.21118055555556	0.325291947110892
2019-02-06	CK	-6.98465277777778	0.261891004596961
2019-02-06	W	-2.82395833333333	0.357240728348393
2019-02-07	CK	-6.30965277777778	0.254403029959394
2019-02-07	W	-2.45229166666667	0.348407647963148
2019-02-08	CK	-5.66868055555556	0.274340053649939
2019-02-08	W	-2.21916666666667	0.427921215028075
2019-02-09	CK	-5.43548611111111	0.310132835344163
2019-02-09	W	-2.14916666666667	0.513402331977665
2019-02-10	CK	-5.62861111111111	0.3294675344498
2019-02-10	W	-1.90152777777778	0.298114024098842
2019-02-11	CK	-6.334375	0.358051054046379
2019-02-11	W	-2.02583333333333	0.303148664392363
2019-02-12	CK	-6.42819444444444	0.363637802784502
2019-02-12	W	-2.06652777777778	0.289534122798555
2019-02-13	CK	-5.74388888888889	0.361523567394798
2019-02-13	W	-1.66694444444444	0.147882487806916
2019-02-14	CK	-5.74027777777778	0.356699997332759
2019-02-14	W	-1.66166666666667	0.196954506457945
2019-02-15	CK	-6.08069444444444	0.408320604113919
2019-02-15	W	-1.79895833333333	0.262147356098485
2019-02-16	CK	-5.86041666666667	0.401051341047934
2019-02-16	W	-1.77458333333333	0.378185759331791
2019-02-17	CK	-4.92090277777778	0.310803763218799
2019-02-17	W	-1.47958333333333	0.367610605356148
2019-02-18	CK	-4.73513888888889	0.348076669027182
2019-02-18	W	-1.30916666666667	0.305505660901867
2019-02-19	CK	-5.721875	0.398761904972929
2019-02-19	W	-1.50798611111111	0.259478737076621
2019-02-20	CK	-5.47923611111111	0.381016101385722
2019-02-20	W	-1.526875	0.317395944887628
2019-02-21	CK	-4.20756944444444	0.361694386267407
2019-02-21	W	-1.20597222222222	0.250254970818494
2019-02-22	CK	-4.69041666666667	0.422764794173559
2019-02-22	W	-1.16888888888889	0.210396372436104
2019-02-23	CK	-4.12090277777778	0.358916820221749
2019-02-23	W	-1.30104166666667	0.434246205427952
2019-02-24	CK	-3.45625	0.386081526743259
2019-02-24	W	-1.24166666666667	0.442695035657224
2019-02-25	CK	-3.53951388888889	0.37608242379415
2019-02-25	W	-1.13263888888889	0.391351198029563
2019-02-26	CK	-3.37791666666667	0.413359106210581
2019-02-26	W	-1.06555555555556	0.37796356938
2019-02-27	CK	-3.459375	0.421808068321664
2019-02-27	W	-1.02833333333333	0.406387224636954
2019-02-28	CK	-2.83756944444444	0.424174576277812
2019-02-28	W	-1.0825	0.49925018366023
2019-03-01	CK	-2.92006944444444	0.409001162927886
2019-03-01	W	-0.812708333333333	0.297080477135568
2019-03-02	CK	-2.73208333333333	0.426887871538578
2019-03-02	W	-0.655347222222222	0.218523124362305
2019-03-03	CK	-3.29770833333333	0.500831248948507
2019-03-03	W	-0.579027777777778	0.171404616207032
2019-03-04	CK	-3.20486111111111	0.473136232796045
2019-03-04	W	-0.597986111111111	0.1955124667771
2019-03-05	CK	-2.75604166666667	0.43492864228557
2019-03-05	W	-0.555208333333333	0.194335645514866
2019-03-06	CK	-2.60673611111111	0.418687471338851
2019-03-06	W	-0.394791666666667	0.188030747983849
2019-03-07	CK	-2.18833333333333	0.416549678189669
2019-03-07	W	0.0816666666666667	0.274380492243723
2019-03-08	CK	-1.89694444444444	0.425515750225582
2019-03-08	W	0.699513888888889	0.526149041345857
2019-03-09	CK	-2.01708333333333	0.48611440836762
2019-03-09	W	1.15423611111111	0.564815250340022
2019-03-10	CK	-2.50291666666667	0.492397579010916
2019-03-10	W	1.25923611111111	0.645810039752424
2019-03-11	CK	-2.98618055555556	0.512865082482421
2019-03-11	W	1.18222222222222	0.60486538767676
2019-03-12	CK	-3.51027777777778	0.517306520062124
2019-03-12	W	1.09055555555556	0.528700512088815
2019-03-13	CK	-2.84	0.468741622331686
2019-03-13	W	0.968680555555556	0.602863487667693
2019-03-14	CK	-2.21034722222222	0.481355603926911
2019-03-14	W	1.75131944444444	0.653854949142014
2019-03-15	CK	-2.358125	0.447429221741679
2019-03-15	W	1.92284722222222	0.643469949617786
2019-03-16	CK	-2.06319444444444	0.479472293332266
2019-03-16	W	2.13104166666667	0.568046344348746
2019-03-17	CK	-1.77291666666667	0.410957055539135
2019-03-17	W	2.63395833333333	0.619705865759142
2019-03-18	CK	-1.77798611111111	0.450157996218132
2019-03-18	W	2.72652777777778	0.412656540102482
2019-03-19	CK	-1.59895833333333	0.412652936969473
2019-03-19	W	3.03020833333333	0.386374576597125
2019-03-20	CK	-1.52291666666667	0.449329419853066
2019-03-20	W	3.00819444444444	0.35937388995045
2019-03-21	CK	-1.44048611111111	0.441441809426594
2019-03-21	W	3.30305555555556	0.251423750845148
2019-03-22	CK	-1.35340277777778	0.464259018469288
2019-03-22	W	3.34951388888889	0.327407998012298
2019-03-23	CK	-1.35111111111111	0.47238092408704
2019-03-23	W	3.28222222222222	0.243706424828828
2019-03-24	CK	-1.30326388888889	0.430926354762068
2019-03-24	W	3.54729166666667	0.231587921998007
2019-03-25	CK	-1.32277777777778	0.449428331299085
2019-03-25	W	3.50326388888889	0.265354980249115
2019-03-26	CK	-1.24993055555556	0.442679583648009
2019-03-26	W	3.74611111111111	0.280142694277437
2019-03-27	CK	-1.20902777777778	0.459325142167127
2019-03-27	W	3.83388888888889	0.245830764300502
2019-03-28	CK	-1.179375	0.441153120134369
2019-03-28	W	3.46618055555556	0.174351942870838
2019-03-29	CK	-1.22125	0.464927042362981
2019-03-29	W	3.27958333333333	0.220264821851662
2019-03-30	CK	-1.22513888888889	0.465428054521672
2019-03-30	W	3.568125	0.190060287670253
2019-03-31	CK	-1.11381944444444	0.411430244978134
2019-03-31	W	4.06833333333333	0.206044720771357
2019-04-01	CK	-1.07902777777778	0.421835634284956
2019-04-01	W	4.50465277777778	0.21251603531559
2019-04-02	CK	-1.01951388888889	0.401647334556195
2019-04-02	W	4.58805555555556	0.288564877855945
2019-04-03	CK	-1.03756944444444	0.430095274033385
2019-04-03	W	4.65604166666667	0.369689239472144
2019-04-04	CK	-1.00444444444444	0.436931154268543
2019-04-04	W	4.33659722222222	0.211905575283168
2019-04-05	CK	-0.923680555555556	0.381341211872048
2019-04-05	W	4.59826388888889	0.232738778263046
2019-04-06	CK	-0.896527777777778	0.365773042884664
2019-04-06	W	5.10180555555556	0.210096378955289
2019-04-07	CK	-0.921319444444444	0.407027989425382
2019-04-07	W	4.86736111111111	0.199067699727421
2019-04-08	CK	-0.948888888888889	0.433865953513025
2019-04-08	W	4.25145833333333	0.256950160252991
2019-04-09	CK	-0.916597222222222	0.413787921299664
2019-04-09	W	3.98777777777778	0.284638598548569
2019-04-10	CK	-0.849236111111111	0.379385050646183
2019-04-10	W	4.25097222222222	0.244423445769454
2019-04-11	CK	-0.767430555555556	0.330375685991987
2019-04-11	W	4.77006944444444	0.258543379533483
2019-04-12	CK	-0.759930555555556	0.297031186409897
2019-04-12	W	5.63923611111111	0.117385782664892
2019-04-13	CK	-0.876458333333333	0.362008055596258
2019-04-13	W	5.28097222222222	0.146303315999029
2019-04-14	CK	-0.92	0.415026139240007
2019-04-14	W	5.11538461538461	0.258429593637781
2019-04-20	CK	1.0209756097561	0.251228372248844
2019-04-20	W	5.95512195121951	0.268960311232794
2019-04-21	CK	0.930069444444444	0.184489234888744
2019-04-21	W	6.33513888888889	0.159564420090012
2019-04-22	CK	1.09638888888889	0.172805619835283
2019-04-22	W	7.00013888888889	0.0967650518155765
2019-04-23	CK	1.23986111111111	0.158048823918086
2019-04-23	W	7.09666666666667	0.138520595762724
2019-04-24	CK	1.73715277777778	0.128407279553593
2019-04-24	W	7.44659722222222	0.0977293656117518
2019-04-25	CK	1.95708333333333	0.121929122334246
2019-04-25	W	7.38729166666667	0.318825479254711
2019-04-26	CK	2.42208333333333	0.102475191839839
2019-04-26	W	7.68409722222222	0.1247325738504
2019-04-27	CK	2.53895833333333	0.0850413384220412
2019-04-27	W	8.16298611111111	0.15441874226657
2019-04-28	CK	2.67736111111111	0.155424264552866
2019-04-28	W	8.17236111111111	0.132368543732909
2019-04-29	CK	1.50625	0.30108793454388
2019-04-29	W	6.70715277777778	0.189480832157442
2019-04-30	CK	0.229787234042553	0.440629573799553
2019-04-30	W	5.16765957446809	0.13425631179081
2019-05-01	CK	2.81363636363636	0.247128725059049
2019-05-01	W	7.08181818181818	0.111334622070699
2019-05-02	CK	2.61006944444444	0.131593100611577
2019-05-02	W	6.959375	0.169612177958695
2019-05-03	CK	3.17215277777778	0.148809296867938
2019-05-03	W	7.34993055555556	0.164548513263354
2019-05-04	CK	3.39575757575758	0.314702535051434
2019-05-04	W	7.33060606060606	0.505609016603179
2019-05-06	CK	2.37292307692308	0.185184992000776
2019-05-06	W	5.85446153846154	0.137887571044386
2019-05-09	CK	3.15571428571429	0.164131552928334
2019-05-09	W	6.56971428571429	0.0588450669056167
2019-05-10	CK	2.57986111111111	0.304177802380241
2019-05-10	W	6.71270833333333	0.197991890770498
2019-05-11	CK	2.35055555555556	0.321856065625069
2019-05-11	W	6.95215277777778	0.251166261808159
2019-05-12	CK	2.43048611111111	0.251686584168546
2019-05-12	W	7.03006944444444	0.261231927905789
2019-05-13	CK	3.45305555555556	0.182104607231721
2019-05-13	W	8.14493055555556	0.225133368738158
2019-05-14	CK	4.51791666666667	0.194455833206489
2019-05-14	W	9.12159722222222	0.257852148871647
2019-05-15	CK	4.30729166666667	0.241941470139941
2019-05-15	W	9.04145833333333	0.269290452727449
2019-05-16	CK	4.93138888888889	0.228516705958806
2019-05-16	W	9.74048611111111	0.263616927801873
2019-05-17	CK	4.88951388888889	0.273753785146744
2019-05-17	W	9.78166666666667	0.280490931338919
2019-05-18	CK	5.03194444444444	0.269488178329268
2019-05-18	W	9.84645833333333	0.271328244117386
2019-05-19	CK	4.8425	0.316668841081259
2019-05-19	W	9.73715277777778	0.286941778820579
2019-05-20	CK	5.38097222222222	0.275185067928048
2019-05-20	W	10.1267361111111	0.283104191147238
2019-05-21	CK	6.04708333333333	0.223910356797763
2019-05-21	W	10.7109722222222	0.274422599895482
2019-05-22	CK	6.35243055555556	0.244081580257215
2019-05-22	W	11.0190972222222	0.333483319921639
2019-05-23	CK	6.37180555555556	0.308112374916383
2019-05-23	W	10.7868055555556	0.23167097632986
2019-05-24	CK	6.06020833333333	0.250212394305032
2019-05-24	W	10.5553472222222	0.288468831106321
2019-05-25	CK	6.43944444444444	0.351054050335432
2019-05-25	W	10.8152083333333	0.268189245313683
2019-05-26	CK	5.07048611111111	0.464880610073316
2019-05-26	W	9.53555555555556	0.477841791689337
2019-05-27	CK	4.56868055555556	0.398160360123064
2019-05-27	W	9.11666666666667	0.344606061163193
2019-05-28	CK	5.389375	0.311671516721718
2019-05-28	W	9.87659722222222	0.271157489735364
2019-05-29	CK	6.25097222222222	0.383355109979904
2019-05-29	W	10.3597916666667	0.384199892572106
2019-05-30	CK	5.91944444444444	0.309502696995776
2019-05-30	W	10.1736111111111	0.352192439490423
2019-05-31	CK	6.65972222222222	0.351810417701145
2019-05-31	W	10.8054861111111	0.242931482760482
2019-06-01	CK	6.17631944444444	0.411980478078829
2019-06-01	W	10.3721527777778	0.279458313205899
2019-06-02	CK	6.53569444444444	0.301134349002219
2019-06-02	W	10.6602777777778	0.276628885621005
2019-06-03	CK	7.36361111111111	0.287647094064743
2019-06-03	W	11.5054861111111	0.221875286883091
2019-06-04	CK	7.41138888888889	0.365610207858245
2019-06-04	W	11.6063194444444	0.248520398844988
2019-06-05	CK	7.32625	0.345642611817708
2019-06-05	W	11.4791666666667	0.315180070863389
2019-06-06	CK	7.20326388888889	0.369373620473953
2019-06-06	W	11.5091666666667	0.244620123851878
2019-06-07	CK	8.03881944444444	0.251320362966981
2019-06-07	W	12.1172222222222	0.15683319003139
2019-06-08	CK	8.89868055555556	0.269090621180389
2019-06-08	W	12.9899305555556	0.12128074106704
2019-06-09	CK	8.87277777777778	0.369553134466037
2019-06-09	W	13.0969444444444	0.189866404837931
2019-06-10	CK	8.29888888888889	0.368474510826846
2019-06-10	W	12.698125	0.119810141825446
2019-06-11	CK	9.08493055555556	0.33969887153877
2019-06-11	W	13.3838194444444	0.197725027525733
2019-06-12	CK	9.04319444444444	0.331545689197866
2019-06-12	W	13.5024305555556	0.263291062940443
2019-06-13	CK	10.4172916666667	0.263458886836959
2019-06-13	W	14.7290277777778	0.249661818883325
2019-06-14	CK	10.7363194444444	0.407695701778522
2019-06-14	W	14.8095833333333	0.120674792557396
2019-06-15	CK	9.64548611111111	0.401904049511002
2019-06-15	W	13.9560416666667	0.221486813091103
2019-06-16	CK	9.37506944444444	0.428422242919719
2019-06-16	W	13.6057638888889	0.210559853351147
2019-06-17	CK	9.20534722222222	0.396664250328191
2019-06-17	W	13.4748611111111	0.170158354364092
2019-06-18	CK	9.27861111111111	0.445777546569397
2019-06-18	W	13.6358333333333	0.133841536747902
2019-06-19	CK	9.15534722222222	0.379026300267366
2019-06-19	W	13.6380555555556	0.07121481903889
2019-06-20	CK	10.3006944444444	0.344276247220043
2019-06-20	W	14.7455555555556	0.0777910830087114
2019-06-21	CK	11.2363888888889	0.29541019868187
2019-06-21	W	15.3813194444444	0.0751755023509626
2019-06-22	CK	12.1654166666667	0.285646991441847
2019-06-22	W	16.2013888888889	0.0977322813868715
2019-06-23	CK	11.9427083333333	0.361617565052351
2019-06-23	W	15.7914583333333	0.0968355456959718
2019-06-24	CK	11.7197222222222	0.28024104145006
2019-06-24	W	15.7304861111111	0.230148849265222
2019-06-25	CK	12.2388888888889	0.297051476373988
2019-06-25	W	16.2554861111111	0.350056745425321
2019-06-26	CK	11.7470138888889	0.391175794165575
2019-06-26	W	15.5928472222222	0.243580792481115
2019-06-27	CK	10.5104861111111	0.416721235334891
2019-06-27	W	14.6483333333333	0.26441044282236
2019-06-28	CK	9.8125	0.397496436543179
2019-06-28	W	14.0416666666667	0.191227408806539
2019-06-29	CK	10.0497916666667	0.414966544522467
2019-06-29	W	14.3929166666667	0.306344473459126
2019-06-30	CK	10.1639583333333	0.250627058474379
2019-06-30	W	14.6140277777778	0.131062567233826
2019-07-01	CK	11.4078472222222	0.246976464732865
2019-07-01	W	15.6159722222222	0.214669626565063
2019-07-02	CK	11.8265972222222	0.24949847537331
2019-07-02	W	15.9108333333333	0.124876673042499
2019-07-03	CK	12.1236111111111	0.230778040834265
2019-07-03	W	16.18875	0.325591440336332
2019-07-04	CK	11.7174305555556	0.240351593811571
2019-07-04	W	15.8808333333333	0.102766240202636
2019-07-05	CK	12.2536805555556	0.177795837332765
2019-07-05	W	16.32625	0.149220811077665
2019-07-06	CK	12.5505555555556	0.182201456004867
2019-07-06	W	16.6325	0.20782987134353
2019-07-07	CK	12.2088888888889	0.32720641433748
2019-07-07	W	16.4536805555556	0.249984520268355
2019-07-08	CK	10.5545138888889	0.31837799857637
2019-07-08	W	14.90625	0.228328413360154
2019-07-09	CK	10.6801388888889	0.270941294031454
2019-07-09	W	14.7755555555556	0.220722598459421
2019-07-10	CK	11.5196527777778	0.180066887908392
2019-07-10	W	15.3943055555556	0.151768659813811
2019-07-11	CK	11.6840972222222	0.225001258096549
2019-07-11	W	15.5266666666667	0.384418626006933
2019-07-12	CK	11.2575694444444	0.180388968058336
2019-07-12	W	15.3316666666667	0.0572532465639502
2019-07-13	CK	11.798125	0.189136080124943
2019-07-13	W	15.7693055555556	0.0857562537212165
2019-07-14	CK	12.2548611111111	0.171906292453929
2019-07-14	W	16.0325	0.123416591642261
2019-07-15	CK	12.3278472222222	0.1831101602402
2019-07-15	W	16.248125	0.177264164207086
2019-07-16	CK	11.8580555555556	0.242428805637761
2019-07-16	W	15.8777777777778	0.185504792196353
2019-07-17	CK	12.6019444444444	0.210940271805825
2019-07-17	W	16.4330555555556	0.226212397120739
2019-07-18	CK	12.4122222222222	0.214033519446315
2019-07-18	W	16.456875	0.235692269890737
2019-07-19	CK	11.8911805555556	0.150516508160765
2019-07-19	W	15.8193055555556	0.176996371772738
2019-07-20	CK	12.3213194444444	0.147543713715355
2019-07-20	W	16.0752083333333	0.147592091581008
2019-07-21	CK	12.5088194444444	0.132243169697769
2019-07-21	W	16.3790277777778	0.108396237969148
2019-07-22	CK	11.7109027777778	0.155914632954394
2019-07-22	W	15.8690277777778	0.141842695043398
2019-07-23	CK	12.2529861111111	0.164753425823359
2019-07-23	W	16.3802777777778	0.148075370940789
2019-07-24	CK	12.4820833333333	0.14639864080586
2019-07-24	W	16.5394444444444	0.122912239667086
2019-07-25	CK	12.7271527777778	0.101683906337713
2019-07-25	W	16.7026388888889	0.114756913510203
2019-07-26	CK	12.7866666666667	0.0668702018050296
2019-07-26	W	16.6327083333333	0.115780428380715
2019-07-27	CK	13.0366666666667	0.100141710130033
2019-07-27	W	16.7511111111111	0.137929166799529
2019-07-28	CK	13.2629166666667	0.148172220379531
2019-07-28	W	16.8598611111111	0.118497599698304
2019-07-29	CK	12.4369444444444	0.143961179017161
2019-07-29	W	16.1848611111111	0.174475516284522
2019-07-30	CK	13.2472916666667	0.171648799663108
2019-07-30	W	16.9142361111111	0.237407735805732
2019-07-31	CK	13.3447916666667	0.124288686158565
2019-07-31	W	17.1347916666667	0.221896815181723
2019-08-01	CK	12.9118055555556	0.149707655831033
2019-08-01	W	16.8967361111111	0.15964065113784
2019-08-02	CK	12.8539583333333	0.101315153527257
2019-08-02	W	16.8644444444444	0.115161364691876
2019-08-03	CK	12.2771527777778	0.148534993076774
2019-08-03	W	16.463125	0.0931459046375874
2019-08-04	CK	12.2752083333333	0.128926598114599
2019-08-04	W	16.393125	0.111173181447452
2019-08-05	CK	12.3759722222222	0.194214775304876
2019-08-05	W	16.4482638888889	0.168875207576134
2019-08-06	CK	12.096875	0.138676115658407
2019-08-06	W	16.1713194444444	0.250926646635223
2019-08-07	CK	12.5284722222222	0.096082961832821
2019-08-07	W	16.4002083333333	0.289680897167283
2019-08-08	CK	12.6694444444444	0.180137278985549
2019-08-08	W	16.5188194444444	0.236345915156026
2019-08-09	CK	12.0100694444444	0.204710719475895
2019-08-09	W	15.8946527777778	0.226660436296681
2019-08-10	CK	11.4605555555556	0.210828100917724
2019-08-10	W	15.3813888888889	0.194781480114803
2019-08-11	CK	11.9216666666667	0.159069298454709
2019-08-11	W	15.8446527777778	0.101503742763979
2019-08-12	CK	12.4003472222222	0.140131826618726
2019-08-12	W	16.3321527777778	0.0481533728913799
2019-08-13	CK	11.9415972222222	0.169092498353574
2019-08-13	W	15.6720833333333	0.0100281186888463
2019-08-14	CK	11.7764583333333	0.195198509292143
2019-08-14	W	15.7054166666667	0.184630591714774
2019-08-15	CK	11.886875	0.132748613901124
2019-08-15	W	15.7936111111111	0.264539106142818
2019-08-16	CK	12.4120138888889	0.128569962507308
2019-08-16	W	16.2776388888889	0.262531861471887
2019-08-17	CK	12.2130708661417	0.171860830261886
2019-08-17	W	16.0596850393701	0.222246305726469
2019-08-18	CK	12.6995238095238	0.140276356317068
2019-08-18	W	16.1101904761905	0.182949880033255
2019-08-19	CK	13.4561805555556	0.103815915233924
2019-08-19	W	16.6763194444444	0.141821204064572
2019-08-20	CK	12.9226388888889	0.140897254457486
2019-08-20	W	16.4690972222222	0.117204354640696
2019-08-21	CK	12.7463194444444	0.204343184525784
2019-08-21	W	16.5563888888889	0.069113206941943
2019-08-22	CK	13.2427083333333	0.208247517386845
2019-08-22	W	17.2005555555556	0.0903821778820564
2019-08-23	CK	13.4888194444444	0.207506778547121
2019-08-23	W	17.5945138888889	0.118043887858431
2019-08-24	CK	13.40375	0.155267013352936
2019-08-24	W	17.5825694444444	0.165281013299588
2019-08-25	CK	13.6615277777778	0.188675467406839
2019-08-25	W	17.5864583333333	0.168629535826982
2019-08-26	CK	13.3153472222222	0.226957098365433
2019-08-26	W	17.1760416666667	0.123879727904112
2019-08-27	CK	12.9547916666667	0.212606836644941
2019-08-27	W	16.8648611111111	0.162030160237674
2019-08-28	CK	13.2972916666667	0.147456120295871
2019-08-28	W	17.1136111111111	0.136726748859681
2019-08-29	CK	13.2486111111111	0.182362055413834
2019-08-29	W	17.0723611111111	0.135090813632209
2019-08-30	CK	12.8803472222222	0.225608299754636
2019-08-30	W	16.7097222222222	0.101439390010385
2019-08-31	CK	12.305	0.248258389540231
2019-08-31	W	16.3144444444444	0.103402155931767
2019-09-01	CK	11.7278472222222	0.234735901197319
2019-09-01	W	15.789375	0.0981303350143788
2019-09-02	CK	12.2220138888889	0.231495710612629
2019-09-02	W	16.2779861111111	0.13987253721701
2019-09-03	CK	12.0936111111111	0.181626939761993
2019-09-03	W	16.0926388888889	0.169914895699855
2019-09-04	CK	11.7311805555556	0.211315863165297
2019-09-04	W	15.6790277777778	0.140567843894469
2019-09-05	CK	11.90375	0.192024517874642
2019-09-05	W	15.80125	0.166692090717746
2019-09-06	CK	11.8754861111111	0.184603764222233
2019-09-06	W	15.7710416666667	0.159604107897372
2019-09-07	CK	11.9341666666667	0.139069542147946
2019-09-07	W	15.8746527777778	0.185694818127088
2019-09-08	CK	12.2186805555556	0.205008439255302
2019-09-08	W	16.2406944444444	0.172016623906047
2019-09-09	CK	12.2635416666667	0.209598463247504
2019-09-09	W	16.08	0.0931936251136912
2019-09-10	CK	12.1224305555556	0.251343532291488
2019-09-10	W	16.1376388888889	0.0122333309154976
2019-09-11	CK	11.8671527777778	0.230430713291469
2019-09-11	W	15.8288194444444	0.0873998207875557
2019-09-12	CK	11.9789583333333	0.291994789493806
2019-09-12	W	15.8809027777778	0.101850968009633
2019-09-13	CK	10.860625	0.332267580804727
2019-09-13	W	14.9251388888889	0.112434639887991
2019-09-14	CK	10.7697222222222	0.281448956284703
2019-09-14	W	14.7939583333333	0.14384821933767
2019-09-15	CK	10.8859027777778	0.325290790429008
2019-09-15	W	14.7596527777778	0.16117418412043
2019-09-16	CK	10.8254166666667	0.320686661518279
2019-09-16	W	14.6731944444444	0.17325033037823
2019-09-17	CK	10.5039583333333	0.327217102490475
2019-09-17	W	14.4314583333333	0.117438285039583
2019-09-18	CK	10.116875	0.375154266751536
2019-09-18	W	14.2327777777778	0.130768965893455
2019-09-19	CK	9.54104166666667	0.361139651761202
2019-09-19	W	13.6593055555556	0.0143909451138162
2019-09-20	CK	8.84104166666667	0.374029723631145
2019-09-20	W	12.9255555555556	0.046275035627486
2019-09-21	CK	8.349375	0.352122677869177
2019-09-21	W	12.4382638888889	0.0439474710118035
2019-09-22	CK	8.28388888888889	0.343090004117328
2019-09-22	W	12.4734027777778	0.115032993492766
2019-09-23	CK	8.608125	0.31653881904365
2019-09-23	W	12.8125694444444	0.161051029466062
2019-09-24	CK	8.565625	0.345817535937604
2019-09-24	W	12.6703472222222	0.163623431435766
2019-09-25	CK	8.111875	0.287198164140531
2019-09-25	W	12.0604861111111	0.166010641441581
2019-09-26	CK	7.79583333333333	0.36528194585092
2019-09-26	W	11.8017361111111	0.108880690277769
2019-09-27	CK	7.3825	0.359921390304093
2019-09-27	W	11.4222916666667	0.0507660949344173
2019-09-28	CK	7.16798611111111	0.374187666507635
2019-09-28	W	11.3417361111111	0.0721778375902017
2019-09-29	CK	6.99798611111111	0.351753916244645
2019-09-29	W	11.2892361111111	0.103957732850802
2019-09-30	CK	6.98118055555556	0.337619959081495
2019-09-30	W	11.3347916666667	0.144931832931365
2019-10-01	CK	6.97208333333333	0.329554462410878
2019-10-01	W	11.3284027777778	0.210409175853707
2019-10-02	CK	7.37229166666667	0.300322948429047
2019-10-02	W	11.6586805555556	0.235526792634869
2019-10-03	CK	7.83611111111111	0.309941322103627
2019-10-03	W	11.9709027777778	0.208926112688844
2019-10-04	CK	7.40555555555556	0.313800548604156
2019-10-04	W	11.4658333333333	0.165960910883215
2019-10-05	CK	7.08840277777778	0.334336956685395
2019-10-05	W	11.1563888888889	0.186511473104533
2019-10-06	CK	6.89083333333333	0.386032622558631
2019-10-06	W	10.9092361111111	0.141029136552786
2019-10-07	CK	6.59333333333333	0.37169443465887
2019-10-07	W	10.6644444444444	0.116338551038112
2019-10-08	CK	6.98756944444444	0.347959355285661
2019-10-08	W	11.1980555555556	0.110032240470242
2019-10-09	CK	6.563125	0.360151480997991
2019-10-09	W	10.8624305555556	0.124037869579613
2019-10-10	CK	5.40590277777778	0.417585930249646
2019-10-10	W	9.80930555555556	0.0983255188880742
2019-10-11	CK	5.21722222222222	0.434355359249687
2019-10-11	W	9.64979166666667	0.141438865730737
2019-10-12	CK	5.02215277777778	0.43082368198376
2019-10-12	W	9.39236111111111	0.106784198827214
2019-10-13	CK	4.125625	0.459097000754861
2019-10-13	W	8.39986111111111	0.132513872390889
2019-10-14	CK	4.04902777777778	0.404038966756506
2019-10-14	W	8.44458333333333	0.213939143777445
2019-10-15	CK	4.23506944444444	0.459136762500594
2019-10-15	W	8.52715277777778	0.170683107000256
2019-10-16	CK	3.70236111111111	0.401199705688278
2019-10-16	W	8.20951388888889	0.229117644635156
2019-10-17	CK	3.12270833333333	0.397964029685613
2019-10-17	W	7.54506944444444	0.183467834068233
2019-10-18	CK	2.535	0.48590437396521
2019-10-18	W	6.88638888888889	0.102899580082254
2019-10-19	CK	1.96638888888889	0.493416415916989
2019-10-19	W	6.49305555555556	0.0442583633490604
2019-10-20	CK	1.84881944444444	0.440186773490569
2019-10-20	W	6.55673611111111	0.0767626832379796
2019-10-21	CK	2.07534722222222	0.403455615150948
2019-10-21	W	6.81458333333333	0.0396058726710359
2019-10-22	CK	2.62173611111111	0.34266227242976
2019-10-22	W	7.26763888888889	0.161200258368845
2019-10-23	CK	2.69201388888889	0.391875085161205
2019-10-23	W	7.20444444444444	0.223723751439497
2019-10-24	CK	2.20111111111111	0.45605231299915
2019-10-24	W	6.639375	0.246288198662485
2019-10-25	CK	1.78055555555556	0.472428504079222
2019-10-25	W	6.41423611111111	0.27502406581161
2019-10-26	CK	1.49930555555556	0.521651769066008
2019-10-26	W	5.67347222222222	0.225119743133039
2019-10-27	CK	1.11930555555556	0.50837572477437
2019-10-27	W	5.15381944444444	0.111230585361473
2019-10-28	CK	0.909513888888889	0.494928028135582
2019-10-28	W	4.89159722222222	0.111407059088028
2019-10-29	CK	0.779027777777778	0.442364154973102
2019-10-29	W	4.81013888888889	0.106348948821633
2019-10-30	CK	0.587569444444444	0.473738458020362
2019-10-30	W	4.83319444444444	0.151109671436951
2019-10-31	CK	0.453125	0.485700636882118
2019-10-31	W	4.915	0.138486227652737
2019-11-01	CK	0.472013888888889	0.426384929574874
2019-11-01	W	5.14923611111111	0.0980028296146741
2019-11-02	CK	0.370069444444444	0.476205200568328
2019-11-02	W	4.76097222222222	0.0993573448008649
2019-11-03	CK	0.312361111111111	0.456407950292549
2019-11-03	W	4.46534722222222	0.109035938300403
2019-11-04	CK	0.245347222222222	0.448558672653311
2019-11-04	W	4.38375	0.123212087011101
2019-11-05	CK	0.197916666666667	0.444216366716834
2019-11-05	W	4.45458333333333	0.16114170467031
2019-11-06	CK	0.144583333333333	0.45417459228937
2019-11-06	W	4.38833333333333	0.144585836765723
2019-11-07	CK	0.132569444444444	0.441230730745067
2019-11-07	W	4.768125	0.166082755757835
2019-11-08	CK	0.0882638888888889	0.448568330124415
2019-11-08	W	4.56076388888889	0.138895815799487
2019-11-09	CK	0.0307638888888889	0.463747957785836
2019-11-09	W	4.71034722222222	0.142871617409526
2019-11-10	CK	0.0025	0.482100947961989
2019-11-10	W	4.19270833333333	0.110946842788453
2019-11-11	CK	-0.0654861111111111	0.451885474153285
2019-11-11	W	3.88152777777778	0.0970413081960419
2019-11-12	CK	-0.151319444444444	0.494668683038592
2019-11-12	W	3.95902777777778	0.0482870536823948
2019-11-13	CK	-0.259583333333333	0.506508252201094
2019-11-13	W	3.71263888888889	0.0390854887772444
2019-11-14	CK	-0.441180555555556	0.541366181474146
2019-11-14	W	3.29861111111111	0.0798614566551838
2019-11-15	CK	-0.495486111111111	0.482481260064072
2019-11-15	W	3.068125	0.132614492213694
2019-11-16	CK	-0.54125	0.487470007057203
2019-11-16	W	3.25819444444444	0.215291277951848
2019-11-17	CK	-0.609930555555556	0.534287898558001
2019-11-17	W	3.47840277777778	0.235661064597257
2019-11-18	CK	-0.723888888888889	0.539599133500615
2019-11-18	W	3.22368055555556	0.172171643558627
2019-11-19	CK	-0.860833333333333	0.547573944149998
2019-11-19	W	2.77833333333333	0.123010363517674
2019-11-20	CK	-0.858958333333333	0.506181956859744
2019-11-20	W	2.70534722222222	0.0878162031069478
2019-11-21	CK	-1.01041666666667	0.552434421690152
2019-11-21	W	2.59875	0.0837698571959076
2019-11-22	CK	-0.993402777777778	0.506517399975614
2019-11-22	W	2.553125	0.102948442304761
2019-11-23	CK	-1.03798611111111	0.525003483310142
2019-11-23	W	2.63145833333333	0.152798173091509
2019-11-24	CK	-0.969513888888889	0.528278803497755
2019-11-24	W	2.95319444444444	0.25827231125827
2019-11-25	CK	-1.12347222222222	0.54294131791881
2019-11-25	W	3.04201388888889	0.271219818611613
2019-11-26	CK	-1.23069444444444	0.467022899691915
2019-11-26	W	2.86326388888889	0.19632858230512
2019-11-27	CK	-1.21909722222222	0.468337030449386
2019-11-27	W	2.8775	0.167924924997834
2019-11-28	CK	-1.34243055555556	0.46941547559314
2019-11-28	W	2.80895833333333	0.126846142832467
2019-11-29	CK	-1.42555555555556	0.49223721324072
2019-11-29	W	2.68027777777778	0.100570189939285
2019-11-30	CK	-1.39520833333333	0.505204857234015
2019-11-30	W	2.69138888888889	0.115147923944452
2019-12-01	CK	-1.574375	0.53719697543679
2019-12-01	W	2.62673611111111	0.122759972401034
2019-12-02	CK	-2.21361111111111	0.664372643549061
2019-12-02	W	2.25305555555556	0.151036506581362
2019-12-03	CK	-2.7175	0.675046891455744
2019-12-03	W	1.69666666666667	0.127946302162821
2019-12-04	CK	-3.090625	0.638610897778588
2019-12-04	W	1.21652777777778	0.125411426394085
2019-12-05	CK	-3.25118055555556	0.637903042713996
2019-12-05	W	0.888680555555556	0.0682556739025428
2019-12-06	CK	-3.51868055555556	0.626713303357954
2019-12-06	W	0.691944444444444	0.0734582218743392
2019-12-07	CK	-3.66229166666667	0.631358551645639
2019-12-07	W	0.472222222222222	0.0806949325063331
2019-12-08	CK	-3.74201388888889	0.595137987069307
2019-12-08	W	0.310555555555556	0.0964515197488644
2019-12-09	CK	-3.95479166666667	0.614946501887161
2019-12-09	W	0.157013888888889	0.114033874797524
2019-12-10	CK	-4.15131944444444	0.614779082526805
2019-12-10	W	0.0143055555555556	0.128160965543303
2019-12-11	CK	-4.35368055555556	0.623063952894775
2019-12-11	W	-0.115902777777778	0.133865764757493
2019-12-12	CK	-4.57375	0.641000144224503
2019-12-12	W	-0.234444444444444	0.172929606833975
2019-12-13	CK	-4.70173611111111	0.665112195055812
2019-12-13	W	-0.349722222222222	0.20926726365386
2019-12-14	CK	-4.65416666666667	0.644334068697144
2019-12-14	W	-0.452291666666667	0.221383538658883
2019-12-15	CK	-4.06326388888889	0.591232600144373
2019-12-15	W	-0.358125	0.187698987060814
2019-12-16	CK	-3.74277777777778	0.603849016178411
2019-12-16	W	-0.300277777777778	0.160277752703958
2019-12-17	CK	-3.67951388888889	0.613157950535593
2019-12-17	W	-0.272152777777778	0.141121809509268
2019-12-18	CK	-4.01645833333333	0.668550297197941
2019-12-18	W	-0.30875	0.162338720482941
2019-12-19	CK	-4.94256944444444	0.696877839015974
2019-12-19	W	-0.531458333333333	0.192752439063473
2019-12-20	CK	-5.43284722222222	0.704195079289609
2019-12-20	W	-0.775277777777778	0.202956210867428
2019-12-21	CK	-5.74784722222222	0.711833943370241
2019-12-21	W	-0.967638888888889	0.170539965658585
2019-12-22	CK	-5.96194444444444	0.697391404154215
2019-12-22	W	-1.14298611111111	0.175793646967973
2019-12-23	CK	-5.54180555555556	0.642389425364465
2019-12-23	W	-1.12666666666667	0.154393950537087
2019-12-24	CK	-5.24659722222222	0.655079423278821
2019-12-24	W	-1.10111111111111	0.130187167003908
2019-12-25	CK	-5.19666666666667	0.672372310924875
2019-12-25	W	-1.11173611111111	0.132818177983203
2019-12-26	CK	-6.114375	0.722457437547461
2019-12-26	W	-1.38361111111111	0.238938417875539
2019-12-27	CK	-6.67604166666667	0.726525230939236
2019-12-27	W	-1.67013888888889	0.253179309234215
2019-12-28	CK	-6.71847222222222	0.692787431957091
2019-12-28	W	-1.79625	0.251192699986639
2019-12-29	CK	-6.52208333333333	0.679373617791151
2019-12-29	W	-1.78826388888889	0.2402718680141
2019-12-30	CK	-6.63715277777778	0.674841207531034
2019-12-30	W	-1.91826388888889	0.239084290822591
2019-12-31	CK	-6.64868055555556	0.699275668634766
2019-12-31	W	-1.92972222222222	0.228922249709453
2020-01-01	CK	-6.17104166666667	0.754043605088677
2020-01-01	W	-1.77826388888889	0.219515426723145
2020-01-02	CK	-6.23534722222222	0.761551033490682
2020-01-02	W	-1.93319444444444	0.195049102570119
2020-01-03	CK	-5.52791666666667	0.697662068334924
2020-01-03	W	-1.64090277777778	0.119761733601428
2020-01-04	CK	-6.07423611111111	0.761775052656973
2020-01-04	W	-1.99840277777778	0.136032626890403
2020-01-05	CK	-5.36861111111111	0.692583769142369
2020-01-05	W	-1.65868055555556	0.111585599527663
2020-01-06	CK	-4.89430555555556	0.64826644694329
2020-01-06	W	-1.50229166666667	0.148655242884803
2020-01-07	CK	-5.42902777777778	0.692148974345085
2020-01-07	W	-1.80444444444444	0.230488159260946
2020-01-08	CK	-6.02638888888889	0.719393925915174
2020-01-08	W	-2.13444444444444	0.263933119465758
2020-01-09	CK	-5.47416666666667	0.683093081130078
2020-01-09	W	-1.83006944444444	0.248305355683987
2020-01-10	CK	-5.09729166666667	0.650609820354977
2020-01-10	W	-1.651875	0.292218253234031
2020-01-11	CK	-5.80034722222222	0.70311394538635
2020-01-11	W	-2.05770833333333	0.389041864615747
2020-01-12	CK	-6.35638888888889	0.7080057069422
2020-01-12	W	-2.39826388888889	0.42075684008693
2020-01-13	CK	-6.61034722222222	0.708315855343894
2020-01-13	W	-2.54986111111111	0.430083583034646
2020-01-14	CK	-6.41243055555556	0.692780020134982
2020-01-14	W	-2.45694444444444	0.432335893171244
2020-01-15	CK	-5.86458333333333	0.649212419280242
2020-01-15	W	-2.17715277777778	0.41434669133451
2020-01-16	CK	-5.78020833333333	0.62005276881693
2020-01-16	W	-2.21458333333333	0.447292937698613
2020-01-17	CK	-6.34493055555556	0.645475039611159
2020-01-17	W	-2.66458333333333	0.54066106550492
2020-01-18	CK	-6.41208333333333	0.651243525727847
2020-01-18	W	-2.75895833333333	0.598724189786523
2020-01-19	CK	-6.90333333333333	0.667457777361735
2020-01-19	W	-3.16131944444444	0.709251046680888
2020-01-20	CK	-7.11465277777778	0.633173498536897
2020-01-20	W	-3.56534722222222	0.96235777062052
2020-01-21	CK	-7.13534722222222	0.615222161821915
2020-01-21	W	-3.39861111111111	1.1576786456078
2020-01-22	CK	-7.22194444444444	0.617713617763606
2020-01-22	W	-3.15638888888889	1.06047077343937
2020-01-23	CK	-7.33680555555556	0.599552376762191
2020-01-23	W	-3.09104166666667	1.46483468426027
2020-01-24	CK	-6.71791666666667	0.549954496077553
2020-01-24	W	-2.63388888888889	1.29304794971308
2020-01-25	CK	-7.01611111111111	0.561206859783086
2020-01-25	W	-2.91854166666667	1.43448783533321
2020-01-26	CK	-7.21513888888889	0.556116810316122
2020-01-26	W	-3.19548611111111	1.52238165067521
2020-01-27	CK	-7.77395833333333	0.586005111668398
2020-01-27	W	-3.61777777777778	1.22809514155824
2020-01-28	CK	-7.945	0.574957896628342
2020-01-28	W	-3.59638888888889	1.16374245380935
2020-01-29	CK	-8.24409722222222	0.554242695992865
2020-01-29	W	-3.93645833333333	1.09542104418297
2020-01-30	CK	-8.55298611111111	0.547193335754516
2020-01-30	W	-4.14055555555556	1.06830204326435
2020-01-31	CK	-8.42284722222222	0.517152084218758
2020-01-31	W	-3.95555555555556	1.06503625289709
2020-02-01	CK	-7.79534722222222	0.47095761648958
2020-02-01	W	-3.48819444444444	1.474231938726
2020-02-02	CK	-8.043125	0.471586122991732
2020-02-02	W	-3.97895833333333	1.21838092039912
2020-02-03	CK	-8.43722222222222	0.489063568967494
2020-02-03	W	-4.37506944444444	1.09284315848444
2020-02-04	CK	-8.38645833333333	0.473434497606908
2020-02-04	W	-4.22465277777778	1.26406357709034
2020-02-05	CK	-8.20555555555556	0.43702412482642
2020-02-05	W	-4.07756944444444	1.29983246526226
2020-02-06	CK	-8.24118055555556	0.430594858360526
2020-02-06	W	-4.01784722222222	1.29937309378572
2020-02-07	CK	-8.18854166666667	0.417224401506027
2020-02-07	W	-3.94819444444444	1.37544325478477
2020-02-08	CK	-7.951875	0.400262780084366
2020-02-08	W	-3.85611111111111	1.24328723720041
2020-02-09	CK	-7.78638888888889	0.375942866346833
2020-02-09	W	-3.91895833333333	1.33752893651275
2020-02-10	CK	-7.68423611111111	0.360512833918542
2020-02-10	W	-3.91423611111111	1.39352497783585
2020-02-11	CK	-7.73034722222222	0.359394503602762
2020-02-11	W	-3.62173611111111	1.46089596326925
2020-02-12	CK	-7.42736111111111	0.340853237623509
2020-02-12	W	-3.50902777777778	1.51798895582912
2020-02-13	CK	-6.92486111111111	0.308619506367709
2020-02-13	W	-3.02576388888889	0.458784722222222
2020-02-14	CK	-6.96444444444444	0.31950207986375
2020-02-14	W	-3.41666666666667	1.44253521516338
2020-02-15	CK	-7.78090277777778	0.380636732796558
2020-02-15	W	-4.04881944444444	1.25623474702023
2020-02-16	CK	-8.00125	0.363623096689575
2020-02-16	W	-3.86201388888889	1.37374448377981
2020-02-17	CK	-7.5625	0.326272505853863
2020-02-17	W	-3.42680555555556	1.53171005361194
2020-02-18	CK	-6.57229166666667	0.305236076108975
2020-02-18	W	-2.70388888888889	0.319027777777778
2020-02-19	CK	-6.68743055555556	0.282549852603984
2020-02-19	W	-2.83388888888889	1.70974159826576
2020-02-20	CK	-6.07625	0.301412799304094
2020-02-20	W	-2.34097222222222	0.264097222222222
2020-02-21	CK	-6.07875	0.282136379034578
2020-02-21	W	-2.37215277777778	0.228263888888889
2020-02-22	CK	-5.74368055555556	0.286182912453952
2020-02-22	W	-2.45298611111111	1.5310560817669
2020-02-23	CK	-5.42694444444444	0.297052236865549
2020-02-23	W	-2.49444444444444	1.25958510343286
2020-02-24	CK	-4.87805555555556	0.240633994165119
2020-02-24	W	-2.25354166666667	1.29734700452502
2020-02-25	CK	-4.62611111111111	0.284980511796701
2020-02-25	W	-2.02833333333333	1.27217098698299
2020-02-26	CK	-4.02979166666667	0.281776509065175
2020-02-26	W	-1.40701388888889	1.1327919403555
2020-02-27	CK	-3.53173611111111	0.308778382478565
2020-02-27	W	-1.04909722222222	0.104444444444444
2020-02-28	CK	-3.77013888888889	0.302271388091727
2020-02-28	W	-1.355625	1.35750341309503
2020-02-29	CK	-3.56069444444444	0.336331046249854
2020-02-29	W	-1.02583333333333	1.33280141255327
2020-03-01	CK	-3.09951388888889	0.342952403537726
2020-03-01	W	-0.808819444444444	0.0625694444444445
2020-03-02	CK	-3.25458333333333	0.310924617517269
2020-03-02	W	-0.807013888888889	0.0839583333333333
2020-03-03	CK	-3.81173611111111	0.345180854582222
2020-03-03	W	-1.30298611111111	1.24255156546245
2020-03-04	CK	-4.164375	0.3598516524701
2020-03-04	W	-1.42444444444444	1.30697865769071
2020-03-05	CK	-3.96034722222222	0.36887442904742
2020-03-05	W	-1.02784722222222	1.4228478983979
2020-03-06	CK	-3.43986111111111	0.364166112130373
2020-03-06	W	-0.995555555555556	1.62344467978038
2020-03-07	CK	-3.23034722222222	0.356164695149888
2020-03-07	W	-0.881875	1.38117088018776
2020-03-08	CK	-2.56111111111111	0.382104811135675
2020-03-08	W	-0.677777777777778	0.143125
2020-03-09	CK	-2.90993055555556	0.408697057251062
2020-03-09	W	-0.800416666666667	0.923756069411309
2020-03-10	CK	-3.729375	0.410769015863522
2020-03-10	W	-1.16048611111111	0.855855472861985
2020-03-11	CK	-3.94208333333333	0.471765826031117
2020-03-11	W	-1.13361111111111	1.19381287699103
2020-03-12	CK	-3.39486111111111	0.443040582024493
2020-03-12	W	-0.734930555555556	0.109166666666667
2020-03-13	CK	-3.82493055555556	0.415131499169853
2020-03-13	W	-1.04930555555556	1.16946015232417
2020-03-14	CK	-3.59243055555556	0.440215220848615
2020-03-14	W	-0.882708333333333	1.42762287785969
2020-03-15	CK	-2.89055555555556	0.431056968898493
2020-03-15	W	-0.643263888888889	0.119583333333333
2020-03-16	CK	-2.46069444444444	0.379384311792928
2020-03-16	W	-0.539583333333333	0.121458333333333
2020-03-17	CK	-2.59215277777778	0.398898378348062
2020-03-17	W	-0.529861111111111	0.136111111111111
2020-03-18	CK	-2.06444444444444	0.423066064972111
2020-03-18	W	-0.444305555555556	0.0994444444444444
2020-03-19	CK	-2.04541666666667	0.4478969876168
2020-03-19	W	-0.426944444444444	0.113854166666667
2020-03-20	CK	-1.85909722222222	0.41599215985017
2020-03-20	W	-0.386875	0.0969444444444444
2020-03-21	CK	-1.63791666666667	0.380463941830427
2020-03-21	W	-0.32875	0.0839236111111111
2020-03-22	CK	-1.41416666666667	0.364031504088378
2020-03-22	W	-0.299375	0.079375
2020-03-23	CK	-1.29416666666667	0.42738891824063
2020-03-23	W	-0.275138888888889	0.0987632281775706
2020-03-24	CK	-1.15458333333333	0.415049023263129
2020-03-24	W	-0.241805555555556	0.0439930555555556
2020-03-25	CK	-1.09145833333333	0.424342513672561
2020-03-25	W	-0.22375	0.0582986111111111
2020-03-26	CK	-1.05930555555556	0.423675789119777
2020-03-26	W	0.0602083333333333	0.214548611111111
2020-03-27	CK	-1.05256944444444	0.444491019853229
2020-03-27	W	1.495	0.609444444444444
2020-03-28	CK	-0.998888888888889	0.421485077864292
2020-03-28	W	2.44131944444444	0.782430555555555
2020-03-29	CK	-0.964305555555556	0.409311957550215
2020-03-29	W	3.44083333333333	1.24768433076484
2020-03-30	CK	-0.930833333333333	0.399511183467577
2020-03-30	W	4.16090277777778	0.587534722222222
2020-03-31	CK	-0.973680555555556	0.45357457154829
2020-03-31	W	3.99756944444444	0.412395833333333
2020-04-01	CK	-0.937013888888889	0.438394125312378
2020-04-01	W	3.43708333333333	0.314652777777778
2020-04-02	CK	-0.935555555555556	0.43133967390857
2020-04-02	W	3.77381944444444	0.307291666666667
2020-04-03	CK	-0.915486111111111	0.424796312141019
2020-04-03	W	3.52541666666667	0.276631944444444
2020-04-04	CK	-0.871388888888889	0.400251388299146
2020-04-04	W	3.82388888888889	0.249548611111111
2020-04-05	CK	-0.837638888888889	0.381467879243855
2020-04-05	W	4.52	0.203993055555555
2020-04-06	CK	-0.857361111111111	0.414418712639488
2020-04-06	W	4.34840277777778	0.179131944444444
2020-04-07	CK	-0.81875	0.392525289699232
2020-04-07	W	4.06854166666667	0.171423611111111
2020-04-08	CK	-0.802222222222222	0.384855658706215
2020-04-08	W	4.11743055555556	0.145034722222222
2020-04-09	CK	-0.765277777777778	0.367833496189312
2020-04-09	W	4.15527777777778	0.154027777777778
2020-04-10	CK	-0.769861111111111	0.375842746239671
2020-04-10	W	4.14180555555556	0.119722222222222
2020-04-11	CK	-0.732083333333333	0.374833191715078
2020-04-11	W	4.05069444444444	1.35496617601912
2020-04-12	CK	-0.730972222222222	0.376304532303322
2020-04-12	W	4.18638888888889	0.115763888888889
2020-04-13	CK	-0.59	0.318670283210095
2020-04-13	W	4.70701388888889	1.57482740126384
2020-04-14	CK	-0.458263888888889	0.286785850227688
2020-04-14	W	4.84097222222222	1.62516925014845
2020-04-15	CK	-0.176458333333333	0.271418066840546
2020-04-15	W	5.41583333333333	0.0560763888888891
2020-04-16	CK	0.148611111111111	0.305795453752588
2020-04-16	W	6.10534722222222	0.0390277777777777
2020-04-17	CK	-0.102291666666667	0.348655318619657
2020-04-17	W	6.03930555555556	0.0618402777777778
2020-04-18	CK	0.0645138888888889	0.27297079936089
2020-04-18	W	5.51145833333333	0.0811111111111109
2020-04-19	CK	0.178333333333333	0.316348590933427
2020-04-19	W	5.52583333333333	0.055625
2020-04-20	CK	0.385833333333333	0.285227085125418
2020-04-20	W	5.59256944444444	0.00121527777777741
2020-04-21	CK	0.0874305555555556	0.321147175911857
2020-04-21	W	5.19402777777778	0.028888888888889
2020-04-22	CK	-0.455347222222222	0.357136169478625
2020-04-22	W	4.24604166666667	0.176354166666667
2020-04-23	CK	-0.279652777777778	0.34436546373815
2020-04-23	W	4.25819444444444	0.154166666666667
2020-04-24	CK	-0.169652777777778	0.325888441659681
2020-04-24	W	4.16215277777778	0.120138888888889
2020-04-25	CK	-0.103125	0.289802366177811
2020-04-25	W	4.05777777777778	0.104027777777778
2020-04-26	CK	0.290833333333333	0.262222116473908
2020-04-26	W	4.44305555555556	0.0753819444444441
2020-04-27	CK	0.894652777777778	0.247398187123306
2020-04-27	W	5.36527777777778	0.0494097222222223
2020-04-28	CK	1.02298611111111	0.221948780367124
2020-04-28	W	5.89840277777778	0.0288541666666666
2020-04-29	CK	1.00708333333333	0.206744353149382
2020-04-29	W	5.89965277777778	0.0346527777777781
2020-04-30	CK	1.51909722222222	0.225001446951741
2020-04-30	W	6.483125	0.00902777777777786
2020-05-01	CK	2.00847222222222	0.213418169031537
2020-05-01	W	6.97375	2.33068835714439
2020-05-02	CK	2.65131944444444	0.148169974633666
2020-05-02	W	7.71020833333333	0.00249999999999995
2020-05-03	CK	2.99840277777778	0.141891252931613
2020-05-03	W	8.14277777777778	0.00201388888888943
2020-05-04	CK	3.88020833333333	0.1441077873609
2020-05-04	W	8.96493055555556	0.00368055555555546
2020-05-05	CK	4.48756944444444	0.121845309640233
2020-05-05	W	9.4975	0.0134027777777774
2020-05-06	CK	4.58659722222222	0.163396864435925
2020-05-06	W	9.45680555555556	0.0135763888888887
2020-05-07	CK	3.83868055555556	0.284665962429468
2020-05-07	W	8.84611111111111	0.00892361111111128
2020-05-08	CK	2.09722222222222	0.35736849538292
2020-05-08	W	7.04395833333333	0.0559722222222221
2020-05-09	CK	1.84881944444444	0.297842569822427
2020-05-09	W	6.32965277777778	1.65378238528422
2020-05-10	CK	2.5725	0.280296086203577
2020-05-10	W	7.21083333333333	0.120625
2020-05-11	CK	2.32513888888889	0.292745968450377
2020-05-11	W	6.7275	1.24993422501815
2020-05-12	CK	3.07777777777778	0.181170611160654
2020-05-12	W	7.63347222222222	0.110347222222222
2020-05-13	CK	3.66840277777778	0.254919222421797
2020-05-13	W	8.22319444444445	0.118576388888889
2020-05-14	CK	3.129375	0.330327022219198
2020-05-14	W	7.58208333333333	0.139722222222222
2020-05-15	CK	2.63854166666667	0.359580603535802
2020-05-15	W	7.15409722222222	0.103645833333333
2020-05-16	CK	2.55534722222222	0.285914798162185
2020-05-16	W	6.93090277777778	0.158229166666667
2020-05-17	CK	3.51715277777778	0.23136479032145
2020-05-17	W	7.80506944444444	0.148159722222222
2020-05-18	CK	4.58993055555556	0.239400423496756
2020-05-18	W	8.73472222222222	0.157708333333333
2020-05-19	CK	4.72486111111111	0.35539131157479
2020-05-19	W	8.81673611111111	0.106666666666666
2020-05-20	CK	4.24673611111111	0.324981573965064
2020-05-20	W	8.15701388888889	0.058472222222222
2020-05-21	CK	5.03840277777778	0.296069265460785
2020-05-21	W	8.9425	0.0583333333333336
2020-05-22	CK	5.75625	0.291608790554049
2020-05-22	W	9.704375	0.0929166666666674
2020-05-23	CK	5.88673611111111	0.383497350784553
2020-05-23	W	9.94472222222222	0.0689236111111118
2020-05-24	CK	5.07402777777778	0.44086211476673
2020-05-24	W	9.05173611111111	0.0262500000000001
2020-05-25	CK	5.06576388888889	0.39879408310906
2020-05-25	W	8.98138888888889	0.0611458333333337
2020-05-26	CK	4.76861111111111	0.437923677994692
2020-05-26	W	8.75222222222222	0.0431944444444445
2020-05-27	CK	4.15051470588235	0.485751628366819
2020-05-27	W	8.15007352941176	0.132095588235295
2020-05-28	CK	4.19611111111111	0.427892590194685
2020-05-28	W	8.036875	0.185972222222222
2020-05-29	CK	4.11006944444444	0.466863162529526
2020-05-29	W	8.14083333333333	0.206180555555556
2020-05-30	CK	4.17951388888889	0.374460548274992
2020-05-30	W	8.17069444444444	0.232326388888889
2020-05-31	CK	5.18895833333333	0.349689892876747
2020-05-31	W	9.16680555555556	0.273819444444444
2020-06-01	CK	5.93430555555556	0.326318649480206
2020-06-01	W	9.79527777777778	0.279895833333334
2020-06-02	CK	5.63347222222222	0.398308970338655
2020-06-02	W	9.43145833333333	1.73864862766956
2020-06-03	CK	5.43784722222222	0.386801610295611
2020-06-03	W	9.30479166666667	0.309201388888889
2020-06-04	CK	6.32166666666667	0.381910876739916
2020-06-04	W	10.0335416666667	0.267361111111112
2020-06-05	CK	6.75805555555556	0.329972729479835
2020-06-05	W	10.3756944444444	0.24
2020-06-06	CK	6.9175	0.409102859902873
2020-06-06	W	10.6636111111111	0.164513888888889
2020-06-07	CK	6.41409722222222	0.454291065154718
2020-06-07	W	10.4445138888889	0.102395833333333
2020-06-08	CK	6.17965277777778	0.450025330146501
2020-06-08	W	10.1030555555556	0.0379166666666668
2020-06-09	CK	7.05291666666667	0.412664655592383
2020-06-09	W	10.9240972222222	0.166562499999999
2020-06-10	CK	7.62166666666667	0.460363197187801
2020-06-10	W	11.5165277777778	0.257152777777778
2020-06-11	CK	7.39229166666667	0.433634692367778
2020-06-11	W	11.131875	0.309513888888889
2020-06-12	CK	8.29368055555556	0.445984743204914
2020-06-12	W	11.9504861111111	0.361597222222223
2020-06-13	CK	8.62694444444444	0.505326060564079
2020-06-13	W	12.1641666666667	0.359305555555556
2020-06-14	CK	8.22020833333333	0.489386138773495
2020-06-14	W	11.76	0.246909722222222
2020-06-15	CK	8.83638888888889	0.514053880545522
2020-06-15	W	12.4453472222222	0.144479166666667
2020-06-16	CK	8.25229166666667	0.550086638346049
2020-06-16	W	11.8377777777778	0.0875694444444441
2020-06-17	CK	7.89013888888889	0.438887237449086
2020-06-17	W	11.3835416666667	0.0193055555555555
2020-06-18	CK	8.72916666666667	0.42817952233853
2020-06-18	W	12.2134722222222	0.100173611111111
2020-06-19	CK	10.0354166666667	0.408073084093734
2020-06-19	W	13.4575694444444	0.141111111111111
2020-06-20	CK	10.7016666666667	0.405331875799085
2020-06-20	W	14.1888888888889	0.216041666666666
2020-06-21	CK	10.4761111111111	0.513993045510436
2020-06-21	W	14.0586805555556	0.2709375
2020-06-22	CK	9.391875	0.483016522904518
2020-06-22	W	12.9811111111111	0.192743055555556
2020-06-23	CK	9.90069444444444	0.344219413405764
2020-06-23	W	13.289375	0.0884027777777776
2020-06-24	CK	10.3865277777778	0.358150106579061
2020-06-24	W	13.5854166666667	0.0384027777777778
2020-06-25	CK	10.4789583333333	0.356507130115331
2020-06-25	W	13.7185416666667	0.0154513888888887
2020-06-26	CK	10.80625	0.35943778048024
2020-06-26	W	14.0585416666667	0.0185763888888886
2020-06-27	CK	11.493125	0.4121060600462
2020-06-27	W	14.6821527777778	0.0575000000000001
2020-06-28	CK	11.2402777777778	0.37888709272976
2020-06-28	W	14.43125	0.0942708333333337
2020-06-29	CK	12.03125	0.288996760734247
2020-06-29	W	15.1550694444444	0.0464583333333337
2020-06-30	CK	11.6491666666667	0.374579713467314
2020-06-30	W	15.0970138888889	0.144513888888889
2020-07-01	CK	11.2802083333333	0.315793150841255
2020-07-01	W	14.7896527777778	0.159861111111112
2020-07-02	CK	11.4840972222222	0.347281574818341
2020-07-02	W	14.8121527777778	0.210138888888888
2020-07-03	CK	11.3598611111111	0.336430100028551
2020-07-03	W	14.624375	0.177708333333333
2020-07-04	CK	10.9334722222222	0.259207444051716
2020-07-04	W	14.0335416666667	0.138020833333333
2020-07-05	CK	11.7438888888889	0.208824738358221
2020-07-05	W	14.615	0.0340625000000001
2020-07-06	CK	11.403125	0.228682813690685
2020-07-06	W	14.47125	0.0648958333333329
2020-07-07	CK	11.946875	0.217743525210742
2020-07-07	W	15.1365277777778	0.807875786289285
2020-07-08	CK	12.8350694444444	0.194632806778572
2020-07-08	W	15.9250694444444	0.0846875000000002
2020-07-09	CK	12.4725694444444	0.230422367066121
2020-07-09	W	15.6885416666667	0.0331250000000001
2020-07-10	CK	11.5211111111111	0.246165128414913
2020-07-10	W	14.9126388888889	0.106527777777778
2020-07-11	CK	12.2824305555556	0.268482457067697
2020-07-11	W	15.4790277777778	0.142569444444444
2020-07-12	CK	11.6315972222222	0.188828818603426
2020-07-12	W	14.8790277777778	0.268090277777778
2020-07-13	CK	12.3456944444444	0.239872049936611
2020-07-13	W	15.4911111111111	0.164722222222222
2020-07-14	CK	12.08	0.178503823967221
2020-07-14	W	15.3257638888889	0.0917361111111106
2020-07-15	CK	12.8168055555556	0.222054252453245
2020-07-15	W	16.01125	0.0517361111111114
2020-07-16	CK	12.4831944444444	0.239017678831734
2020-07-16	W	15.7659027777778	0.0785416666666663
2020-07-17	CK	12.1278472222222	0.209888599512169
2020-07-17	W	15.4757638888889	0.0993750000000002
2020-07-18	CK	12.0399305555556	0.278142918332955
2020-07-18	W	15.4756944444444	0.0147569444444446
2020-07-19	CK	11.6427083333333	0.273201843941608
2020-07-19	W	15.0286805555556	0.0756597222222224
2020-07-20	CK	11.8257638888889	0.279867462419888
2020-07-20	W	15.0915277777778	0.0633333333333335
2020-07-21	CK	11.1984027777778	0.258732518770864
2020-07-21	W	14.6453472222222	0.134965277777778
2020-07-22	CK	10.9182638888889	0.192206218959046
2020-07-22	W	14.4975694444444	0.0464583333333337
2020-07-23	CK	12.0678472222222	0.179078540874411
2020-07-23	W	15.5339583333333	0.113784722222222
2020-07-24	CK	12.2377777777778	0.205541454847277
2020-07-24	W	15.8177777777778	0.144618055555555
2020-07-25	CK	12.1336805555556	0.179019074881952
2020-07-25	W	15.6153472222222	0.101249999999999
2020-07-26	CK	12.3970833333333	0.166751844817561
2020-07-26	W	15.6063888888889	0.134375
2020-07-27	CK	12.1399305555556	0.191165782378162
2020-07-27	W	15.3628472222222	0.0947222222222219
2020-07-28	CK	11.6181944444444	0.189480028370249
2020-07-28	W	14.9284027777778	0.1171875
2020-07-29	CK	12.2720833333333	0.153849710003992
2020-07-29	W	15.4597222222222	0.242638888888889
2020-07-30	CK	12.8727777777778	0.138320481509835
2020-07-30	W	16.1809027777778	0.256145833333333
2020-07-31	CK	12.4832638888889	0.130963103982791
2020-07-31	W	15.8995138888889	0.0858680555555553
2020-08-01	CK	12.0831944444444	0.128877253675416
2020-08-01	W	15.7329166666667	0.0998958333333331
2020-08-02	CK	12.3547222222222	0.19106110128437
2020-08-02	W	15.9934027777778	0.0443750000000005
2020-08-03	CK	12.2079166666667	0.192288256642099
2020-08-03	W	15.8813888888889	0.0494097222222223
2020-08-04	CK	12.78625	0.199699892082172
2020-08-04	W	16.3315277777778	0.0768749999999994
2020-08-05	CK	13.3709027777778	0.163588228904257
2020-08-05	W	16.7197916666667	0.0937152777777772
2020-08-06	CK	13.506875	0.156985490095816
2020-08-06	W	16.7978472222222	0.100034722222222
2020-08-07	CK	13.6549305555556	0.17163604554672
2020-08-07	W	16.9023611111111	0.221701388888889
2020-08-08	CK	13.5075	0.159150906250224
2020-08-08	W	16.7596527777778	0.267638888888889
2020-08-09	CK	13.3559027777778	0.191148167403085
2020-08-09	W	16.6704861111111	0.208124999999999
2020-08-10	CK	12.8501388888889	0.20531808785542
2020-08-10	W	16.1636111111111	0.0744097222222226
2020-08-11	CK	12.0727777777778	0.187810364219195
2020-08-11	W	15.4028472222222	0.0222916666666668
2020-08-12	CK	12.0541666666667	0.193314870816559
2020-08-12	W	15.5049305555556	0.0621527777777775
2020-08-13	CK	12.3171527777778	0.17536996491464
2020-08-13	W	15.8478472222222	0.0199305555555549
2020-08-14	CK	12.524375	0.238571205471689
2020-08-14	W	16.0855555555556	0.0234722222222228
2020-08-15	CK	12.0945138888889	0.210472612125051
2020-08-15	W	15.6926388888889	0.0618055555555559
2020-08-16	CK	11.7499305555556	0.279225754411086
2020-08-16	W	15.4595833333333	0.0298611111111109
2020-08-17	CK	10.5296527777778	0.246757120597796
2020-08-17	W	14.140625	0.0396874999999994
2020-08-18	CK	10.7343055555556	0.156896984621238
2020-08-18	W	14.0313194444444	0.112152777777777
2020-08-19	CK	10.9029861111111	0.175271948592256
2020-08-19	W	14.1133333333333	0.208368055555555
2020-08-20	CK	11.2945833333333	0.143776487118333
2020-08-20	W	14.5247916666667	0.258298611111111
2020-08-21	CK	11.9509722222222	0.220232072075361
2020-08-21	W	15.3289583333333	0.342708333333333
2020-08-22	CK	11.6497222222222	0.223288665164716
2020-08-22	W	15.2079166666667	0.212951388888889
2020-08-23	CK	11.5661805555556	0.235487239789946
2020-08-23	W	15.3034027777778	0.141875
2020-08-24	CK	10.981875	0.264978817897159
2020-08-24	W	14.830625	0.0488194444444439
2020-08-25	CK	10.8207638888889	0.234596026226112
2020-08-25	W	14.4558333333333	0.0468402777777772
2020-08-26	CK	11.050625	0.179579326146434
2020-08-26	W	14.5126388888889	0.0787847222222222
2020-08-27	CK	11.2950694444444	0.212811959376996
2020-08-27	W	14.6472916666667	0.0915277777777774
2020-08-28	CK	11.171875	0.243646502540013
2020-08-28	W	14.6029861111111	0.185138888888889
2020-08-29	CK	11.1799305555556	0.296379348205843
2020-08-29	W	14.5806944444444	0.204340277777778
2020-08-30	CK	10.5673611111111	0.155843427818142
2020-08-30	W	13.9243055555556	0.138159722222222
2020-08-31	CK	11.1827777777778	0.242863301415855
2020-08-31	W	14.5470833333333	0.306284722222222
2020-09-01	CK	11.1498611111111	0.238836415892728
2020-09-01	W	14.7095833333333	0.227083333333333
2020-09-02	CK	10.1134027777778	0.297979903692916
2020-09-02	W	13.8724305555556	0.0359375000000002
2020-09-03	CK	9.91006944444444	0.27877253972509
2020-09-03	W	13.7279861111111	0.0031944444444445
2020-09-04	CK	9.50736111111111	0.296518134076235
2020-09-04	W	13.3435416666667	0.0368055555555555
2020-09-05	CK	10.2802777777778	0.272358213707477
2020-09-05	W	13.9749305555556	0.112013888888889
2020-09-06	CK	10.3934722222222	0.276444388925918
2020-09-06	W	14.0715972222222	0.195069444444444
2020-09-07	CK	10.4504861111111	0.171173632701403
2020-09-07	W	13.9538194444444	0.252986111111111
2020-09-08	CK	10.790625	0.262180619362279
2020-09-08	W	14.3417361111111	0.394583333333333
2020-09-09	CK	10.6889583333333	0.26794684595259
2020-09-09	W	14.3144444444444	0.291354166666667
2020-09-10	CK	9.97756944444444	0.280609851390135
2020-09-10	W	13.615	0.0959722222222226
2020-09-11	CK	10.5475	0.287874204215475
2020-09-11	W	14.0601388888889	0.243888888888889
2020-09-12	CK	10.7429861111111	0.305602496274463
2020-09-12	W	14.2525	0.125312500000001
2020-09-13	CK	10.7451388888889	0.299204647369455
2020-09-13	W	14.3029166666667	0.132777777777778
2020-09-14	CK	10.4169444444444	0.321297323400456
2020-09-14	W	13.8572222222222	1.31126563696259
2020-09-15	CK	9.11444444444444	0.329571271030251
2020-09-15	W	12.8554166666667	0.0415625000000004
2020-09-16	CK	8.81722222222222	0.287599941216866
2020-09-16	W	12.4377083333333	1.51797949726445
2020-09-17	CK	8.56618055555556	0.285985872820598
2020-09-17	W	12.1314583333333	1.34090896910489
2020-09-18	CK	8.03708333333333	0.291366329908264
2020-09-18	W	11.5373611111111	0.102703079003873
2020-09-19	CK	8.49111111111111	0.287471598789939
2020-09-19	W	11.8961111111111	0.138931482666303
2020-09-20	CK	9.296875	0.286765994597
2020-09-20	W	12.7501388888889	0.316527777777778
2020-09-21	CK	9.51229166666667	0.294760796049265
2020-09-21	W	13.0263194444444	0.238020833333334
2020-09-22	CK	8.83111111111111	0.311875425556865
2020-09-22	W	12.4123611111111	1.68180525842805
2020-09-23	CK	8.43868055555556	0.338959864363162
2020-09-23	W	12.2547222222222	0.0440624999999999
2020-09-24	CK	8.51270833333333	0.30648894171488
2020-09-24	W	12.3278472222222	0.00711805555555589
2020-09-25	CK	9.04416666666667	0.292172701285168
2020-09-25	W	12.6635416666667	0.0216319444444446
2020-09-26	CK	8.538125	0.23205644346796
2020-09-26	W	12.1929861111111	0.0187500000000007
2020-09-27	CK	8.64326388888889	0.305964585887119
2020-09-27	W	12.26125	0.151493055555556
2020-09-28	CK	9.03150442477876	0.303540001900309
2020-09-28	W	12.5353982300885	0.212964601769912
2020-09-29	CK	8.86006944444444	0.235608471219076
2020-09-29	W	12.1615972222222	0.197847222222222
2020-09-30	CK	9.09923611111111	0.296992873611471
2020-09-30	W	12.4685416666667	0.315833333333334
2020-10-01	CK	9.16263888888889	0.262102672243054
2020-10-01	W	12.5071527777778	0.347395833333334
2020-10-02	CK	9.16916666666667	0.35506481599105
2020-10-02	W	12.6147916666667	0.333020833333333
2020-10-03	CK	8.81722222222222	0.389810448215714
2020-10-03	W	12.3611805555556	0.246423611111111
2020-10-04	CK	8.45756944444445	0.35343191523009
2020-10-04	W	12.1703472222222	0.2134375
2020-10-05	CK	8.46055555555555	0.365711013123047
2020-10-05	W	12.255625	0.145381944444444
2020-10-06	CK	8.18138888888889	0.384942655442056
2020-10-06	W	12.1316666666667	0.088993055555556
2020-10-07	CK	7.30625	0.446917286175168
2020-10-07	W	11.1934027777778	0.0144097222222221
2020-10-08	CK	6.86666666666667	0.395497605316215
2020-10-08	W	10.6461111111111	0.00607638888888928
2020-10-09	CK	6.95444444444444	0.336827453009769
2020-10-09	W	10.5853472222222	0.503970338414759
2020-10-10	CK	7.03805555555556	0.414160075635844
2020-10-10	W	10.699375	0.0424652777777785
2020-10-11	CK	7.28819444444444	0.329377185982352
2020-10-11	W	10.8458333333333	1.25998842991284
2020-10-12	CK	7.07833333333333	0.397457907992724
2020-10-12	W	10.8070138888889	0.590280143423001
2020-10-13	CK	6.9475	0.346345364063452
2020-10-13	W	10.7241666666667	0.250625
2020-10-14	CK	5.87715277777778	0.493425621180613
2020-10-14	W	9.83930555555555	0.0997916666666665
2020-10-15	CK	5.42777777777778	0.469874561011357
2020-10-15	W	9.43173611111111	1.46374975839297
2020-10-16	CK	5.31909722222222	0.446822784237996
2020-10-16	W	9.241875	0.107465277777778
2020-10-17	CK	4.55659722222222	0.454201658366624
2020-10-17	W	8.48694444444445	0.228351332287521
2020-10-18	CK	4.42118055555556	0.42534548987705
2020-10-18	W	8.44861111111111	0.0310763888888888
2020-10-19	CK	3.69618055555556	0.510616550682601
2020-10-19	W	7.47847222222222	1.11948509558445
2020-10-20	CK	3.30159722222222	0.446801914020227
2020-10-20	W	7.38854166666667	0.183863710931578
2020-10-21	CK	2.93451388888889	0.484312973636549
2020-10-21	W	6.68194444444444	0.49442818632157
2020-10-22	CK	2.49972222222222	0.436617823039689
2020-10-22	W	6.02229166666667	0.733652367463424
2020-10-23	CK	2.27506944444444	0.435299511640095
2020-10-23	W	6.05652777777778	1.49197559508452
2020-10-24	CK	2.49756944444444	0.442939413335447
2020-10-24	W	6.49777777777778	0.151846765172821
2020-10-25	CK	2.94034722222222	0.430279397673431
2020-10-25	W	7.05854166666667	0.124043597165345
2020-10-26	CK	3.26340277777778	0.417358048970261
2020-10-26	W	7.37868055555556	0.278968006363867
2020-10-27	CK	3.23451388888889	0.493478118657342
2020-10-27	W	7.53569444444444	0.0726508529438608
2020-10-28	CK	2.95819444444444	0.510704407382616
2020-10-28	W	7.28423611111111	0.620071011437355
2020-10-29	CK	2.39541666666667	0.505510373192954
2020-10-29	W	6.17756944444444	0.417105605109383
2020-10-30	CK	1.78368055555556	0.481864899788165
2020-10-30	W	5.69805555555556	0.159331700188675
2020-10-31	CK	1.51576388888889	0.453558253477099
2020-10-31	W	5.4375	1.15920125537187
2020-11-01	CK	1.69381944444444	0.433620313948157
2020-11-01	W	5.89041666666667	0.244016930788542
2020-11-02	CK	2.07104166666667	0.478883530274122
2020-11-02	W	6.15784722222222	0.23005438682545
2020-11-03	CK	1.76784722222222	0.46173159564287
2020-11-03	W	5.60166666666667	1.10542311713522
2020-11-04	CK	1.24222222222222	0.471599912297243
2020-11-04	W	5.13597222222222	1.04763842393684
2020-11-05	CK	0.999444444444444	0.462583252613871
2020-11-05	W	5.07270833333333	0.708889703351902
2020-11-06	CK	0.691527777777778	0.503977901384168
2020-11-06	W	4.52548611111111	0.355556309527932
2020-11-07	CK	0.408194444444444	0.532322898787187
2020-11-07	W	3.73694444444444	0.814918511808302
2020-11-08	CK	0.277708333333333	0.52271404034803
2020-11-08	W	3.35013888888889	0.417208431180011
2020-11-09	CK	0.16875	0.516276105573528
2020-11-09	W	3.01381944444444	0.826221135505586
2020-11-10	CK	0.00979166666666667	0.553275297907702
2020-11-10	W	2.75465277777778	0.773354736964757
2020-11-11	CK	-0.0768055555555556	0.504682479561314
2020-11-11	W	2.93222222222222	1.1551935187488
2020-11-12	CK	-0.186944444444444	0.491571932553704
2020-11-12	W	2.95875	1.20816394710447
2020-11-13	CK	-0.205902777777778	0.511826743146024
2020-11-13	W	3.11423611111111	0.264631588670081
2020-11-14	CK	-0.277291666666667	0.499924550651163
2020-11-14	W	3.06826388888889	0.898620382300788
2020-11-15	CK	-0.349166666666667	0.529695210581742
2020-11-15	W	3.10368055555556	1.02494187245211
2020-11-16	CK	-0.473402777777778	0.510870949236853
2020-11-16	W	3.04173611111111	1.15269949758983
2020-11-17	CK	-0.480763888888889	0.506400779078754
2020-11-17	W	3.47013888888889	1.16784816441768
2020-11-18	CK	-0.515277777777778	0.51961385051076
2020-11-18	W	3.69020833333333	1.23332539372757
2020-11-19	CK	-0.588333333333333	0.535970651648212
2020-11-19	W	3.10777777777778	1.30009918228045
2020-11-20	CK	-0.570833333333333	0.497962146806335
2020-11-20	W	3.37715277777778	0.1190625
2020-11-21	CK	-0.591111111111111	0.541148730742965
2020-11-21	W	3.44694444444444	0.954430644709809
2020-11-22	CK	-0.637430555555556	0.558065130711661
2020-11-22	W	3.105	0.591518196141869
2020-11-23	CK	-0.772847222222222	0.59291531378085
2020-11-23	W	2.62541666666667	0.160848572874984
2020-11-24	CK	-0.857083333333333	0.585631268708571
2020-11-24	W	2.30451388888889	0.562470960519324
2020-11-25	CK	-0.896527777777778	0.555067704276132
2020-11-25	W	2.198125	0.1565625
2020-11-26	CK	-0.941319444444444	0.575369943140852
2020-11-26	W	2.13833333333333	0.604008802722518
2020-11-27	CK	-1.05576388888889	0.607440511599132
2020-11-27	W	2.17013888888889	0.208958333333333
2020-11-28	CK	-1.200625	0.599323518152095
2020-11-28	W	1.97659722222222	0.483062001253505
2020-11-29	CK	-1.32701388888889	0.66902490858421
2020-11-29	W	1.70041666666667	0.594610191754095
2020-11-30	CK	-1.48291666666667	0.654863280987779
2020-11-30	W	1.66520833333333	1.07545857048576
2020-12-01	CK	-1.59986111111111	0.648961047259153
2020-12-01	W	1.65333333333333	1.59718141101243
2020-12-02	CK	-1.96034722222222	0.707398069972885
2020-12-02	W	0.940138888888889	0.764516212321066
2020-12-03	CK	-2.29590277777778	0.729322996565767
2020-12-03	W	0.922986111111111	0.395054211129726
2020-12-04	CK	-2.14166666666667	0.702539878495345
2020-12-04	W	0.929513888888889	0.948184016096769
2020-12-05	CK	-2.47340277777778	0.708441194924025
2020-12-05	W	0.637569444444444	0.317387802681739
2020-12-06	CK	-2.84354166666667	0.747377617588921
2020-12-06	W	0.458958333333333	0.228878272837983
2020-12-07	CK	-2.38263888888889	0.704178158414476
2020-12-07	W	0.466388888888889	0.847014261544112
2020-12-08	CK	-2.76125	0.706260283765223
2020-12-08	W	0.371041666666667	0.146608492598747
2020-12-09	CK	-2.95666666666667	0.715037074071555
2020-12-09	W	0.252708333333333	0.652740376132514
2020-12-10	CK	-3.00208333333333	0.683150046992526
2020-12-10	W	0.123472222222222	0.844650593062559
2020-12-11	CK	-2.98388888888889	0.682999338128501
2020-12-11	W	0.174375	0.109461424800593
2020-12-12	CK	-3.21048611111111	0.711432182096582
2020-12-12	W	-0.0378472222222222	0.782825787649842
2020-12-13	CK	-3.33444444444444	0.726684952442209
2020-12-13	W	-0.135277777777778	0.0409722222222222
2020-12-14	CK	-3.18854166666667	0.730000451974499
2020-12-14	W	-0.340486111111111	0.235250071927277
2020-12-15	CK	-3.59569444444444	0.749990121449325
2020-12-15	W	-0.641875	0.232108323197105
2020-12-16	CK	-3.53326388888889	0.715723922013536
2020-12-16	W	-0.595416666666667	0.197048611111111
2020-12-17	CK	-3.87604166666667	0.729193871020296
2020-12-17	W	-0.659236111111111	0.258191172823578
2020-12-18	CK	-3.82520833333333	0.691786159458568
2020-12-18	W	-0.663888888888889	0.460265589448174
2020-12-19	CK	-4.61208333333333	0.717075439583061
2020-12-19	W	-0.960972222222222	0.100401762244589
2020-12-20	CK	-5.38395833333333	0.748954195737983
2020-12-20	W	-1.380625	0.164490607044989
2020-12-21	CK	-6.02125	0.723181734968057
2020-12-21	W	-1.75527777777778	0.0856276522991762
2020-12-22	CK	-6.13597222222222	0.725860143286046
2020-12-22	W	-2.15708333333333	0.643979217636249
2020-12-23	CK	-6.12513888888889	0.707217238315058
2020-12-23	W	-2.28715277777778	0.410329852342674
2020-12-24	CK	-6.69069444444444	0.822415696850692
2020-12-24	W	-2.47618055555556	0.142366668157123
2020-12-25	CK	-7.18798611111111	0.920435843668024
2020-12-25	W	-2.98791666666667	0.323478724808613
2020-12-26	CK	-7.25048611111111	0.93395275260606
2020-12-26	W	-2.83881944444444	0.745912387777492
2020-12-27	CK	-7.25875	0.936530674456535
2020-12-27	W	-3.08458333333333	0.286600827303588
2020-12-28	CK	-7.48465277777778	0.941686042158706
2020-12-28	W	-3.23034722222222	0.846182659624291
2020-12-29	CK	-7.16854166666667	0.896494078916231
2020-12-29	W	-3.14548611111111	0.874142829989609
2020-12-30	CK	-7.96979166666667	0.991387999508202
2020-12-30	W	-3.47013888888889	0.204068255507428
2020-12-31	CK	-8.114375	1.00372855257079
2020-12-31	W	-3.63347222222222	0.285484804766509
2021-01-01	CK	-8.60631944444444	1.01773560978483
2021-01-01	W	-4.13618055555556	1.10877633104127
2021-01-02	CK	-8.77763888888889	1.00296182493497
2021-01-02	W	-4.32076388888889	1.16431943917556
2021-01-03	CK	-8.77409722222222	0.978028992074278
2021-01-03	W	-4.26722222222222	0.386270651352826
2021-01-04	CK	-8.68513888888889	0.899346270303371
2021-01-04	W	-4.371875	0.511399860403073
2021-01-05	CK	-8.81368055555556	0.946837712341221
2021-01-05	W	-4.50243055555556	0.552440284640268
2021-01-06	CK	-9.35194444444444	0.980427220280869
2021-01-06	W	-4.80506944444444	0.446931740383482
2021-01-07	CK	-9.34729166666667	0.896161484783077
2021-01-07	W	-5.00173611111111	0.508851807827292
2021-01-08	CK	-9.64708333333333	0.891879906260357
2021-01-08	W	-5.16166666666667	1.34088405453406
2021-01-09	CK	-9.17979166666667	0.855911914574891
2021-01-09	W	-4.98263888888889	1.41019392182827
2021-01-10	CK	-9.04604166666667	0.81660477897543
2021-01-10	W	-4.88958333333333	0.928785881475058
2021-01-11	CK	-9.33902777777778	0.80866345378713
2021-01-11	W	-4.93222222222222	0.634504290648756
2021-01-12	CK	-9.77131944444444	0.836840792340419
2021-01-12	W	-5.17375	1.34274111889692
2021-01-13	CK	-9.79729166666667	0.799484905031331
2021-01-13	W	-5.30006944444444	0.694417091959464
2021-01-14	CK	-9.31958333333333	0.703509225360214
2021-01-14	W	-5.208125	0.592147701898175
2021-01-15	CK	-8.38395833333333	0.613683766347495
2021-01-15	W	-4.53645833333333	0.890069444444444
2021-01-16	CK	-8.72236111111111	0.619251463572094
2021-01-16	W	-4.80888888888889	0.525329166084005
2021-01-17	CK	-9.706875	0.603849608977235
2021-01-17	W	-5.54006944444444	0.613929552160037
2021-01-18	CK	-9.78145833333333	0.647036175194574
2021-01-18	W	-5.54534722222222	0.640036387846195
2021-01-19	CK	-9.78861111111111	0.633652710015317
2021-01-19	W	-5.56402777777778	0.603503049576475
2021-01-20	CK	-9.48256944444444	0.607937962853835
2021-01-20	W	-5.51395833333333	0.656317790296819
2021-01-21	CK	-9.19263888888889	0.585185694405541
2021-01-21	W	-5.1725	0.503806094725406
2021-01-22	CK	-8.56708333333333	0.509210263364707
2021-01-22	W	-4.85569444444444	0.789420082190163
2021-01-23	CK	-8.72395833333333	0.521987236427836
2021-01-23	W	-4.82854166666667	0.41661963185193
2021-01-24	CK	-7.98402777777778	0.449748823844214
2021-01-24	W	-4.26451388888889	0.638402777777778
2021-01-25	CK	-8.09284722222222	0.454612435227123
2021-01-25	W	-4.31930555555556	0.406411995197698
2021-01-26	CK	-8.569375	0.492922000559373
2021-01-26	W	-4.76986111111111	1.25522607410719
2021-01-27	CK	-8.93097222222222	0.536527359041388
2021-01-27	W	-5.03729166666667	0.33897490444939
2021-01-28	CK	-9.51631944444444	0.468692871104439
2021-01-28	W	-5.50222222222222	0.384424194418955
2021-01-29	CK	-9.64986111111111	0.463504545806667
2021-01-29	W	-5.50305555555556	0.424497843586226
2021-01-30	CK	-9.38784722222222	0.437329170052939
2021-01-30	W	-5.38576388888889	0.476450338378509
2021-01-31	CK	-9.44340277777778	0.394617719615146
2021-01-31	W	-5.49361111111111	1.41267630768456
2021-02-01	CK	-9.71305555555556	0.396806149425227
2021-02-01	W	-5.68409722222222	0.36424684313034
2021-02-02	CK	-9.845	0.432826342636019
2021-02-02	W	-5.73027777777778	0.394360658178474
2021-02-03	CK	-9.45826388888889	0.380701231901454
2021-02-03	W	-5.47409722222222	0.380653339019389
2021-02-04	CK	-7.92909722222222	0.317059041375341
2021-02-04	W	-4.28743055555556	1.46308008863655
2021-02-05	CK	-7.77951388888889	0.303272762285457
2021-02-05	W	-4.30131944444444	0.841169758240569
2021-02-06	CK	-8.09555555555556	0.319006372580502
2021-02-06	W	-4.74215277777778	0.859840270241174
2021-02-07	CK	-8.19	0.355016991621742
2021-02-07	W	-4.69298611111111	0.698040700996842
2021-02-08	CK	-7.82048611111111	0.356899118455178
2021-02-08	W	-4.30034722222222	1.44498009116351
2021-02-09	CK	-7.458125	0.315426262795608
2021-02-09	W	-4.05791666666667	1.30306543924489
2021-02-10	CK	-7.08263888888889	0.313467631533344
2021-02-10	W	-3.77770833333333	0.462160042087505
2021-02-11	CK	-6.254375	0.268431926737376
2021-02-11	W	-3.19958333333333	1.25346920235079
2021-02-12	CK	-5.58076388888889	0.227012788049914
2021-02-12	W	-2.65888888888889	1.0086764911416
2021-02-13	CK	-4.79402777777778	0.189714318896851
2021-02-13	W	-2.06805555555556	0.695188908055996
2021-02-14	CK	-5.34298611111111	0.258431502557257
2021-02-14	W	-2.30708333333333	0.17915555187218
2021-02-15	CK	-6.10222222222222	0.292119687779931
2021-02-15	W	-2.71388888888889	0.757070522631684
2021-02-16	CK	-6.17972222222222	0.286012056268236
2021-02-16	W	-2.69048611111111	1.23002102180811
2021-02-17	CK	-6.58340277777778	0.344140851884646
2021-02-17	W	-3.025625	1.11024488131109
2021-02-18	CK	-6.44013888888889	0.284888330176672
2021-02-18	W	-2.9525	1.10259856277953
2021-02-19	CK	-6.72472222222222	0.289246614929754
2021-02-19	W	-3.255	0.734507166737498
2021-02-20	CK	-6.72229166666667	0.324348667716485
2021-02-20	W	-3.22715277777778	1.29795117149697
2021-02-21	CK	-5.83875	0.333842292046609
2021-02-21	W	-2.50708333333333	1.6667987764421
2021-02-22	CK	-5.24	0.324843442606967
2021-02-22	W	-2.19916666666667	0.735890304715016
2021-02-23	CK	-4.73388888888889	0.328992186884095
2021-02-23	W	-1.960625	1.11288697132455
2021-02-24	CK	-3.87715277777778	0.279595070989602
2021-02-24	W	-1.58875	0.531026371071133
2021-02-25	CK	-3.11444444444444	0.304505988319435
2021-02-25	W	-1.2875	0.143229166666667
2021-02-26	CK	-2.54590277777778	0.320390628979441
2021-02-26	W	-1.10805555555556	0.385202200924018
2021-02-27	CK	-2.26347222222222	0.25730758325962
2021-02-27	W	-1.05576388888889	0.134303654457545
2021-02-28	CK	-2.35895833333333	0.400249407657202
2021-02-28	W	-1.01694444444444	0.354790382166397
2021-03-01	CK	-3.00541666666667	0.316466801695397
2021-03-01	W	-1.15055555555556	0.396935435760071
2021-03-02	CK	-3.14986111111111	0.425744188951431
2021-03-02	W	-1.19263888888889	0.408053499819385
2021-03-03	CK	-3.29402777777778	0.452343384851321
2021-03-03	W	-1.25	0.49104434912626
2021-03-04	CK	-3.06041666666667	0.305736982139107
2021-03-04	W	-1.16868055555556	1.60638387138084
2021-03-05	CK	-2.76638888888889	0.212520797467329
2021-03-05	W	-1.0775	0.37512849093259
2021-03-06	CK	-2.56354166666667	0.344132809854183
2021-03-06	W	-1.02541666666667	0.167099875839746
2021-03-07	CK	-3.06305555555556	0.430334004184596
2021-03-07	W	-1.19354166666667	0.37784053359368
2021-03-08	CK	-3.07701388888889	0.383396964009837
2021-03-08	W	-1.25125	0.946653586522629
2021-03-09	CK	-2.54256944444444	0.306250817092668
2021-03-09	W	-1.02743055555556	0.357269272174873
2021-03-10	CK	-2.31	0.407884243599369
2021-03-10	W	-1.01340277777778	0.178958333333333
2021-03-11	CK	-2.07416666666667	0.412618554400739
2021-03-11	W	-0.985833333333333	0.348191933718486
2021-03-12	CK	-1.93201388888889	0.377677177518678
2021-03-12	W	-0.986805555555556	0.354879812600634
2021-03-13	CK	-1.91256944444444	0.450264054251232
2021-03-13	W	-0.964375	0.321362721946599
2021-03-14	CK	-1.62215277777778	0.349686053388817
2021-03-14	W	-0.891736111111111	0.394622380830717
2021-03-15	CK	-1.48944444444444	0.352645273273753
2021-03-15	W	-0.897152777777778	0.227857127523524
2021-03-16	CK	-1.39944444444444	0.429917780797089
2021-03-16	W	-0.874375	0.438284428794992
2021-03-17	CK	-1.19569444444444	0.377469681506479
2021-03-17	W	-0.839652777777778	0.473344298245614
2021-03-18	CK	-1.17034722222222	0.441135256689764
2021-03-18	W	-0.821319444444444	0.409411524607393
2021-03-19	CK	-1.07465277777778	0.473659340053982
2021-03-19	W	-0.723958333333333	0.386195844797997
2021-03-20	CK	-1.08270833333333	0.52209713707579
2021-03-20	W	-0.723819444444444	0.428534946236559
2021-03-21	CK	-0.996805555555556	0.689842782702671
2021-03-21	W	-0.646944444444444	0.259436074825463
2021-03-22	CK	-1.12381944444444	0.393549289204098
2021-03-22	W	-0.657777777777778	0.535669835490831
2021-03-23	CK	-1.26208333333333	0.461316463338447
2021-03-23	W	-0.583194444444444	0.88204420959863
2021-03-24	CK	-1.12847222222222	0.469072531785044
2021-03-24	W	-0.224375	1.00106175335166
2021-03-25	CK	-1.02833333333333	0.462472609224811
2021-03-25	W	0.194097222222222	1.1297089213694
2021-03-26	CK	-0.947569444444444	0.421972475658589
2021-03-26	W	1.375625	1.23884288238775
2021-03-27	CK	-0.894930555555556	0.37058951572982
2021-03-27	W	1.92145833333333	0.998579706886565
2021-03-28	CK	-0.910833333333333	0.406777191309248
2021-03-28	W	2.42847222222222	0.770236942223946
2021-03-29	CK	-0.840277777777778	0.39643551934646
2021-03-29	W	3.08166666666667	0.593860365545883
2021-03-30	CK	-0.884861111111111	0.393814366505197
2021-03-30	W	3.78076388888889	0.754236111111111
2021-03-31	CK	-0.863611111111111	0.403771289008311
2021-03-31	W	3.68402777777778	0.590972222222222
2021-04-01	CK	-0.852013888888889	0.402149373094882
2021-04-01	W	3.44875	1.18317484575219
2021-04-02	CK	-0.794027777777778	0.350386407132848
2021-04-02	W	3.47576388888889	0.375416666666667
2021-04-03	CK	-0.763472222222222	0.366557600262636
2021-04-03	W	3.32847222222222	0.375486111111111
2021-04-04	CK	-0.733541666666667	0.310688012846402
2021-04-04	W	3.55444444444444	0.464686876598372
2021-04-05	CK	-0.679861111111111	0.295576244423143
2021-04-05	W	3.80548611111111	0.660430352573333
2021-04-06	CK	-0.793472222222222	0.390802217751254
2021-04-06	W	3.64472222222222	0.237996287883078
2021-04-07	CK	-0.654375	0.328925608489101
2021-04-07	W	4.27944444444444	0.349482603224074
2021-04-08	CK	-0.603541666666667	0.293647542347777
2021-04-08	W	5.23180555555556	1.41460322351726
2021-04-09	CK	-0.639583333333333	0.323480796308197
[truncated: 349 more rows]
