# Supplementary material for: Whole-soil warming leads to substantial soil carbon emission in an alpine grassland
Source: Nat Commun. 2024 May 27;15:4489. doi: 10.1038/s41467-024-48736-w (PMC11130387; doi:10.1038/s41467-024-48736-w)
Supplement: Supplementary file 4 — Source data [file 41467_2024_48736_MOESM4_ESM.zip › Figshare数据上传/Fig. S2/Tday_30_meanse.csv]

Day	Type	Mean	se
2018-06-17	CK	7.60421875	0.936879783993095
2018-06-17	W	10.70109375	1.60474571234809
2018-06-18	CK	7.44069444444444	0.488450674104507
2018-06-18	W	10.941875	0.871910076479537
2018-06-19	CK	7.49763888888889	0.527413857365417
2018-06-19	W	11.6145138888889	0.657125902333403
2018-06-20	CK	7.69506944444444	0.464152211836069
2018-06-20	W	12.4331944444444	0.478687205570054
2018-06-21	CK	8.15493055555556	0.284738855057026
2018-06-21	W	13.2147222222222	0.302790251691528
2018-06-22	CK	8.93986111111111	0.221591477502445
2018-06-22	W	14.2719444444444	0.305679585053876
2018-06-23	CK	9.11097222222222	0.268727946110083
2018-06-23	W	14.6955555555556	0.266364232444286
2018-06-24	CK	8.84944444444444	0.340256633620047
2018-06-24	W	14.709375	0.225695306299613
2018-06-25	CK	8.96631944444444	0.266490956191212
2018-06-25	W	14.864375	0.257043669842341
2018-06-26	CK	9.43444444444444	0.238433843360092
2018-06-26	W	15.1602083333333	0.398723158634196
2018-06-27	CK	10.3111805555556	0.391328392426206
2018-06-27	W	15.8131944444444	0.676820139008822
2018-06-28	CK	10.7370833333333	0.561948736075271
2018-06-28	W	16.1516666666667	0.821272430572892
2018-06-29	CK	11.2423611111111	0.322423436661107
2018-06-29	W	16.5938194444444	0.447675499616648
2018-06-30	CK	11.398125	0.258503551485083
2018-06-30	W	16.6384027777778	0.208603820115352
2018-07-01	CK	11.1551388888889	0.279035682631654
2018-07-01	W	16.3379861111111	0.231781945695252
2018-07-02	CK	10.4498611111111	0.326567026071526
2018-07-02	W	15.7813194444444	0.251060085857695
2018-07-03	CK	10.2686111111111	0.358943960476163
2018-07-03	W	15.4700694444444	0.190115828906191
2018-07-04	CK	9.82472222222222	0.282870274768218
2018-07-04	W	14.866875	0.115828519650434
2018-07-05	CK	10.7131944444444	0.224210478394838
2018-07-05	W	15.6669444444444	0.19939563200061
2018-07-06	CK	11.4184722222222	0.223053033847119
2018-07-06	W	16.4138194444444	0.234651943487445
2018-07-07	CK	11.4790972222222	0.25013744292876
2018-07-07	W	16.6234722222222	0.199962622897877
2018-07-08	CK	11.1390972222222	0.303843523351381
2018-07-08	W	16.2620138888889	0.178297857160583
2018-07-09	CK	10.9250694444444	0.253080860666608
2018-07-09	W	16.0517361111111	0.23828109167336
2018-07-10	CK	10.9716666666667	0.275101965020044
2018-07-10	W	15.9522916666667	0.2790047158134
2018-07-11	CK	10.5970833333333	0.241004297908905
2018-07-11	W	15.4385416666667	0.257161563164006
2018-07-12	CK	10.7809722222222	0.172637094979562
2018-07-12	W	15.4848611111111	0.264681183455466
2018-07-13	CK	11.3997916666667	0.164893464091895
2018-07-13	W	16.0461805555556	0.273683848280527
2018-07-14	CK	11.5893055555556	0.144111450658528
2018-07-14	W	16.2955555555556	0.226539796297895
2018-07-15	CK	11.6793055555556	0.129826387341139
2018-07-15	W	16.4196527777778	0.241293034951446
2018-07-16	CK	12.0658333333333	0.18899072685154
2018-07-16	W	16.8041666666667	0.244974499934349
2018-07-17	CK	12.1076388888889	0.141861790890865
2018-07-17	W	16.9053472222222	0.216668472719397
2018-07-18	CK	12.3155555555556	0.148211498137959
2018-07-18	W	17.1452083333333	0.212210273813161
2018-07-19	CK	11.8365972222222	0.113322412966184
2018-07-19	W	16.5820138888889	0.172801314590806
2018-07-20	CK	12.45625	0.127407452618626
2018-07-20	W	17.0377777777778	0.223525714306214
2018-07-21	CK	12.7670138888889	0.137303317816657
2018-07-21	W	17.2997916666667	0.172788328856937
2018-07-22	CK	12.8959027777778	0.149044532209339
2018-07-22	W	17.4461111111111	0.168411741849493
2018-07-23	CK	12.5529861111111	0.112354678302672
2018-07-23	W	17.1727083333333	0.120623953147404
2018-07-24	CK	12.2433333333333	0.121782091710433
2018-07-24	W	16.7552083333333	0.212366672876688
2018-07-25	CK	12.3088194444444	0.114978860607252
2018-07-25	W	16.8714583333333	0.20483616550098
2018-07-26	CK	12.6141666666667	0.162428265404243
2018-07-26	W	17.11625	0.228780345867476
2018-07-27	CK	13.1127083333333	0.240815368110036
2018-07-27	W	17.5979861111111	0.234624918359482
2018-07-28	CK	13.695	0.265794760870341
2018-07-28	W	18.2593055555556	0.264581401938708
2018-07-29	CK	14.1943661971831	0.268089824814644
2018-07-29	W	18.7619014084507	0.281057790896563
2018-07-30	CK	14.4110416666667	0.265206143675559
2018-07-30	W	18.9436111111111	0.271095953321617
2018-07-31	CK	14.2671527777778	0.23678059424861
2018-07-31	W	18.8247916666667	0.237255803265389
2018-08-01	CK	13.9613888888889	0.230287563482643
2018-08-01	W	18.5264583333333	0.289332176649992
2018-08-02	CK	14.0120138888889	0.225772006571009
2018-08-02	W	18.3168055555556	0.321524439902481
2018-08-03	CK	13.7768055555556	0.193442581379755
2018-08-03	W	17.3683333333333	0.269237240502282
2018-08-04	CK	13.8490277777778	0.178824715346175
2018-08-04	W	16.7606944444444	0.195259571862081
2018-08-05	CK	13.8892361111111	0.171986723356856
2018-08-05	W	16.35	0.215756423227399
2018-08-06	CK	14.2777777777778	0.135021198121844
2018-08-06	W	16.289375	0.228904277286266
2018-08-07	CK	13.7880555555556	0.116243336419598
2018-08-07	W	15.651875	0.208886623397611
2018-08-08	CK	13.4768055555556	0.108096226383291
2018-08-08	W	15.1565972222222	0.170217855461431
2018-08-09	CK	13.56859375	0.13585616842284
2018-08-09	W	15.00125	0.202683822131543
2018-08-10	CK	13.4569230769231	0.126454603574904
2018-08-10	W	14.5830769230769	0.184648728786821
2018-08-14	CK	13.4548484848485	0.144083341100685
2018-08-14	W	13.9351515151515	0.241140489052891
2018-08-15	CK	13.5379861111111	0.14500456574236
2018-08-15	W	14.6384027777778	0.297287885868436
2018-08-16	CK	13.3743055555556	0.133624448603285
2018-08-16	W	15.6798611111111	0.460200693193404
2018-08-17	CK	12.9520833333333	0.159321232003794
2018-08-17	W	16.0678472222222	0.443253621399302
2018-08-18	CK	12.7397222222222	0.157468293133365
2018-08-18	W	16.4229166666667	0.409124210188073
2018-08-19	CK	12.8954166666667	0.164368417021868
2018-08-19	W	16.904375	0.463696150231402
2018-08-20	CK	13.0591666666667	0.176967219500521
2018-08-20	W	17.3445833333333	0.455681173412352
2018-08-21	CK	12.8758333333333	0.166792733896681
2018-08-21	W	17.4063888888889	0.370635532611275
2018-08-22	CK	12.5819444444444	0.114917758672709
2018-08-22	W	16.5589583333333	0.282700915391045
2018-08-23	CK	12.4511805555556	0.110548832282655
2018-08-23	W	16.0202777777778	0.239674941432702
2018-08-24	CK	12.1272222222222	0.121137940795073
2018-08-24	W	15.3214583333333	0.308664782569472
2018-08-25	CK	11.8842361111111	0.0981883052457725
2018-08-25	W	14.8209722222222	0.261128423890458
2018-08-26	CK	12.4038888888889	0.12856197596777
2018-08-26	W	14.8732638888889	0.268460832339261
2018-08-27	CK	12.5425	0.122153298823847
2018-08-27	W	14.8704861111111	0.267839116006888
2018-08-28	CK	12.9870138888889	0.15739069570618
2018-08-28	W	15.7760416666667	0.249857584890251
2018-08-29	CK	13.3457638888889	0.135881712749822
2018-08-29	W	16.9129166666667	0.325135843210636
2018-08-30	CK	13.3684027777778	0.131432053645362
2018-08-30	W	17.3720833333333	0.291443294336131
2018-08-31	CK	13.2145138888889	0.158227467183694
2018-08-31	W	17.5279166666667	0.281679836291077
2018-09-01	CK	13.0336805555556	0.185795677013662
2018-09-01	W	17.439375	0.287561171284073
2018-09-02	CK	12.9027777777778	0.139320806996258
2018-09-02	W	17.4427083333333	0.358435226073482
2018-09-03	CK	12.5470833333333	0.118334951587027
2018-09-03	W	17.0934722222222	0.329266777918444
2018-09-04	CK	12.42875	0.154261517198868
2018-09-04	W	16.9186111111111	0.362221366813705
2018-09-05	CK	11.9221527777778	0.193939740575615
2018-09-05	W	16.3720138888889	0.373389299560782
2018-09-06	CK	11.49875	0.172792782020145
2018-09-06	W	15.9491666666667	0.27395883379495
2018-09-07	CK	11.51375	0.158853076296602
2018-09-07	W	15.886875	0.268307791878028
2018-09-08	CK	11.5697222222222	0.152910013203282
2018-09-08	W	15.9004861111111	0.306409042677309
2018-09-09	CK	11.5506944444444	0.158981339501841
2018-09-09	W	15.8688888888889	0.292165840001706
2018-09-10	CK	11.1648611111111	0.155023408190416
2018-09-10	W	15.5161805555556	0.218373660196824
2018-09-11	CK	10.8775	0.134581935837258
2018-09-11	W	15.3410416666667	0.17142633070481
2018-09-12	CK	10.7997222222222	0.146880021844693
2018-09-12	W	15.2352777777778	0.0990774109363788
2018-09-13	CK	10.6491666666667	0.175398641101861
2018-09-13	W	15.3311805555556	0.247408106732001
2018-09-14	CK	10.0427083333333	0.276901960590166
2018-09-14	W	14.7589583333333	0.319478419307162
2018-09-15	CK	9.11027777777778	0.253681126456493
2018-09-15	W	13.7421527777778	0.264077577635579
2018-09-16	CK	9.00569444444444	0.223527818652723
2018-09-16	W	13.6440972222222	0.280150110919446
2018-09-17	CK	9.19805555555556	0.270188885601151
2018-09-17	W	13.6804861111111	0.282358723556838
2018-09-18	CK	9.15631944444444	0.245593925228582
2018-09-18	W	13.6870138888889	0.277439367791024
2018-09-19	CK	9.31555555555556	0.266166905165926
2018-09-19	W	13.7945138888889	0.268483237803459
2018-09-20	CK	9.458125	0.241665355225728
2018-09-20	W	13.8686111111111	0.291334541142697
2018-09-21	CK	9.184375	0.235664622436761
2018-09-21	W	13.7225	0.281263532620237
2018-09-22	CK	8.71965277777778	0.266338822957085
2018-09-22	W	13.3484027777778	0.316262684803704
2018-09-23	CK	8.51805555555556	0.246888302501429
2018-09-23	W	13.2522916666667	0.263657623464438
2018-09-24	CK	8.72048611111111	0.2472985121687
2018-09-24	W	13.4913194444444	0.295238091137138
2018-09-25	CK	8.88868055555556	0.212302798186379
2018-09-25	W	13.6041666666667	0.272508078057971
2018-09-26	CK	8.97284722222222	0.20917749186357
2018-09-26	W	13.5836111111111	0.22748025061391
2018-09-27	CK	8.83256944444445	0.260775164505687
2018-09-27	W	13.3597222222222	0.155757188372419
2018-09-28	CK	8.21034722222222	0.274825559765718
2018-09-28	W	12.7497222222222	0.260677114359404
2018-09-29	CK	7.511875	0.289415955457048
2018-09-29	W	12.1600694444444	0.327999267228114
2018-09-30	CK	7.17361111111111	0.282835902250041
2018-09-30	W	11.7865277777778	0.31136114110726
2018-10-01	CK	6.695	0.327295525896493
2018-10-01	W	11.2780555555556	0.300548563027313
2018-10-02	CK	6.41506944444444	0.269078052445931
2018-10-02	W	11.129375	0.251185127185214
2018-10-03	CK	6.48090277777778	0.281259620605918
2018-10-03	W	11.2396527777778	0.290808627522354
2018-10-04	CK	6.4425	0.274659301285956
2018-10-04	W	11.184375	0.330100297053742
2018-10-05	CK	6.33875	0.316602220943859
2018-10-05	W	11.0049305555556	0.419689598017118
2018-10-06	CK	6.1875	0.29016224715465
2018-10-06	W	10.8302083333333	0.329847301733358
2018-10-07	CK	6.23020833333333	0.288452956067259
2018-10-07	W	10.8850694444444	0.324422201461538
2018-10-08	CK	6.07659722222222	0.348418266452833
2018-10-08	W	10.6897916666667	0.398017890384742
2018-10-09	CK	5.38756944444444	0.371217027254873
2018-10-09	W	10.0020138888889	0.500048213740893
2018-10-10	CK	4.66444444444444	0.393334686474928
2018-10-10	W	9.31361111111111	0.496924694352654
2018-10-11	CK	4.34006944444444	0.373773400101184
2018-10-11	W	8.96194444444444	0.437030803092371
2018-10-12	CK	4.31006944444444	0.360547468437275
2018-10-12	W	8.86368055555556	0.448775706442859
2018-10-13	CK	4.38069444444444	0.32941707854568
2018-10-13	W	8.98423611111111	0.416594448192586
2018-10-14	CK	4.46618055555556	0.352312187064348
2018-10-14	W	9.17680555555556	0.470173753425788
2018-10-15	CK	4.29833333333333	0.387748348686464
2018-10-15	W	9.01034722222222	0.520415065460401
2018-10-16	CK	3.98694444444444	0.379394920952085
2018-10-16	W	8.73402777777778	0.532856907200377
2018-10-17	CK	3.78277777777778	0.363495861621415
2018-10-17	W	8.56833333333333	0.526801623344274
2018-10-18	CK	3.58715277777778	0.359358072797583
2018-10-18	W	8.41888888888889	0.503914933870209
2018-10-19	CK	3.71708333333333	0.298354759654521
2018-10-19	W	8.49006944444444	0.422942531151832
2018-10-20	CK	4.03548611111111	0.359493119315022
2018-10-20	W	8.54986111111111	0.388189498515004
2018-10-21	CK	3.98840277777778	0.370078723786069
2018-10-21	W	8.46972222222222	0.38622419261507
2018-10-22	CK	3.76763888888889	0.391115756023324
2018-10-22	W	8.13111111111111	0.451584454941912
2018-10-23	CK	3.34868055555556	0.398066059691816
2018-10-23	W	7.73611111111111	0.441852332727749
2018-10-24	CK	2.95576388888889	0.422981751452652
2018-10-24	W	7.40729166666667	0.519187926393525
2018-10-25	CK	2.52534722222222	0.449745046750112
2018-10-25	W	7.01104166666667	0.648301676178541
2018-10-26	CK	2.20083333333333	0.452425082375546
2018-10-26	W	6.48284722222222	0.820286248293937
2018-10-27	CK	1.87465277777778	0.448408428550368
2018-10-27	W	6.03916666666667	0.976822021483161
2018-10-28	CK	1.69861111111111	0.471681201346255
2018-10-28	W	5.62027777777778	1.08319218943433
2018-10-29	CK	1.50861111111111	0.476743098812288
2018-10-29	W	5.24861111111111	1.16004860620391
2018-10-30	CK	1.30888888888889	0.478989190243892
2018-10-30	W	4.95	1.25254740244165
2018-10-31	CK	1.15354166666667	0.453586913682892
2018-10-31	W	4.89243055555556	1.25345907918074
2018-11-01	CK	1.05229166666667	0.437280567582458
2018-11-01	W	5.26680555555556	1.19684453450363
2018-11-02	CK	0.981875	0.435050221057642
2018-11-02	W	5.43715277777778	1.22434768069684
2018-11-03	CK	0.918541666666667	0.448773338628997
2018-11-03	W	5.28798611111111	1.46027986665484
2018-11-04	CK	0.908611111111111	0.469236528202392
2018-11-04	W	5.63666666666667	1.44590949582697
2018-11-05	CK	0.874513888888889	0.496072352082997
2018-11-05	W	5.7775	1.45062839419982
2018-11-06	CK	0.876319444444444	0.476506078319447
2018-11-06	W	5.64861111111111	1.41132867724551
2018-11-07	CK	0.855902777777778	0.469367368224
2018-11-07	W	5.46208333333333	1.41841449357525
2018-11-08	CK	0.788680555555556	0.49257214377612
2018-11-08	W	5.03902777777778	1.36181849337744
2018-11-09	CK	0.743333333333333	0.46907939900894
2018-11-09	W	4.48645833333333	1.37595372884578
2018-11-10	CK	0.680902777777778	0.491057859934515
2018-11-10	W	5.01145833333333	1.41895502191964
2018-11-11	CK	0.563333333333333	0.497270997843656
2018-11-11	W	5.31958333333333	1.4439139000657
2018-11-12	CK	0.411666666666667	0.49161732510232
2018-11-12	W	5.08597222222222	1.44746240372477
2018-11-13	CK	0.294305555555556	0.470305360570717
2018-11-13	W	5.01805555555556	1.4322924250599
2018-11-14	CK	0.208194444444444	0.450880909301902
2018-11-14	W	5.10201388888889	1.4274808478011
2018-11-15	CK	0.173541666666667	0.436597403095857
2018-11-15	W	5.35895833333333	1.46476010292725
2018-11-16	CK	0.157013888888889	0.457346898995818
2018-11-16	W	5.45034722222222	0.231152406138641
2018-11-17	CK	0.0576388888888889	0.505986426712703
2018-11-17	W	5.10888888888889	1.29255794971885
2018-11-18	CK	-0.0978472222222222	0.547134546360976
2018-11-18	W	4.08958333333333	1.4378183458335
2018-11-19	CK	-0.194305555555556	0.577818299788027
2018-11-19	W	2.57631944444444	1.37949220415748
2018-11-20	CK	-0.322013888888889	0.581819079005602
2018-11-20	W	1.36243055555556	1.29462844439779
2018-11-21	CK	-0.637638888888889	0.558222657516897
2018-11-21	W	1.03548611111111	1.25861475299402
2018-11-22	CK	-1.16513274336283	0.560634923612936
2018-11-22	W	0.444778761061947	1.17917852525696
2018-11-23	CK	-0.616851851851852	0.519082127784053
2018-11-23	W	1.04685185185185	1.10820069850876
2018-11-24	CK	-1.618	0.797602309703554
2018-11-24	W	0.188	1.42039998279045
2018-11-25	CK	-1.26142857142857	0.582320818394203
2018-11-25	W	0.166984126984127	0.927717534352922
2018-11-26	CK	-1.77152173913043	0.597503344450547
2018-11-26	W	-0.808913043478261	0.912078388698494
2018-11-27	CK	-1.75459016393443	0.568388677731885
2018-11-27	W	-0.571639344262295	0.862570708156762
2018-11-28	CK	-1.90704081632653	0.553322347383152
2018-11-28	W	-1.01082474226804	0.859477539288526
2018-11-29	CK	-1.87538461538462	0.518342715015607
2018-11-29	W	-0.936153846153846	0.738104353092679
2018-11-30	CK	-2.12285714285714	0.578922764081584
2018-11-30	W	-1.47904761904762	0.859181958063988
2018-12-01	CK	-1.46	0.506798956482417
2018-12-01	W	-0.4	0.905767112728211
2018-12-02	CK	-1.57666666666667	0.529454810001131
2018-12-02	W	-0.8	0.861676337792277
2018-12-03	CK	-1.678	0.518583868980387
2018-12-03	W	-0.784	0.870204941737864
2018-12-04	CK	-2.774	0.715
2018-12-04	W	-1.626	1.648
2018-12-05	CK	-2.42571428571429	0.420332011628903
2018-12-05	W	-1.48857142857143	0.973262340447494
2018-12-06	CK	-3.19	0.665
2018-12-06	W	-0.42	NA
2018-12-24	CK	-4.85130952380952	0.609925455881563
2018-12-24	W	-4.10761904761905	0.723819986699584
2018-12-25	CK	-4.90548611111111	0.633092119292617
2018-12-25	W	-3.59027777777778	0.752477960764613
2018-12-26	CK	-5.0625	0.634162647983832
2018-12-26	W	-3.25708333333333	0.742107531158532
2018-12-27	CK	-5.458125	0.685271870714019
2018-12-27	W	-3.28625	0.792623960978795
2018-12-28	CK	-5.10576388888889	0.626804993614181
2018-12-28	W	-2.96625	0.776148753900684
2018-12-29	CK	-5.28305555555556	0.632853130840103
2018-12-29	W	-2.81541666666667	0.775014324858485
2018-12-30	CK	-5.83930555555556	0.687325320728464
2018-12-30	W	-3.11097222222222	0.871539420711296
2018-12-31	CK	-6.32416666666667	0.690422513051086
2018-12-31	W	-3.40569444444444	0.880041313585915
2019-01-01	CK	-6.30958333333333	0.6598582991971
2019-01-01	W	-3.32590277777778	0.857049792232763
2019-01-02	CK	-6.40409722222222	0.642782588828269
2019-01-02	W	-3.29763888888889	0.850406955862891
2019-01-03	CK	-6.51152777777778	0.615886814444555
2019-01-03	W	-3.23340277777778	0.802676157283207
2019-01-04	CK	-6.61756944444444	0.586488151748357
2019-01-04	W	-3.21840277777778	0.852607672112072
2019-01-05	CK	-6.72972222222222	0.543543837817851
2019-01-05	W	-3.18208333333333	0.782664359845782
2019-01-06	CK	-6.77361111111111	0.53436906881816
2019-01-06	W	-3.16270833333333	0.779658931473835
2019-01-07	CK	-6.34333333333333	0.474535080485183
2019-01-07	W	-2.82652777777778	0.759408690815991
2019-01-08	CK	-6.52208333333333	0.510051264787715
2019-01-08	W	-2.87118055555556	0.830618523970178
2019-01-09	CK	-7.02006944444444	0.533335098452061
2019-01-09	W	-3.14604166666667	0.858232236539514
2019-01-10	CK	-7.18743055555556	0.505434950208337
2019-01-10	W	-3.21791666666667	0.836427541837896
2019-01-11	CK	-7.550625	0.499564466383643
2019-01-11	W	-3.39951388888889	0.842750170343141
2019-01-12	CK	-7.68916666666667	0.498121767219761
2019-01-12	W	-3.47055555555556	0.840491428290193
2019-01-13	CK	-7.51743055555556	0.432090207594102
2019-01-13	W	-3.29868055555556	0.79125854845482
2019-01-14	CK	-7.37527777777778	0.403487139130089
2019-01-14	W	-3.16979166666667	0.801953293518426
2019-01-15	CK	-6.99	0.351816637539804
2019-01-15	W	-2.89263888888889	0.747246056461382
2019-01-16	CK	-7.568125	0.417415199551804
2019-01-16	W	-3.233125	0.796373623338202
2019-01-17	CK	-8.03680555555556	0.399196267753595
2019-01-17	W	-3.56027777777778	0.760462246210819
2019-01-18	CK	-7.65666666666667	0.356323736339482
2019-01-18	W	-3.36979166666667	0.760369663044471
2019-01-19	CK	-7.71013888888889	0.331404003722236
2019-01-19	W	-3.36756944444444	0.701151370087028
2019-01-20	CK	-7.03569444444444	0.284152787585955
2019-01-20	W	-2.94569444444444	0.666918676070582
2019-01-21	CK	-7.21847222222222	0.326677904077509
2019-01-21	W	-3.00895833333333	0.762578226595434
2019-01-22	CK	-7.94451388888889	0.34517869663401
2019-01-22	W	-3.44236111111111	0.759330084172675
2019-01-23	CK	-8.38069444444444	0.316594236025944
2019-01-23	W	-3.78298611111111	0.710898021489571
2019-01-24	CK	-8.17736111111111	0.272335951203888
2019-01-24	W	-3.57	0.578618153167216
2019-01-25	CK	-7.65416666666667	0.24208037920389
2019-01-25	W	-3.24951388888889	0.553738093046911
2019-01-26	CK	-7.53513888888889	0.232484652091436
2019-01-26	W	-3.13875	0.599430903466211
2019-01-27	CK	-7.20236111111111	0.1946373185696
2019-01-27	W	-2.98576388888889	0.520422610720553
2019-01-28	CK	-7.10090277777778	0.209660802369874
2019-01-28	W	-2.94520833333333	0.533906777744849
2019-01-29	CK	-6.999375	0.200713199124899
2019-01-29	W	-2.86756944444444	0.493422041495054
2019-01-30	CK	-6.80125	0.196931632097004
2019-01-30	W	-2.75743055555556	0.493097666270308
2019-01-31	CK	-6.84666666666667	0.215363021690712
2019-01-31	W	-2.80076388888889	0.537124376403862
2019-02-01	CK	-7.25736111111111	0.234672515856183
2019-02-01	W	-3.02479166666667	0.534662768009063
2019-02-02	CK	-6.85215277777778	0.190624671909503
2019-02-02	W	-2.78180555555556	0.445006290468411
2019-02-03	CK	-6.49527777777778	0.184799389078971
2019-02-03	W	-2.49895833333333	0.50805934003508
2019-02-04	CK	-6.83444444444444	0.230757607830657
2019-02-04	W	-2.6525	0.574885194481899
2019-02-05	CK	-6.82347222222222	0.199654260008588
2019-02-05	W	-2.65034722222222	0.47085181179939
2019-02-06	CK	-6.37611111111111	0.163782940524056
2019-02-06	W	-2.37722222222222	0.461585784694399
2019-02-07	CK	-5.85861111111111	0.151837950968761
2019-02-07	W	-2.12729166666667	0.459686118697446
2019-02-08	CK	-5.31638888888889	0.150971061616037
2019-02-08	W	-1.95618055555556	0.468750455246693
2019-02-09	CK	-5.00048611111111	0.188136835389499
2019-02-09	W	-1.86152777777778	0.517605902638993
2019-02-10	CK	-5.03097222222222	0.211033764804295
2019-02-10	W	-1.76215277777778	0.527451487051285
2019-02-11	CK	-5.43805555555556	0.239526913982254
2019-02-11	W	-1.78166666666667	0.535958903548659
2019-02-12	CK	-5.57409722222222	0.250738018970043
2019-02-12	W	-1.77111111111111	0.501163056519408
2019-02-13	CK	-5.240625	0.248830792685849
2019-02-13	W	-1.68652777777778	0.509696511341133
2019-02-14	CK	-5.14916666666667	0.236207613379366
2019-02-14	W	-1.60875	0.520875145987529
2019-02-15	CK	-5.34652777777778	0.299256206590605
2019-02-15	W	-1.59340277777778	0.53436226987099
2019-02-16	CK	-5.171875	0.280779546767461
2019-02-16	W	-1.56881944444444	0.578262056938151
2019-02-17	CK	-4.63180555555556	0.210691603121711
2019-02-17	W	-1.37958333333333	0.534316556660633
2019-02-18	CK	-4.27111111111111	0.258507381712545
2019-02-18	W	-1.34909722222222	0.60451865079389
2019-02-19	CK	-4.78979166666667	0.26311430621188
2019-02-19	W	-1.39763888888889	0.606180259209332
2019-02-20	CK	-4.84104166666667	0.268214087546601
2019-02-20	W	-1.32506944444444	0.532555996902974
2019-02-21	CK	-4.11791666666667	0.241884510915545
2019-02-21	W	-1.20951388888889	0.51473084053714
2019-02-22	CK	-4.10388888888889	0.296890028825519
2019-02-22	W	-1.19090277777778	0.578246358199342
2019-02-23	CK	-3.85798611111111	0.240706752853636
2019-02-23	W	-1.09131944444444	0.484869775012242
2019-02-24	CK	-3.37381944444444	0.258966839742331
2019-02-24	W	-1.06881944444444	0.514453036165825
2019-02-25	CK	-3.27854166666667	0.274051173958579
2019-02-25	W	-0.99625	0.505127924506638
2019-02-26	CK	-3.12986111111111	0.292036613650935
2019-02-26	W	-0.973263888888889	0.513885754006173
2019-02-27	CK	-3.08888888888889	0.30463395976251
2019-02-27	W	-0.926805555555556	0.500070524841544
2019-02-28	CK	-2.74458333333333	0.320027867112418
2019-02-28	W	-0.907291666666667	0.499805587987631
2019-03-01	CK	-2.66263888888889	0.345228260841046
2019-03-01	W	-0.807569444444444	0.450490955621
2019-03-02	CK	-2.50784722222222	0.294800492277258
2019-03-02	W	-0.709583333333333	0.397746983825397
2019-03-03	CK	-2.63916666666667	0.321732048139356
2019-03-03	W	-0.605138888888889	0.336506687749598
2019-03-04	CK	-2.72222222222222	0.364838136682349
2019-03-04	W	-0.502916666666667	0.256193725275611
2019-03-05	CK	-2.54826388888889	0.318949684554371
2019-03-05	W	-0.377916666666667	0.158894593305133
2019-03-06	CK	-2.41368055555556	0.317099617353515
2019-03-06	W	-0.226944444444444	0.0853985273196453
2019-03-07	CK	-2.16826388888889	0.312645882872968
2019-03-07	W	0.146944444444444	0.164007048977163
2019-03-08	CK	-1.91083333333333	0.353307119374982
2019-03-08	W	0.78	0.385042951009753
2019-03-09	CK	-1.82444444444444	0.408666694334265
2019-03-09	W	1.39958333333333	0.58755581446672
2019-03-10	CK	-1.98756944444444	0.425596719957531
2019-03-10	W	1.65368055555556	0.735733319029499
2019-03-11	CK	-2.27798611111111	0.347303031539877
2019-03-11	W	1.61597222222222	0.765716066209537
2019-03-12	CK	-2.65479166666667	0.397595396815893
2019-03-12	W	1.56979166666667	0.688344301876371
2019-03-13	CK	-2.44069444444444	0.283962523207814
2019-03-13	W	1.64465277777778	0.621022707812934
2019-03-14	CK	-2.06986111111111	0.305457946976636
2019-03-14	W	2.03652777777778	0.655005598882252
2019-03-15	CK	-1.96340277777778	0.328143295267781
2019-03-15	W	2.27965277777778	0.603160918539613
2019-03-16	CK	-1.86513888888889	0.339799555744751
2019-03-16	W	2.31895833333333	0.517974243922164
2019-03-17	CK	-1.77722222222222	0.373908208295746
2019-03-17	W	2.68583333333333	0.52730027922489
2019-03-18	CK	-1.62777777777778	0.329056573072984
2019-03-18	W	2.94638888888889	0.401347093892848
2019-03-19	CK	-1.583125	0.329822975616098
2019-03-19	W	3.11340277777778	0.336786285945235
2019-03-20	CK	-1.52395833333333	0.356940250506778
2019-03-20	W	3.19479166666667	0.337552371449851
2019-03-21	CK	-1.423125	0.325075280197829
2019-03-21	W	3.27826388888889	0.334782181571398
2019-03-22	CK	-1.39013888888889	0.351003523240701
2019-03-22	W	3.43388888888889	0.315918808284176
2019-03-23	CK	-1.33263888888889	0.359878115016493
2019-03-23	W	3.37402777777778	0.310256411114839
2019-03-24	CK	-1.28138888888889	0.351568266985164
2019-03-24	W	3.54756944444444	0.311772721735958
2019-03-25	CK	-1.23159722222222	0.340153873062151
2019-03-25	W	3.61708333333333	0.297108969930802
2019-03-26	CK	-1.21090277777778	0.350716861907266
2019-03-26	W	3.75555555555556	0.316203702062066
2019-03-27	CK	-1.05513888888889	0.248158915924142
2019-03-27	W	3.899375	0.312418631864324
2019-03-28	CK	-1.13305555555556	0.377486017085611
2019-03-28	W	3.68965277777778	0.270458782881099
2019-03-29	CK	-1.106875	0.361840784094573
2019-03-29	W	3.52069444444444	0.240828770032846
2019-03-30	CK	-1.09513888888889	0.372859388155433
2019-03-30	W	3.62284722222222	0.27717083141131
2019-03-31	CK	-0.977013888888889	0.276967909936303
2019-03-31	W	3.92493055555556	0.266343186837042
2019-04-01	CK	-1.0175	0.349480893717789
2019-04-01	W	4.32451388888889	0.311559592440493
2019-04-02	CK	-0.950833333333333	0.307190149287852
2019-04-02	W	4.50597222222222	0.322358217579606
2019-04-03	CK	-0.962222222222222	0.338429961390415
2019-04-03	W	4.68305555555556	0.35658106435859
2019-04-04	CK	-0.946180555555556	0.37005783910303
2019-04-04	W	4.35770833333333	0.338865344287556
2019-04-05	CK	-0.86125	0.292898165365374
2019-04-05	W	4.41340277777778	0.323649495145516
2019-04-06	CK	-0.858819444444444	0.315655360444686
2019-04-06	W	4.799375	0.294145199985667
2019-04-07	CK	-0.875902777777778	0.347252606309491
2019-04-07	W	4.76972222222222	0.288827473516262
2019-04-08	CK	-0.8775	0.382591195243633
2019-04-08	W	4.42569444444444	0.301544934481702
2019-04-09	CK	-0.850277777777778	0.359805936132453
2019-04-09	W	4.18840277777778	0.290671236441911
2019-04-10	CK	-0.783958333333333	0.316501111971107
2019-04-10	W	4.14104166666667	0.260545721687143
2019-04-11	CK	-0.732708333333333	0.261635741319927
2019-04-11	W	4.42618055555556	0.205804608960021
2019-04-12	CK	-0.741319444444444	0.265691329318295
2019-04-12	W	5.17979166666667	0.168777157594089
2019-04-13	CK	-0.798611111111111	0.33670737922758
2019-04-13	W	5.14951388888889	0.176297736305983
2019-04-14	CK	-0.808461538461538	0.405289301790655
2019-04-14	W	4.85615384615385	0.254452340507498
2019-04-20	CK	-0.36609756097561	0.155883757765071
2019-04-20	W	5.27414634146341	0.337039894290052
2019-04-21	CK	-0.315763888888889	0.129260449513814
2019-04-21	W	5.67152777777778	0.274194518069876
2019-04-22	CK	-0.21875	0.141077982700817
2019-04-22	W	6.19555555555556	0.292962316199774
2019-04-23	CK	-0.111319444444444	0.144286626372285
2019-04-23	W	6.38263888888889	0.31337177022127
2019-04-24	CK	0.130486111111111	0.100920907437931
2019-04-24	W	6.76305555555556	0.187782205448677
2019-04-25	CK	0.328888888888889	0.0431501024707427
2019-04-25	W	6.59576388888889	0.195552910147432
2019-04-26	CK	0.509166666666667	0.0159841692436443
2019-04-26	W	6.89736111111111	0.196944719896093
2019-04-27	CK	0.696319444444444	0.0378408652387227
2019-04-27	W	7.18840277777778	0.221120945759901
2019-04-28	CK	0.971458333333333	0.116725350289359
2019-04-28	W	7.63798611111111	0.27564407504579
2019-04-29	CK	0.628055555555556	0.193061424469062
2019-04-29	W	6.895	0.340495597535517
2019-04-30	CK	0.204468085106383	0.317890229150483
2019-04-30	W	5.71723404255319	0.357786028248672
2019-05-01	CK	0.807727272727273	0.215496525685786
2019-05-01	W	5.54636363636364	0.30996158425218
2019-05-02	CK	1.11979166666667	0.114571513577641
2019-05-02	W	6.15625	0.262896290877389
2019-05-03	CK	1.58326388888889	0.14939039094995
2019-05-03	W	6.59944444444444	0.314573357722169
2019-05-04	CK	1.89030303030303	0.238506634611276
2019-05-04	W	6.73212121212121	0.463145616937612
2019-05-06	CK	1.13046153846154	0.194268702820252
2019-05-06	W	5.462	0.196024687240892
2019-05-09	CK	1.91457142857143	0.225010611994644
2019-05-09	W	6.01042857142857	0.173095732625219
2019-05-10	CK	1.85277777777778	0.28266691890397
2019-05-10	W	6.24611111111111	0.357611629781908
2019-05-11	CK	1.76402777777778	0.266971985646646
2019-05-11	W	6.49604166666667	0.456892086349362
2019-05-12	CK	1.64895833333333	0.280959464991597
2019-05-12	W	6.48965277777778	0.438893564277136
2019-05-13	CK	2.29465277777778	0.215486548448787
2019-05-13	W	7.183125	0.442316100426787
2019-05-14	CK	3.095	0.244277529347888
2019-05-14	W	8.08604166666667	0.384232317957887
2019-05-15	CK	3.20111111111111	0.251944974913914
2019-05-15	W	8.26131944444444	0.362480744314513
2019-05-16	CK	3.52347222222222	0.300605143313344
2019-05-16	W	8.70375	0.348031199749784
2019-05-17	CK	3.71493055555556	0.326490622073718
2019-05-17	W	8.92986111111111	0.355556579402763
2019-05-18	CK	3.80701388888889	0.324381338298486
2019-05-18	W	9.01666666666667	0.338123593833379
2019-05-19	CK	3.81180555555556	0.342470760251796
2019-05-19	W	9.02805555555556	0.365098564249326
2019-05-20	CK	4.09173611111111	0.334204069253321
2019-05-20	W	9.27256944444444	0.375733742227212
2019-05-21	CK	4.57638888888889	0.31861732757445
2019-05-21	W	9.62034722222222	0.362237991030065
2019-05-22	CK	5.01506944444444	0.298795700073523
2019-05-22	W	9.94069444444444	0.386255351631266
2019-05-23	CK	5.165625	0.353417970413478
2019-05-23	W	10.0600694444444	0.363139023934228
2019-05-24	CK	4.935	0.345341696458397
2019-05-24	W	9.73236111111111	0.346402878672291
2019-05-25	CK	5.44333333333333	0.335259244333361
2019-05-25	W	10.1191666666667	0.392358788607515
2019-05-26	CK	4.70652777777778	0.42635755137945
2019-05-26	W	9.46451388888889	0.485995504916551
2019-05-27	CK	4.09138888888889	0.419105498874017
2019-05-27	W	8.85548611111111	0.496948214172062
2019-05-28	CK	4.39576388888889	0.360284689556432
2019-05-28	W	9.065625	0.507222936409183
2019-05-29	CK	5.18729166666667	0.382436215397727
2019-05-29	W	9.68583333333333	0.497815601486177
2019-05-30	CK	5.00888888888889	0.350499483274495
2019-05-30	W	9.57055555555556	0.430037905881113
2019-05-31	CK	5.64041666666667	0.359418002101587
2019-05-31	W	10.0017361111111	0.432795411452851
2019-06-01	CK	5.60520833333333	0.407140776896799
2019-06-01	W	9.87381944444444	0.46471764274431
2019-06-02	CK	5.633125	0.339108608112363
2019-06-02	W	9.87423611111111	0.455085443756111
2019-06-03	CK	6.300625	0.308813556409471
2019-06-03	W	10.4314583333333	0.434188324144252
2019-06-04	CK	6.635	0.31949621227803
2019-06-04	W	10.7477777777778	0.509430832071118
2019-06-05	CK	6.49027777777778	0.386751420402737
2019-06-05	W	10.77625	0.48060635897591
2019-06-06	CK	6.68173611111111	0.278894586032178
2019-06-06	W	10.8386111111111	0.448587609850914
2019-06-07	CK	6.97090277777778	0.281474434628683
2019-06-07	W	11.080625	0.418812943492846
2019-06-08	CK	7.77583333333333	0.294155238549304
2019-06-08	W	11.8247222222222	0.376752575764441
2019-06-09	CK	8.05180555555556	0.339286757821345
2019-06-09	W	12.2307638888889	0.402251082871247
2019-06-10	CK	7.73597222222222	0.333761918843797
2019-06-10	W	11.9848611111111	0.472233688394801
2019-06-11	CK	8.19090277777778	0.32839617814999
2019-06-11	W	12.4192361111111	0.463267417169771
2019-06-12	CK	8.25555555555555	0.353376168658616
2019-06-12	W	12.4890972222222	0.518677231035799
2019-06-13	CK	9.10076388888889	0.281116904521668
2019-06-13	W	13.2061805555556	0.453241909982733
2019-06-14	CK	9.75006944444444	0.411469336666717
2019-06-14	W	13.6744444444444	0.534116180808989
2019-06-15	CK	9.145625	0.433266446403986
2019-06-15	W	13.1711805555556	0.513303697951808
2019-06-16	CK	9.00756944444444	0.457276761178236
2019-06-16	W	13.041875	0.539310220768833
2019-06-17	CK	8.78791666666667	0.442551859942886
2019-06-17	W	12.8477083333333	0.556943764952491
2019-06-18	CK	8.90736111111111	0.472257724785387
2019-06-18	W	12.8578472222222	0.61164927664583
2019-06-19	CK	8.695	0.436647600112341
2019-06-19	W	12.9897916666667	0.543586858679294
2019-06-20	CK	9.40875	0.399489891529542
2019-06-20	W	13.6206944444444	0.599230920093913
2019-06-21	CK	10.0313194444444	0.375600818629286
2019-06-21	W	14.2038194444444	0.541274965738981
2019-06-22	CK	10.8175	0.325870009638175
2019-06-22	W	14.8633333333333	0.446549386189656
2019-06-23	CK	11.1809722222222	0.384568293195627
2019-06-23	W	14.9645833333333	0.413424056023554
2019-06-24	CK	10.9841666666667	0.340479401451809
2019-06-24	W	14.8561111111111	0.371479813537753
2019-06-25	CK	11.3690972222222	0.308640223977477
2019-06-25	W	15.2344444444444	0.441953350729768
2019-06-26	CK	11.3586805555556	0.373359523708968
2019-06-26	W	15.0190972222222	0.508313341178031
2019-06-27	CK	10.6732638888889	0.411392889559309
2019-06-27	W	14.4353472222222	0.546105286512635
2019-06-28	CK	9.94368055555556	0.392173313624806
2019-06-28	W	13.9227083333333	0.593388297234585
2019-06-29	CK	9.95402777777778	0.402786613264162
2019-06-29	W	13.9001388888889	0.664216063399038
2019-06-30	CK	9.86104166666667	0.291407473733212
2019-06-30	W	14.1647916666667	0.583546961498024
2019-07-01	CK	10.585	0.283346897617793
2019-07-01	W	14.7265972222222	0.509740886725712
2019-07-02	CK	11.1514583333333	0.296185423953736
2019-07-02	W	15.2019444444444	0.452886982900174
2019-07-03	CK	11.3989583333333	0.252963324917299
2019-07-03	W	15.4786805555556	0.393334758008293
2019-07-04	CK	11.3135416666667	0.269371012151456
2019-07-04	W	15.4392361111111	0.382477214044967
2019-07-05	CK	11.5354861111111	0.204813193499465
2019-07-05	W	15.6329166666667	0.411477029652638
2019-07-06	CK	11.8166666666667	0.229782702399429
2019-07-06	W	15.9302777777778	0.531826217612906
2019-07-07	CK	11.9252777777778	0.290706343156438
2019-07-07	W	15.7165972222222	0.62710410640145
2019-07-08	CK	10.8458333333333	0.307365133474323
2019-07-08	W	14.7826388888889	0.636349366495227
2019-07-09	CK	10.6353472222222	0.251137811522195
2019-07-09	W	14.5372916666667	0.62527981191773
2019-07-10	CK	11.0288888888889	0.221055948123642
2019-07-10	W	14.8434027777778	0.474170820890126
2019-07-11	CK	11.3823611111111	0.23232380261123
2019-07-11	W	15.1266666666667	0.350028463687496
2019-07-12	CK	11.0534722222222	0.200359188748099
2019-07-12	W	15.0399305555556	0.388480223706476
2019-07-13	CK	11.37625	0.201884976022078
2019-07-13	W	15.4534027777778	0.465789605691271
2019-07-14	CK	11.7432638888889	0.199200487089547
2019-07-14	W	15.6790277777778	0.571347738139219
2019-07-15	CK	11.8904861111111	0.241904053697252
2019-07-15	W	15.7456944444444	0.61926243452474
2019-07-16	CK	11.6883333333333	0.228304882808868
2019-07-16	W	15.644375	0.527928683218542
2019-07-17	CK	12.0722222222222	0.235619928978344
2019-07-17	W	15.9609027777778	0.660631099526767
2019-07-18	CK	12.1164583333333	0.236481488845565
2019-07-18	W	15.8265277777778	0.625102489393925
2019-07-19	CK	11.7574305555556	0.178082295741469
2019-07-19	W	15.4479166666667	0.510992064720974
2019-07-20	CK	12	0.156101244454638
2019-07-20	W	15.6375	0.510148942752603
2019-07-21	CK	12.2544444444444	0.175770127105793
2019-07-21	W	15.9079861111111	0.496725760725111
2019-07-22	CK	11.7225694444444	0.15277263362134
2019-07-22	W	15.7984027777778	0.590158479485302
2019-07-23	CK	11.9186805555556	0.157641786120727
2019-07-23	W	16.2001388888889	0.53198056204672
2019-07-24	CK	12.1348611111111	0.197929382256815
2019-07-24	W	16.43875	0.590024847744147
2019-07-25	CK	12.3452083333333	0.154996019904737
2019-07-25	W	16.4304861111111	0.411142949213338
2019-07-26	CK	12.4195138888889	0.149478335912003
2019-07-26	W	16.1209722222222	0.467257654490988
2019-07-27	CK	12.5842361111111	0.144607003490364
2019-07-27	W	16.3028472222222	0.391851166589217
2019-07-28	CK	12.9475	0.206503052719264
2019-07-28	W	16.6497222222222	0.315017143165066
2019-07-29	CK	12.3640972222222	0.177559098993955
2019-07-29	W	16.1527777777778	0.146743061525808
2019-07-30	CK	12.8325	0.212733833767175
2019-07-30	W	16.5789583333333	0.232718270168985
2019-07-31	CK	13.0481944444444	0.177698439233543
2019-07-31	W	16.944375	0.156672916683084
2019-08-01	CK	12.8727083333333	0.176986396213304
2019-08-01	W	16.9422916666667	0.159906936831972
2019-08-02	CK	12.7663888888889	0.157599822955107
2019-08-02	W	16.8793055555556	0.160944661620491
2019-08-03	CK	12.4302777777778	0.156784244522439
2019-08-03	W	16.6090972222222	0.214111132767151
2019-08-04	CK	12.3129861111111	0.095718375285188
2019-08-04	W	16.50125	0.167093548791004
2019-08-05	CK	12.4339583333333	0.114646854728146
2019-08-05	W	16.5194444444444	0.180660988231015
2019-08-06	CK	12.2940972222222	0.0996756058375244
2019-08-06	W	16.33625	0.206894927029722
2019-08-07	CK	12.4533333333333	0.131140512591002
2019-08-07	W	16.3391666666667	0.236673705928776
2019-08-08	CK	12.5703472222222	0.118943160396437
2019-08-08	W	16.5292361111111	0.209100288198075
2019-08-09	CK	12.3354861111111	0.111397489638186
2019-08-09	W	16.1743055555556	0.119031788660328
2019-08-10	CK	11.8210416666667	0.0980826888110561
2019-08-10	W	15.7659027777778	0.0791574854548195
2019-08-11	CK	11.98625	0.0712316762277467
2019-08-11	W	15.9086111111111	0.103456079114593
2019-08-12	CK	12.2719444444444	0.105030468492275
2019-08-12	W	16.3265277777778	0.153505590392903
2019-08-13	CK	12.0909722222222	0.0998854201243882
2019-08-13	W	16.0667361111111	0.110298306902914
2019-08-14	CK	11.8973611111111	0.119937883576062
2019-08-14	W	15.9677083333333	0.117616969588155
2019-08-15	CK	12.0120833333333	0.0785948428883582
2019-08-15	W	15.944375	0.196280322363388
2019-08-16	CK	12.3079861111111	0.130532640165842
2019-08-16	W	16.2313194444444	0.211321025813435
2019-08-17	CK	12.1916535433071	0.159282341482024
2019-08-17	W	16.1203937007874	0.207209490360705
2019-08-18	CK	12.576	0.139132678538142
2019-08-18	W	16.1135238095238	0.129880732508216
2019-08-19	CK	13.1339583333333	0.174255180702005
2019-08-19	W	16.3984722222222	0.130499862992565
2019-08-20	CK	12.9761111111111	0.133277807604595
2019-08-20	W	16.36875	0.264368446204271
2019-08-21	CK	12.7077777777778	0.158545859234648
2019-08-21	W	16.47	0.405472091392426
2019-08-22	CK	13.0042361111111	0.19594469381686
2019-08-22	W	16.670625	0.531814135121849
2019-08-23	CK	13.2390972222222	0.154228302908126
2019-08-23	W	17.2138888888889	0.582310608507477
2019-08-24	CK	13.2004166666667	0.15863000260225
2019-08-24	W	17.4661805555556	0.567691319808915
2019-08-25	CK	13.325	0.168383374128221
2019-08-25	W	17.38625	0.639782194017631
2019-08-26	CK	13.2688194444444	0.198190401942912
2019-08-26	W	16.9015972222222	0.603603591114624
2019-08-27	CK	13.0393055555556	0.212387445364371
2019-08-27	W	16.6104861111111	0.602602554457013
2019-08-28	CK	13.1653472222222	0.167415387598891
2019-08-28	W	16.7853472222222	0.591288196131934
2019-08-29	CK	13.2057638888889	0.17221297292358
2019-08-29	W	16.8047916666667	0.550273354766189
2019-08-30	CK	13.0106944444444	0.211896221448829
2019-08-30	W	16.6513194444444	0.531610402489604
2019-08-31	CK	12.6145138888889	0.2282834462026
2019-08-31	W	16.6453472222222	0.60843410163696
2019-09-01	CK	12.170625	0.219519799426069
2019-09-01	W	16.0457638888889	0.673731875375955
2019-09-02	CK	12.2609722222222	0.217687968701674
2019-09-02	W	16.418125	0.510086784020684
2019-09-03	CK	12.2402777777778	0.22808848267346
2019-09-03	W	16.0278472222222	0.678850490526808
2019-09-04	CK	12.0020138888889	0.244954939960065
2019-09-04	W	15.8790972222222	0.663101477457072
2019-09-05	CK	11.989375	0.231953771373392
2019-09-05	W	15.8046527777778	0.600923576234479
2019-09-06	CK	12.0307638888889	0.251393400807188
2019-09-06	W	15.9327777777778	0.481248670498137
2019-09-07	CK	12.0151388888889	0.201482151822396
2019-09-07	W	15.92	0.478347985601047
2019-09-08	CK	12.2543055555556	0.207004963638842
2019-09-08	W	15.9307638888889	0.538496350133283
2019-09-09	CK	12.3	0.205119865440442
2019-09-09	W	16.1468055555556	0.531465790007135
2019-09-10	CK	12.2621527777778	0.231675288948536
2019-09-10	W	16.425	0.519743792916477
2019-09-11	CK	12.0113888888889	0.236532342257544
2019-09-11	W	15.9934027777778	0.625283590939588
2019-09-12	CK	12.1660416666667	0.259136519249534
2019-09-12	W	16.2892361111111	0.593819351152412
2019-09-13	CK	11.4458333333333	0.273551238297244
2019-09-13	W	15.3640277777778	0.644005937959559
2019-09-14	CK	11.2157638888889	0.26678127497346
2019-09-14	W	15.1207638888889	0.66281402785302
2019-09-15	CK	11.2527083333333	0.263872443824179
2019-09-15	W	15.1388888888889	0.503147384831633
2019-09-16	CK	11.1581944444444	0.318670327348865
2019-09-16	W	15.1467361111111	0.17722081400738
2019-09-17	CK	10.9719444444444	0.315685164808174
2019-09-17	W	14.8913194444444	0.624771725332355
2019-09-18	CK	10.6504861111111	0.313870217937357
2019-09-18	W	14.6850694444444	0.644840731099821
2019-09-19	CK	10.228125	0.330714345292227
2019-09-19	W	14.0210416666667	0.651956326008404
2019-09-20	CK	9.70256944444444	0.336495834064049
2019-09-20	W	13.3504166666667	0.642598493742291
2019-09-21	CK	9.22854166666667	0.3166688203001
2019-09-21	W	12.8672222222222	0.697101479672672
2019-09-22	CK	8.96951388888889	0.299169527931742
2019-09-22	W	12.7023611111111	0.685612741954086
2019-09-23	CK	9.02305555555555	0.279262067917651
2019-09-23	W	12.7866666666667	0.65813480686323
2019-09-24	CK	9.13236111111111	0.31986179632647
2019-09-24	W	12.8547916666667	0.632865524932429
2019-09-25	CK	8.84104166666667	0.294051491337989
2019-09-25	W	12.4410416666667	0.566552762029937
2019-09-26	CK	8.57215277777778	0.314651483163458
2019-09-26	W	12.0599305555556	0.642372986328975
2019-09-27	CK	8.21104166666667	0.304087837800189
2019-09-27	W	11.8590972222222	0.635942773202751
2019-09-28	CK	7.97333333333333	0.306291996217246
2019-09-28	W	11.7720138888889	0.66738324541474
2019-09-29	CK	7.84375	0.306032845383596
2019-09-29	W	11.7758333333333	0.654557222278687
2019-09-30	CK	7.71965277777778	0.33705382350812
2019-09-30	W	11.670625	0.797896351055231
2019-10-01	CK	7.675	0.309725900876406
2019-10-01	W	11.6286805555556	0.765441781626947
2019-10-02	CK	7.84409722222222	0.293675511459188
2019-10-02	W	11.6957638888889	0.7572417167303
2019-10-03	CK	8.03166666666667	0.251874708613661
2019-10-03	W	11.8138888888889	0.657839892782941
2019-10-04	CK	7.96493055555556	0.291340023911127
2019-10-04	W	11.7806944444444	0.556962331723882
2019-10-05	CK	7.73395833333333	0.349198595770651
2019-10-05	W	11.3131944444444	0.696980156439843
2019-10-06	CK	7.59402777777778	0.380460794226274
2019-10-06	W	11.0974305555556	0.762910367909515
2019-10-07	CK	7.24784722222222	0.313378081827531
2019-10-07	W	11.0353472222222	0.717873088108763
2019-10-08	CK	7.48409722222222	0.34971934685532
2019-10-08	W	11.2073611111111	0.72137405143416
2019-10-09	CK	7.31125	0.332652926084009
2019-10-09	W	11.3138888888889	0.734737236634681
2019-10-10	CK	6.49868055555556	0.352554487394888
2019-10-10	W	10.4388194444444	0.795371330507402
2019-10-11	CK	6.19145833333333	0.378789808324692
2019-10-11	W	9.90569444444444	0.878268749938501
2019-10-12	CK	6.00895833333333	0.440870574985545
2019-10-12	W	9.70638888888889	0.85398839517682
2019-10-13	CK	5.39006944444444	0.426735895921803
2019-10-13	W	9.01340277777778	0.857992634618076
2019-10-14	CK	5.11243055555556	0.432515943327687
2019-10-14	W	8.75902777777778	0.818353701381561
2019-10-15	CK	5.19270833333333	0.434185769739768
2019-10-15	W	8.74006944444444	0.872529316246059
2019-10-16	CK	4.76208333333333	0.403762817575947
2019-10-16	W	8.49236111111111	0.851225333683737
2019-10-17	CK	4.36520833333333	0.44151220720611
2019-10-17	W	8.14090277777778	0.850144940154815
2019-10-18	CK	3.89541666666667	0.419324374385051
2019-10-18	W	7.59347222222222	0.818314241572804
2019-10-19	CK	3.42645833333333	0.488942427969226
2019-10-19	W	7.124375	0.881896445817667
2019-10-20	CK	3.12118055555556	0.441500195195034
2019-10-20	W	6.93	0.821902404562259
2019-10-21	CK	3.17277777777778	0.459200743890886
2019-10-21	W	7.07527777777778	0.840114230238684
2019-10-22	CK	3.365625	0.412446744617659
2019-10-22	W	7.35819444444444	0.79691062282951
2019-10-23	CK	3.55583333333333	0.398102497248296
2019-10-23	W	7.39826388888889	0.843584472837105
2019-10-24	CK	3.35881944444444	0.440802848669896
2019-10-24	W	7.10423611111111	0.820818180165013
2019-10-25	CK	2.93319444444444	0.452391841930234
2019-10-25	W	6.84159722222222	0.877477240935333
2019-10-26	CK	2.64243055555556	0.472015469730187
2019-10-26	W	6.29534722222222	0.865153022373449
2019-10-27	CK	2.42472222222222	0.503130366359918
2019-10-27	W	5.83604166666667	0.899536670116327
2019-10-28	CK	2.10791666666667	0.430439356239735
2019-10-28	W	5.58416666666667	0.902766976107813
2019-10-29	CK	1.934375	0.418267795887535
2019-10-29	W	5.41722222222222	0.911371158694933
2019-10-30	CK	1.77840277777778	0.47475506766395
2019-10-30	W	5.29736111111111	0.947120874568696
2019-10-31	CK	1.71715277777778	0.487733167910972
2019-10-31	W	5.23215277777778	1.00571583511505
2019-11-01	CK	1.64368055555556	0.477997225502461
2019-11-01	W	5.35034722222222	0.983310104552339
2019-11-02	CK	1.53868055555556	0.474217006788275
2019-11-02	W	5.15736111111111	0.978168087689711
2019-11-03	CK	1.42277777777778	0.42676687453152
2019-11-03	W	4.92868055555556	0.903319709063771
2019-11-04	CK	1.27201388888889	0.428961701713873
2019-11-04	W	4.76763888888889	0.928596649681118
2019-11-05	CK	1.21166666666667	0.409068429938439
2019-11-05	W	4.71819444444444	0.950209521519185
2019-11-06	CK	1.14534722222222	0.417201703526459
2019-11-06	W	4.71506944444444	0.962858838538584
2019-11-07	CK	1.120625	0.411798221177113
2019-11-07	W	4.88916666666667	0.947698670591539
2019-11-08	CK	1.08361111111111	0.401369399178102
2019-11-08	W	4.88715277777778	0.97731983066686
2019-11-09	CK	1.02673611111111	0.427514255252866
2019-11-09	W	4.87881944444444	0.97030911889222
2019-11-10	CK	0.977638888888889	0.437823732348394
2019-11-10	W	4.621875	0.969442390649355
2019-11-11	CK	0.928263888888889	0.455199772653598
2019-11-11	W	4.31083333333333	0.887709007056933
2019-11-12	CK	0.883333333333333	0.486260804497955
2019-11-12	W	4.19166666666667	0.951243513567329
2019-11-13	CK	0.845555555555556	0.478098885755013
2019-11-13	W	4.10652777777778	0.955301675030916
2019-11-14	CK	0.690763888888889	0.507899003395183
2019-11-14	W	3.85666666666667	0.987763104233116
2019-11-15	CK	0.618402777777778	0.472208428766924
2019-11-15	W	3.71451388888889	0.926300094747083
2019-11-16	CK	0.529027777777778	0.476373194772228
2019-11-16	W	3.71548611111111	0.966791972009744
2019-11-17	CK	0.427777777777778	0.504309278924787
2019-11-17	W	3.76666666666667	1.06124757111793
2019-11-18	CK	0.303472222222222	0.498009924772109
2019-11-18	W	3.64951388888889	1.09682779819729
2019-11-19	CK	0.205555555555556	0.502371392616368
2019-11-19	W	3.33541666666667	1.02703593385316
2019-11-20	CK	0.166180555555556	0.469535869014061
2019-11-20	W	3.22555555555556	0.967392325710792
2019-11-21	CK	0.0661805555555556	0.496997901709481
2019-11-21	W	3.13694444444444	0.977770262459645
2019-11-22	CK	0.0452083333333333	0.465473515091538
2019-11-22	W	3.06826388888889	0.939168686553947
2019-11-23	CK	0.00284722222222222	0.494626744668583
2019-11-23	W	3.08333333333333	0.988655608837061
2019-11-24	CK	-0.0247916666666667	0.512601810667257
2019-11-24	W	3.20152777777778	1.02556137368024
2019-11-25	CK	-0.0838194444444444	0.539526204731118
2019-11-25	W	3.34527777777778	1.1572355832295
2019-11-26	CK	-0.159583333333333	0.526753954490982
2019-11-26	W	3.263125	1.13233723635934
2019-11-27	CK	-0.152847222222222	0.51302342584104
2019-11-27	W	3.28229166666667	1.06928210644154
2019-11-28	CK	-0.258055555555556	0.520115074570422
2019-11-28	W	3.19493055555556	1.06991029356308
2019-11-29	CK	-0.2875	0.492002482433158
2019-11-29	W	3.04041666666667	1.03724432889752
2019-11-30	CK	-0.331666666666667	0.506531542729631
2019-11-30	W	3.02527777777778	0.995442594052779
2019-12-01	CK	-0.449583333333333	0.538330044894736
2019-12-01	W	2.91069444444444	1.09427931276992
2019-12-02	CK	-0.648402777777778	0.592144672341357
2019-12-02	W	2.65472222222222	1.17637637439743
2019-12-03	CK	-0.853472222222222	0.604519162681486
2019-12-03	W	2.24729166666667	1.10960860669289
2019-12-04	CK	-1.074375	0.599003505408797
2019-12-04	W	1.95743055555556	1.10133019282166
2019-12-05	CK	-1.26472222222222	0.595508585564851
2019-12-05	W	1.67590277777778	1.02682347932365
2019-12-06	CK	-1.46715277777778	0.607860375969465
2019-12-06	W	1.400625	1.01919219239128
2019-12-07	CK	-1.65138888888889	0.611312747537798
2019-12-07	W	1.27847222222222	1.02919912081145
2019-12-08	CK	-1.80236111111111	0.618674148387662
2019-12-08	W	1.180625	1.04977592857955
2019-12-09	CK	-1.98152777777778	0.608131483122171
2019-12-09	W	1.07777777777778	1.07769545589639
2019-12-10	CK	-2.180625	0.603718148739763
2019-12-10	W	0.995069444444444	1.07307208174497
2019-12-11	CK	-2.376875	0.609637673549253
2019-12-11	W	0.836388888888889	1.07329356485134
2019-12-12	CK	-2.57493055555556	0.631877812276705
2019-12-12	W	0.568125	1.10610867563878
2019-12-13	CK	-2.74159722222222	0.628797413294221
2019-12-13	W	0.335138888888889	1.09391210673142
2019-12-14	CK	-2.83173611111111	0.627300669967673
2019-12-14	W	0.217638888888889	1.07004355700846
2019-12-15	CK	-2.62229166666667	0.567281076746972
2019-12-15	W	0.243680555555556	0.98850631632438
2019-12-16	CK	-2.43465277777778	0.575185681751549
2019-12-16	W	0.306597222222222	0.987270610140782
2019-12-17	CK	-2.415625	0.583106241879555
2019-12-17	W	0.274652777777778	1.04736793081967
2019-12-18	CK	-2.57965277777778	0.629108559832095
2019-12-18	W	0.219722222222222	1.15635164478132
2019-12-19	CK	-3.11118055555556	0.662015497881129
2019-12-19	W	0.141458333333333	1.21550171547875
2019-12-20	CK	-3.47333333333333	0.676809908808399
2019-12-20	W	-0.00854166666666667	1.23379483318557
2019-12-21	CK	-3.74020833333333	0.686419539110974
2019-12-21	W	-0.206458333333333	1.23683729154458
2019-12-22	CK	-4.01326388888889	0.705590032581195
2019-12-22	W	-0.468958333333333	1.2238439841843
2019-12-23	CK	-3.86104166666667	0.637409600056192
2019-12-23	W	-0.561875	1.08978541289285
2019-12-24	CK	-3.71180555555556	0.648277739426692
2019-12-24	W	-0.65125	1.06015724961742
2019-12-25	CK	-3.66048611111111	0.673987964562591
2019-12-25	W	-0.746736111111111	1.11907867410308
2019-12-26	CK	-4.19680555555556	0.709908151732294
2019-12-26	W	-0.899236111111111	1.17909830245558
2019-12-27	CK	-4.66	0.726379199894108
2019-12-27	W	-1.02333333333333	1.21199904246204
2019-12-28	CK	-4.83743055555556	0.71101664636266
2019-12-28	W	-1.11236111111111	1.18595262514845
2019-12-29	CK	-4.78416666666667	0.705440959711988
2019-12-29	W	-1.18798611111111	1.18233336421004
2019-12-30	CK	-4.89118055555556	0.700774908531391
2019-12-30	W	-1.26444444444444	1.15392734264953
2019-12-31	CK	-4.96486111111111	0.684358392088543
2019-12-31	W	-1.35590277777778	1.11241109512309
2020-01-01	CK	-4.71388888888889	0.711452515769827
2020-01-01	W	-1.17972222222222	0.929839589175545
2020-01-02	CK	-4.74375	0.737257755482262
2020-01-02	W	-1.41458333333333	1.03469482019047
2020-01-03	CK	-4.36166666666667	0.673109536677924
2020-01-03	W	-1.28611111111111	0.933940964230937
2020-01-04	CK	-4.59069444444444	0.706103641605978
2020-01-04	W	-1.4675	1.00292437828897
2020-01-05	CK	-4.29763888888889	0.660083695440096
2020-01-05	W	-1.41451388888889	0.929299099280741
2020-01-06	CK	-3.87291666666667	0.622220278378634
2020-01-06	W	-1.30243055555556	0.895671479510822
2020-01-07	CK	-4.11763888888889	0.648372926079077
2020-01-07	W	-1.37666666666667	0.93199137912782
2020-01-08	CK	-4.60486111111111	0.677187146822405
2020-01-08	W	-1.510625	0.910502776886781
2020-01-09	CK	-4.36284722222222	0.641761793744361
2020-01-09	W	-1.43534722222222	0.827156097367288
2020-01-10	CK	-4.06506944444444	0.616443022544831
2020-01-10	W	-1.35513888888889	0.801285176406161
2020-01-11	CK	-4.40541666666667	0.650950227996784
2020-01-11	W	-1.63576388888889	0.980879743209469
2020-01-12	CK	-4.87298611111111	0.668815265563935
2020-01-12	W	-1.83472222222222	1.00238741679643
2020-01-13	CK	-5.13666666666667	0.663252606464048
2020-01-13	W	-1.94631944444444	0.970321862291483
2020-01-14	CK	-5.09534722222222	0.648793237488594
2020-01-14	W	-1.93291666666667	0.91914199382166
2020-01-15	CK	-4.77694444444444	0.615307761867634
2020-01-15	W	-1.82291666666667	0.88479795830406
2020-01-16	CK	-4.64534722222222	0.579083575351602
2020-01-16	W	-1.775625	0.814952134482484
2020-01-17	CK	-5.02069444444444	0.615557907840597
2020-01-17	W	-2.02958333333333	0.87939679027489
2020-01-18	CK	-5.124375	0.620293755417984
2020-01-18	W	-2.12736111111111	0.898678274902875
2020-01-19	CK	-5.41701388888889	0.635143762468419
2020-01-19	W	-2.30340277777778	0.957242073172353
2020-01-20	CK	-5.68180555555556	0.614996269061858
2020-01-20	W	-2.41666666666667	0.89140328580809
2020-01-21	CK	-5.77548611111111	0.595293110916201
2020-01-21	W	-2.50041666666667	0.891787360835746
2020-01-22	CK	-5.86555555555556	0.591166374323604
2020-01-22	W	-2.59555555555556	0.891877762333741
2020-01-23	CK	-5.99041666666667	0.5629892272474
2020-01-23	W	-2.64506944444444	0.827414993784145
2020-01-24	CK	-5.65881944444444	0.526157209838486
2020-01-24	W	-2.54972222222222	0.818221519281891
2020-01-25	CK	-5.76722222222222	0.532579283127724
2020-01-25	W	-2.683125	0.861574944383678
2020-01-26	CK	-5.91993055555556	0.514842938682332
2020-01-26	W	-2.80083333333333	0.845717110609964
2020-01-27	CK	-6.31673611111111	0.533557929608555
2020-01-27	W	-3.03041666666667	0.859236123819011
2020-01-28	CK	-6.53381944444444	0.521150132337269
2020-01-28	W	-3.21986111111111	0.881705088535067
2020-01-29	CK	-6.78569444444444	0.506813188154289
2020-01-29	W	-3.39409722222222	0.899945565376684
2020-01-30	CK	-7.08284722222222	0.509237733163792
2020-01-30	W	-3.59229166666667	0.877804850804927
2020-01-31	CK	-7.09784722222222	0.478567914938205
2020-01-31	W	-3.65909722222222	0.861333440907119
2020-02-01	CK	-6.72097222222222	0.437599607795783
2020-02-01	W	-3.47986111111111	0.826643860691131
2020-02-02	CK	-6.780625	0.420773163900818
2020-02-02	W	-3.59145833333333	0.825651491916461
2020-02-03	CK	-7.068125	0.432678537053444
2020-02-03	W	-3.86652777777778	0.858035910211015
2020-02-04	CK	-7.14194444444444	0.423191406571466
2020-02-04	W	-3.91097222222222	0.837534216896969
2020-02-05	CK	-7.03333333333333	0.395330404082265
2020-02-05	W	-3.89458333333333	0.820914122845007
2020-02-06	CK	-7.04840277777778	0.38104356825255
2020-02-06	W	-3.94506944444444	0.824467058521871
2020-02-07	CK	-7.04333333333333	0.364809098280863
2020-02-07	W	-4.01708333333333	0.830535281989167
2020-02-08	CK	-6.9025	0.354002810793236
2020-02-08	W	-3.92840277777778	0.808047690846417
2020-02-09	CK	-6.79118055555556	0.338081940199126
2020-02-09	W	-3.88	0.790227158652329
2020-02-10	CK	-6.71763888888889	0.324026350859481
2020-02-10	W	-3.838125	0.780482614846583
2020-02-11	CK	-6.70104166666667	0.306644662261108
2020-02-11	W	-3.86361111111111	0.782698342916177
2020-02-12	CK	-6.54930555555556	0.291325748246236
2020-02-12	W	-3.71645833333333	0.756889121346822
2020-02-13	CK	-6.15118055555556	0.258962254180313
2020-02-13	W	-3.45909722222222	0.742648840881882
2020-02-14	CK	-6.08027777777778	0.261865577863575
2020-02-14	W	-3.51298611111111	0.775234875850343
2020-02-15	CK	-6.54638888888889	0.299521876818917
2020-02-15	W	-3.84902777777778	0.834917895701769
2020-02-16	CK	-6.86361111111111	0.301338273899683
2020-02-16	W	-4.13611111111111	0.880964135184005
2020-02-17	CK	-6.67527777777778	0.267349493757643
2020-02-17	W	-3.93076388888889	0.8562190165907
2020-02-18	CK	-5.98166666666667	0.240439247086144
2020-02-18	W	-3.38680555555556	0.812075959477404
2020-02-19	CK	-5.90861111111111	0.230518792737812
2020-02-19	W	-3.43270833333333	0.839741687142215
2020-02-20	CK	-5.471875	0.229121315263879
2020-02-20	W	-3.175	0.826659291066241
2020-02-21	CK	-5.42201388888889	0.209271587797603
2020-02-21	W	-3.08805555555556	0.813363196115715
2020-02-22	CK	-5.16875	0.218609309548321
2020-02-22	W	-2.93333333333333	0.78199273252682
2020-02-23	CK	-4.90555555555556	0.215752416020417
2020-02-23	W	-2.79451388888889	0.762002291785155
2020-02-24	CK	-4.53923611111111	0.187711306044136
2020-02-24	W	-2.56131944444444	0.722203394909069
2020-02-25	CK	-4.24659722222222	0.204650019736282
2020-02-25	W	-2.385	0.705288777962769
2020-02-26	CK	-3.81729166666667	0.181353878311778
2020-02-26	W	-2.15902777777778	0.663409918320915
2020-02-27	CK	-3.42548611111111	0.2142768423054
2020-02-27	W	-1.970625	0.656931221298778
2020-02-28	CK	-3.40847222222222	0.218659653043161
2020-02-28	W	-1.91604166666667	0.643535531375874
2020-02-29	CK	-3.28069444444444	0.250428367851184
2020-02-29	W	-1.86222222222222	0.654204528888764
2020-03-01	CK	-2.91215277777778	0.248751045283388
2020-03-01	W	-1.73694444444444	0.645369754329813
2020-03-02	CK	-2.90645833333333	0.23708785812085
2020-03-02	W	-1.69166666666667	0.638632001227418
2020-03-03	CK	-3.20208333333333	0.263811418788116
2020-03-03	W	-1.84277777777778	0.712502489873975
2020-03-04	CK	-3.49305555555556	0.287936272099584
2020-03-04	W	-1.958125	0.754861489837186
2020-03-05	CK	-3.43819444444444	0.272250598446343
2020-03-05	W	-1.93881944444444	0.755049467379418
2020-03-06	CK	-3.13868055555556	0.27935961422843
2020-03-06	W	-1.78861111111111	0.716059637068544
2020-03-07	CK	-2.94166666666667	0.252752916143582
2020-03-07	W	-1.66125	0.680922881901442
2020-03-08	CK	-2.53048611111111	0.282543037276254
2020-03-08	W	-1.538125	0.668658551951972
2020-03-09	CK	-2.55180555555556	0.315238288974419
2020-03-09	W	-1.52888888888889	0.701575463645155
2020-03-10	CK	-3.0225	0.323448076157574
2020-03-10	W	-1.665	0.746394373577779
2020-03-11	CK	-3.27534722222222	0.344171409032611
2020-03-11	W	-1.75527777777778	0.794460822625536
2020-03-12	CK	-2.97993055555556	0.346454513566243
2020-03-12	W	-1.71770833333333	0.798896969458772
2020-03-13	CK	-3.21361111111111	0.330564831097492
2020-03-13	W	-1.76354166666667	0.810629512666667
2020-03-14	CK	-3.114375	0.335575041926759
2020-03-14	W	-1.660625	0.791604900201295
2020-03-15	CK	-2.69881944444444	0.307219274654403
2020-03-15	W	-1.54694444444444	0.730213608452909
2020-03-16	CK	-2.35708333333333	0.291043771726571
2020-03-16	W	-1.39743055555556	0.673541735506688
2020-03-17	CK	-2.30027777777778	0.265727072799074
2020-03-17	W	-1.34159722222222	0.643864109383024
2020-03-18	CK	-2.09118055555556	0.306802405776161
2020-03-18	W	-1.24541666666667	0.619761612845575
2020-03-19	CK	-1.97708333333333	0.33871988601949
2020-03-19	W	-1.10201388888889	0.553879553884151
2020-03-20	CK	-1.82527777777778	0.322404097128777
2020-03-20	W	-1.10666666666667	0.582133077753915
2020-03-21	CK	-1.64423611111111	0.302882590617557
2020-03-21	W	-1.02854166666667	0.57643368054822
2020-03-22	CK	-1.52194444444444	0.292552632296008
2020-03-22	W	-0.960208333333333	0.539002551496427
2020-03-23	CK	-1.43402777777778	0.291058833093019
2020-03-23	W	-0.906319444444444	0.544712795256139
2020-03-24	CK	-1.36305555555556	0.277343552932753
2020-03-24	W	-0.778402777777778	0.569715853201077
2020-03-25	CK	-1.28625	0.297217488949363
2020-03-25	W	-0.542361111111111	0.676604150916503
2020-03-26	CK	-1.19479166666667	0.293982450295958
2020-03-26	W	-0.139097222222222	0.84238968292921
2020-03-27	CK	-1.14944444444444	0.33742261987307
2020-03-27	W	0.366736111111111	1.16374612461227
2020-03-28	CK	-1.08326388888889	0.351089409623853
2020-03-28	W	0.861805555555556	1.33559149254291
2020-03-29	CK	-1.01041666666667	0.342291061428235
2020-03-29	W	2.71013888888889	1.43736958222578
2020-03-30	CK	-0.958819444444444	0.345107966444893
2020-03-30	W	3.84784722222222	1.43831444007042
2020-03-31	CK	-0.955763888888889	0.40139748625132
2020-03-31	W	4.30222222222222	1.39310450867262
2020-04-01	CK	-0.905277777777778	0.3733829084434
2020-04-01	W	3.26708333333333	1.4652157164995
2020-04-02	CK	-0.896736111111111	0.378753600169297
2020-04-02	W	3.98159722222222	1.38987867784104
2020-04-03	CK	-0.864305555555556	0.364932602211726
2020-04-03	W	3.00430555555556	1.45960271342845
2020-04-04	CK	-0.838472222222222	0.345684380776568
2020-04-04	W	3.03388888888889	1.40640025306611
2020-04-05	CK	-0.817986111111111	0.34360774331507
2020-04-05	W	3.70791666666667	1.41408959269482
2020-04-06	CK	-0.799791666666667	0.356525219450731
2020-04-06	W	3.83361111111111	1.49049776532041
2020-04-07	CK	-0.772638888888889	0.339019277738315
2020-04-07	W	2.60416666666667	1.34396134205064
2020-04-08	CK	-0.775347222222222	0.347854085379415
2020-04-08	W	2.2375	1.3549322050586
2020-04-09	CK	-0.761041666666667	0.342711739137219
2020-04-09	W	1.99618055555556	1.28774685510149
2020-04-10	CK	-0.739583333333333	0.341757972470111
2020-04-10	W	2.13881944444444	1.24537820156249
2020-04-11	CK	-0.716944444444444	0.326927791384892
2020-04-11	W	2.60229166666667	1.13199578807598
2020-04-12	CK	-0.708819444444444	0.319281441151592
2020-04-12	W	2.27333333333333	1.17967607841869
2020-04-13	CK	-0.679305555555555	0.294578616321514
2020-04-13	W	2.50145833333333	1.22374608572773
2020-04-14	CK	-0.664722222222222	0.287579847751519
2020-04-14	W	2.81819444444444	1.23270556698097
2020-04-15	CK	-0.610694444444444	0.250315312023425
2020-04-15	W	3.12729166666667	1.28523176459829
2020-04-16	CK	-0.568680555555556	0.239195569019484
2020-04-16	W	3.89527777777778	1.38857848824328
2020-04-17	CK	-0.608888888888889	0.294500940944682
2020-04-17	W	4.474375	1.47773634409301
2020-04-18	CK	-0.562430555555556	0.257731234659088
2020-04-18	W	3.40805555555556	1.34618841587885
2020-04-19	CK	-0.508958333333333	0.259550191993204
2020-04-19	W	3.51736111111111	1.34107440780604
2020-04-20	CK	-0.4225	0.248333953627548
2020-04-20	W	3.55909722222222	1.30438436687696
2020-04-21	CK	-0.468125	0.29080407523197
2020-04-21	W	3.43798611111111	1.29790323453277
2020-04-22	CK	-0.560138888888889	0.309344129553424
2020-04-22	W	2.90472222222222	1.1696222347217
2020-04-23	CK	-0.508888888888889	0.306767411364249
2020-04-23	W	2.92138888888889	1.10336910581044
2020-04-24	CK	-0.471319444444444	0.294380126124257
2020-04-24	W	2.86798611111111	1.06632856571297
2020-04-25	CK	-0.439027777777778	0.287762561964798
2020-04-25	W	2.82548611111111	1.0116732492207
2020-04-26	CK	-0.320763888888889	0.251475720013678
2020-04-26	W	3.04180555555556	1.01973108952948
2020-04-27	CK	-0.0781944444444444	0.234789599644672
2020-04-27	W	3.62180555555556	1.0983906284579
2020-04-28	CK	0.0213194444444444	0.236936577030333
2020-04-28	W	4.2525	1.25069037644702
2020-04-29	CK	0.0744444444444445	0.207814431825349
2020-04-29	W	4.64527777777778	1.27044673411095
2020-04-30	CK	0.251597222222222	0.157869145181144
2020-04-30	W	5.18944444444444	1.28097082618499
2020-05-01	CK	0.491458333333333	0.126448438018562
2020-05-01	W	5.58673611111111	1.30031179910638
2020-05-02	CK	0.913888888888889	0.114032805110588
2020-05-02	W	6.22229166666667	1.3212809903099
2020-05-03	CK	1.21944444444444	0.0951452908880684
2020-05-03	W	6.66729166666667	1.32939011850219
2020-05-04	CK	1.68590277777778	0.0794091018748842
2020-05-04	W	7.18027777777778	1.41339215559752
2020-05-05	CK	2.27847222222222	0.106025567760804
2020-05-05	W	7.50423611111111	1.30911350516846
2020-05-06	CK	2.54277777777778	0.152974837072086
2020-05-06	W	7.65340277777778	1.20689597192678
2020-05-07	CK	2.46701388888889	0.202570996592458
2020-05-07	W	7.1525	1.18877915976911
2020-05-08	CK	1.46631944444444	0.275698516294623
2020-05-08	W	5.89541666666667	1.14102590915619
2020-05-09	CK	1.13652777777778	0.269039716637839
2020-05-09	W	5.34805555555556	1.03568140562868
2020-05-10	CK	1.55326388888889	0.240855054392808
2020-05-10	W	5.73784722222222	0.963096833505748
2020-05-11	CK	1.57826388888889	0.255994976133621
2020-05-11	W	5.67465277777778	0.935336853484958
2020-05-12	CK	1.93722222222222	0.226284181435086
2020-05-12	W	6.10666666666667	0.822925194631652
2020-05-13	CK	2.37645833333333	0.258181218593678
2020-05-13	W	6.76006944444444	0.61231341246528
2020-05-14	CK	2.30395833333333	0.305978931880543
2020-05-14	W	6.65590277777778	0.508563050478967
2020-05-15	CK	2.02618055555556	0.327669484057542
2020-05-15	W	6.32680555555556	0.454236339942046
2020-05-16	CK	1.80659722222222	0.297183122945982
2020-05-16	W	6.11354166666667	0.362941160351705
2020-05-17	CK	2.36666666666667	0.261897623866824
2020-05-17	W	6.636875	0.316973543161768
2020-05-18	CK	3.16319444444444	0.288370013595154
2020-05-18	W	7.51444444444444	0.30633807019361
2020-05-19	CK	3.53611111111111	0.358736747037112
2020-05-19	W	7.93263888888889	0.35408909485454
2020-05-20	CK	3.23284722222222	0.349781720881139
2020-05-20	W	7.54527777777778	0.339283990900519
2020-05-21	CK	3.74465277777778	0.36369418845758
2020-05-21	W	8.07486111111111	0.410152888187777
2020-05-22	CK	4.24763888888889	0.328548799775975
2020-05-22	W	8.59131944444444	0.430118643992756
2020-05-23	CK	4.66513888888889	0.40849071963636
2020-05-23	W	9.01152777777778	0.499137549787366
2020-05-24	CK	4.19645833333333	0.446584454181149
2020-05-24	W	8.50548611111111	0.489320307411292
2020-05-25	CK	4.100625	0.430472356727906
2020-05-25	W	8.46597222222222	0.391902560913672
2020-05-26	CK	4.04173611111111	0.453714526247594
2020-05-26	W	8.29972222222222	0.499998559252334
2020-05-27	CK	3.67941176470588	0.454489869587807
2020-05-27	W	7.80529411764706	0.537099325735986
2020-05-28	CK	3.55159722222222	0.453661255314499
2020-05-28	W	7.62215277777778	0.49811751217109
2020-05-29	CK	3.57604166666667	0.469945400798546
2020-05-29	W	7.71631944444444	0.469690369532657
2020-05-30	CK	3.50243055555556	0.422928213294825
2020-05-30	W	7.73631944444444	0.360542299389537
2020-05-31	CK	4.08326388888889	0.383299810260985
2020-05-31	W	8.17506944444444	0.423283301688476
2020-06-01	CK	4.76916666666667	0.37850602391106
2020-06-01	W	8.79569444444444	0.385259086923614
2020-06-02	CK	4.83270833333333	0.429893509812243
2020-06-02	W	8.62902777777778	0.521207237137537
2020-06-03	CK	4.65034722222222	0.417726329406719
2020-06-03	W	8.58368055555556	0.419214698203401
2020-06-04	CK	5.16388888888889	0.399205225300498
2020-06-04	W	9.073125	0.348861599427471
2020-06-05	CK	5.53645833333333	0.418288883472477
2020-06-05	W	9.50277777777778	0.228562334724066
2020-06-06	CK	5.89666666666667	0.433489417386787
2020-06-06	W	9.80951388888889	0.285932609301919
2020-06-07	CK	5.74048611111111	0.454306496213479
2020-06-07	W	9.72875	0.358609554604839
2020-06-08	CK	5.48715277777778	0.437581222755604
2020-06-08	W	9.30826388888889	0.472021956727502
2020-06-09	CK	5.96055555555556	0.442416517790673
2020-06-09	W	9.66680555555556	0.484208044060747
2020-06-10	CK	6.61597222222222	0.463222696275086
2020-06-10	W	10.2627777777778	0.499469367328627
2020-06-11	CK	6.58833333333333	0.476369989008493
2020-06-11	W	10.1474305555556	0.496642744687703
2020-06-12	CK	7.15430555555556	0.456032511036266
2020-06-12	W	10.5545833333333	0.63099600476214
2020-06-13	CK	7.72631944444444	0.490677211470022
2020-06-13	W	10.8802777777778	0.573275598808216
2020-06-14	CK	7.54555555555556	0.500399424115212
2020-06-14	W	10.7667361111111	0.622050499455352
2020-06-15	CK	7.92902777777778	0.517770510555671
2020-06-15	W	11.1058333333333	0.686892853178737
2020-06-16	CK	7.81826388888889	0.558042138034382
2020-06-16	W	10.9722916666667	0.764243959460433
2020-06-17	CK	7.40916666666667	0.52300660181873
2020-06-17	W	10.9379166666667	0.653615181729969
2020-06-18	CK	7.90263888888889	0.490767735295128
2020-06-18	W	11.6265277777778	0.525845466159399
2020-06-19	CK	8.76625	0.468875408401687
2020-06-19	W	12.5261805555556	0.616457266678058
2020-06-20	CK	9.51145833333333	0.452026034813137
2020-06-20	W	13.14125	0.711624079856095
2020-06-21	CK	9.65569444444444	0.487121967185014
2020-06-21	W	13.1020833333333	0.801470146253125
2020-06-22	CK	9.03902777777778	0.472762499005087
2020-06-22	W	12.4783333333333	0.781329616722916
2020-06-23	CK	9.25729166666667	0.40314896370197
2020-06-23	W	12.6905555555556	0.795168816692199
2020-06-24	CK	9.61388888888889	0.347398775537036
2020-06-24	W	12.939375	0.75032967744101
2020-06-25	CK	9.76375	0.363522167504542
2020-06-25	W	13.0390972222222	0.759950863579203
2020-06-26	CK	9.91569444444444	0.341907950076659
2020-06-26	W	13.3504166666667	0.691086099770729
2020-06-27	CK	10.4973611111111	0.36544794245301
2020-06-27	W	13.8909722222222	0.531280124458977
2020-06-28	CK	10.8260416666667	0.128180292100239
2020-06-28	W	14.0427083333333	0.405998422751197
2020-06-29	CK	11.2304166666667	0.106581137979296
2020-06-29	W	14.5226388888889	0.405782948461201
2020-06-30	CK	11.1468055555556	0.22131978207156
2020-06-30	W	14.6115972222222	0.400945822206269
2020-07-01	CK	10.72875	0.189433066471351
2020-07-01	W	14.476875	0.379483177832615
2020-07-02	CK	11.0692361111111	0.135001830367381
2020-07-02	W	14.5397222222222	0.38781167185023
2020-07-03	CK	11.0651388888889	0.0951131400616276
2020-07-03	W	14.6066666666667	0.42109277393089
2020-07-04	CK	10.6810416666667	0.118749834989739
2020-07-04	W	14.0067361111111	0.322283072058147
2020-07-05	CK	11.1782638888889	0.0795249947800693
2020-07-05	W	14.3373611111111	0.266588246372658
2020-07-06	CK	11.1750694444444	0.135127950119367
2020-07-06	W	14.2865277777778	0.355582445060235
2020-07-07	CK	11.4758333333333	0.287287173855454
2020-07-07	W	14.5248611111111	0.404251557164481
2020-07-08	CK	11.7355555555556	0.118818499100619
2020-07-08	W	14.9745833333333	0.491026333055398
2020-07-09	CK	11.8904166666667	0.14777414281842
2020-07-09	W	15.2546527777778	0.457327083543707
2020-07-10	CK	11.20125	0.164990911326586
2020-07-10	W	14.7220138888889	0.462040056633535
2020-07-11	CK	11.6465972222222	0.155544474798799
2020-07-11	W	15.155	0.31843411908125
2020-07-12	CK	11.3256944444444	0.0810113997081897
2020-07-12	W	14.8735416666667	0.247323014788968
2020-07-13	CK	11.8174305555556	0.0455518208051254
2020-07-13	W	15.1417361111111	0.361669097153825
2020-07-14	CK	11.824375	0.174040941476826
2020-07-14	W	15.0972222222222	0.393925304095631
2020-07-15	CK	12.0727777777778	0.0466557346347863
2020-07-15	W	15.4299305555556	0.37656231551074
2020-07-16	CK	12.1614583333333	0.0447961835518033
2020-07-16	W	15.5502777777778	0.445394780743759
2020-07-17	CK	11.9011111111111	0.052038594607049
2020-07-17	W	15.129375	0.527694991946544
2020-07-18	CK	11.8433333333333	0.0308699817195866
2020-07-18	W	15.2795138888889	0.410937120218636
2020-07-19	CK	11.5553472222222	0.126347565996055
2020-07-19	W	14.9897916666667	0.612968180564427
2020-07-20	CK	11.7048611111111	0.0770747178955009
2020-07-20	W	15.08625	0.581526170230683
2020-07-21	CK	11.2879166666667	0.0673498557993925
2020-07-21	W	14.7842361111111	0.568056589046473
2020-07-22	CK	10.9226388888889	0.0875617997884181
2020-07-22	W	14.7348611111111	0.805257350964766
2020-07-23	CK	11.5554166666667	0.123530713748162
2020-07-23	W	15.2455555555556	0.0569762078305045
2020-07-24	CK	11.698125	0.0812387765059173
2020-07-24	W	15.5084027777778	0.1003291372699
2020-07-25	CK	11.8284027777778	0.0904448085797413
2020-07-25	W	15.3707638888889	0.457141324151502
2020-07-26	CK	11.935625	0.0291840455865533
2020-07-26	W	15.2930555555556	0.520947518038446
2020-07-27	CK	12.0759722222222	0.129264286923969
2020-07-27	W	15.3320833333333	0.526320196075334
2020-07-28	CK	11.5661111111111	0.0456900582133317
2020-07-28	W	14.9877777777778	0.589153105103601
2020-07-29	CK	11.8797222222222	0.103845092861251
2020-07-29	W	15.4366666666667	1.01332930927828
2020-07-30	CK	12.2452083333333	0.0898946173544071
2020-07-30	W	15.9022916666667	0.528878004174018
2020-07-31	CK	12.2675	0.0159135026496829
2020-07-31	W	15.9977777777778	0.162424675631465
2020-08-01	CK	11.9021527777778	0.0526450964250629
2020-08-01	W	15.6839583333333	0.578194448875427
2020-08-02	CK	12.0584027777778	0.0175880469920506
2020-08-02	W	15.9329166666667	0.452637137481092
2020-08-03	CK	12.0610416666667	0.185699090515795
2020-08-03	W	15.5971527777778	0.54444030214125
2020-08-04	CK	12.3184722222222	0.117797040828691
2020-08-04	W	16.0476388888889	0.643949415255916
2020-08-05	CK	12.7365972222222	0.158469879325177
2020-08-05	W	16.4292361111111	0.621593558601913
2020-08-06	CK	12.9546527777778	0.107697609590881
2020-08-06	W	16.4482638888889	0.471630560562482
2020-08-07	CK	13.2454861111111	0.120750388895782
2020-08-07	W	16.7409027777778	0.399326168952638
2020-08-08	CK	13.1440972222222	0.0848914286575799
2020-08-08	W	16.695625	0.473507904352379
2020-08-09	CK	13.065625	0.0283756861891344
2020-08-09	W	16.5784722222222	0.491896100519976
2020-08-10	CK	12.7994444444444	0.177933488453651
2020-08-10	W	16.3459722222222	0.486688711491901
2020-08-11	CK	12.3476388888889	0.0564771533597861
2020-08-11	W	15.7779861111111	0.358467057349751
2020-08-12	CK	12.1289583333333	0.0553601489679174
2020-08-12	W	15.6930555555556	0.394574279271498
2020-08-13	CK	12.2714583333333	0.206500107428634
2020-08-13	W	15.8869444444444	0.133393687712872
2020-08-14	CK	12.5995833333333	0.141018536475947
2020-08-14	W	16.2039583333333	0.103319424840554
2020-08-15	CK	12.1964583333333	0.128472051297201
2020-08-15	W	15.8529861111111	0.0382221560525553
2020-08-16	CK	12.2924305555556	0.152083754478425
2020-08-16	W	15.8495833333333	0.0094298236956698
2020-08-17	CK	11.3305555555556	0.153944712633315
2020-08-17	W	14.9046527777778	0.0660402548822894
2020-08-18	CK	11.0444444444444	0.0229311110460931
2020-08-18	W	14.643125	0.122580486859634
2020-08-19	CK	11.1214583333333	0.11327586324916
2020-08-19	W	14.5409027777778	0.148849391980806
2020-08-20	CK	11.2530555555556	0.0464168568197033
2020-08-20	W	14.8173611111111	0.214861508883812
2020-08-21	CK	11.6936805555556	0.111152670405816
2020-08-21	W	15.2116666666667	0.148002096337872
2020-08-22	CK	11.6929166666667	0.104157796927196
2020-08-22	W	15.3685416666667	0.0936857661749056
2020-08-23	CK	11.6481944444444	0.106088435896797
2020-08-23	W	15.3947222222222	0.0295173200619905
2020-08-24	CK	11.3975	0.0209960364718687
2020-08-24	W	15.1635416666667	0.692618789828664
2020-08-25	CK	11.2381944444444	0.246973378967839
2020-08-25	W	14.8925694444444	0.0582992119855947
2020-08-26	CK	11.248125	0.13653640253011
2020-08-26	W	14.8361805555556	0.492486407721596
2020-08-27	CK	11.465	0.247876104686727
2020-08-27	W	14.9771527777778	0.622672581041547
2020-08-28	CK	11.31125	0.0564087919226609
2020-08-28	W	14.8938194444444	0.34732131167123
2020-08-29	CK	11.5564583333333	0.104040737929591
2020-08-29	W	14.8945138888889	0.552797009163186
2020-08-30	CK	10.9436805555556	0.0787534524481637
2020-08-30	W	14.4181944444444	0.0580806411409427
2020-08-31	CK	11.186875	0.122501255793204
2020-08-31	W	14.6519444444444	0.102031877411224
2020-09-01	CK	11.4514583333333	0.156502377762728
2020-09-01	W	14.9251388888889	0.700960522070364
2020-09-02	CK	10.769375	0.014165684396547
2020-09-02	W	14.3911111111111	0.721968781508676
2020-09-03	CK	10.53625	0.0986247792318465
2020-09-03	W	14.3531944444444	0.0897234136631137
2020-09-04	CK	10.21625	0.080203627827732
2020-09-04	W	14.0734722222222	0.180495931810205
2020-09-05	CK	10.5377083333333	0.104164527136044
2020-09-05	W	14.3136805555556	0.0905624873085445
2020-09-06	CK	10.6863888888889	0.0985031072456286
2020-09-06	W	14.395	0.0914975672101949
2020-09-07	CK	10.6177083333333	0.838220889575903
2020-09-07	W	14.3679861111111	0.134487320269502
2020-09-08	CK	10.9421527777778	0.117422267039112
2020-09-08	W	14.5325	0.197110575521302
2020-09-09	CK	10.9534027777778	0.16963396854433
2020-09-09	W	14.5336805555556	0.136905085762787
2020-09-10	CK	10.4979861111111	0.0340522433806491
2020-09-10	W	14.3349305555556	0.0992662687763048
2020-09-11	CK	10.751875	0.0972053117527078
2020-09-11	W	14.3267361111111	0.100394892880369
2020-09-12	CK	10.9207638888889	0.0931345789198108
2020-09-12	W	14.5588888888889	0.06591669609365
2020-09-13	CK	10.8863194444444	0.0803992502205842
2020-09-13	W	14.596875	0.0704387650388544
2020-09-14	CK	10.8992361111111	0.108223349309787
2020-09-14	W	14.5552777777778	0.0475528041544985
2020-09-15	CK	10.1704861111111	0.0912550662693521
2020-09-15	W	13.748125	0.819090241422031
2020-09-16	CK	9.62138888888889	0.0948533411998389
2020-09-16	W	13.4044444444444	0.0846717492844348
2020-09-17	CK	9.36590277777778	0.0614066898126013
2020-09-17	W	13.0119444444444	0.838309500775693
2020-09-18	CK	8.75666666666667	0.262783945555399
2020-09-18	W	12.3865972222222	0.771089838886273
2020-09-19	CK	8.84361111111111	0.243768925099685
2020-09-19	W	12.4681944444444	0.848781572193271
2020-09-20	CK	9.25256944444445	0.202689689996082
2020-09-20	W	13.0939583333333	0.746602588217951
2020-09-21	CK	9.6525	0.259857837442122
2020-09-21	W	13.4465277777778	0.139098922978576
2020-09-22	CK	9.30743055555556	0.212090588973778
2020-09-22	W	13.2522222222222	0.0520188232177958
2020-09-23	CK	8.97881944444445	0.274091135430488
2020-09-23	W	12.8852777777778	0.781914117294761
2020-09-24	CK	8.92555555555556	0.233690586777705
2020-09-24	W	12.8998611111111	1.39925769820256
2020-09-25	CK	9.14472222222222	0.144306498563806
2020-09-25	W	13.0470833333333	0.572632283778948
2020-09-26	CK	9.03354166666667	0.206691548352707
2020-09-26	W	12.9607638888889	0.566832503686551
2020-09-27	CK	8.96291666666667	0.236192922620456
2020-09-27	W	12.8590972222222	0.0727692955192662
2020-09-28	CK	9.02486725663717	0.214099291008646
2020-09-28	W	13.0627433628319	0.58360702915468
2020-09-29	CK	9.04604166666667	0.2492928439745
2020-09-29	W	12.7214583333333	0.136433918589931
2020-09-30	CK	9.13215277777778	0.228476168465352
2020-09-30	W	12.9271527777778	0.197103680032722
2020-10-01	CK	9.26076388888889	0.19398876971073
2020-10-01	W	12.985	0.202110874571004
2020-10-02	CK	9.35402777777778	0.259799830486819
2020-10-02	W	13.1700694444444	0.186932581931982
2020-10-03	CK	9.12340277777778	0.278036476266132
2020-10-03	W	13.0709722222222	0.137980664723172
2020-10-04	CK	8.87736111111111	0.263531471370176
2020-10-04	W	12.9140972222222	0.102737802953405
2020-10-05	CK	8.8425	0.241154675419576
2020-10-05	W	12.9552083333333	0.0915805689004884
2020-10-06	CK	8.67576388888889	0.322730600221605
2020-10-06	W	12.9436805555556	0.0836042118836397
2020-10-07	CK	8.12833333333333	0.321669807754095
2020-10-07	W	12.189375	1.01277871629534
2020-10-08	CK	7.70041666666667	0.322081676792841
2020-10-08	W	11.7522916666667	0.880517526472103
2020-10-09	CK	7.57402777777778	0.313271704948733
2020-10-09	W	11.5326388888889	0.910197307342815
2020-10-10	CK	7.59180555555556	0.304150664732409
2020-10-10	W	11.5985416666667	0.254182236442195
2020-10-11	CK	7.61368055555556	0.351230354828784
2020-10-11	W	11.5972916666667	0.909778726051834
2020-10-12	CK	7.62381944444444	0.300982133396559
2020-10-12	W	11.68625	0.413291439727121
2020-10-13	CK	7.52923611111111	0.233767946415559
2020-10-13	W	11.6768055555556	0.155585982749478
2020-10-14	CK	6.8575	0.418161534661784
2020-10-14	W	11.1844444444444	0.0948734146512133
2020-10-15	CK	6.36861111111111	0.368171168354736
2020-10-15	W	10.7113888888889	0.155474569347596
2020-10-16	CK	6.21118055555556	0.358144303759388
2020-10-16	W	10.4472222222222	0.135622427959151
2020-10-17	CK	5.70902777777778	0.38448659808016
2020-10-17	W	9.79368055555556	0.383967239714479
2020-10-18	CK	5.34875	0.374142491232524
2020-10-18	W	9.62236111111111	0.256184735507038
2020-10-19	CK	4.971875	0.42119882308704
2020-10-19	W	9.01048611111111	0.539777036851142
2020-10-20	CK	4.47048611111111	0.38711621754795
2020-10-20	W	8.79791666666667	0.556286587445754
2020-10-21	CK	4.27965277777778	0.441468963578717
2020-10-21	W	8.23513888888889	0.630957439140582
2020-10-22	CK	3.75958333333333	0.389267377125352
2020-10-22	W	7.83576388888889	0.482508184118518
2020-10-23	CK	3.47993055555556	0.437720725902321
2020-10-23	W	7.53680555555556	0.561686524616262
2020-10-24	CK	3.47402777777778	0.40990946606871
2020-10-24	W	7.71930555555556	0.50134561115338
2020-10-25	CK	3.66458333333333	0.349117101573174
2020-10-25	W	8.20215277777778	0.144794382986629
2020-10-26	CK	3.90256944444444	0.329793054081648
2020-10-26	W	8.39131944444444	0.568361996164214
2020-10-27	CK	3.99416666666667	0.447199022588643
2020-10-27	W	8.56402777777778	0.557705319108288
2020-10-28	CK	3.77444444444444	0.406443535937106
2020-10-28	W	8.37472222222222	0.733577909363021
2020-10-29	CK	3.609375	0.41610849114472
2020-10-29	W	7.62513888888889	0.611353547419058
2020-10-30	CK	2.97680555555556	0.402979764679153
2020-10-30	W	7.12569444444444	0.642228366774013
2020-10-31	CK	2.71833333333333	0.420608492121866
2020-10-31	W	6.74909722222222	0.610871044925448
2020-11-01	CK	2.64625	0.418173952310416
2020-11-01	W	6.94430555555556	0.44628703821518
2020-11-02	CK	2.75506944444444	0.410829185586404
2020-11-02	W	7.29826388888889	0.556747283997552
2020-11-03	CK	2.75173611111111	0.392676906665993
2020-11-03	W	6.98590277777778	0.637993962323349
2020-11-04	CK	2.46236111111111	0.444884624844537
2020-11-04	W	6.52020833333333	0.723486735730074
2020-11-05	CK	2.03534722222222	0.413878080115532
2020-11-05	W	6.48125	0.660479966432385
2020-11-06	CK	1.86395833333333	0.448273012680767
2020-11-06	W	5.85472222222222	0.686057107750724
2020-11-07	CK	1.66784722222222	0.512447945819129
2020-11-07	W	5.30833333333333	0.706493793834533
2020-11-08	CK	1.48152777777778	0.467999765617681
2020-11-08	W	5.00729166666667	0.660267238290623
2020-11-09	CK	1.2725	0.46582849823362
2020-11-09	W	4.735625	0.579224519623778
2020-11-10	CK	1.11243055555556	0.484472265219014
2020-11-10	W	4.70513888888889	0.580669630860631
2020-11-11	CK	1.03194444444444	0.466076593743698
2020-11-11	W	4.71006944444444	0.437840203689619
2020-11-12	CK	0.961597222222222	0.44411071274746
2020-11-12	W	4.66236111111111	0.488734977728031
2020-11-13	CK	0.900069444444444	0.48587503414822
2020-11-13	W	4.71736111111111	0.465845716461772
2020-11-14	CK	0.845694444444444	0.476772128606256
2020-11-14	W	4.60951388888889	0.623212979850455
2020-11-15	CK	0.775486111111111	0.492144770435988
2020-11-15	W	4.70229166666667	0.781657064445465
2020-11-16	CK	0.636875	0.48843053213109
2020-11-16	W	4.70888888888889	0.668906432681635
2020-11-17	CK	0.597361111111111	0.492111571075157
2020-11-17	W	4.95930555555556	0.0569882726170737
2020-11-18	CK	0.549652777777778	0.493952790340988
2020-11-18	W	4.98798611111111	0.719805718658619
2020-11-19	CK	0.471458333333333	0.504345179802625
2020-11-19	W	4.85972222222222	0.559897988798607
2020-11-20	CK	0.437638888888889	0.491019123221502
2020-11-20	W	4.67381944444444	0.453890765721243
2020-11-21	CK	0.387222222222222	0.496427716704868
2020-11-21	W	4.46236111111111	0.576718966866127
2020-11-22	CK	0.347777777777778	0.511132786135712
2020-11-22	W	4.46125	0.575148525361695
2020-11-23	CK	0.274930555555556	0.514964481674249
2020-11-23	W	3.87229166666667	0.537834684762995
2020-11-24	CK	0.200972222222222	0.506400964680956
2020-11-24	W	3.49701388888889	0.558886840723606
2020-11-25	CK	0.153611111111111	0.490070393232225
2020-11-25	W	3.51888888888889	0.52767081706654
2020-11-26	CK	0.0818055555555556	0.511429073189954
2020-11-26	W	3.364375	0.533259331431163
2020-11-27	CK	0.0331944444444444	0.506659338962693
2020-11-27	W	3.38020833333333	0.577912197611748
2020-11-28	CK	-0.0509722222222222	0.507328836304591
2020-11-28	W	3.16215277777778	0.601791634567941
2020-11-29	CK	-0.133958333333333	0.489533864009519
2020-11-29	W	3.13451388888889	0.696642710937222
2020-11-30	CK	-0.253819444444444	0.497241120560027
2020-11-30	W	3.09180555555556	0.533888079663085
2020-12-01	CK	-0.367361111111111	0.546995976753565
2020-12-01	W	3.30034722222222	0.706126705003144
2020-12-02	CK	-0.505347222222222	0.569749265873772
2020-12-02	W	2.833125	0.781589202597191
2020-12-03	CK	-0.651111111111111	0.574605249027543
2020-12-03	W	2.51479166666667	0.707207574642954
2020-12-04	CK	-0.718333333333333	0.565135744697428
2020-12-04	W	2.33875	0.741094534403211
2020-12-05	CK	-0.868333333333333	0.582176953325432
2020-12-05	W	2.13027777777778	0.737865953664341
2020-12-06	CK	-1.06388888888889	0.607280113245219
2020-12-06	W	2.16680555555556	0.810177667005363
2020-12-07	CK	-1.04131944444444	0.575057117613661
2020-12-07	W	2.31666666666667	0.70128988324925
2020-12-08	CK	-1.19604166666667	0.604041438420566
2020-12-08	W	1.94159722222222	0.701052746146718
2020-12-09	CK	-1.28368055555556	0.603945691812174
2020-12-09	W	2.08701388888889	0.652541847775003
2020-12-10	CK	-1.40444444444444	0.62414769585221
2020-12-10	W	1.99805555555556	0.739237543802323
2020-12-11	CK	-1.45583333333333	0.608874944778339
2020-12-11	W	2.03	0.567881237385199
2020-12-12	CK	-1.568125	0.610022256748468
2020-12-12	W	1.79451388888889	0.535884442635695
2020-12-13	CK	-1.69819444444444	0.62342150011184
2020-12-13	W	1.80666666666667	0.682852000304656
2020-12-14	CK	-1.75416666666667	0.620463696624491
2020-12-14	W	1.359375	0.76644141333904
2020-12-15	CK	-1.92368055555556	0.643732136411125
2020-12-15	W	1.26319444444444	0.677721736247476
2020-12-16	CK	-1.97736111111111	0.634319595649158
2020-12-16	W	1.34944444444444	0.575580636774288
2020-12-17	CK	-2.13083333333333	0.657633261551831
2020-12-17	W	1.02770833333333	0.755083537663941
2020-12-18	CK	-2.213125	0.629141185941593
2020-12-18	W	1.06888888888889	0.709836517134558
2020-12-19	CK	-2.61763888888889	0.675503226887741
2020-12-19	W	0.75	0.828522239297039
2020-12-20	CK	-3.08881944444444	0.682938987867062
2020-12-20	W	0.456805555555556	0.77111767305716
2020-12-21	CK	-3.59340277777778	0.688503160086568
2020-12-21	W	0.0686111111111111	0.763070631835336
2020-12-22	CK	-3.89194444444444	0.726247959206103
2020-12-22	W	-0.135416666666667	0.734678177167518
2020-12-23	CK	-3.98243055555556	0.703349555697043
2020-12-23	W	-0.272291666666667	0.719873116837894
2020-12-24	CK	-4.29798611111111	0.723523936584193
2020-12-24	W	-0.548402777777778	0.643441438608315
2020-12-25	CK	-4.76208333333333	0.808099581158964
2020-12-25	W	-0.926111111111111	0.652780625539825
2020-12-26	CK	-4.96243055555556	0.842312179051249
2020-12-26	W	-0.84	0.459840615769662
2020-12-27	CK	-5.09354166666667	0.860267889730664
2020-12-27	W	-0.984583333333333	0.589914691944073
2020-12-28	CK	-5.31347222222222	0.905704840871922
2020-12-28	W	-1.17861111111111	0.583036243783987
2020-12-29	CK	-5.20625	0.871886004410673
2020-12-29	W	-1.19409722222222	0.611828820000805
2020-12-30	CK	-5.75375	0.92698963018131
2020-12-30	W	-1.50347222222222	0.620114100121462
2020-12-31	CK	-5.91263888888889	0.932254135039767
2020-12-31	W	-1.67888888888889	0.667268386823422
2021-01-01	CK	-6.29111111111111	0.943160451288486
2021-01-01	W	-1.96618055555556	0.660987929667567
2021-01-02	CK	-6.62125	0.968248283279886
2021-01-02	W	-2.0425	0.684854956257535
2021-01-03	CK	-6.70847222222222	0.957152568418119
2021-01-03	W	-2.24583333333333	0.666981607406041
2021-01-04	CK	-6.77854166666667	0.92335044727704
2021-01-04	W	-2.31847222222222	0.697815027672592
2021-01-05	CK	-6.84048611111111	0.923125041025688
2021-01-05	W	-2.42597222222222	0.671186645522007
2021-01-06	CK	-7.28208333333333	0.969529659585863
2021-01-06	W	-2.76659722222222	0.734499663960591
2021-01-07	CK	-7.48833333333333	0.955878946336886
2021-01-07	W	-3.01791666666667	0.720792848249422
2021-01-08	CK	-7.765	0.955826717033367
2021-01-08	W	-3.10701388888889	0.680664645114508
2021-01-09	CK	-7.52006944444444	0.870041946461636
2021-01-09	W	-3.09138888888889	0.704301083467274
2021-01-10	CK	-7.31729166666667	0.8434385767751
2021-01-10	W	-3.08527777777778	0.736933899417163
2021-01-11	CK	-7.57256944444444	0.806741760796339
2021-01-11	W	-3.21256944444444	0.738729275127488
2021-01-12	CK	-7.90145833333333	0.807493385073305
2021-01-12	W	-3.28708333333333	0.704887533213526
2021-01-13	CK	-8.01652777777778	0.78417712190538
2021-01-13	W	-3.31604166666667	0.710396133560028
2021-01-14	CK	-7.77694444444444	0.711354738276287
2021-01-14	W	-3.32951388888889	0.699246626431493
2021-01-15	CK	-7.25069444444444	0.604578803101931
2021-01-15	W	-3.06298611111111	0.613636383404115
2021-01-16	CK	-7.1925	0.612416352222095
2021-01-16	W	-3.18583333333333	0.70491321663395
2021-01-17	CK	-7.96118055555556	0.647679745888997
2021-01-17	W	-3.58618055555556	0.685929010462266
2021-01-18	CK	-8.12388888888889	0.642905515118136
2021-01-18	W	-3.57868055555556	0.633004781396191
2021-01-19	CK	-8.225625	0.648644506215123
2021-01-19	W	-3.59895833333333	0.632073959699792
2021-01-20	CK	-8.04152777777778	0.59335380834646
2021-01-20	W	-3.351875	0.586741890982002
2021-01-21	CK	-7.93159722222222	0.56657009699458
2021-01-21	W	-3.26041666666667	0.571953156803578
2021-01-22	CK	-7.46756944444444	0.505835697567286
2021-01-22	W	-3.06902777777778	0.507416648376799
2021-01-23	CK	-7.43423611111111	0.489180148766579
2021-01-23	W	-3.11555555555556	0.476335152598353
2021-01-24	CK	-7.04625	0.415353130526343
2021-01-24	W	-3.13631944444444	0.565869438962032
2021-01-25	CK	-6.99708333333333	0.451540112667169
2021-01-25	W	-2.74076388888889	0.411604945847491
2021-01-26	CK	-7.27097222222222	0.465501773408123
2021-01-26	W	-2.97840277777778	0.397303733806683
2021-01-27	CK	-7.50298611111111	0.473691883208298
2021-01-27	W	-3.29743055555556	0.46124864140687
2021-01-28	CK	-8.08875	0.490110245379711
2021-01-28	W	-3.70791666666667	0.479732009530523
2021-01-29	CK	-8.26305555555555	0.476266375551466
2021-01-29	W	-3.98722222222222	0.562037927579524
2021-01-30	CK	-8.18111111111111	0.458204644106191
2021-01-30	W	-3.74520833333333	0.480936535443394
2021-01-31	CK	-8.28819444444444	0.450135852378132
2021-01-31	W	-3.72618055555556	0.441793460951152
2021-02-01	CK	-8.43368055555556	0.440614357020258
2021-02-01	W	-3.88527777777778	0.414973397667121
2021-02-02	CK	-8.50138888888889	0.444699376834298
2021-02-02	W	-3.99611111111111	0.423003821150312
2021-02-03	CK	-8.37736111111111	0.407950238141334
2021-02-03	W	-4.04611111111111	0.440207905618258
2021-02-04	CK	-7.42479166666667	0.312125206541743
2021-02-04	W	-3.32333333333333	0.35741972576016
2021-02-05	CK	-7.031875	0.305222810453624
2021-02-05	W	-3.22152777777778	0.441437409857017
2021-02-06	CK	-7.15340277777778	0.330926371133232
2021-02-06	W	-3.37	0.397943094552682
2021-02-07	CK	-7.290625	0.338598983678769
2021-02-07	W	-3.494375	0.409188333764046
2021-02-08	CK	-6.98513888888889	0.307662976272608
2021-02-08	W	-3.29930555555556	0.364728864069859
2021-02-09	CK	-6.68652777777778	0.292287353453249
2021-02-09	W	-3.09104166666667	0.361041817163082
2021-02-10	CK	-6.40354166666667	0.265042257862799
2021-02-10	W	-2.94375	0.373353077199894
2021-02-11	CK	-5.77840277777778	0.236837060355073
2021-02-11	W	-2.68013888888889	0.339616613229982
2021-02-12	CK	-5.29527777777778	0.214926557060456
2021-02-12	W	-2.38409722222222	0.374671063483629
2021-02-13	CK	-4.67201388888889	0.178090388350882
2021-02-13	W	-2.05631944444444	0.427820006384854
2021-02-14	CK	-4.77659722222222	0.221306948258984
2021-02-14	W	-2.05513888888889	0.548424884150795
2021-02-15	CK	-5.10743055555556	0.255332938370268
2021-02-15	W	-2.12486111111111	0.53407389232546
2021-02-16	CK	-5.36777777777778	0.284550115804022
2021-02-16	W	-2.07756944444444	0.463253090084974
2021-02-17	CK	-5.61159722222222	0.242415881756638
2021-02-17	W	-2.21555555555556	0.490988215613009
2021-02-18	CK	-5.66930555555556	0.244219605946137
2021-02-18	W	-2.21277777777778	0.460924579155082
2021-02-19	CK	-5.88388888888889	0.284027787143272
2021-02-19	W	-2.28284722222222	0.435124178516453
2021-02-20	CK	-5.96270833333333	0.285115224443259
2021-02-20	W	-2.31819444444444	0.412032260788042
2021-02-21	CK	-5.3325	0.242701302892858
2021-02-21	W	-2.12791666666667	0.463217585781457
2021-02-22	CK	-4.904375	0.247227053886826
2021-02-22	W	-1.95298611111111	0.422792071531888
2021-02-23	CK	-4.49333333333333	0.254710836232699
2021-02-23	W	-1.85083333333333	0.387737366939853
2021-02-24	CK	-3.88076388888889	0.175068247680187
2021-02-24	W	-1.68326388888889	0.383153163501749
2021-02-25	CK	-3.28236111111111	0.198995528787881
2021-02-25	W	-1.53694444444444	0.444740249807607
2021-02-26	CK	-2.71944444444444	0.211985414299597
2021-02-26	W	-1.38604166666667	0.460018248933121
2021-02-27	CK	-2.42993055555556	0.21138530047722
2021-02-27	W	-1.31291666666667	0.485684937827361
2021-02-28	CK	-2.353125	0.322148943118683
2021-02-28	W	-1.29041666666667	0.554288033032049
2021-03-01	CK	-2.56368055555556	0.282176049130707
2021-03-01	W	-1.25256944444444	0.548055087811637
2021-03-02	CK	-2.73923611111111	0.351099907195707
2021-03-02	W	-1.22743055555556	0.537423685738167
2021-03-03	CK	-2.77979166666667	0.295678574119128
2021-03-03	W	-1.23263888888889	0.556366619056399
2021-03-04	CK	-2.71805555555556	0.259444496342111
2021-03-04	W	-1.22055555555556	0.543041097698013
2021-03-05	CK	-2.58736111111111	0.276856930382369
2021-03-05	W	-1.179375	0.522783498191849
2021-03-06	CK	-2.34409722222222	0.192758246985629
2021-03-06	W	-1.15340277777778	0.503473704501064
2021-03-07	CK	-2.55173611111111	0.341295926096978
2021-03-07	W	-1.19479166666667	0.583984855361146
2021-03-08	CK	-2.66215277777778	0.328101563266544
2021-03-08	W	-0.955694444444444	0.366864947291017
2021-03-09	CK	-2.43263888888889	0.251218167007047
2021-03-09	W	-1.01166666666667	0.409352222864555
2021-03-10	CK	-2.24430555555556	0.318988208958818
2021-03-10	W	-0.925902777777778	0.384714940822257
2021-03-11	CK	-2.09548611111111	0.39462491317816
2021-03-11	W	-0.886875	0.416392083433194
2021-03-12	CK	-1.90076388888889	0.293494887591816
2021-03-12	W	-0.898333333333333	0.441409429246949
2021-03-13	CK	-1.88118055555556	0.36841147197302
2021-03-13	W	-1.04388888888889	0.555386834955834
2021-03-14	CK	-1.68305555555556	0.281151011926339
2021-03-14	W	-1.00041666666667	0.451992923088498
2021-03-15	CK	-1.52048611111111	0.295565879385343
2021-03-15	W	-0.969305555555556	0.478170685666038
2021-03-16	CK	-1.44986111111111	0.357104979448678
2021-03-16	W	-0.865486111111111	0.412579612535397
2021-03-17	CK	-1.35958333333333	0.288938655143825
2021-03-17	W	-0.951388888888889	0.512531973137441
2021-03-18	CK	-1.29576388888889	0.293562426852597
2021-03-18	W	-0.956458333333333	0.518759385352221
2021-03-19	CK	-1.2575	0.471378760897404
2021-03-19	W	-0.886597222222222	0.509305461952156
2021-03-20	CK	-1.19027777777778	0.459402626490823
2021-03-20	W	-0.814444444444444	0.475867751130199
2021-03-21	CK	-1.16618055555556	0.450289113542491
2021-03-21	W	-0.790277777777778	0.503051002638338
2021-03-22	CK	-1.20694444444444	0.362835447339457
2021-03-22	W	-0.724375	0.635454437168506
2021-03-23	CK	-1.17659722222222	0.340001524304069
2021-03-23	W	-0.353125	0.772529235285303
2021-03-24	CK	-1.14631944444444	0.348627012850227
2021-03-24	W	-0.0797916666666667	0.923131727671537
2021-03-25	CK	-1.11486111111111	0.388080212970172
2021-03-25	W	0.449236111111111	1.09096533708326
2021-03-26	CK	-1.06069444444444	0.396282626920282
2021-03-26	W	1.12208333333333	1.2454399195535
2021-03-27	CK	-0.995347222222222	0.356723294232947
2021-03-27	W	1.90333333333333	1.28828914817925
2021-03-28	CK	-0.956319444444444	0.364747691496343
2021-03-28	W	2.18111111111111	1.28665766509942
2021-03-29	CK	-0.7	0.158553065243428
2021-03-29	W	3.02513888888889	1.04159116999302
2021-03-30	CK	-0.66375	0.124733942702129
2021-03-30	W	3.39555555555556	1.39047408154825
2021-03-31	CK	-0.851805555555556	0.367192961413286
2021-03-31	W	3.38527777777778	1.33024484817814
2021-04-01	CK	-0.847569444444444	0.39400849415192
2021-04-01	W	2.70194444444444	1.32569457195662
2021-04-02	CK	-0.815763888888889	0.377466982105174
2021-04-02	W	2.79951388888889	1.25950708857366
2021-04-03	CK	-0.688888888888889	0.283955376163521
2021-04-03	W	2.75631944444444	1.17781438569805
2021-04-04	CK	-0.479166666666667	0.0784368877347278
2021-04-04	W	3.09263888888889	1.04271729980754
2021-04-05	CK	-0.626180555555556	0.232978123864065
2021-04-05	W	3.71395833333333	1.05398612239298
2021-04-06	CK	-0.492708333333333	0.0926189295203473
2021-04-06	W	3.39826388888889	0.934064738505289
2021-04-07	CK	-0.598958333333333	0.212420956402608
2021-04-07	W	3.81784722222222	0.847118809722462
2021-04-08	CK	-0.560486111111111	0.182204007039447
2021-04-08	W	4.89201388888889	0.689616071567243
2021-04-09	CK	-0.715486111111111	0.321246531868005
[truncated: 349 more rows]
