# Supplementary material for: Whole-soil warming leads to substantial soil carbon emission in an alpine grassland
Source: Nat Commun. 2024 May 27;15:4489. doi: 10.1038/s41467-024-48736-w (PMC11130387; doi:10.1038/s41467-024-48736-w)
Supplement: Supplementary file 4 — Source data [file 41467_2024_48736_MOESM4_ESM.zip › Figshare数据上传/Fig. S2/Tday_40_meanse.csv]

Day	Type	Mean	se
2018-06-17	CK	5.9596875	0.969883713715985
2018-06-17	W	8.5896875	1.63303667018665
2018-06-18	CK	5.80868055555556	0.584639050674042
2018-06-18	W	8.80868055555556	0.824312163574562
2018-06-19	CK	5.95041666666667	0.568044961482502
2018-06-19	W	9.61652777777778	0.628360610980927
2018-06-20	CK	6.040625	0.543469124233369
2018-06-20	W	10.4477777777778	0.418265766813262
2018-06-21	CK	6.33131944444444	0.418970865850848
2018-06-21	W	11.3697222222222	0.227450499858821
2018-06-22	CK	6.93569444444444	0.368243010412364
2018-06-22	W	12.3138888888889	0.200995155097543
2018-06-23	CK	7.30826388888889	0.362604839271252
2018-06-23	W	12.9065972222222	0.16219546116192
2018-06-24	CK	7.28465277777778	0.402573611748408
2018-06-24	W	13.0259722222222	0.138163723204473
2018-06-25	CK	7.33979166666667	0.382139588195538
2018-06-25	W	13.2045138888889	0.223933105549625
2018-06-26	CK	7.65048611111111	0.309683605615575
2018-06-26	W	13.6072916666667	0.476810448571091
2018-06-27	CK	8.25208333333333	0.226886921833315
2018-06-27	W	13.9644444444444	0.683521089755895
2018-06-28	CK	8.69340277777778	0.337739259631782
2018-06-28	W	14.1385416666667	0.782229713493719
2018-06-29	CK	9.31722222222222	0.27118998118578
2018-06-29	W	14.7204861111111	0.463595658095073
2018-06-30	CK	9.65743055555556	0.313123606660887
2018-06-30	W	14.8886805555556	0.302278118075785
2018-07-01	CK	9.54791666666667	0.345681402294368
2018-07-01	W	14.7206944444444	0.29353938237311
2018-07-02	CK	9.17708333333333	0.376443826897012
2018-07-02	W	14.4058333333333	0.314147780837897
2018-07-03	CK	8.99513888888889	0.410846607673095
2018-07-03	W	14.100625	0.297343617547205
2018-07-04	CK	8.75236111111111	0.373267979090424
2018-07-04	W	13.8163194444444	0.343154215475311
2018-07-05	CK	9.08402777777778	0.313789264824506
2018-07-05	W	14.1797916666667	0.253715060773696
2018-07-06	CK	9.70555555555556	0.300158698828171
2018-07-06	W	14.8115972222222	0.202411262858366
2018-07-07	CK	9.93854166666667	0.310863082109123
2018-07-07	W	15.115	0.0961922015236674
2018-07-08	CK	9.82090277777778	0.337976435788659
2018-07-08	W	15.0349305555556	0.0943683184823117
2018-07-09	CK	9.73569444444444	0.314772116776975
2018-07-09	W	14.8624305555556	0.12903771432643
2018-07-10	CK	9.76715277777778	0.323846836305769
2018-07-10	W	14.7311111111111	0.0945879794196623
2018-07-11	CK	9.65034722222222	0.299614321186591
2018-07-11	W	14.473125	0.0616022652848105
2018-07-12	CK	9.65965277777778	0.246452151611004
2018-07-12	W	14.408125	0.100998791236547
2018-07-13	CK	9.9625	0.182078010538831
2018-07-13	W	14.6685416666667	0.0758020837839751
2018-07-14	CK	10.253125	0.166374577674748
2018-07-14	W	14.9963888888889	0.126852829862621
2018-07-15	CK	10.3580555555556	0.127691170893292
2018-07-15	W	15.1752777777778	0.20578066021254
2018-07-16	CK	10.6922916666667	0.169107330519133
2018-07-16	W	15.445	0.182510995424501
2018-07-17	CK	10.8101388888889	0.123701986206612
2018-07-17	W	15.6949305555556	0.158149477160561
2018-07-18	CK	10.8978472222222	0.110892588845109
2018-07-18	W	15.8643055555556	0.165804706779064
2018-07-19	CK	10.8096527777778	0.108990856127443
2018-07-19	W	15.6814583333333	0.239041708532232
2018-07-20	CK	10.9697222222222	0.0598890688276237
2018-07-20	W	15.7636111111111	0.269807886826811
2018-07-21	CK	11.2831944444444	0.0570317503078569
2018-07-21	W	15.9152083333333	0.218345484003798
2018-07-22	CK	11.5305555555556	0.0904039910780965
2018-07-22	W	16.2063194444444	0.153594527684546
2018-07-23	CK	11.4256944444444	0.0680453647356299
2018-07-23	W	16.1848611111111	0.136383801564151
2018-07-24	CK	11.1603472222222	0.0604771965235704
2018-07-24	W	15.9470138888889	0.144161701772303
2018-07-25	CK	11.1275	0.0339311802086952
2018-07-25	W	15.9196527777778	0.16357761055491
2018-07-26	CK	11.2889583333333	0.0485421913469101
2018-07-26	W	16.0020833333333	0.175396003789188
2018-07-27	CK	11.6776388888889	0.087435402466921
2018-07-27	W	16.1821527777778	0.225859029438786
2018-07-28	CK	12.0694444444444	0.103663175060631
2018-07-28	W	16.6200694444444	0.254093257686142
2018-07-29	CK	12.5916197183099	0.114178803115421
2018-07-29	W	16.9571126760563	0.277896990773488
2018-07-30	CK	12.7636111111111	0.113047711413281
2018-07-30	W	17.179375	0.162478321071595
2018-07-31	CK	12.7747916666667	0.0910736966523974
2018-07-31	W	17.2624305555556	0.180094847979457
2018-08-01	CK	12.6902777777778	0.0953490725387618
2018-08-01	W	17.2101388888889	0.213891287890279
2018-08-02	CK	12.6303472222222	0.0944937378807815
2018-08-02	W	17.1794444444444	0.224433967375274
2018-08-03	CK	12.6170138888889	0.0977682803900673
2018-08-03	W	16.6785416666667	0.219987965197629
2018-08-04	CK	12.6215277777778	0.0902559646902388
2018-08-04	W	16.1724305555556	0.194733820717075
2018-08-05	CK	12.6647916666667	0.0803684137629987
2018-08-05	W	15.7454861111111	0.219414440452044
2018-08-06	CK	12.8065972222222	0.0211811721980666
2018-08-06	W	15.4398611111111	0.143489098803824
2018-08-07	CK	12.7109722222222	0.0452073321470609
2018-08-07	W	15.1489583333333	0.0893712245193451
2018-08-08	CK	12.5675	0.097865511390221
2018-08-08	W	14.5902083333333	0.113257001715126
2018-08-09	CK	12.51859375	0.128299083020012
2018-08-09	W	14.44734375	0.0488367440309607
2018-08-10	CK	12.5607692307692	0.0933279619474374
2018-08-10	W	14.1930769230769	0.0749637486353737
2018-08-14	CK	12.4039393939394	0.103164128773352
2018-08-14	W	13.2424242424242	0.048750907473522
2018-08-15	CK	12.5140972222222	0.092678448332051
2018-08-15	W	13.6186111111111	0.0616766066331524
2018-08-16	CK	12.4734027777778	0.123799564311357
2018-08-16	W	14.4331944444444	0.181848253702405
2018-08-17	CK	12.1908333333333	0.152844362528884
2018-08-17	W	14.9872222222222	0.219256157686064
2018-08-18	CK	11.9709722222222	0.10880632033707
2018-08-18	W	15.5154861111111	0.213329376136906
2018-08-19	CK	12.0073611111111	0.104624980851996
2018-08-19	W	16.0927083333333	0.211150155485357
2018-08-20	CK	12.0636805555556	0.115496019203569
2018-08-20	W	16.6084722222222	0.231234034699413
2018-08-21	CK	11.9802083333333	0.110807466320349
2018-08-21	W	16.8079861111111	0.115957775821085
2018-08-22	CK	11.8945138888889	0.0930922932896526
2018-08-22	W	16.5463194444444	0.0686409213477061
2018-08-23	CK	11.7452083333333	0.101949018683172
2018-08-23	W	15.9998611111111	0.153899091598374
2018-08-24	CK	11.5475	0.154545974027756
2018-08-24	W	15.4079861111111	0.229501807583917
2018-08-25	CK	11.3080555555556	0.153435155832671
2018-08-25	W	14.9090972222222	0.273871275569233
2018-08-26	CK	11.5277083333333	0.143705321044676
2018-08-26	W	14.73875	0.211821283142168
2018-08-27	CK	11.6463194444444	0.125545003291897
2018-08-27	W	14.6168055555556	0.179249515414584
2018-08-28	CK	11.9120833333333	0.107032228582081
2018-08-28	W	14.9440277777778	0.166208255996314
2018-08-29	CK	12.2818055555556	0.131291343246013
2018-08-29	W	15.8311111111111	0.0879799287671304
2018-08-30	CK	12.415	0.138949282297731
2018-08-30	W	16.4139583333333	0.0441801256190003
2018-08-31	CK	12.3630555555556	0.163031111625258
2018-08-31	W	16.8386111111111	0.0794080065888608
2018-09-01	CK	12.2308333333333	0.169795411927091
2018-09-01	W	16.9451388888889	0.0490346494027031
2018-09-02	CK	12.1084027777778	0.167208004864942
2018-09-02	W	16.9846527777778	0.0646326785303071
2018-09-03	CK	11.9147916666667	0.164875398915565
2018-09-03	W	16.8429861111111	0.034949392493735
2018-09-04	CK	11.7685416666667	0.1630892375986
2018-09-04	W	16.660625	0.0731162996917034
2018-09-05	CK	11.4696527777778	0.226968250974077
2018-09-05	W	16.2158333333333	0.043957001974675
2018-09-06	CK	11.0654166666667	0.18561548026399
2018-09-06	W	15.8761111111111	0.168154858495577
2018-09-07	CK	10.9840972222222	0.152274224071202
2018-09-07	W	15.6705555555556	0.330250332054514
2018-09-08	CK	10.9782638888889	0.156918127543532
2018-09-08	W	15.5668055555556	0.363725894303891
2018-09-09	CK	10.9539583333333	0.16698801094803
2018-09-09	W	15.5608333333333	0.363234670423027
2018-09-10	CK	10.7847916666667	0.188296623840857
2018-09-10	W	15.4653472222222	0.365808158480725
2018-09-11	CK	10.500625	0.196214108282823
2018-09-11	W	15.3639583333333	0.367182514084878
2018-09-12	CK	10.3965972222222	0.218843021768853
2018-09-12	W	15.2302083333333	0.311260324693028
2018-09-13	CK	10.2343055555556	0.220178607747014
2018-09-13	W	15.2728472222222	0.213731916859492
2018-09-14	CK	9.91354166666667	0.304341205914105
2018-09-14	W	14.9390972222222	0.098791164031973
2018-09-15	CK	9.20909722222222	0.268982804789826
2018-09-15	W	14.2044444444444	0.179278462913593
2018-09-16	CK	8.94715277777778	0.288334384949779
2018-09-16	W	13.861875	0.236650623354173
2018-09-17	CK	8.91743055555555	0.291704547253509
2018-09-17	W	13.6963194444444	0.249232799143139
2018-09-18	CK	8.90680555555556	0.292278248517277
2018-09-18	W	13.6374305555556	0.275610429229094
2018-09-19	CK	8.93902777777778	0.292713691957013
2018-09-19	W	13.7007638888889	0.270331272094913
2018-09-20	CK	9.00736111111111	0.280083168232269
2018-09-20	W	13.7990972222222	0.279114666843465
2018-09-21	CK	8.97236111111111	0.29770045434756
2018-09-21	W	13.7646527777778	0.227590408022714
2018-09-22	CK	8.65097222222222	0.315040966362461
2018-09-22	W	13.5940972222222	0.136738583952279
2018-09-23	CK	8.37833333333333	0.279314842250292
2018-09-23	W	13.4895138888889	0.157404332694813
2018-09-24	CK	8.37659722222222	0.277104189631789
2018-09-24	W	13.4854166666667	0.181630871333661
2018-09-25	CK	8.49375	0.290138892178552
2018-09-25	W	13.5321527777778	0.207807404009039
2018-09-26	CK	8.62055555555555	0.308922025964945
2018-09-26	W	13.5093055555556	0.187835500967147
2018-09-27	CK	8.51888888888889	0.328430896752445
2018-09-27	W	13.3789583333333	0.144104906575003
2018-09-28	CK	8.23604166666667	0.340757724848534
2018-09-28	W	13.0352777777778	0.138008555533572
2018-09-29	CK	7.67354166666667	0.346840390169909
2018-09-29	W	12.6179861111111	0.185968726574811
2018-09-30	CK	7.28368055555556	0.355741269106846
2018-09-30	W	12.1797222222222	0.227924644200938
2018-10-01	CK	6.93166666666667	0.392804417094226
2018-10-01	W	11.7867361111111	0.181592491838751
2018-10-02	CK	6.60409722222222	0.370967989709552
2018-10-02	W	11.5394444444444	0.149444924119665
2018-10-03	CK	6.57076388888889	0.363472316618138
2018-10-03	W	11.56625	0.0146003916712343
2018-10-04	CK	6.51409722222222	0.362229936340333
2018-10-04	W	11.5318055555556	0.101006837019155
2018-10-05	CK	6.42159722222222	0.393227056117098
2018-10-05	W	11.3280555555556	0.179783180097316
2018-10-06	CK	6.25402777777778	0.375523241112938
2018-10-06	W	11.1108333333333	0.0878913864564634
2018-10-07	CK	6.23090277777778	0.381724993774201
2018-10-07	W	11.0485416666667	0.0414154305957182
2018-10-08	CK	6.076875	0.411962492931774
2018-10-08	W	10.9538888888889	0.157278520728553
2018-10-09	CK	5.72305555555556	0.431554462490116
2018-10-09	W	10.5784722222222	0.236525435383932
2018-10-10	CK	5.18395833333333	0.440767383139425
2018-10-10	W	9.94958333333333	0.264465305183499
2018-10-11	CK	4.79444444444444	0.451895081648418
2018-10-11	W	9.52131944444444	0.224967066848482
2018-10-12	CK	4.63527777777778	0.459654502235515
2018-10-12	W	9.34277777777778	0.195162812753113
2018-10-13	CK	4.59979166666667	0.427088144898182
2018-10-13	W	9.31277777777778	0.1385835735607
2018-10-14	CK	4.63284722222222	0.467734093209027
2018-10-14	W	9.40076388888889	0.251046012909972
2018-10-15	CK	4.52902777777778	0.471858761418157
2018-10-15	W	9.45402777777778	0.313340250735008
2018-10-16	CK	4.25972222222222	0.446101891191126
2018-10-16	W	9.23902777777778	0.314482091799972
2018-10-17	CK	4.07270833333333	0.452409184651137
2018-10-17	W	9.08708333333333	0.330285139710912
2018-10-18	CK	3.91263888888889	0.455202421335596
2018-10-18	W	8.92361111111111	0.318987230040457
2018-10-19	CK	3.91208333333333	0.417670532000601
2018-10-19	W	8.88402777777778	0.238240490804935
2018-10-20	CK	4.01916666666667	0.418603703844574
2018-10-20	W	8.84388888888889	0.214579894794457
2018-10-21	CK	4.04708333333333	0.436728048384672
2018-10-21	W	8.72805555555555	0.17636092434713
2018-10-22	CK	3.94395833333333	0.479731658736055
2018-10-22	W	8.47194444444444	0.203451516216701
2018-10-23	CK	3.66701388888889	0.479314866017055
2018-10-23	W	8.21868055555556	0.198337190054106
2018-10-24	CK	3.34319444444444	0.474979100214348
2018-10-24	W	7.99972222222222	0.306141145482394
2018-10-25	CK	3.00118055555556	0.515980027555956
2018-10-25	W	7.76243055555556	0.412519147925861
2018-10-26	CK	2.73451388888889	0.505835532764117
2018-10-26	W	7.39243055555556	0.561252665811398
2018-10-27	CK	2.38034722222222	0.529873546173892
2018-10-27	W	6.97986111111111	0.697660916480552
2018-10-28	CK	2.208125	0.520958162027968
2018-10-28	W	6.55326388888889	0.797776112076061
2018-10-29	CK	2.06763888888889	0.511464987400456
2018-10-29	W	6.15013888888889	0.863958706099655
2018-10-30	CK	1.834375	0.552263790243061
2018-10-30	W	5.79611111111111	0.942695587058294
2018-10-31	CK	1.66291666666667	0.54530050194552
2018-10-31	W	5.566875	0.973584182854611
2018-11-01	CK	1.53215277777778	0.537597130734043
2018-11-01	W	5.42041666666667	1.01401073570816
2018-11-02	CK	1.44986111111111	0.53682009594425
2018-11-02	W	5.39034722222222	1.09157351546274
2018-11-03	CK	1.37722222222222	0.547076771272926
2018-11-03	W	5.38666666666667	1.1944718748112
2018-11-04	CK	1.28236111111111	0.57202168240164
2018-11-04	W	5.32222222222222	1.24484498451564
2018-11-05	CK	1.22131944444444	0.586287366653985
2018-11-05	W	5.22	1.2960913304186
2018-11-06	CK	1.20166666666667	0.572074218835452
2018-11-06	W	5.10861111111111	1.27757924449629
2018-11-07	CK	1.17972222222222	0.563657429391018
2018-11-07	W	4.95513888888889	1.28089246880201
2018-11-08	CK	1.15340277777778	0.549141098974055
2018-11-08	W	5.10534722222222	1.2616182791014
2018-11-09	CK	1.09791666666667	0.550719470712897
2018-11-09	W	4.57611111111111	1.25513808917588
2018-11-10	CK	1.01048611111111	0.558352993797714
2018-11-10	W	4.59381944444444	1.30295837490215
2018-11-11	CK	0.855625	0.577227941958008
2018-11-11	W	5.52152777777778	1.3124905396063
2018-11-12	CK	0.744861111111111	0.560635415118324
2018-11-12	W	5.47083333333333	1.3097602783205
2018-11-13	CK	0.625486111111111	0.559382342771427
2018-11-13	W	5.38368055555556	1.31224202796285
2018-11-14	CK	0.574166666666667	0.539824026721436
2018-11-14	W	5.29604166666667	1.32868947881276
2018-11-15	CK	0.519652777777778	0.531070550740978
2018-11-15	W	5.21277777777778	1.40982158356364
2018-11-16	CK	0.416597222222222	0.577967864152073
2018-11-16	W	5.55583333333333	1.47113409352196
2018-11-17	CK	0.383472222222222	0.557478117967515
2018-11-17	W	5.24513888888889	1.45040218847287
2018-11-18	CK	0.341041666666667	0.572112939587531
2018-11-18	W	4.61402777777778	1.37902591809966
2018-11-19	CK	0.269861111111111	0.626306813686867
2018-11-19	W	3.48555555555556	1.30628370376729
2018-11-20	CK	0.122430555555556	0.610999640309601
2018-11-20	W	2.47	1.23965492210153
2018-11-21	CK	-0.0588194444444444	0.596888857335289
2018-11-21	W	1.99090277777778	1.19540181216236
2018-11-22	CK	-0.508672566371681	0.545910036775304
2018-11-22	W	1.61203539823009	1.09993781797488
2018-11-23	CK	0.00703703703703703	0.634357724106221
2018-11-23	W	1.92666666666667	1.02367974415861
2018-11-24	CK	-0.846	0.80503493713006
2018-11-24	W	0.926	1.46098935381998
2018-11-25	CK	-0.474920634920635	0.560112973077822
2018-11-25	W	1.09936507936508	0.851113196279077
2018-11-26	CK	-0.941739130434783	0.564281297650937
2018-11-26	W	0.0871739130434783	0.821630094308157
2018-11-27	CK	-1.05098360655738	0.577750445040239
2018-11-27	W	0.241803278688525	0.7812598580473
2018-11-28	CK	-1.23316326530612	0.562689540167715
2018-11-28	W	-0.176326530612245	0.737065663138515
2018-11-29	CK	-1.10115384615385	0.50885713109867
2018-11-29	W	-0.04	0.649112388525178
2018-11-30	CK	-1.35857142857143	0.595888704668578
2018-11-30	W	-0.379047619047619	0.753344196420372
2018-12-01	CK	-0.979	0.569276052507334
2018-12-01	W	0.022	0.718051289612301
2018-12-02	CK	-1.11166666666667	0.602855509740933
2018-12-02	W	-0.258333333333333	0.737084628791023
2018-12-03	CK	-1.148	0.628116015690308
2018-12-03	W	-0.204	0.820342916102772
2018-12-04	CK	-1.764	1.006
2018-12-04	W	-0.85	1.443
2018-12-05	CK	-1.62285714285714	0.612252126714695
2018-12-05	W	-0.731428571428571	0.830266088538956
2018-12-06	CK	-2.14	0.875
2018-12-06	W	-1.32	1.535
2018-12-24	CK	-3.85142857142857	0.629998787804851
2018-12-24	W	-2.87154761904762	0.645520837964442
2018-12-25	CK	-4.01604166666667	0.635592406616641
2018-12-25	W	-2.73479166666667	0.649643270079585
2018-12-26	CK	-4.186875	0.595903499639567
2018-12-26	W	-2.51861111111111	0.621673099152605
2018-12-27	CK	-4.44479166666667	0.603827409388158
2018-12-27	W	-2.50215277777778	0.65433960894397
2018-12-28	CK	-4.43979166666667	0.596982218544215
2018-12-28	W	-2.35090277777778	0.637031604306682
2018-12-29	CK	-4.47131944444444	0.585744473006392
2018-12-29	W	-2.20930555555556	0.648373708917235
2018-12-30	CK	-4.88145833333333	0.617561521625612
2018-12-30	W	-2.30652777777778	0.707165877626072
2018-12-31	CK	-5.23881944444444	0.594024739474084
2018-12-31	W	-2.44625	0.728064944526538
2019-01-01	CK	-5.33625	0.575789344379033
2019-01-01	W	-2.44048611111111	0.709277689206409
2019-01-02	CK	-5.45013888888889	0.572646460551491
2019-01-02	W	-2.39138888888889	0.702205396791345
2019-01-03	CK	-5.59729166666667	0.563626140379265
2019-01-03	W	-2.35923611111111	0.698427943124123
2019-01-04	CK	-5.76756944444444	0.529384872716106
2019-01-04	W	-2.340625	0.728939720524745
2019-01-05	CK	-5.88986111111111	0.491658103738993
2019-01-05	W	-2.26541666666667	0.666139594630845
2019-01-06	CK	-5.94006944444444	0.482443880467901
2019-01-06	W	-2.24125	0.660648770959509
2019-01-07	CK	-5.75034722222222	0.43346055018062
2019-01-07	W	-2.13194444444444	0.64426441064146
2019-01-08	CK	-5.79791666666667	0.431293177312147
2019-01-08	W	-2.11194444444444	0.694195061992876
2019-01-09	CK	-6.18173611111111	0.451072631709272
2019-01-09	W	-2.22027777777778	0.724418621439441
2019-01-10	CK	-6.40840277777778	0.408210832023795
2019-01-10	W	-2.2825	0.713755746122336
2019-01-11	CK	-6.62027777777778	0.40515613903032
2019-01-11	W	-2.35597222222222	0.721702432350634
2019-01-12	CK	-6.82131944444444	0.419244276701892
2019-01-12	W	-2.44076388888889	0.718086434946567
2019-01-13	CK	-6.76888888888889	0.392585427699363
2019-01-13	W	-2.37819444444444	0.668548772160009
2019-01-14	CK	-6.67597222222222	0.363155246909982
2019-01-14	W	-2.3425	0.684931383668144
2019-01-15	CK	-6.50861111111111	0.328487441134741
2019-01-15	W	-2.19680555555556	0.645737654311883
2019-01-16	CK	-6.75625	0.322477599999265
2019-01-16	W	-2.321875	0.676978739843982
2019-01-17	CK	-7.19118055555556	0.318293061864275
2019-01-17	W	-2.52166666666667	0.64491014949332
2019-01-18	CK	-7.06951388888889	0.284064988358437
2019-01-18	W	-2.51402777777778	0.644111620708586
2019-01-19	CK	-7.06354166666667	0.267008845878725
2019-01-19	W	-2.503125	0.601253561493664
2019-01-20	CK	-6.64784722222222	0.258871128223138
2019-01-20	W	-2.32555555555556	0.566447207792586
2019-01-21	CK	-6.62194444444444	0.244614730142933
2019-01-21	W	-2.35465277777778	0.657302351963097
2019-01-22	CK	-7.180625	0.263556621615831
2019-01-22	W	-2.57145833333333	0.62612904282237
2019-01-23	CK	-7.576875	0.239491111100197
2019-01-23	W	-2.71868055555556	0.598709295717611
2019-01-24	CK	-7.54131944444444	0.226866623963952
2019-01-24	W	-2.67215277777778	0.525968371601245
2019-01-25	CK	-7.15798611111111	0.21551900407365
2019-01-25	W	-2.535	0.475100930770215
2019-01-26	CK	-7.02131944444444	0.195448534673418
2019-01-26	W	-2.46895833333333	0.476468921591439
2019-01-27	CK	-6.87125	0.183422531469382
2019-01-27	W	-2.39388888888889	0.423300537310447
2019-01-28	CK	-6.73583333333333	0.174711706737589
2019-01-28	W	-2.37493055555556	0.434916731312046
2019-01-29	CK	-6.64236111111111	0.167685062258535
2019-01-29	W	-2.31354166666667	0.388970339622568
2019-01-30	CK	-6.46486111111111	0.179977420599465
2019-01-30	W	-2.25569444444444	0.369243601830507
2019-01-31	CK	-6.43430555555556	0.187824978519314
2019-01-31	W	-2.24236111111111	0.399127760840285
2019-02-01	CK	-6.71243055555556	0.182738170100634
2019-02-01	W	-2.30958333333333	0.392693490914623
2019-02-02	CK	-6.55201388888889	0.189060176668376
2019-02-02	W	-2.24013888888889	0.330849526679833
2019-02-03	CK	-6.19388888888889	0.174935886199252
2019-02-03	W	-2.09819444444444	0.35513739742803
2019-02-04	CK	-6.35055555555556	0.20387110322378
2019-02-04	W	-2.12173611111111	0.424135194340083
2019-02-05	CK	-6.44069444444444	0.204065411714554
2019-02-05	W	-2.10340277777778	0.337065116162914
2019-02-06	CK	-6.12715277777778	0.17896497247095
2019-02-06	W	-1.9625	0.314269140088154
2019-02-07	CK	-5.79305555555556	0.18214424815177
2019-02-07	W	-1.80111111111111	0.311330856303304
2019-02-08	CK	-5.30048611111111	0.192266210326199
2019-02-08	W	-1.68048611111111	0.328427280297004
2019-02-09	CK	-5.01520833333333	0.237072924193197
2019-02-09	W	-1.59805555555556	0.377198487778757
2019-02-10	CK	-4.90361111111111	0.254530406869819
2019-02-10	W	-1.50847222222222	0.383142450267501
2019-02-11	CK	-5.12055555555556	0.248415732143845
2019-02-11	W	-1.47243055555556	0.393576869822771
2019-02-12	CK	-5.28472222222222	0.257103048482632
2019-02-12	W	-1.42631944444444	0.363147798262422
2019-02-13	CK	-5.14652777777778	0.277554164914098
2019-02-13	W	-1.38791666666667	0.361775409918113
2019-02-14	CK	-4.97368055555556	0.264599823596647
2019-02-14	W	-1.341875	0.37201791667511
2019-02-15	CK	-5.09256944444444	0.284112098945526
2019-02-15	W	-1.30680555555556	0.37795721030559
2019-02-16	CK	-5.04104166666667	0.314516140797232
2019-02-16	W	-1.31576388888889	0.4058521213351
2019-02-17	CK	-4.67263888888889	0.297037960708858
2019-02-17	W	-1.22055555555556	0.341350576901213
2019-02-18	CK	-4.44958333333333	0.299280298974119
2019-02-18	W	-1.21465277777778	0.403710960372219
2019-02-19	CK	-4.55819444444444	0.273587961065614
2019-02-19	W	-1.16708333333333	0.430990182084363
2019-02-20	CK	-4.63722222222222	0.286133815200616
2019-02-20	W	-1.05375	0.349545878109384
2019-02-21	CK	-4.24319444444444	0.29581559200084
2019-02-21	W	-1.01125	0.313325138771473
2019-02-22	CK	-4.07236111111111	0.344372256427048
2019-02-22	W	-0.993402777777778	0.368159974378234
2019-02-23	CK	-3.86430555555556	0.326843436410081
2019-02-23	W	-0.862222222222222	0.265137569447224
2019-02-24	CK	-3.59833333333333	0.347657064952575
2019-02-24	W	-0.847222222222222	0.278767165050249
2019-02-25	CK	-3.41055555555556	0.357199643036006
2019-02-25	W	-0.77625	0.258794421519848
2019-02-26	CK	-3.25493055555556	0.382424715274586
2019-02-26	W	-0.710277777777778	0.243980282892024
2019-02-27	CK	-3.14069444444444	0.385828886267635
2019-02-27	W	-0.624027777777778	0.214750782120636
2019-02-28	CK	-3.00458333333333	0.367079150133463
2019-02-28	W	-0.525972222222222	0.183543787254254
2019-03-01	CK	-2.88444444444444	0.360889516873397
2019-03-01	W	-0.412638888888889	0.130423930690373
2019-03-02	CK	-2.78166666666667	0.377664893477921
2019-03-02	W	-0.298333333333333	0.0949474304442627
2019-03-03	CK	-2.81590277777778	0.396788763652492
2019-03-03	W	-0.181736111111111	0.0985105707101249
2019-03-04	CK	-2.84930555555556	0.392077671302973
2019-03-04	W	-0.010625	0.120834623769184
2019-03-05	CK	-2.7275	0.394450668516687
2019-03-05	W	0.166388888888889	0.14467128893032
2019-03-06	CK	-2.57138888888889	0.400670192815908
2019-03-06	W	0.431111111111111	0.152577353014484
2019-03-07	CK	-2.40416666666667	0.421692239958202
2019-03-07	W	0.804305555555556	0.201849342654644
2019-03-08	CK	-2.27784722222222	0.453047111316979
2019-03-08	W	1.26298611111111	0.300777860263621
2019-03-09	CK	-2.21347222222222	0.468780866932103
2019-03-09	W	1.7825	0.424386377421776
2019-03-10	CK	-2.20291666666667	0.468085319534432
2019-03-10	W	2.02368055555556	0.508914666433762
2019-03-11	CK	-2.30055555555556	0.457996052400142
2019-03-11	W	2.06041666666667	0.514159651966295
2019-03-12	CK	-2.50361111111111	0.423801056951489
2019-03-12	W	2.11222222222222	0.432347408624487
2019-03-13	CK	-2.53902777777778	0.445870179890175
2019-03-13	W	2.06791666666667	0.375789277172292
2019-03-14	CK	-2.38006944444444	0.454606976380581
2019-03-14	W	2.24659722222222	0.361304482146907
2019-03-15	CK	-2.236875	0.443646387601327
2019-03-15	W	2.49118055555556	0.332710958537257
2019-03-16	CK	-2.16361111111111	0.434807988905763
2019-03-16	W	2.47305555555556	0.261122699357154
2019-03-17	CK	-2.04979166666667	0.412294281888349
2019-03-17	W	2.63798611111111	0.26573215128798
2019-03-18	CK	-1.96895833333333	0.430586392358234
2019-03-18	W	2.88541666666667	0.19297114914538
2019-03-19	CK	-1.85319444444444	0.41648548819411
2019-03-19	W	2.97916666666667	0.125874389607548
2019-03-20	CK	-1.81673611111111	0.438778852716026
2019-03-20	W	3.05979166666667	0.109629287642823
2019-03-21	CK	-1.75513888888889	0.439868052485752
2019-03-21	W	3.13215277777778	0.0921224917045154
2019-03-22	CK	-1.71375	0.461825526384352
2019-03-22	W	3.24201388888889	0.0821488318091736
2019-03-23	CK	-1.64159722222222	0.448582623270422
2019-03-23	W	3.26298611111111	0.0767715341348234
2019-03-24	CK	-1.59020833333333	0.457562360451135
2019-03-24	W	3.359375	0.102315524608157
2019-03-25	CK	-1.53430555555556	0.44457715891425
2019-03-25	W	3.44729166666667	0.109692573221665
2019-03-26	CK	-1.49479166666667	0.447933158969991
2019-03-26	W	3.55270833333333	0.132693128619914
2019-03-27	CK	-1.49826388888889	0.479405566451894
2019-03-27	W	3.66444444444444	0.120450948062329
2019-03-28	CK	-1.45965277777778	0.473662722708316
2019-03-28	W	3.63763888888889	0.0779736567788097
2019-03-29	CK	-1.438125	0.466496843389596
2019-03-29	W	3.48222222222222	0.0370428941404616
2019-03-30	CK	-1.40375	0.460334017653796
2019-03-30	W	3.53291666666667	0.048294213428409
2019-03-31	CK	-1.34291666666667	0.438568969245371
2019-03-31	W	3.73506944444444	0.0860492113197069
2019-04-01	CK	-1.33347222222222	0.446644411729322
2019-04-01	W	4.02319444444444	0.107045587092834
2019-04-02	CK	-1.30152777777778	0.439133109446164
2019-04-02	W	4.20034722222222	0.130322639256171
2019-04-03	CK	-1.31222222222222	0.455184684329862
2019-04-03	W	4.29472222222222	0.150582360924358
2019-04-04	CK	-1.30090277777778	0.465295334949802
2019-04-04	W	4.18715277777778	0.131965584853082
2019-04-05	CK	-1.24368055555556	0.436152338576035
2019-04-05	W	4.18979166666667	0.156288399023932
2019-04-06	CK	-1.21701388888889	0.427671856719569
2019-04-06	W	4.374375	0.177054459338086
2019-04-07	CK	-1.22236111111111	0.445933257932527
2019-04-07	W	4.40020833333333	0.15561968640992
2019-04-08	CK	-1.24777777777778	0.469211250259532
2019-04-08	W	4.15798611111111	0.118342179969477
2019-04-09	CK	-1.20770833333333	0.452918280126453
2019-04-09	W	4.01381944444444	0.133678677761583
2019-04-10	CK	-1.18173611111111	0.446960985209428
2019-04-10	W	3.95638888888889	0.157829153564517
2019-04-11	CK	-1.113125	0.408605960748464
2019-04-11	W	4.12979166666667	0.186440296734368
2019-04-12	CK	-1.0575	0.403171383723175
2019-04-12	W	4.480625	0.170963636354261
2019-04-13	CK	-1.104375	0.425011967272809
2019-04-13	W	4.65465277777778	0.17845650730415
2019-04-14	CK	-1.17615384615385	0.451503897248705
2019-04-14	W	4.53307692307692	0.201491724860791
2019-04-20	CK	-0.94	0.405612011052207
2019-04-20	W	4.70926829268293	0.287088832971701
2019-04-21	CK	-0.881458333333333	0.368710812811065
2019-04-21	W	4.99645833333333	0.238320181245866
2019-04-22	CK	-0.84375	0.357554493115435
2019-04-22	W	5.41083333333333	0.156698441806474
2019-04-23	CK	-0.810625	0.346006641299973
2019-04-23	W	5.66194444444444	0.116853006416211
2019-04-24	CK	-0.787152777777778	0.337693378098953
2019-04-24	W	5.86451388888889	0.1152165810484
2019-04-25	CK	-0.735902777777778	0.320085845860797
2019-04-25	W	5.96270833333333	0.18340760800564
2019-04-26	CK	-0.654791666666667	0.316787777867574
2019-04-26	W	6.05291666666667	0.185806036182246
2019-04-27	CK	-0.565	0.2956922065121
2019-04-27	W	6.32180555555556	0.185705279132445
2019-04-28	CK	-0.519722222222222	0.30814245191564
2019-04-28	W	6.61736111111111	0.0939922127223155
2019-04-29	CK	-0.557777777777778	0.363503861033469
2019-04-29	W	6.29520833333333	0.104856387000375
2019-04-30	CK	-0.746170212765957	0.429619428655403
2019-04-30	W	5.74936170212766	0.155592516644771
2019-05-01	CK	-0.508181818181818	0.362851828884075
2019-05-01	W	4.82318181818182	0.137182939605232
2019-05-02	CK	-0.278611111111111	0.260465403425589
2019-05-02	W	5.40166666666667	0.117940301089618
2019-05-03	CK	-0.113472222222222	0.265694771723422
2019-05-03	W	5.75236111111111	0.137431331569006
2019-05-04	CK	-0.155151515151515	0.348335672946128
2019-05-04	W	5.66878787878788	0.193314031801465
2019-05-06	CK	-0.048	0.312652527668016
2019-05-06	W	5.23784615384615	0.111347801236651
2019-05-09	CK	0.573714285714286	0.355740343160149
2019-05-09	W	5.51942857142857	0.0977234640461035
2019-05-10	CK	0.575486111111111	0.390641315888677
2019-05-10	W	5.664375	0.10886092215363
2019-05-11	CK	0.574305555555556	0.407261819040488
2019-05-11	W	5.85368055555556	0.165965656287198
2019-05-12	CK	0.564583333333333	0.399406171275883
2019-05-12	W	5.93027777777778	0.14791898791595
2019-05-13	CK	0.834375	0.379241337926732
2019-05-13	W	6.32361111111111	0.146749383654067
2019-05-14	CK	1.33041666666667	0.38523656053623
2019-05-14	W	6.884375	0.156440792400748
2019-05-15	CK	1.59395833333333	0.41353721242198
2019-05-15	W	7.31680555555556	0.17196166212111
2019-05-16	CK	1.83652777777778	0.434315607686343
2019-05-16	W	7.61548611111111	0.184571228438378
2019-05-17	CK	2.01819444444444	0.456775847858084
2019-05-17	W	7.88215277777778	0.200305014529861
2019-05-18	CK	2.12833333333333	0.467512325551598
2019-05-18	W	7.99763888888889	0.21206831450246
2019-05-19	CK	2.250625	0.484116143247044
2019-05-19	W	8.11458333333333	0.207325577674775
2019-05-20	CK	2.47270833333333	0.487604944287558
2019-05-20	W	8.23090277777778	0.205757977500913
2019-05-21	CK	2.770625	0.461925399114782
2019-05-21	W	8.51986111111111	0.247392632979625
2019-05-22	CK	3.13986111111111	0.462729249204
2019-05-22	W	8.77875	0.219319505939263
2019-05-23	CK	3.43972222222222	0.502872679825461
2019-05-23	W	8.91576388888889	0.203506337204539
2019-05-24	CK	3.41826388888889	0.482875543998153
2019-05-24	W	8.82388888888889	0.207391623567533
2019-05-25	CK	3.61875	0.513008687951584
2019-05-25	W	8.97847222222222	0.188419955461108
2019-05-26	CK	3.38041666666667	0.575846518983246
2019-05-26	W	8.720625	0.227033433681037
2019-05-27	CK	2.99180555555556	0.552042719942219
2019-05-27	W	8.27	0.20214119541994
2019-05-28	CK	3.04138888888889	0.513797032874567
2019-05-28	W	8.26145833333333	0.185787334103739
2019-05-29	CK	3.52798611111111	0.541363358070785
2019-05-29	W	8.550625	0.242708985719464
2019-05-30	CK	3.60159722222222	0.521288552125774
2019-05-30	W	8.68854166666667	0.209864008439568
2019-05-31	CK	4.04513888888889	0.516525994903584
2019-05-31	W	8.89506944444445	0.209140956529969
2019-06-01	CK	4.18638888888889	0.547661184140022
2019-06-01	W	8.94611111111111	0.215383836208561
2019-06-02	CK	4.23159722222222	0.512536383723693
2019-06-02	W	8.95416666666667	0.18592140555885
2019-06-03	CK	4.59319444444444	0.521365026738896
2019-06-03	W	9.26159722222222	0.188435531522725
2019-06-04	CK	5.02104166666667	0.531477377641001
2019-06-04	W	9.59791666666667	0.265054374333575
2019-06-05	CK	5.05548611111111	0.529599780051965
2019-06-05	W	9.70138888888889	0.240458348065826
2019-06-06	CK	5.16631944444444	0.559316403091057
2019-06-06	W	9.79444444444444	0.221055080196081
2019-06-07	CK	5.40375	0.528571236678732
2019-06-07	W	10.0022916666667	0.0979568701119772
2019-06-08	CK	5.96715277777778	0.524275703079962
2019-06-08	W	10.5175694444444	0.139348574855534
2019-06-09	CK	6.42972222222222	0.572436393374035
2019-06-09	W	10.9599305555556	0.266115740549454
2019-06-10	CK	6.39805555555556	0.559127903512547
2019-06-10	W	11.0557638888889	0.282042763279128
2019-06-11	CK	6.6125	0.544253184983969
2019-06-11	W	11.2917361111111	0.355269355593459
2019-06-12	CK	6.81020833333333	0.548248157744668
2019-06-12	W	11.4297222222222	0.333937142406242
2019-06-13	CK	7.33194444444444	0.477380344160979
2019-06-13	W	11.889375	0.234836046016947
2019-06-14	CK	7.98604166666667	0.5424590999148
2019-06-14	W	12.34125	0.365445157942614
2019-06-15	CK	7.86347222222222	0.561615233880429
2019-06-15	W	12.2222222222222	0.326599988987619
2019-06-16	CK	7.8025	0.592503985781222
2019-06-16	W	12.0861805555556	0.374715054180087
2019-06-17	CK	7.67548611111111	0.560774172878983
2019-06-17	W	11.985	0.358719339491841
2019-06-18	CK	7.76847222222222	0.587215904336321
2019-06-18	W	12.0381944444444	0.443834795990228
2019-06-19	CK	7.64354166666667	0.538547331571532
2019-06-19	W	12.1288194444444	0.379379176855469
2019-06-20	CK	7.99229166666667	0.483430335459558
2019-06-20	W	12.525	0.389190204836409
2019-06-21	CK	8.46354166666667	0.460017794532615
2019-06-21	W	12.9738888888889	0.327077598310921
2019-06-22	CK	9.04055555555555	0.407019189483098
2019-06-22	W	13.5335416666667	0.261150453842571
2019-06-23	CK	9.55409722222222	0.440376308286936
2019-06-23	W	13.7941666666667	0.305992136514171
2019-06-24	CK	9.59527777777778	0.410179973593744
2019-06-24	W	13.8104166666667	0.169187346161136
2019-06-25	CK	9.85166666666667	0.37474224077636
2019-06-25	W	14.0384722222222	0.17601745161595
2019-06-26	CK	9.98777777777778	0.409527773199923
2019-06-26	W	14.1104166666667	0.299513963785815
2019-06-27	CK	9.73409722222222	0.447362233572102
2019-06-27	W	13.8275694444444	0.331100379187719
2019-06-28	CK	9.20069444444444	0.434891033184864
2019-06-28	W	13.4390972222222	0.332999729830753
2019-06-29	CK	9.05256944444444	0.444323775914097
2019-06-29	W	13.3011111111111	0.430449437154058
2019-06-30	CK	8.97729166666667	0.392919094289497
2019-06-30	W	13.4640277777778	0.322549356758017
2019-07-01	CK	9.31486111111111	0.322595210991986
2019-07-01	W	13.7813194444444	0.267115186281596
2019-07-02	CK	9.79611111111111	0.323308835688588
2019-07-02	W	14.2164583333333	0.233069275007759
2019-07-03	CK	10.0631944444444	0.294850661957655
2019-07-03	W	14.4977083333333	0.160854539514515
2019-07-04	CK	10.1209722222222	0.2944869979296
2019-07-04	W	14.5611805555556	0.126092470757938
2019-07-05	CK	10.2677777777778	0.243484871133514
2019-07-05	W	14.7088888888889	0.0702531292265344
2019-07-06	CK	10.5506944444444	0.248006559162914
2019-07-06	W	14.9459027777778	0.10992924130903
2019-07-07	CK	10.6672916666667	0.277062871086956
2019-07-07	W	14.8830555555556	0.26319839303693
2019-07-08	CK	10.1722916666667	0.327165976003605
2019-07-08	W	14.3731944444444	0.298874820975338
2019-07-09	CK	9.85881944444444	0.287897115385949
2019-07-09	W	14.0136805555556	0.207818032420788
2019-07-10	CK	9.96229166666667	0.253745764016659
2019-07-10	W	14.1118055555556	0.11720084586214
2019-07-11	CK	10.2233333333333	0.279674304813228
2019-07-11	W	14.4224305555556	0.168881489552595
2019-07-12	CK	10.1305555555556	0.242143283830447
2019-07-12	W	14.4779166666667	0.164330074950226
2019-07-13	CK	10.2726388888889	0.208790889083845
2019-07-13	W	14.6316666666667	0.18064173179407
2019-07-14	CK	10.5850694444444	0.234408000934556
2019-07-14	W	14.8695833333333	0.198134749284672
2019-07-15	CK	10.7220138888889	0.215855551907565
2019-07-15	W	14.9609027777778	0.221172075274814
2019-07-16	CK	10.716875	0.208855984788967
2019-07-16	W	14.8407638888889	0.21511345001341
2019-07-17	CK	10.8359722222222	0.159536411583226
2019-07-17	W	14.8847222222222	0.187049195344992
2019-07-18	CK	10.9654166666667	0.172164712106688
2019-07-18	W	14.9215277777778	0.217734618923832
2019-07-19	CK	10.8386805555556	0.180071891587905
2019-07-19	W	14.8028472222222	0.154447791129053
2019-07-20	CK	10.9069444444444	0.172966935696579
2019-07-20	W	14.8988194444444	0.115918053908357
2019-07-21	CK	11.0511111111111	0.179083761357682
2019-07-21	W	15.19125	0.206930149192438
2019-07-22	CK	10.9043055555556	0.185251741602301
2019-07-22	W	15.2131944444444	0.247472802354304
2019-07-23	CK	10.9213888888889	0.171108097785666
2019-07-23	W	15.2706944444444	0.258567170612569
2019-07-24	CK	11.0318055555556	0.15216894813451
2019-07-24	W	15.3758333333333	0.225029199206295
2019-07-25	CK	11.2272916666667	0.15061578154688
2019-07-25	W	15.4814583333333	0.19443028884737
2019-07-26	CK	11.3601388888889	0.157389464016775
2019-07-26	W	15.4563888888889	0.156982578194632
2019-07-27	CK	11.5072916666667	0.162611654855912
2019-07-27	W	15.5025	0.0787998044277388
2019-07-28	CK	11.7211805555556	0.175421691878037
2019-07-28	W	15.7897916666667	0.025888174192368
2019-07-29	CK	11.5102083333333	0.172068270438917
2019-07-29	W	15.6840972222222	0.179076395307211
2019-07-30	CK	11.6411111111111	0.165922641217048
2019-07-30	W	15.8959027777778	0.239905703162501
2019-07-31	CK	11.8566666666667	0.166003413600152
2019-07-31	W	16.2486805555556	0.171707432907273
2019-08-01	CK	11.8297222222222	0.177183584095688
2019-08-01	W	16.3091666666667	0.128607744396009
2019-08-02	CK	11.7496527777778	0.165374515474062
2019-08-02	W	16.3451388888889	0.198130232845159
2019-08-03	CK	11.6348611111111	0.190401108092707
2019-08-03	W	16.2207638888889	0.205010802285851
2019-08-04	CK	11.44375	0.172327645579686
2019-08-04	W	16.0797222222222	0.240471279471497
2019-08-05	CK	11.4633333333333	0.1899210231036
2019-08-05	W	16.0247916666667	0.215099273242768
2019-08-06	CK	11.3597916666667	0.168653808937603
2019-08-06	W	15.8976388888889	0.246512250358686
2019-08-07	CK	11.3818055555556	0.163199801367457
2019-08-07	W	15.82125	0.306159152064434
2019-08-08	CK	11.5622916666667	0.181308128228588
2019-08-08	W	16.0252083333333	0.342830286785947
2019-08-09	CK	11.4335416666667	0.223870770233377
2019-08-09	W	15.8943055555556	0.308208851178853
2019-08-10	CK	11.1417361111111	0.201009911166232
2019-08-10	W	15.6027083333333	0.290996699518584
2019-08-11	CK	11.0964583333333	0.19261906611975
2019-08-11	W	15.6310416666667	0.271509977599966
2019-08-12	CK	11.2414583333333	0.194085663073865
2019-08-12	W	15.8067361111111	0.26750415404226
2019-08-13	CK	11.2515277777778	0.201283422455696
2019-08-13	W	15.8245138888889	0.218282609530577
2019-08-14	CK	11.1813194444444	0.194576010590329
2019-08-14	W	15.6847222222222	0.162676434803782
2019-08-15	CK	11.1540277777778	0.189111971631275
2019-08-15	W	15.6802777777778	0.224273125539983
2019-08-16	CK	11.2540277777778	0.19635770946799
2019-08-16	W	15.6891666666667	0.238915184162835
2019-08-17	CK	11.3744094488189	0.191341112822562
2019-08-17	W	15.7237795275591	0.231435238096652
2019-08-18	CK	11.5719047619048	0.166758623158088
2019-08-18	W	15.7390476190476	0.231416729202535
2019-08-19	CK	11.93	0.156833212936575
2019-08-19	W	15.7759027777778	0.206247466703627
2019-08-20	CK	12.0015972222222	0.190492294680288
2019-08-20	W	15.8077777777778	0.1986518071631
2019-08-21	CK	11.8727777777778	0.172844725977745
2019-08-21	W	15.8104861111111	0.188778325186748
2019-08-22	CK	11.9459722222222	0.176102027271039
2019-08-22	W	16.0828472222222	0.199462215982551
2019-08-23	CK	12.1966666666667	0.210284148582182
2019-08-23	W	16.3040277777778	0.289763426789605
2019-08-24	CK	12.2122916666667	0.194686592773782
2019-08-24	W	16.4491666666667	0.270558435690332
2019-08-25	CK	12.3594444444444	0.20387115521506
2019-08-25	W	16.5021527777778	0.26980912673585
2019-08-26	CK	12.3902777777778	0.228922689247334
2019-08-26	W	16.3523611111111	0.272041455144428
2019-08-27	CK	12.2804166666667	0.23666164774275
2019-08-27	W	16.0615277777778	0.236733933110914
2019-08-28	CK	12.2761805555556	0.210919583715579
2019-08-28	W	16.0869444444444	0.168143047368052
2019-08-29	CK	12.3408333333333	0.220969387565259
2019-08-29	W	16.2136111111111	0.232633618306797
2019-08-30	CK	12.2594444444444	0.227911276961842
2019-08-30	W	16.2347222222222	0.286723973491162
2019-08-31	CK	12.0149305555556	0.253195643394733
2019-08-31	W	16.1190277777778	0.322042485060782
2019-09-01	CK	11.6667361111111	0.269124231768766
2019-09-01	W	15.8538888888889	0.329853317570174
2019-09-02	CK	11.5805555555556	0.255231418236601
2019-09-02	W	15.7402083333333	0.313421576309478
2019-09-03	CK	11.5783333333333	0.266575452486852
2019-09-03	W	15.6581944444444	0.332313446030477
2019-09-04	CK	11.4831944444444	0.258391500507896
2019-09-04	W	15.48875	0.245792340896182
2019-09-05	CK	11.3840972222222	0.23786522302794
2019-09-05	W	15.34375	0.216116586590347
2019-09-06	CK	11.4190972222222	0.248014150969551
2019-09-06	W	15.4245138888889	0.228082407730255
2019-09-07	CK	11.3542361111111	0.228492173436552
2019-09-07	W	15.4309722222222	0.274524021855989
2019-09-08	CK	11.4568055555556	0.238301230989478
2019-09-08	W	15.5753472222222	0.234758668095243
2019-09-09	CK	11.5638888888889	0.254009449983225
2019-09-09	W	15.6849305555556	0.241983825981808
2019-09-10	CK	11.5628472222222	0.282137686638926
2019-09-10	W	15.6873611111111	0.319323616566073
2019-09-11	CK	11.464375	0.256994333244838
2019-09-11	W	15.5270138888889	0.286146788321797
2019-09-12	CK	11.4726388888889	0.315649748162648
2019-09-12	W	15.585	0.296788171424934
2019-09-13	CK	11.1180555555556	0.280373744290132
2019-09-13	W	15.1960416666667	0.288052853158419
2019-09-14	CK	10.7954166666667	0.289599046030996
2019-09-14	W	14.86875	0.285208362948565
2019-09-15	CK	10.7127083333333	0.319483396377182
2019-09-15	W	14.7222222222222	0.278749641664992
2019-09-16	CK	10.6677777777778	0.321776479657175
2019-09-16	W	14.5889583333333	0.296906358669774
2019-09-17	CK	10.5768055555556	0.333428841177283
2019-09-17	W	14.4804861111111	0.318033837630864
2019-09-18	CK	10.3434722222222	0.37104698833599
2019-09-18	W	14.3083333333333	0.363469390056933
2019-09-19	CK	9.99159722222222	0.353338749966443
2019-09-19	W	14.1393055555556	0.419986926695195
2019-09-20	CK	9.65354166666667	0.380414620782998
2019-09-20	W	13.7821527777778	0.420493723489961
2019-09-21	CK	9.22361111111111	0.362643385256915
2019-09-21	W	13.3602777777778	0.444072954350076
2019-09-22	CK	8.94972222222222	0.374663534325386
2019-09-22	W	13.115625	0.439469996119109
2019-09-23	CK	8.88236111111111	0.356825725563385
2019-09-23	W	13.0029166666667	0.392307988660467
2019-09-24	CK	8.90576388888889	0.386014903685612
2019-09-24	W	12.9442361111111	0.401885895421394
2019-09-25	CK	8.70368055555556	0.387137425476208
2019-09-25	W	12.6613888888889	0.360415777137507
2019-09-26	CK	8.48791666666667	0.381148243141357
2019-09-26	W	12.3865277777778	0.366731318364425
2019-09-27	CK	8.27076388888889	0.383123922074986
2019-09-27	W	12.184375	0.383427373730575
2019-09-28	CK	7.985	0.39355538702563
2019-09-28	W	12.0510416666667	0.402608683973987
2019-09-29	CK	7.75944444444444	0.388672739823417
2019-09-29	W	12.0577777777778	0.423176539445195
2019-09-30	CK	7.63534722222222	0.375004186335301
2019-09-30	W	12.0003472222222	0.450600966447605
2019-10-01	CK	7.57125	0.353019322678356
2019-10-01	W	11.8909027777778	0.433743171170948
2019-10-02	CK	7.57638888888889	0.339562133654332
2019-10-02	W	11.829375	0.391231527079481
2019-10-03	CK	7.72840277777778	0.354266215244275
2019-10-03	W	11.8963888888889	0.390392050267427
2019-10-04	CK	7.704375	0.373774622993866
2019-10-04	W	11.7495833333333	0.346103563729315
2019-10-05	CK	7.56041666666667	0.38705755607352
2019-10-05	W	11.5372222222222	0.378905729232598
2019-10-06	CK	7.420625	0.418936817602574
2019-10-06	W	11.3828472222222	0.436274483560094
2019-10-07	CK	7.26534722222222	0.383580308883175
2019-10-07	W	11.2081944444444	0.4434291551089
2019-10-08	CK	7.255625	0.397539788943297
2019-10-08	W	11.3416666666667	0.485025217783499
2019-10-09	CK	7.20055555555556	0.434001727921962
2019-10-09	W	11.4379861111111	0.562221471232864
2019-10-10	CK	6.71576388888889	0.445602961796658
2019-10-10	W	10.9720833333333	0.547204997905007
2019-10-11	CK	6.38506944444444	0.466237499608326
2019-10-11	W	10.5385416666667	0.592707239914562
2019-10-12	CK	6.12819444444444	0.455740150551056
2019-10-12	W	10.2956944444444	0.582567950946859
2019-10-13	CK	5.74861111111111	0.481824277983206
2019-10-13	W	9.77034722222222	0.571871182984827
2019-10-14	CK	5.35291666666667	0.475793523829434
2019-10-14	W	9.37680555555556	0.51769872961554
2019-10-15	CK	5.26402777777778	0.520282380661008
2019-10-15	W	9.29770833333333	0.560478789163635
2019-10-16	CK	5.061875	0.47639693499576
2019-10-16	W	9.12902777777778	0.575031991709888
2019-10-17	CK	4.77111111111111	0.525710893572309
2019-10-17	W	8.92611111111111	0.586569688361708
2019-10-18	CK	4.37645833333333	0.510801851680286
2019-10-18	W	8.45416666666667	0.602934742387862
2019-10-19	CK	3.92291666666667	0.553556072996081
2019-10-19	W	8.048125	0.603043193334126
2019-10-20	CK	3.64736111111111	0.518538665024867
2019-10-20	W	7.78326388888889	0.576970079707157
2019-10-21	CK	3.53645833333333	0.502719712618647
2019-10-21	W	7.76263888888889	0.569486290594901
2019-10-22	CK	3.58576388888889	0.491518089321351
2019-10-22	W	7.93076388888889	0.522719699697802
2019-10-23	CK	3.67666666666667	0.511360114289159
2019-10-23	W	7.94395833333333	0.549776783594062
2019-10-24	CK	3.60520833333333	0.494578442015574
2019-10-24	W	7.8125	0.520021379737134
2019-10-25	CK	3.31111111111111	0.521248239445591
2019-10-25	W	7.51076388888889	0.571162664623975
2019-10-26	CK	3.07361111111111	0.543488795552589
2019-10-26	W	7.15638888888889	0.556411537017985
2019-10-27	CK	2.89333333333333	0.54840501615546
2019-10-27	W	6.85965277777778	0.612854883358892
2019-10-28	CK	2.56916666666667	0.544255776122279
2019-10-28	W	6.57638888888889	0.601479984637234
2019-10-29	CK	2.34763888888889	0.556882428055238
2019-10-29	W	6.42736111111111	0.642177822949828
2019-10-30	CK	2.21263888888889	0.556998941939042
2019-10-30	W	6.24465277777778	0.684044651335875
2019-10-31	CK	2.09326388888889	0.576736551061637
2019-10-31	W	6.08326388888889	0.706117351442269
2019-11-01	CK	2.03277777777778	0.550265626162144
2019-11-01	W	6.09208333333333	0.706335045545921
2019-11-02	CK	1.939375	0.532463384109471
2019-11-02	W	6.03618055555556	0.691371019815158
2019-11-03	CK	1.81034722222222	0.524478049102614
2019-11-03	W	5.824375	0.62967517781447
2019-11-04	CK	1.66118055555556	0.531091033541864
2019-11-04	W	5.63375	0.624341397464325
2019-11-05	CK	1.57194444444444	0.532458182996696
2019-11-05	W	5.53340277777778	0.619109544869548
2019-11-06	CK	1.50854166666667	0.54158172930332
2019-11-06	W	5.525	0.651225772965454
2019-11-07	CK	1.47076388888889	0.540031424702415
2019-11-07	W	5.58444444444444	0.668605195720901
2019-11-08	CK	1.438125	0.533122716972441
2019-11-08	W	5.64340277777778	0.722039399032786
2019-11-09	CK	1.39138888888889	0.545476055627166
2019-11-09	W	5.56090277777778	0.701570856354383
2019-11-10	CK	1.34722222222222	0.538457359149871
2019-11-10	W	5.44847222222222	0.730749242888004
2019-11-11	CK	1.29465277777778	0.549434275618572
2019-11-11	W	5.20180555555556	0.660105218009093
2019-11-12	CK	1.19868055555556	0.585835244506743
2019-11-12	W	5.03423611111111	0.66593467926985
2019-11-13	CK	1.15722222222222	0.567160839590262
2019-11-13	W	4.96993055555556	0.685111304811055
2019-11-14	CK	1.04895833333333	0.586524407620683
2019-11-14	W	4.83027777777778	0.70370995179613
2019-11-15	CK	0.969513888888889	0.560805411044431
2019-11-15	W	4.70743055555556	0.657194011263458
2019-11-16	CK	0.853888888888889	0.565446016176047
2019-11-16	W	4.64034722222222	0.677108285686943
2019-11-17	CK	0.718263888888889	0.582754783902707
2019-11-17	W	4.60916666666667	0.768071460324406
2019-11-18	CK	0.671180555555556	0.561703507286735
2019-11-18	W	4.57104166666667	0.818465477873155
2019-11-19	CK	0.598888888888889	0.565375864522139
2019-11-19	W	4.37118055555556	0.782018900112357
2019-11-20	CK	0.530208333333333	0.577557922701994
2019-11-20	W	4.21673611111111	0.711609792058844
2019-11-21	CK	0.484097222222222	0.565157526140401
2019-11-21	W	4.10868055555556	0.739037219582158
2019-11-22	CK	0.433055555555556	0.568601964985262
2019-11-22	W	4.03194444444444	0.69639457346963
2019-11-23	CK	0.354722222222222	0.583538992747096
2019-11-23	W	4.00291666666667	0.708250657492965
2019-11-24	CK	0.304305555555556	0.5920212130093
2019-11-24	W	4.07972222222222	0.764515731076813
2019-11-25	CK	0.265138888888889	0.593251002210351
2019-11-25	W	4.21256944444444	0.85794249779313
2019-11-26	CK	0.212569444444444	0.595004984611863
2019-11-26	W	4.22319444444444	0.850489818726344
2019-11-27	CK	0.188958333333333	0.57543154997078
2019-11-27	W	4.20270833333333	0.79276726836319
2019-11-28	CK	0.095	0.595795897177135
2019-11-28	W	4.08888888888889	0.805081809879367
2019-11-29	CK	0.04375	0.578810465615
2019-11-29	W	3.91756944444444	0.760275797335151
2019-11-30	CK	-0.0297916666666667	0.581305089964637
2019-11-30	W	3.800625	0.735528521408601
2019-12-01	CK	-0.118333333333333	0.597469584324078
2019-12-01	W	3.73034722222222	0.815078218572409
2019-12-02	CK	-0.193194444444444	0.588454317493042
2019-12-02	W	3.61423611111111	0.893761664153433
2019-12-03	CK	-0.300763888888889	0.602535760706508
2019-12-03	W	3.38854166666667	0.875137239097306
2019-12-04	CK	-0.4225	0.622707719182353
2019-12-04	W	3.08097222222222	0.82653762247709
2019-12-05	CK	-0.512986111111111	0.625650345154319
2019-12-05	W	2.87840277777778	0.762638185599154
2019-12-06	CK	-0.6425	0.633162441266923
2019-12-06	W	2.69208333333333	0.791760124019332
2019-12-07	CK	-0.746458333333333	0.62889828316849
2019-12-07	W	2.55305555555556	0.793525821411655
2019-12-08	CK	-0.860486111111111	0.606570437868646
2019-12-08	W	2.47902777777778	0.799700807988898
2019-12-09	CK	-0.989583333333333	0.588802991529732
2019-12-09	W	2.39743055555556	0.846997194413057
2019-12-10	CK	-1.10625	0.591376745228294
2019-12-10	W	2.31125	0.871133986076869
2019-12-11	CK	-1.26430555555556	0.612653028329365
2019-12-11	W	2.17958333333333	0.885560187623667
2019-12-12	CK	-1.441875	0.643661022292232
2019-12-12	W	1.96472222222222	0.873139510220059
2019-12-13	CK	-1.586875	0.634905193721573
2019-12-13	W	1.75847222222222	0.861716363652774
2019-12-14	CK	-1.69451388888889	0.62972736746617
2019-12-14	W	1.65180555555556	0.843601009222024
2019-12-15	CK	-1.70236111111111	0.61336216849066
2019-12-15	W	1.64715277777778	0.791813350595677
2019-12-16	CK	-1.71111111111111	0.624772430277436
2019-12-16	W	1.60451388888889	0.843271121998875
2019-12-17	CK	-1.74770833333333	0.626245206969945
2019-12-17	W	1.63159722222222	0.870787686305491
2019-12-18	CK	-1.79861111111111	0.620402560603528
2019-12-18	W	1.56027777777778	0.972496043822353
2019-12-19	CK	-2.02611111111111	0.643329787248526
2019-12-19	W	1.51013888888889	1.01045293820922
2019-12-20	CK	-2.3075	0.678600497734251
2019-12-20	W	1.40131944444444	1.02389528075026
2019-12-21	CK	-2.51194444444444	0.667287625846335
2019-12-21	W	1.20986111111111	1.00763032497436
2019-12-22	CK	-2.70743055555556	0.658278823887432
2019-12-22	W	0.983402777777778	0.948512698839517
2019-12-23	CK	-2.78666666666667	0.650297170845324
2019-12-23	W	0.862569444444444	0.851274681416526
2019-12-24	CK	-2.76965277777778	0.648135523836422
2019-12-24	W	0.740833333333333	0.858485567776311
2019-12-25	CK	-2.82777777777778	0.672002247362006
2019-12-25	W	0.629166666666667	0.919641826346931
2019-12-26	CK	-3.06111111111111	0.688875378110468
2019-12-26	W	0.557569444444444	0.97593241478778
2019-12-27	CK	-3.41375	0.7156466433597
2019-12-27	W	0.472847222222222	1.00169057697678
2019-12-28	CK	-3.61881944444444	0.700080790742456
2019-12-28	W	0.375486111111111	0.96379134293304
2019-12-29	CK	-3.69388888888889	0.700611787818632
2019-12-29	W	0.22125	0.958314470080306
2019-12-30	CK	-3.769375	0.690401667763366
2019-12-30	W	0.0735416666666667	0.948213012030743
2019-12-31	CK	-3.86645833333333	0.688799778506144
2019-12-31	W	-0.0240277777777778	0.902937458500931
2020-01-01	CK	-3.81694444444444	0.699945580432026
2020-01-01	W	-0.0893055555555556	0.881751310953974
2020-01-02	CK	-3.82354166666667	0.693975506600611
2020-01-02	W	-0.153263888888889	0.871928192102791
2020-01-03	CK	-3.71458333333333	0.692120428663449
2020-01-03	W	-0.169652777777778	0.827701256446014
2020-01-04	CK	-3.77319444444444	0.682526506917731
2020-01-04	W	-0.272777777777778	0.868931157929635
2020-01-05	CK	-3.69715277777778	0.666090943657455
2020-01-05	W	-0.259583333333333	0.794544504562571
2020-01-06	CK	-3.41694444444444	0.616985588993734
2020-01-06	W	-0.300138888888889	0.805955952186815
2020-01-07	CK	-3.50416666666667	0.618326117936894
2020-01-07	W	-0.372916666666667	0.859108876384856
2020-01-08	CK	-3.83673611111111	0.657756361054251
2020-01-08	W	-0.413125	0.852885958583801
2020-01-09	CK	-3.811875	0.649003311821894
2020-01-09	W	-0.413125	0.799846641629122
2020-01-10	CK	-3.62284722222222	0.606978413864745
2020-01-10	W	-0.443958333333333	0.786220203759425
2020-01-11	CK	-3.78055555555556	0.634619601338803
2020-01-11	W	-0.607569444444444	0.884398087208583
2020-01-12	CK	-4.05277777777778	0.622072732961638
2020-01-12	W	-0.677222222222222	0.865536278063064
2020-01-13	CK	-4.26659722222222	0.622413186454198
2020-01-13	W	-0.758680555555556	0.840812424367074
2020-01-14	CK	-4.32222222222222	0.607467231375136
2020-01-14	W	-0.818194444444444	0.809275215685433
2020-01-15	CK	-4.21861111111111	0.618128938225121
2020-01-15	W	-0.845208333333333	0.753015152211773
2020-01-16	CK	-4.13861111111111	0.587998681139533
2020-01-16	W	-0.883402777777778	0.756363346754408
2020-01-17	CK	-4.29513888888889	0.560471163276907
2020-01-17	W	-0.959097222222222	0.783337865152519
2020-01-18	CK	-4.43527777777778	0.54296770416899
2020-01-18	W	-1.02375	0.791525278947183
2020-01-19	CK	-4.68666666666667	0.584744102843857
2020-01-19	W	-1.14354166666667	0.839361569760531
2020-01-20	CK	-4.93069444444444	0.581141199743532
2020-01-20	W	-1.23097222222222	0.79741003349709
2020-01-21	CK	-5.05034722222222	0.566313018348649
2020-01-21	W	-1.34236111111111	0.777540998895356
2020-01-22	CK	-5.14763888888889	0.548855727008085
2020-01-22	W	-1.46944444444444	0.781726707697713
2020-01-23	CK	-5.25743055555556	0.521694185952001
2020-01-23	W	-1.55416666666667	0.741836294692915
2020-01-24	CK	-5.17222222222222	0.507896706278125
2020-01-24	W	-1.57979166666667	0.693306204037745
2020-01-25	CK	-5.18680555555556	0.495273423281033
2020-01-25	W	-1.69645833333333	0.716927726080239
2020-01-26	CK	-5.30402777777778	0.4817064520504
2020-01-26	W	-1.80951388888889	0.738094948609988
2020-01-27	CK	-5.503125	0.464366856688225
2020-01-27	W	-1.95520833333333	0.771774780326197
2020-01-28	CK	-5.73847222222222	0.462294807820927
2020-01-28	W	-2.10388888888889	0.763299926770458
2020-01-29	CK	-6.00097222222222	0.464364884041764
2020-01-29	W	-2.25979166666667	0.793867705264001
2020-01-30	CK	-6.23270833333333	0.44603565749595
2020-01-30	W	-2.43486111111111	0.801813400232823
2020-01-31	CK	-6.32402777777778	0.421005208091112
2020-01-31	W	-2.54909722222222	0.788863440543421
2020-02-01	CK	-6.14805555555556	0.395670484466561
2020-02-01	W	-2.51520833333333	0.749325489192686
2020-02-02	CK	-6.14506944444444	0.372518847716159
2020-02-02	W	-2.58333333333333	0.767842313404834
2020-02-03	CK	-6.35131944444444	0.379710596111203
2020-02-03	W	-2.75784722222222	0.799374944887155
2020-02-04	CK	-6.45354166666667	0.365720866902098
2020-02-04	W	-2.87770833333333	0.800418982783553
2020-02-05	CK	-6.43354166666667	0.348631121926412
2020-02-05	W	-2.91458333333333	0.789651828814589
2020-02-06	CK	-6.44458333333333	0.333184773963795
2020-02-06	W	-2.98118055555556	0.789714236953655
2020-02-07	CK	-6.46347222222222	0.318877239617562
2020-02-07	W	-3.06326388888889	0.784496764000324
2020-02-08	CK	-6.37645833333333	0.3048892295085
2020-02-08	W	-3.08048611111111	0.779837580756291
2020-02-09	CK	-6.29298611111111	0.289548787380083
2020-02-09	W	-3.07673611111111	0.772099940089133
2020-02-10	CK	-6.22611111111111	0.281480753103879
2020-02-10	W	-3.09131944444444	0.777340490188483
2020-02-11	CK	-6.19701388888889	0.268168400764032
2020-02-11	W	-3.09541666666667	0.776932488027713
2020-02-12	CK	-6.10638888888889	0.258780100626621
2020-02-12	W	-3.02493055555556	0.762803900397103
2020-02-13	CK	-5.85444444444444	0.252200539619019
2020-02-13	W	-2.91715277777778	0.730038484199472
2020-02-14	CK	-5.78722222222222	0.250982936178596
2020-02-14	W	-2.90194444444444	0.749238137764785
2020-02-15	CK	-5.99180555555556	0.253500425720365
2020-02-15	W	-3.08805555555556	0.824076846889192
2020-02-16	CK	-6.30381944444444	0.262948031881628
2020-02-16	W	-3.24819444444444	0.858052989123033
2020-02-17	CK	-6.24826388888889	0.251262962916473
2020-02-17	W	-3.17965277777778	0.843938858395718
2020-02-18	CK	-5.80465277777778	0.246229296518754
2020-02-18	W	-2.87548611111111	0.783937103657556
2020-02-19	CK	-5.6375	0.230586924347991
2020-02-19	W	-2.79125	0.783296497822605
2020-02-20	CK	-5.328125	0.231785912950972
2020-02-20	W	-2.66798611111111	0.745733321010465
2020-02-21	CK	-5.20541666666667	0.214045600762382
2020-02-21	W	-2.55270833333333	0.746321052543832
2020-02-22	CK	-4.99708333333333	0.203689629537999
2020-02-22	W	-2.46263888888889	0.719600351541929
2020-02-23	CK	-4.78743055555556	0.213178056084957
2020-02-23	W	-2.37604166666667	0.693104349635513
2020-02-24	CK	-4.52361111111111	0.216435196016538
2020-02-24	W	-2.19673611111111	0.647740033756613
2020-02-25	CK	-4.26458333333333	0.224991005576896
2020-02-25	W	-2.05006944444444	0.634481213804359
2020-02-26	CK	-3.93777777777778	0.226944179485472
2020-02-26	W	-1.86208333333333	0.566791098679807
2020-02-27	CK	-3.63604166666667	0.274748264117438
2020-02-27	W	-1.77652777777778	0.53839968262217
2020-02-28	CK	-3.48458333333333	0.266266998878645
2020-02-28	W	-1.68201388888889	0.543029236757303
2020-02-29	CK	-3.38090277777778	0.287185864847774
2020-02-29	W	-1.63381944444444	0.542837055422884
2020-03-01	CK	-3.14020833333333	0.303901000958351
2020-03-01	W	-1.58548611111111	0.539806919403431
2020-03-02	CK	-3.03798611111111	0.287771781205398
2020-03-02	W	-1.506875	0.525131804943765
2020-03-03	CK	-3.18166666666667	0.298975597663367
2020-03-03	W	-1.54111111111111	0.576811791949547
2020-03-04	CK	-3.37368055555556	0.31067396326551
2020-03-04	W	-1.60930555555556	0.636090532996946
2020-03-05	CK	-3.38048611111111	0.302048543920537
2020-03-05	W	-1.59680555555556	0.646426427688882
2020-03-06	CK	-3.21152777777778	0.3088991843545
2020-03-06	W	-1.50680555555556	0.622860587947052
2020-03-07	CK	-3.00534722222222	0.295688365138957
2020-03-07	W	-1.37506944444444	0.586993441184457
2020-03-08	CK	-2.85055555555556	0.35643284826388
2020-03-08	W	-1.38284722222222	0.565120341603724
2020-03-09	CK	-2.776875	0.368998029395143
2020-03-09	W	-1.36944444444444	0.595248633523543
2020-03-10	CK	-2.91534722222222	0.33917004642046
2020-03-10	W	-1.38298611111111	0.658767788752344
2020-03-11	CK	-3.12881944444444	0.34267482316749
2020-03-11	W	-1.41055555555556	0.687520593652002
2020-03-12	CK	-3.03645833333333	0.360302451596096
2020-03-12	W	-1.42506944444444	0.674858873454073
2020-03-13	CK	-3.13083333333333	0.353152793754889
2020-03-13	W	-1.40777777777778	0.719668621732319
2020-03-14	CK	-3.08416666666667	0.353838844968427
2020-03-14	W	-1.34777777777778	0.713757293442427
2020-03-15	CK	-2.88479166666667	0.34837765799399
2020-03-15	W	-1.24013888888889	0.666905480455509
2020-03-16	CK	-2.65743055555556	0.365816268838304
2020-03-16	W	-1.11333333333333	0.637446472309353
2020-03-17	CK	-2.52520833333333	0.352114751290845
2020-03-17	W	-1.00277777777778	0.631896042213708
2020-03-18	CK	-2.36340277777778	0.370886809042014
2020-03-18	W	-0.908541666666667	0.609788997875212
2020-03-19	CK	-2.24145833333333	0.39645301292852
2020-03-19	W	-0.772083333333333	0.62578991427999
2020-03-20	CK	-2.12916666666667	0.39220364790896
2020-03-20	W	-0.669027777777778	0.647583335977006
2020-03-21	CK	-1.98694444444444	0.36914244326827
2020-03-21	W	-0.555694444444444	0.694721175981944
2020-03-22	CK	-1.86173611111111	0.368411593358719
2020-03-22	W	-0.354027777777778	0.728365761924356
2020-03-23	CK	-1.78083333333333	0.375175766314272
2020-03-23	W	-0.202638888888889	0.784017018377031
2020-03-24	CK	-1.69256944444444	0.383944297627973
2020-03-24	W	0.0601388888888889	0.829733583588007
2020-03-25	CK	-1.63381944444444	0.387579440719501
2020-03-25	W	0.3075	0.947831857289639
2020-03-26	CK	-1.54548611111111	0.399111435302663
2020-03-26	W	0.574652777777778	1.04770305198226
2020-03-27	CK	-1.52375	0.435889889167984
2020-03-27	W	0.791736111111111	1.23034887386376
2020-03-28	CK	-1.47604166666667	0.437258824434727
2020-03-28	W	1.05430555555556	1.33714550237598
2020-03-29	CK	-1.39291666666667	0.416134653965129
2020-03-29	W	1.37020833333333	1.41118232822117
2020-03-30	CK	-1.36548611111111	0.423915418338447
2020-03-30	W	2.11326388888889	1.39374971439657
2020-03-31	CK	-1.37923611111111	0.456384230155004
2020-03-31	W	2.36284722222222	1.4846944198063
2020-04-01	CK	-1.33409722222222	0.435974995898401
2020-04-01	W	1.84291666666667	1.4129329667158
2020-04-02	CK	-1.32041666666667	0.447578282496137
2020-04-02	W	1.44006944444444	1.42012871555262
2020-04-03	CK	-1.27840277777778	0.432612819847099
2020-04-03	W	1.43347222222222	1.35228680311586
2020-04-04	CK	-1.23736111111111	0.417506392932838
2020-04-04	W	1.49333333333333	1.29421862548248
2020-04-05	CK	-1.20784722222222	0.415836626340556
2020-04-05	W	1.64409722222222	1.32547025070845
2020-04-06	CK	-1.22298611111111	0.436829563279182
2020-04-06	W	1.78333333333333	1.3545374483167
2020-04-07	CK	-1.18548611111111	0.422240778881478
2020-04-07	W	1.83256944444444	1.26288259218637
2020-04-08	CK	-1.17479166666667	0.42698753677579
2020-04-08	W	1.88833333333333	1.23644551500423
2020-04-09	CK	-1.14805555555556	0.418686284361473
2020-04-09	W	1.96555555555556	1.19398231077325
2020-04-10	CK	-1.14090277777778	0.428088185727563
2020-04-10	W	2.04756944444444	1.18102386863745
2020-04-11	CK	-1.13027777777778	0.426605661057488
2020-04-11	W	2.11680555555556	1.1492093005108
2020-04-12	CK	-1.098125	0.416555337533432
2020-04-12	W	2.19979166666667	1.13709038314828
2020-04-13	CK	-1.04361111111111	0.392892103721286
2020-04-13	W	2.30895833333333	1.13507623166796
2020-04-14	CK	-1.01694444444444	0.381449621994264
2020-04-14	W	2.531875	1.17170658032247
2020-04-15	CK	-0.969375	0.357226209787987
2020-04-15	W	2.76236111111111	1.21501123366657
2020-04-16	CK	-0.956319444444444	0.356844822997075
2020-04-16	W	3.06763888888889	1.29776942713848
2020-04-17	CK	-1.01861111111111	0.412392937002972
2020-04-17	W	3.23055555555556	1.36262896252996
2020-04-18	CK	-0.963194444444444	0.389353394642936
2020-04-18	W	3.20986111111111	1.32182068820169
2020-04-19	CK	-0.953819444444444	0.382005328691113
2020-04-19	W	3.27111111111111	1.30992549756405
2020-04-20	CK	-0.947847222222222	0.392611855514823
2020-04-20	W	3.28527777777778	1.29624705756813
2020-04-21	CK	-0.990208333333333	0.432161037803788
2020-04-21	W	3.24680555555556	1.28140693279476
2020-04-22	CK	-0.952986111111111	0.425361239730286
2020-04-22	W	3.02125	1.1722951206804
2020-04-23	CK	-0.939513888888889	0.410095272632682
2020-04-23	W	2.86569444444444	1.11016981047124
2020-04-24	CK	-0.923958333333333	0.409793034110541
2020-04-24	W	2.82284722222222	1.08095834238236
2020-04-25	CK	-0.892986111111111	0.400388682464173
2020-04-25	W	2.81069444444444	1.06095541418962
2020-04-26	CK	-0.833055555555556	0.375629494983778
2020-04-26	W	2.92118055555556	1.06848162000407
2020-04-27	CK	-0.783263888888889	0.365230284129892
2020-04-27	W	3.31152777777778	1.16724568107748
2020-04-28	CK	-0.785833333333333	0.389869577550232
2020-04-28	W	3.71048611111111	1.28698830205901
2020-04-29	CK	-0.718888888888889	0.370353744382326
2020-04-29	W	3.82944444444444	1.34240218757365
2020-04-30	CK	-0.670555555555556	0.364041148187653
2020-04-30	W	3.94291666666667	1.39281513618994
2020-05-01	CK	-0.577430555555556	0.341764302350058
2020-05-01	W	3.97868055555556	1.4327138356064
2020-05-02	CK	-0.453055555555556	0.306094405147953
2020-05-02	W	4.03284722222222	1.50751590600379
2020-05-03	CK	-0.345208333333333	0.262434618241563
2020-05-03	W	4.260625	2.1332276533662
2020-05-04	CK	-0.199861111111111	0.206496330747323
2020-05-04	W	4.51756944444444	2.16598967430202
2020-05-05	CK	0.00645833333333333	0.170485179996703
2020-05-05	W	5.03013888888889	1.48203244313314
2020-05-06	CK	0.178472222222222	0.189984441413075
2020-05-06	W	5.25888888888889	2.12496648522651
2020-05-07	CK	0.374583333333333	0.279978152795808
2020-05-07	W	5.75493055555556	1.47205555151535
2020-05-08	CK	0.0365972222222222	0.34227161911524
2020-05-08	W	5.30513888888889	1.44787996452467
2020-05-09	CK	-0.0634027777777778	0.367421612254178
2020-05-09	W	4.90166666666667	1.36154220433068
2020-05-10	CK	0.115208333333333	0.369932155759633
2020-05-10	W	5.125625	1.20083695747246
2020-05-11	CK	0.242916666666667	0.377470830944878
2020-05-11	W	5.17625	1.18466339290966
2020-05-12	CK	0.476388888888889	0.374666883616135
2020-05-12	W	5.33756944444444	1.11679825231162
2020-05-13	CK	0.759305555555556	0.391379883247962
2020-05-13	W	5.73958333333333	0.949186540239557
2020-05-14	CK	0.828263888888889	0.440127025554177
2020-05-14	W	5.86791666666667	0.816075840735871
2020-05-15	CK	0.744930555555556	0.467724689160215
2020-05-15	W	5.72895833333333	0.693040120796339
2020-05-16	CK	0.669652777777778	0.44026206156138
2020-05-16	W	5.64527777777778	0.555061833928138
2020-05-17	CK	0.922083333333333	0.430528464252784
2020-05-17	W	5.87486111111111	0.45364995287567
2020-05-18	CK	1.38833333333333	0.434741174239849
2020-05-18	W	6.44958333333333	0.270225420243225
2020-05-19	CK	1.76944444444444	0.516941840407266
2020-05-19	W	6.86826388888889	0.129169790653422
2020-05-20	CK	1.78777777777778	0.517237775815888
2020-05-20	W	6.829375	0.046647169019565
2020-05-21	CK	1.965	0.521153150554409
2020-05-21	W	7.09368055555556	0.0708096081817567
2020-05-22	CK	2.37263888888889	0.534260100015035
2020-05-22	W	7.49784722222222	0.0672018531599113
2020-05-23	CK	2.72868055555556	0.559789870822929
2020-05-23	W	7.91291666666667	0.193928028274572
2020-05-24	CK	2.61861111111111	0.599823556081508
2020-05-24	W	7.74430555555556	0.186736959849506
2020-05-25	CK	2.59097222222222	0.589021054283088
2020-05-25	W	7.59076388888889	0.104864440318878
2020-05-26	CK	2.58986111111111	0.611293291776216
2020-05-26	W	7.52194444444444	0.179623626317358
2020-05-27	CK	2.43735294117647	0.643802816219752
2020-05-27	W	7.31308823529412	0.219063603231966
2020-05-28	CK	2.30951388888889	0.638470208967149
2020-05-28	W	7.11895833333333	0.226129741145939
2020-05-29	CK	2.36256944444444	0.644531677110471
2020-05-29	W	7.12534722222222	0.226153348226513
2020-05-30	CK	2.32083333333333	0.616213827348351
2020-05-30	W	7.11395833333333	0.129256121251117
2020-05-31	CK	2.65125	0.580650658948311
2020-05-31	W	7.33902777777778	0.144653857113112
2020-06-01	CK	3.08520833333333	0.569453008048046
2020-06-01	W	7.695	0.172031525656403
2020-06-02	CK	3.371875	0.615420240863447
2020-06-02	W	7.73784722222222	0.254685660922694
2020-06-03	CK	3.33805555555556	0.597656195617819
2020-06-03	W	7.76152777777778	0.1829792799371
2020-06-04	CK	3.618125	0.608202042195799
2020-06-04	W	8.06208333333333	0.16370758936819
2020-06-05	CK	3.96729166666667	0.595083822633286
2020-06-05	W	8.463125	0.155052949021375
2020-06-06	CK	4.37833333333333	0.643763131118199
2020-06-06	W	8.783125	0.141156349262035
2020-06-07	CK	4.361875	0.681530718684806
2020-06-07	W	8.79465277777778	0.211408572976236
2020-06-08	CK	4.24256944444444	0.679498527783942
2020-06-08	W	8.64729166666667	0.296960053030545
2020-06-09	CK	4.45868055555556	0.679593034726659
2020-06-09	W	8.80847222222222	0.36006213875606
2020-06-10	CK	4.92791666666667	0.669779212571176
2020-06-10	W	9.15125	0.444288261526913
2020-06-11	CK	5.12208333333333	0.666725059758826
2020-06-11	W	9.21097222222222	0.477015758677818
2020-06-12	CK	5.54583333333333	0.678271962963255
2020-06-12	W	9.46375	0.462383500244185
2020-06-13	CK	5.99041666666667	0.705691004218509
2020-06-13	W	9.75756944444444	0.471987984439893
2020-06-14	CK	6.17527777777778	0.704151480025051
2020-06-14	W	9.79819444444444	0.456170377251657
2020-06-15	CK	6.34708333333333	0.731211187007985
2020-06-15	W	10.1251388888889	0.488246057785282
2020-06-16	CK	6.42458333333333	0.764147423829416
2020-06-16	W	10.2252777777778	0.560111538623861
2020-06-17	CK	6.30194444444444	0.711259214096058
2020-06-17	W	10.1532638888889	0.458040038711944
2020-06-18	CK	6.47590277777778	0.672930904478527
2020-06-18	W	10.5719444444444	0.383262109467861
2020-06-19	CK	7.04097222222222	0.65408825713786
2020-06-19	W	11.1379166666667	0.397626946755383
2020-06-20	CK	7.71201388888889	0.637891240224308
2020-06-20	W	11.7767361111111	0.468192521186288
2020-06-21	CK	8.04159722222222	0.632865679365734
2020-06-21	W	12.1294444444444	0.616479184029798
2020-06-22	CK	7.92458333333333	0.614109016313605
2020-06-22	W	11.754375	0.576347185360912
2020-06-23	CK	7.95916666666667	0.598464565328287
2020-06-23	W	11.7440277777778	0.470619061565039
2020-06-24	CK	8.13486111111111	0.523554159712716
2020-06-24	W	11.7946527777778	0.48179468674949
2020-06-25	CK	8.39965277777778	0.494607197886464
2020-06-25	W	11.9686111111111	0.510905779649331
2020-06-26	CK	8.60229166666667	0.468640393992895
2020-06-26	W	12.2510416666667	0.403376359813926
2020-06-27	CK	8.94833333333333	0.456691873705016
2020-06-27	W	12.6565972222222	0.365702165736912
2020-06-28	CK	9.12854166666667	0.405076752707842
2020-06-28	W	13.0619444444444	0.234058598795162
2020-06-29	CK	9.45326388888889	0.389743305744833
2020-06-29	W	13.439375	0.217667322214316
2020-06-30	CK	9.70083333333333	0.426049806525783
2020-06-30	W	13.6193055555556	0.286826304765761
2020-07-01	CK	9.48180555555555	0.359770744456221
2020-07-01	W	13.5977777777778	0.197513910578577
2020-07-02	CK	9.67847222222222	0.388399833548151
2020-07-02	W	13.6524305555556	0.193029428275772
2020-07-03	CK	9.759375	0.374756701016698
2020-07-03	W	13.6149305555556	0.149495124527279
2020-07-04	CK	9.52784722222222	0.315351338975745
2020-07-04	W	13.4870138888889	0.129865641869696
2020-07-05	CK	9.78270833333333	0.311186991323794
2020-07-05	W	13.5214583333333	0.0397412072425355
2020-07-06	CK	9.87125	0.294337450806508
2020-07-06	W	13.5191666666667	0.0923996049870167
2020-07-07	CK	9.97013888888889	0.243826730258071
2020-07-07	W	13.6548611111111	0.104544328691739
2020-07-08	CK	10.2675	0.228848540018816
2020-07-08	W	14.0597222222222	0.202305358019086
2020-07-09	CK	10.5933333333333	0.31411088729067
2020-07-09	W	14.3252083333333	0.291760427333272
2020-07-10	CK	10.2029166666667	0.260361768133163
2020-07-10	W	14.1808333333333	0.217308041399023
2020-07-11	CK	10.4196527777778	0.306678733731602
2020-07-11	W	14.2928472222222	0.228858060095708
2020-07-12	CK	10.2288194444444	0.243664787884523
2020-07-12	W	14.2110416666667	0.228489078971769
2020-07-13	CK	10.4913888888889	0.275278053698426
2020-07-13	W	14.304375	0.196734508587621
2020-07-14	CK	10.4980555555556	0.220739678122637
2020-07-14	W	14.2984722222222	0.154815355101537
2020-07-15	CK	10.7806944444444	0.222076015270992
2020-07-15	W	14.4540972222222	0.142550244478144
2020-07-16	CK	10.9024305555556	0.230294587669134
2020-07-16	W	14.5311111111111	0.211963754624839
2020-07-17	CK	10.7994444444444	0.242236923927817
2020-07-17	W	14.4605555555556	0.224461307822373
2020-07-18	CK	10.7749305555556	0.2474677250969
2020-07-18	W	14.4177083333333	0.237708210551074
2020-07-19	CK	10.6834027777778	0.226903296394817
2020-07-19	W	14.3714583333333	0.249439576656035
2020-07-20	CK	10.6465972222222	0.266161194774243
2020-07-20	W	14.3127777777778	0.301537247704676
2020-07-21	CK	10.3961805555556	0.257872477123766
2020-07-21	W	14.2060416666667	0.363780643848892
2020-07-22	CK	10.0927083333333	0.25066785051664
2020-07-22	W	14.0254166666667	0.29559978141685
2020-07-23	CK	10.2754861111111	0.264664359760406
2020-07-23	W	14.2702777777778	0.243323738454763
2020-07-24	CK	10.5381944444444	0.294628853109445
2020-07-24	W	14.3830555555556	0.277935104117965
2020-07-25	CK	10.7107638888889	0.234254130999098
2020-07-25	W	14.4208333333333	0.254659263834847
2020-07-26	CK	10.8590277777778	0.219136774105066
2020-07-26	W	14.409375	0.212677519892627
2020-07-27	CK	10.9071527777778	0.231561690386116
2020-07-27	W	14.4284027777778	0.202407135393467
2020-07-28	CK	10.6821527777778	0.224735134267079
2020-07-28	W	14.3301388888889	0.197620086512407
2020-07-29	CK	10.76875	0.235875507110597
2020-07-29	W	14.4342361111111	0.227522925004583
2020-07-30	CK	10.9660416666667	0.199698876270273
2020-07-30	W	14.7877083333333	0.186855756754466
2020-07-31	CK	11.0970833333333	0.22259818885968
2020-07-31	W	14.9990277777778	0.291422520230644
2020-08-01	CK	10.9794444444444	0.188897638388384
2020-08-01	W	14.8694444444444	0.283772518190248
2020-08-02	CK	11.0014583333333	0.215615251045119
2020-08-02	W	14.9027777777778	0.342347598024909
2020-08-03	CK	10.996875	0.180842183405411
2020-08-03	W	14.8894444444444	0.280600117931421
2020-08-04	CK	11.0754861111111	0.146197136332016
2020-08-04	W	15.0570138888889	0.212118364483759
2020-08-05	CK	11.35875	0.182790519753762
2020-08-05	W	15.2582638888889	0.17789735817808
2020-08-06	CK	11.7647916666667	0.185483611629425
2020-08-06	W	15.4572222222222	0.159266778129366
2020-08-07	CK	11.9064583333333	0.190022570166152
2020-08-07	W	15.6552083333333	0.151806562856693
2020-08-08	CK	11.9146527777778	0.1925435460774
2020-08-08	W	15.6620833333333	0.141238359448194
2020-08-09	CK	11.9428472222222	0.205105099085827
2020-08-09	W	15.6424305555556	0.166387106584582
2020-08-10	CK	11.8805555555556	0.243140961350712
2020-08-10	W	15.5379861111111	0.173944969482302
2020-08-11	CK	11.5559722222222	0.246952590061087
2020-08-11	W	15.3557638888889	0.138975509949924
2020-08-12	CK	11.233125	0.232734566940642
2020-08-12	W	15.2092361111111	0.205626008685657
2020-08-13	CK	11.1872222222222	0.261591930378824
2020-08-13	W	15.2834722222222	0.182419939987503
2020-08-14	CK	11.3904861111111	0.260518989157067
2020-08-14	W	15.325625	0.246131363886859
2020-08-15	CK	11.2044444444444	0.227709400199967
2020-08-15	W	15.1886805555556	0.251271817768424
2020-08-16	CK	11.1498611111111	0.290335554485106
2020-08-16	W	15.0971527777778	0.332579081763674
2020-08-17	CK	10.7080555555556	0.294797230587844
2020-08-17	W	14.5400694444444	0.234427810408288
2020-08-18	CK	10.4129861111111	0.263666799171918
2020-08-18	W	14.2917361111111	0.187937115317572
2020-08-19	CK	10.2954166666667	0.284483292363997
2020-08-19	W	14.1088888888889	0.190733203514787
2020-08-20	CK	10.3793055555556	0.289541281974325
2020-08-20	W	14.2708333333333	0.0942947479401282
2020-08-21	CK	10.7197916666667	0.277581853647779
2020-08-21	W	14.4242361111111	0.188891269157721
2020-08-22	CK	10.8745138888889	0.2560867462987
2020-08-22	W	14.6316666666667	0.221788391147476
2020-08-23	CK	10.8213888888889	0.281809295250123
2020-08-23	W	14.6143055555556	0.294451092313506
2020-08-24	CK	10.6671527777778	0.308466073434088
2020-08-24	W	14.5899305555556	0.373862477194091
2020-08-25	CK	10.3636805555556	0.322493829718344
2020-08-25	W	14.4749305555556	0.281583151931977
2020-08-26	CK	10.3613194444444	0.295609071284995
2020-08-26	W	14.4745138888889	0.158408428664102
2020-08-27	CK	10.4147916666667	0.300143028124951
2020-08-27	W	14.4140972222222	0.216213947638159
2020-08-28	CK	10.4543055555556	0.276268831777578
2020-08-28	W	14.2713194444444	0.236431933582767
2020-08-29	CK	10.5888194444444	0.272653095945239
2020-08-29	W	14.179375	0.309209564515084
2020-08-30	CK	10.2781944444444	0.258610677549165
2020-08-30	W	13.9594444444444	0.287175081663834
2020-08-31	CK	10.2450694444444	0.283707240368245
2020-08-31	W	13.9880555555556	0.321826984637309
2020-09-01	CK	10.3963888888889	0.291850328493455
2020-09-01	W	14.1870833333333	0.352689595568456
2020-09-02	CK	10.2102777777778	0.309991467762453
2020-09-02	W	14.0919444444444	0.395667209724248
2020-09-03	CK	9.97034722222222	0.321327633210128
2020-09-03	W	13.7423611111111	0.417555129831926
2020-09-04	CK	9.69743055555556	0.270395468992163
2020-09-04	W	13.5865277777778	0.391477782046034
2020-09-05	CK	9.68152777777778	0.274968892185792
2020-09-05	W	13.5611805555556	0.364195166375171
2020-09-06	CK	9.85034722222222	0.273154722241195
2020-09-06	W	13.6952083333333	0.39573330950736
2020-09-07	CK	9.87722222222222	0.300495800597442
2020-09-07	W	13.9115277777778	0.211267679791406
2020-09-08	CK	9.99243055555556	0.345442278504326
2020-09-08	W	13.7131944444444	0.382829547973189
2020-09-09	CK	10.0421527777778	0.321563743357595
2020-09-09	W	13.8004861111111	0.438421862114731
2020-09-10	CK	9.95069444444444	0.325808710823666
2020-09-10	W	13.6615972222222	0.477073010901574
2020-09-11	CK	9.86902777777778	0.286047867222084
2020-09-11	W	13.4420138888889	0.510568594252269
2020-09-12	CK	10.0544444444444	0.287648943375651
2020-09-12	W	13.6821527777778	0.592161860847808
2020-09-13	CK	10.0670138888889	0.297218254424667
2020-09-13	W	13.6981944444444	0.643988802053044
2020-09-14	CK	10.0511805555556	0.328429871808599
2020-09-14	W	13.6203472222222	0.650050433971983
2020-09-15	CK	9.69041666666667	0.336174266382526
2020-09-15	W	13.3030555555556	0.679082627576196
2020-09-16	CK	9.21777777777778	0.334067204753997
2020-09-16	W	12.8066666666667	0.631792925704405
2020-09-17	CK	8.99270833333333	0.354944656578373
2020-09-17	W	12.3984722222222	0.655466380098921
2020-09-18	CK	8.64291666666667	0.363438144523975
2020-09-18	W	12.2954861111111	0.541833278612479
2020-09-19	CK	8.49576388888889	0.329133287414035
2020-09-19	W	12.215	0.428753635532843
2020-09-20	CK	8.72340277777778	0.306014931147377
2020-09-20	W	12.4688194444444	0.36016517646987
2020-09-21	CK	8.98368055555556	0.318429126165305
2020-09-21	W	12.6654166666667	0.44979218352931
2020-09-22	CK	8.93125	0.345024767000501
2020-09-22	W	12.7339583333333	0.4355009944356
2020-09-23	CK	8.69708333333333	0.339701319279286
2020-09-23	W	12.5804166666667	0.470554776747032
2020-09-24	CK	8.566875	0.336060871331325
2020-09-24	W	12.4772916666667	0.381326884138903
2020-09-25	CK	8.60083333333333	0.334953372958576
2020-09-25	W	12.6977777777778	0.364694499321896
2020-09-26	CK	8.58409722222222	0.354215540353977
2020-09-26	W	12.6514583333333	0.381764871626602
2020-09-27	CK	8.50020833333333	0.333437004488729
2020-09-27	W	12.6039583333333	0.291488883920856
2020-09-28	CK	8.54008849557522	0.345022333854388
2020-09-28	W	12.5862831858407	0.225971779112277
2020-09-29	CK	8.57604166666667	0.327606087546381
2020-09-29	W	12.5273611111111	0.224719543731809
2020-09-30	CK	8.65138888888889	0.329774211872263
2020-09-30	W	12.4245833333333	0.269903043346773
2020-10-01	CK	8.73736111111111	0.321291971885007
2020-10-01	W	12.5086111111111	0.251440302474229
2020-10-02	CK	8.8175	0.332518681041207
2020-10-02	W	12.4945833333333	0.314169149514412
2020-10-03	CK	8.74222222222222	0.36666085697799
2020-10-03	W	12.4352083333333	0.411611201410683
2020-10-04	CK	8.565	0.360047625342299
2020-10-04	W	12.405625	0.429582713974325
2020-10-05	CK	8.42333333333333	0.361862805482466
2020-10-05	W	12.4422916666667	0.45943479783766
2020-10-06	CK	8.32541666666667	0.39963727616186
2020-10-06	W	12.3265277777778	0.585236094336308
2020-10-07	CK	8.03472222222222	0.419776569719612
2020-10-07	W	11.9461805555556	0.649541026192093
2020-10-08	CK	7.62930555555556	0.393968348947209
2020-10-08	W	11.461875	0.567814851028827
2020-10-09	CK	7.36569444444444	0.386804800227004
2020-10-09	W	11.1086805555556	0.578651708563979
2020-10-10	CK	7.31013888888889	0.392691542380172
2020-10-10	W	11.0892361111111	0.527119429104617
2020-10-11	CK	7.29763888888889	0.400219901215199
2020-10-11	W	11.0895138888889	0.489239614309825
2020-10-12	CK	7.31590277777778	0.405237149967917
2020-10-12	W	11.1785416666667	0.493503841429746
2020-10-13	CK	7.23388888888889	0.436661635536961
2020-10-13	W	11.2622916666667	0.44586513870539
2020-10-14	CK	6.96722222222222	0.459969709992478
2020-10-14	W	10.9086805555556	0.489915501132823
2020-10-15	CK	6.53715277777778	0.453330220396703
2020-10-15	W	10.6550694444444	0.401102327763527
2020-10-16	CK	6.25736111111111	0.484236509057923
2020-10-16	W	10.4759722222222	0.3252735726134
2020-10-17	CK	5.94715277777778	0.507560290724582
2020-10-17	W	10.1468055555556	0.352919400486659
2020-10-18	CK	5.56222222222222	0.507193874436506
2020-10-18	W	9.94263888888889	0.269259756103012
2020-10-19	CK	5.33833333333333	0.522059180092918
2020-10-19	W	9.58541666666667	0.28701776355371
2020-10-20	CK	4.87618055555556	0.510629855169558
2020-10-20	W	9.24513888888889	0.230062491130153
2020-10-21	CK	4.67138888888889	0.528281015030535
2020-10-21	W	8.87319444444444	0.264361978886025
2020-10-22	CK	4.24569444444444	0.521160148235944
2020-10-22	W	8.51895833333333	0.178871487378022
2020-10-23	CK	3.93916666666667	0.524824269332043
2020-10-23	W	8.19583333333333	0.21408763147548
2020-10-24	CK	3.77534722222222	0.492565944612647
2020-10-24	W	8.19138888888889	0.119166075801178
2020-10-25	CK	3.84326388888889	0.485041132703957
2020-10-25	W	8.36993055555556	0.167077932251994
2020-10-26	CK	3.95118055555556	0.487119916775972
2020-10-26	W	8.53861111111111	0.160550029310231
2020-10-27	CK	3.99916666666667	0.519831643523658
2020-10-27	W	8.51201388888889	0.252588812057197
2020-10-28	CK	3.95923611111111	0.522744460798479
2020-10-28	W	8.48368055555556	0.254381640005304
2020-10-29	CK	3.78833333333333	0.564908757888334
2020-10-29	W	8.22354166666667	0.345170994651079
2020-10-30	CK	3.40527777777778	0.549288794474933
2020-10-30	W	7.65645833333333	0.242682798448461
2020-10-31	CK	3.120625	0.533061385816473
2020-10-31	W	7.39645833333333	0.217882572486921
2020-11-01	CK	2.966875	0.565845809541238
2020-11-01	W	7.29083333333333	0.173914926295072
2020-11-02	CK	2.96340277777778	0.58587852575299
2020-11-02	W	7.41277777777778	0.252240218436846
2020-11-03	CK	2.98409722222222	0.566296384175797
2020-11-03	W	7.43548611111111	0.253192765500317
2020-11-04	CK	2.76604166666667	0.545400933992004
2020-11-04	W	7.12715277777778	0.323288673364649
2020-11-05	CK	2.46	0.536886400570225
2020-11-05	W	6.89618055555556	0.301195834039964
2020-11-06	CK	2.26875	0.554142844574507
2020-11-06	W	6.66347222222222	0.414680082035256
2020-11-07	CK	2.07923611111111	0.599643010774755
2020-11-07	W	6.36236111111111	0.407195877226075
2020-11-08	CK	1.88194444444444	0.593150853080421
2020-11-08	W	5.95152777777778	0.340345567185508
2020-11-09	CK	1.69381944444444	0.574644352769168
2020-11-09	W	5.70118055555556	0.337135158204566
2020-11-10	CK	1.551875	0.543938002965965
2020-11-10	W	5.46645833333333	0.31767635564329
2020-11-11	CK	1.45881944444444	0.54311544179661
2020-11-11	W	5.32986111111111	0.310714140150764
2020-11-12	CK	1.33708333333333	0.597005540051842
2020-11-12	W	5.25902777777778	0.339670205765583
2020-11-13	CK	1.26576388888889	0.613997830259809
2020-11-13	W	5.25479166666667	0.345050669413688
2020-11-14	CK	1.19375	0.609110126548018
2020-11-14	W	5.24493055555556	0.371715463608683
2020-11-15	CK	1.13006944444444	0.60245831568285
2020-11-15	W	5.23201388888889	0.384686366148354
2020-11-16	CK	1.04854166666667	0.604288022946483
2020-11-16	W	5.22631944444444	0.357459218848855
2020-11-17	CK	0.953333333333333	0.61605786311203
2020-11-17	W	5.24548611111111	0.346875744377839
2020-11-18	CK	0.861944444444444	0.607750366758222
2020-11-18	W	5.34138888888889	0.346969659302647
2020-11-19	CK	0.765833333333333	0.612626959814632
2020-11-19	W	5.30756944444444	0.365355718980973
2020-11-20	CK	0.739861111111111	0.592655412551391
2020-11-20	W	5.13513888888889	0.269855565826194
2020-11-21	CK	0.629166666666667	0.60590001093765
2020-11-21	W	5.09979166666667	0.284231703109342
2020-11-22	CK	0.551944444444444	0.64517706437241
2020-11-22	W	5.00701388888889	0.261300408466937
2020-11-23	CK	0.525138888888889	0.635491106608436
2020-11-23	W	4.78034722222222	0.277596383734678
2020-11-24	CK	0.546527777777778	0.575739322860243
2020-11-24	W	4.44819444444444	0.283569502748475
2020-11-25	CK	0.523541666666667	0.558935381263991
2020-11-25	W	4.34145833333333	0.283597879544297
2020-11-26	CK	0.438125	0.60096795339792
2020-11-26	W	4.29715277777778	0.329832426871739
2020-11-27	CK	0.378958333333333	0.60609898725335
2020-11-27	W	4.25625	0.380122629546626
2020-11-28	CK	0.296319444444444	0.626794104077319
2020-11-28	W	4.22381944444444	0.415965560192702
2020-11-29	CK	0.22125	0.629177567727593
2020-11-29	W	4.11548611111111	0.452401959116409
2020-11-30	CK	0.143888888888889	0.627671378422344
2020-11-30	W	3.96965277777778	0.440930140138994
2020-12-01	CK	0.0161111111111111	0.627273592486348
2020-12-01	W	3.82680555555556	0.448676735879887
2020-12-02	CK	-0.137708333333333	0.624286180831046
2020-12-02	W	3.66270833333333	0.481674806808879
2020-12-03	CK	-0.238819444444444	0.609415834669067
2020-12-03	W	3.47291666666667	0.477611030177907
2020-12-04	CK	-0.293680555555556	0.589975610550742
2020-12-04	W	3.31541666666667	0.442570997670473
2020-12-05	CK	-0.445763888888889	0.6749459845256
2020-12-05	W	3.25631944444444	0.4599256391036
2020-12-06	CK	-0.478194444444444	0.630216294524248
2020-12-06	W	3.14208333333333	0.488681821596763
2020-12-07	CK	-0.515833333333333	0.620190297016235
2020-12-07	W	3.09368055555556	0.483432255248424
2020-12-08	CK	-0.626180555555556	0.686551302139815
2020-12-08	W	3.01451388888889	0.531887317711906
2020-12-09	CK	-0.67	0.679072860705747
2020-12-09	W	2.946875	0.539265988517139
2020-12-10	CK	-0.732569444444444	0.666595441616251
2020-12-10	W	2.88784722222222	0.523469217760238
2020-12-11	CK	-0.821875	0.665505570063245
2020-12-11	W	2.82159722222222	0.54097229279584
2020-12-12	CK	-0.925069444444444	0.658460332735176
2020-12-12	W	2.73173611111111	0.560180742809568
2020-12-13	CK	-1.03041666666667	0.654115625942249
2020-12-13	W	2.61659722222222	0.540709390026593
2020-12-14	CK	-1.15034722222222	0.657204001348396
2020-12-14	W	2.51402777777778	0.518425981222669
2020-12-15	CK	-1.26305555555556	0.659641160346363
2020-12-15	W	2.383125	0.525541005941671
2020-12-16	CK	-1.32840277777778	0.653012360809368
2020-12-16	W	2.33340277777778	0.498930456816029
2020-12-17	CK	-1.42097222222222	0.679432455859163
2020-12-17	W	2.26222222222222	0.557331388032177
2020-12-18	CK	-1.49743055555556	0.675593596385678
2020-12-18	W	2.22819444444444	0.544177136922956
2020-12-19	CK	-1.62291666666667	0.711128507825193
2020-12-19	W	2.07111111111111	0.608248172295056
2020-12-20	CK	-1.84833333333333	0.748200287521594
2020-12-20	W	1.87291666666667	0.625999091739979
2020-12-21	CK	-2.20305555555556	0.723268037874162
2020-12-21	W	1.63472222222222	0.596315588457157
2020-12-22	CK	-2.50368055555556	0.704282945905977
2020-12-22	W	1.42229166666667	0.553824609577679
2020-12-23	CK	-2.659375	0.713708593936896
2020-12-23	W	1.28069444444444	0.522581106059126
2020-12-24	CK	-2.96597222222222	0.759181592742624
2020-12-24	W	1.05916666666667	0.491890787254293
2020-12-25	CK	-3.44680555555556	0.810061471540038
2020-12-25	W	0.793263888888889	0.473322575061674
2020-12-26	CK	-3.70458333333333	0.823547815035076
2020-12-26	W	0.627430555555556	0.444964563259892
2020-12-27	CK	-3.85895833333333	0.844554769466321
2020-12-27	W	0.511319444444444	0.437763131390258
2020-12-28	CK	-4.04680555555556	0.891042599093557
2020-12-28	W	0.341805555555556	0.459560464873915
2020-12-29	CK	-4.138125	0.902793813236771
2020-12-29	W	0.203888888888889	0.457414741634635
2020-12-30	CK	-4.53444444444444	0.912202215566867
2020-12-30	W	0.0522222222222222	0.448298082989323
2020-12-31	CK	-4.76590277777778	0.906316013442436
2020-12-31	W	-0.118680555555556	0.448384478823756
2021-01-01	CK	-5.06944444444444	0.963709346593887
2021-01-01	W	-0.301319444444444	0.461271274842673
2021-01-02	CK	-5.363125	0.966170798434149
2021-01-02	W	-0.483333333333333	0.468427930658393
2021-01-03	CK	-5.54881944444444	0.929397278452645
2021-01-03	W	-0.627638888888889	0.467387299944526
2021-01-04	CK	-5.69847222222222	0.904445447477728
2021-01-04	W	-0.772638888888889	0.467224278387739
2021-01-05	CK	-5.80291666666667	0.896275961027255
2021-01-05	W	-0.974097222222222	0.462554601186081
2021-01-06	CK	-6.03979166666667	0.907291098538025
2021-01-06	W	-1.19805555555556	0.479249708799045
2021-01-07	CK	-6.3375	0.898378071035012
2021-01-07	W	-1.36055555555556	0.476266672564378
2021-01-08	CK	-6.62229166666667	0.882774303591179
2021-01-08	W	-1.55659722222222	0.518890139699054
2021-01-09	CK	-6.61763888888889	0.831288946282006
2021-01-09	W	-1.64277777777778	0.531298177735557
2021-01-10	CK	-6.47611111111111	0.782109748126637
2021-01-10	W	-1.72194444444444	0.548353090329342
2021-01-11	CK	-6.58895833333333	0.771198516787685
2021-01-11	W	-1.82888888888889	0.566761436012047
2021-01-12	CK	-6.92083333333333	0.755914321193696
2021-01-12	W	-1.9525	0.588218920556791
2021-01-13	CK	-7.08513888888889	0.725756059305601
2021-01-13	W	-2.04694444444444	0.60229948684357
2021-01-14	CK	-6.998125	0.655311714335583
2021-01-14	W	-2.08368055555556	0.602542687722719
2021-01-15	CK	-6.60034722222222	0.603450066836808
2021-01-15	W	-1.97416666666667	0.566205205379858
2021-01-16	CK	-6.50736111111111	0.568355788417792
2021-01-16	W	-2.06631944444444	0.559109293933102
2021-01-17	CK	-7.04958333333333	0.599374505426375
2021-01-17	W	-2.25625	0.564144151771471
2021-01-18	CK	-7.28604166666667	0.598705306441648
2021-01-18	W	-2.40326388888889	0.573741807155003
2021-01-19	CK	-7.38194444444444	0.579743198378888
2021-01-19	W	-2.508125	0.578071731084974
2021-01-20	CK	-7.34763888888889	0.548882836042359
2021-01-20	W	-2.49638888888889	0.561427738149197
2021-01-21	CK	-7.22486111111111	0.519618182298032
2021-01-21	W	-2.46263888888889	0.535787191863366
2021-01-22	CK	-6.96201388888889	0.48635110839369
2021-01-22	W	-2.40111111111111	0.49920921471547
2021-01-23	CK	-6.88666666666667	0.45919848059273
2021-01-23	W	-2.38354166666667	0.465699246383241
2021-01-24	CK	-6.67256944444444	0.411777141492095
2021-01-24	W	-2.31048611111111	0.427009767640316
2021-01-25	CK	-6.60208333333333	0.396835879625511
2021-01-25	W	-2.26006944444444	0.394772037078365
2021-01-26	CK	-6.72333333333333	0.418791534446486
2021-01-26	W	-2.29347222222222	0.377637972092556
2021-01-27	CK	-6.87458333333333	0.425060878673519
2021-01-27	W	-2.43784722222222	0.386151740400613
2021-01-28	CK	-7.32388888888889	0.430000736930684
2021-01-28	W	-2.66159722222222	0.409673938709923
2021-01-29	CK	-7.57666666666667	0.42714340608077
2021-01-29	W	-2.77701388888889	0.403050632954535
2021-01-30	CK	-7.55236111111111	0.394310387059783
2021-01-30	W	-2.77666666666667	0.389825680521304
2021-01-31	CK	-7.61666666666667	0.391964752891127
2021-01-31	W	-2.84034722222222	0.372280909055993
2021-02-01	CK	-7.76923611111111	0.378714175761328
2021-02-01	W	-2.91958333333333	0.358206943211012
2021-02-02	CK	-7.88479166666667	0.379284123603485
2021-02-02	W	-2.96770833333333	0.363858493347314
2021-02-03	CK	-7.86326388888889	0.360683780495606
2021-02-03	W	-2.96527777777778	0.368027436442241
2021-02-04	CK	-7.19090277777778	0.30722012974468
2021-02-04	W	-2.67854166666667	0.335534988705602
2021-02-05	CK	-6.78125	0.298050421740718
2021-02-05	W	-2.49638888888889	0.284016334483124
2021-02-06	CK	-6.79958333333333	0.303287450238797
2021-02-06	W	-2.563125	0.257411778612882
2021-02-07	CK	-6.86104166666667	0.313807573526585
2021-02-07	W	-2.63298611111111	0.245530924021167
2021-02-08	CK	-6.64298611111111	0.296467726105508
2021-02-08	W	-2.56555555555556	0.24397799476536
2021-02-09	CK	-6.46145833333333	0.288128315427306
2021-02-09	W	-2.45020833333333	0.231811644695228
2021-02-10	CK	-6.24958333333333	0.250714128214049
2021-02-10	W	-2.27791666666667	0.206019169721713
2021-02-11	CK	-5.76041666666667	0.249830277715338
2021-02-11	W	-2.06131944444444	0.191394899197324
2021-02-12	CK	-5.40638888888889	0.263575214097169
2021-02-12	W	-1.88916666666667	0.179901636752113
2021-02-13	CK	-4.82729166666667	0.301583951586753
2021-02-13	W	-1.70395833333333	0.169450865502863
2021-02-14	CK	-4.69729166666667	0.290063751562345
2021-02-14	W	-1.64958333333333	0.244617968277657
2021-02-15	CK	-5.00930555555556	0.327265431016545
2021-02-15	W	-1.62270833333333	0.246496686183305
2021-02-16	CK	-5.22409722222222	0.300055808068648
2021-02-16	W	-1.59840277777778	0.2238846713036
2021-02-17	CK	-5.36118055555556	0.303059615173303
2021-02-17	W	-1.62375	0.218786924609933
2021-02-18	CK	-5.455625	0.320008496301204
2021-02-18	W	-1.63375	0.225042963531751
2021-02-19	CK	-5.60819444444444	0.351464982903013
2021-02-19	W	-1.641875	0.207138309437422
2021-02-20	CK	-5.674375	0.330103580931805
2021-02-20	W	-1.63944444444444	0.179905990022857
2021-02-21	CK	-5.41055555555556	0.302348324599062
2021-02-21	W	-1.53979166666667	0.16027976469581
2021-02-22	CK	-4.97555555555556	0.327913576279959
2021-02-22	W	-1.44673611111111	0.169287564382021
2021-02-23	CK	-4.66409722222222	0.307900418909639
2021-02-23	W	-1.31381944444444	0.154068174765478
2021-02-24	CK	-4.11986111111111	0.291447654627261
2021-02-24	W	-1.18145833333333	0.12996237263107
2021-02-25	CK	-3.65159722222222	0.288918838730854
2021-02-25	W	-1.113125	0.150213567693082
2021-02-26	CK	-3.14805555555556	0.30897615634701
2021-02-26	W	-1.03409722222222	0.148688530638686
2021-02-27	CK	-2.90527777777778	0.339406589067427
2021-02-27	W	-0.994930555555556	0.169666960518661
2021-02-28	CK	-2.82194444444444	0.398809070745859
2021-02-28	W	-1.04520833333333	0.24869545559832
2021-03-01	CK	-2.80430555555556	0.342239809965054
2021-03-01	W	-0.921458333333333	0.195601094399147
2021-03-02	CK	-2.90340277777778	0.368505964578301
2021-03-02	W	-0.920763888888889	0.227170643070387
2021-03-03	CK	-2.94673611111111	0.377103014074434
2021-03-03	W	-0.883888888888889	0.223806837789694
2021-03-04	CK	-2.91604166666667	0.346161245932358
2021-03-04	W	-0.841180555555556	0.214689571376476
2021-03-05	CK	-2.86756944444444	0.358547845253424
2021-03-05	W	-0.8425	0.245014184022351
2021-03-06	CK	-2.78472222222222	0.375358274176037
2021-03-06	W	-0.846180555555556	0.277856852713339
2021-03-07	CK	-2.83131944444444	0.424908252676216
2021-03-07	W	-0.818402777777778	0.284815187792494
2021-03-08	CK	-2.87395833333333	0.402455753468267
2021-03-08	W	-0.736388888888889	0.239049198091026
2021-03-09	CK	-2.76909722222222	0.424410419146997
2021-03-09	W	-0.696597222222222	0.235512778438603
2021-03-10	CK	-2.56708333333333	0.436109880442502
2021-03-10	W	-0.644097222222222	0.207079053198952
2021-03-11	CK	-2.36520833333333	0.411940179750689
2021-03-11	W	-0.578680555555556	0.213443824186567
2021-03-12	CK	-2.24180555555556	0.399194881376374
2021-03-12	W	-0.530902777777778	0.186362227316285
2021-03-13	CK	-2.14555555555556	0.392261482045363
2021-03-13	W	-0.533819444444444	0.232541642670762
2021-03-14	CK	-2.04111111111111	0.393521592146561
2021-03-14	W	-0.462083333333333	0.193974174208887
2021-03-15	CK	-1.97909722222222	0.414459382546391
2021-03-15	W	-0.424652777777778	0.202209945014142
2021-03-16	CK	-1.86451388888889	0.410742508459216
2021-03-16	W	-0.395902777777778	0.209479715299644
2021-03-17	CK	-1.76972222222222	0.410004888174401
2021-03-17	W	-0.378263888888889	0.213223007532593
2021-03-18	CK	-1.68791666666667	0.405199545570234
2021-03-18	W	-0.305416666666667	0.183412157897402
2021-03-19	CK	-1.71020833333333	0.44070554725858
2021-03-19	W	-0.304444444444444	0.308659555350262
2021-03-20	CK	-1.68076388888889	0.461136083046722
2021-03-20	W	-0.124375	0.380677996062695
2021-03-21	CK	-1.68763888888889	0.493110190716436
2021-03-21	W	-0.00423611111111111	0.501693797121903
2021-03-22	CK	-1.58548611111111	0.452840153102961
2021-03-22	W	0.281458333333333	0.514624369970376
2021-03-23	CK	-1.50666666666667	0.412713176771549
2021-03-23	W	0.650208333333333	0.560907175873629
2021-03-24	CK	-1.51451388888889	0.458996010572899
2021-03-24	W	0.871527777777778	0.663327491971666
2021-03-25	CK	-1.48284722222222	0.465393484697236
2021-03-25	W	1.25131944444444	0.786401107931279
2021-03-26	CK	-1.45458333333333	0.457725533882399
2021-03-26	W	1.68618055555556	0.947027592282181
2021-03-27	CK	-1.40659722222222	0.451798066857647
2021-03-27	W	2.13631944444444	0.988530550848387
2021-03-28	CK	-1.39006944444444	0.4670539721887
2021-03-28	W	2.31923611111111	1.02287185032793
2021-03-29	CK	-1.33659722222222	0.451952978531753
2021-03-29	W	2.68944444444444	0.992691464406521
2021-03-30	CK	-1.31631944444444	0.460858094576355
2021-03-30	W	2.96201388888889	1.07745636150591
2021-03-31	CK	-1.31833333333333	0.47501335007958
2021-03-31	W	3.15395833333333	1.07532575397322
2021-04-01	CK	-1.32493055555556	0.488849031101603
2021-04-01	W	3.16055555555556	1.0500831862712
2021-04-02	CK	-1.29652777777778	0.484372830685936
2021-04-02	W	3.19173611111111	0.977369577813079
2021-04-03	CK	-1.28743055555556	0.488779663214882
2021-04-03	W	3.19805555555556	0.902166204886723
2021-04-04	CK	-1.21881944444444	0.470392999682639
2021-04-04	W	3.24520833333333	0.790314219188749
2021-04-05	CK	-1.18986111111111	0.450329278480439
2021-04-05	W	3.558125	0.670918234083206
2021-04-06	CK	-1.15972222222222	0.44120666158019
2021-04-06	W	3.60770833333333	0.626123684760594
2021-04-07	CK	-1.08833333333333	0.41007139211344
2021-04-07	W	3.79118055555556	0.49047296781437
2021-04-08	CK	-1.10375	0.445528894340056
2021-04-08	W	4.34444444444444	0.458359050667937
2021-04-09	CK	-1.11375	0.447439293509937
[truncated: 349 more rows]
