# Supplementary material for: Whole-soil warming leads to substantial soil carbon emission in an alpine grassland
Source: Nat Commun. 2024 May 27;15:4489. doi: 10.1038/s41467-024-48736-w (PMC11130387; doi:10.1038/s41467-024-48736-w)
Supplement: Supplementary file 4 — Source data [file 41467_2024_48736_MOESM4_ESM.zip › Figshare数据上传/Fig. S2/Tday_5_meanse.csv]

Day	Type	Mean	se
2018-06-17	CK	13.02640625	0.477803239468925
2018-06-17	W	15.20546875	0.136800022065929
2018-06-18	CK	10.5459027777778	0.609708955571477
2018-06-18	W	13.2615972222222	0.302902046252749
2018-06-19	CK	9.99520833333333	0.499553540330466
2018-06-19	W	13.1736805555556	0.166185453558242
2018-06-20	CK	11.4616666666667	0.228427851586499
2018-06-20	W	14.6755555555556	0.221281539183051
2018-06-21	CK	12.7553472222222	0.575894586947723
2018-06-21	W	16.9134027777778	0.742427896935878
2018-06-22	CK	12.7829166666667	0.491850211035644
2018-06-22	W	16.0876388888889	0.719370637223401
2018-06-23	CK	12.3506944444444	0.318725140459979
2018-06-23	W	15.7101388888889	0.439315784179955
2018-06-24	CK	11.7341666666667	0.328369856465283
2018-06-24	W	15.285	0.169973751526652
2018-06-25	CK	11.9580555555556	0.362273541234336
2018-06-25	W	15.6126388888889	0.332881281502987
2018-06-26	CK	14.82	0.352286558768073
2018-06-26	W	18.6118055555556	0.616310889677196
2018-06-27	CK	16.2676388888889	0.141093894195201
2018-06-27	W	19.9618055555556	0.410690425105427
2018-06-28	CK	16.6468055555556	0.334603867646198
2018-06-28	W	20.3804861111111	0.580275550844639
2018-06-29	CK	15.409375	0.604853031380078
2018-06-29	W	19.1560416666667	0.759558285586535
2018-06-30	CK	14.0019444444444	0.280822230381351
2018-06-30	W	17.4736111111111	0.299864566828808
2018-07-01	CK	12.3476388888889	0.352428325543711
2018-07-01	W	15.9927777777778	0.318236111666755
2018-07-02	CK	11.7767361111111	0.420341790207229
2018-07-02	W	15.4045138888889	0.278622712890747
2018-07-03	CK	10.80625	0.464241352743339
2018-07-03	W	14.5676388888889	0.195002236848041
2018-07-04	CK	12.7504166666667	0.162362594682316
2018-07-04	W	16.3640277777778	0.206124848041967
2018-07-05	CK	14.9196527777778	0.150248799685194
2018-07-05	W	18.4656944444444	0.205358125712541
2018-07-06	CK	14.8539583333333	0.234728746245351
2018-07-06	W	18.361875	0.198387877927324
2018-07-07	CK	13.1236805555556	0.365500465028681
2018-07-07	W	16.7835416666667	0.150029916467022
2018-07-08	CK	12.4736805555556	0.334147485882697
2018-07-08	W	16.1505555555556	0.245277287058829
2018-07-09	CK	12.8893055555556	0.225069085544299
2018-07-09	W	16.4295833333333	0.230309371113742
2018-07-10	CK	11.7761111111111	0.375815692721623
2018-07-10	W	15.5304166666667	0.097479415512652
2018-07-11	CK	11.8388194444444	0.250176542764327
2018-07-11	W	15.4309027777778	0.127167912934002
2018-07-12	CK	13.4014583333333	0.11514932637374
2018-07-12	W	16.9261805555556	0.113241682372452
2018-07-13	CK	14.3657638888889	0.105626076741048
2018-07-13	W	17.8189583333333	0.18207965046059
2018-07-14	CK	13.2145138888889	0.158902694153781
2018-07-14	W	16.8683333333333	0.160041960563305
2018-07-15	CK	14.9860416666667	0.137234456164329
2018-07-15	W	18.3576388888889	0.167863800474496
2018-07-16	CK	14.3535416666667	0.174399320395588
2018-07-16	W	17.8259722222222	0.200208584998027
2018-07-17	CK	14.4029861111111	0.101359994673869
2018-07-17	W	17.7777083333333	0.191883954461151
2018-07-18	CK	13.2467361111111	0.218436927596803
2018-07-18	W	16.8740277777778	0.250307476329422
2018-07-19	CK	14.2594444444444	0.0579691520928232
2018-07-19	W	17.5552083333333	0.197885265946336
2018-07-20	CK	15.5052777777778	0.0905688461262023
2018-07-20	W	18.9188194444444	0.174157656780712
2018-07-21	CK	15.8538194444444	0.0608258017915117
2018-07-21	W	19.2497222222222	0.16551355658433
2018-07-22	CK	14.2030555555556	0.154662506554245
2018-07-22	W	17.63875	0.184777740064597
2018-07-23	CK	13.6298611111111	0.148563429363916
2018-07-23	W	17.10625	0.196773247136915
2018-07-24	CK	13.5854861111111	0.113132239781521
2018-07-24	W	16.858125	0.126706284542
2018-07-25	CK	14.4028472222222	0.103905683864759
2018-07-25	W	17.5221527777778	0.138709968667233
2018-07-26	CK	15.165625	0.127016500385111
2018-07-26	W	18.3383333333333	0.128696108644014
2018-07-27	CK	17.0953472222222	0.244069016401575
2018-07-27	W	20.4100694444444	0.262225350973713
2018-07-28	CK	17.9026388888889	0.185482231425723
2018-07-28	W	21.3823611111111	0.31042045783246
2018-07-29	CK	18.0476056338028	0.107701726640339
2018-07-29	W	21.5087323943662	0.345167970756179
2018-07-30	CK	17.6575	0.159709563058273
2018-07-30	W	20.9398611111111	0.30783245924511
2018-07-31	CK	16.169375	0.217938684142861
2018-07-31	W	19.4109027777778	0.252775541451684
2018-08-01	CK	16.1150694444444	0.139922101630943
2018-08-01	W	19.1286805555556	0.281220865224785
2018-08-02	CK	15.2945138888889	0.0417412238040583
2018-08-02	W	18.0015277777778	0.224659431206573
2018-08-03	CK	15.6565277777778	0.0427808907804152
2018-08-03	W	17.715	0.213214135248154
2018-08-04	CK	15.6724305555556	0.0440712822873772
2018-08-04	W	17.2206944444444	0.160013106951334
2018-08-05	CK	16.7153472222222	0.143334478329365
2018-08-05	W	17.915625	0.220314548483019
2018-08-06	CK	15.5680555555556	0.0949607152189566
2018-08-06	W	16.8110416666667	0.173200789127509
2018-08-07	CK	14.474375	0.059484210262692
2018-08-07	W	15.5529166666667	0.135015369825871
2018-08-08	CK	15.1036111111111	0.0383579347616066
2018-08-08	W	15.9567361111111	0.130698692020632
2018-08-09	CK	14.49171875	0.150355407131822
2018-08-09	W	15.36125	0.0853735371692865
2018-08-10	CK	14.2292307692308	0.145204406016578
2018-08-10	W	14.7307692307692	0.249186249585021
2018-08-14	CK	16.0557575757576	0.232396366672825
2018-08-14	W	16.3221212121212	0.193725991334142
2018-08-15	CK	15.1684027777778	0.045304140175339
2018-08-15	W	16.7867361111111	0.336200452165277
2018-08-16	CK	13.5059722222222	0.192752610810457
2018-08-16	W	16.3175694444444	0.249436358250215
2018-08-17	CK	13.0897222222222	0.129615604606705
2018-08-17	W	16.239375	0.232144896636079
2018-08-18	CK	14.3523611111111	0.113070972976766
2018-08-18	W	17.3376388888889	0.199879426505518
2018-08-19	CK	14.0046527777778	0.130684596193751
2018-08-19	W	16.9576388888889	0.14512423780828
2018-08-20	CK	13.6651388888889	0.0954487763711564
2018-08-20	W	16.7178472222222	0.126662860538043
2018-08-21	CK	13.9018055555556	0.229223213947952
2018-08-21	W	16.7180555555556	0.282454897022652
2018-08-22	CK	12.5386805555556	0.238903923566982
2018-08-22	W	14.4841666666667	0.249562346793312
2018-08-23	CK	12.6344444444444	0.180249284790277
2018-08-23	W	14.2502083333333	0.235856058628117
2018-08-24	CK	11.1674305555556	0.192098160997336
2018-08-24	W	12.7300694444444	0.240352352916708
2018-08-25	CK	13.3330555555556	0.120924489682037
2018-08-25	W	14.5273611111111	0.187105712189872
2018-08-26	CK	13.539375	0.0835734983257001
2018-08-26	W	14.8300694444444	0.153563952078048
2018-08-27	CK	14.4231944444444	0.0230700011918013
2018-08-27	W	15.6463888888889	0.137618230871974
2018-08-28	CK	15.5354861111111	0.0674669925715145
2018-08-28	W	17.9848611111111	0.217204712399334
2018-08-29	CK	15.1630555555556	0.0575247808961403
2018-08-29	W	18.1844444444444	0.197985040120695
2018-08-30	CK	14.4859722222222	0.0888545279317261
2018-08-30	W	17.7263888888889	0.197454258746262
2018-08-31	CK	13.8578472222222	0.121564737683315
2018-08-31	W	17.0297222222222	0.160231990208215
2018-09-01	CK	13.8225694444444	0.119085048154241
2018-09-01	W	16.850625	0.14125627484105
2018-09-02	CK	13.1402777777778	0.175629923145779
2018-09-02	W	16.2869444444444	0.152027332448606
2018-09-03	CK	12.8641666666667	0.171411200825729
2018-09-03	W	15.6799305555556	0.176709705924219
2018-09-04	CK	12.008125	0.155034492814313
2018-09-04	W	15.1349305555556	0.179669944291345
2018-09-05	CK	10.7984027777778	0.222391529832303
2018-09-05	W	13.7664583333333	0.183595370089603
2018-09-06	CK	11.54375	0.16414449009477
2018-09-06	W	14.5563888888889	0.118990420794977
2018-09-07	CK	12.091875	0.209595621078977
2018-09-07	W	15.0225694444444	0.123471976484466
2018-09-08	CK	11.7877777777778	0.244195740640861
2018-09-08	W	14.7488194444444	0.114231060974154
2018-09-09	CK	11.3715972222222	0.218504599224294
2018-09-09	W	14.2788888888889	0.144689999431233
2018-09-10	CK	9.9225	0.266195448304461
2018-09-10	W	13.0258333333333	0.0615545476144143
2018-09-11	CK	10.616875	0.210474579680033
2018-09-11	W	13.5779861111111	0.0454205687671304
2018-09-12	CK	10.2604166666667	0.251828213315804
2018-09-12	W	13.1879166666667	0.0803387006458901
2018-09-13	CK	10.0921527777778	0.239026103196407
2018-09-13	W	13.1624305555556	0.144804151626109
2018-09-14	CK	6.60930555555556	0.420976275133386
2018-09-14	W	9.79430555555555	0.159505096922989
2018-09-15	CK	7.70916666666667	0.225837043626416
2018-09-15	W	10.7076388888889	0.202562161415692
2018-09-16	CK	8.37694444444444	0.220012369032944
2018-09-16	W	11.441875	0.162566393922999
2018-09-17	CK	8.32354166666667	0.27496701099685
2018-09-17	W	11.6727083333333	0.218284825386586
2018-09-18	CK	9.20902777777778	0.209989055966589
2018-09-18	W	12.5481944444444	0.198078804555834
2018-09-19	CK	9.34270833333333	0.202431515427176
2018-09-19	W	12.3665972222222	0.093830595928949
2018-09-20	CK	9.41854166666667	0.217682459033058
2018-09-20	W	12.3732638888889	0.0945560103868417
2018-09-21	CK	7.72944444444444	0.333360528133286
2018-09-21	W	10.6072916666667	0.086532995126688
2018-09-22	CK	6.86993055555556	0.353176592901304
2018-09-22	W	9.76888888888889	0.0870443122775117
2018-09-23	CK	7.91840277777778	0.239322135824705
2018-09-23	W	10.860625	0.104352380745644
2018-09-24	CK	8.56895833333333	0.174095318687517
2018-09-24	W	11.7665972222222	0.162951757591662
2018-09-25	CK	9.23479166666667	0.163283289448641
2018-09-25	W	12.265625	0.0898809940248883
2018-09-26	CK	8.53048611111111	0.259386875161989
2018-09-26	W	11.6098611111111	0.107734020740986
2018-09-27	CK	7.75659722222222	0.34378866268615
2018-09-27	W	10.7554166666667	0.172129404813678
2018-09-28	CK	5.45638888888889	0.440096723583784
2018-09-28	W	8.32729166666667	0.101218195573692
2018-09-29	CK	4.72375	0.439084085071803
2018-09-29	W	7.62625	0.125507558064835
2018-09-30	CK	5.0725	0.342550038462691
2018-09-30	W	8.133125	0.0971991390214495
2018-10-01	CK	3.55597222222222	0.423842152480454
2018-10-01	W	6.64340277777778	0.117224513616225
2018-10-02	CK	5.23513888888889	0.264371312961331
2018-10-02	W	8.26618055555556	0.0827399422021941
2018-10-03	CK	5.24888888888889	0.320688611614465
2018-10-03	W	8.28840277777778	0.0839140333415154
2018-10-04	CK	5.43722222222222	0.285832976915743
2018-10-04	W	8.28763888888889	0.162486705346078
2018-10-05	CK	3.74138888888889	0.441708086624941
2018-10-05	W	6.89118055555556	0.208245377604006
2018-10-06	CK	5.46666666666667	0.268421068833175
2018-10-06	W	8.45833333333333	0.0815163606429356
2018-10-07	CK	4.98284722222222	0.269288424269297
2018-10-07	W	7.96368055555556	0.110468135642875
2018-10-08	CK	3.68152777777778	0.477233887944608
2018-10-08	W	6.55486111111111	0.179643148489594
2018-10-09	CK	1.53569444444444	0.543361070313993
2018-10-09	W	4.22590277777778	0.228867178349894
2018-10-10	CK	1.09430555555556	0.518695036795678
2018-10-10	W	4.11020833333333	0.171552388491594
2018-10-11	CK	2.30659722222222	0.360551238101362
2018-10-11	W	5.27076388888889	0.0990642276781684
2018-10-12	CK	2.23895833333333	0.370939178063599
2018-10-12	W	5.11805555555556	0.149515916891598
2018-10-13	CK	3.28256944444444	0.275652456074665
2018-10-13	W	6.47083333333333	0.208330210962327
2018-10-14	CK	2.78784722222222	0.359751118820952
2018-10-14	W	5.685625	0.166883658355607
2018-10-15	CK	1.65451388888889	0.416837521394006
2018-10-15	W	4.73729166666667	0.164888665184562
2018-10-16	CK	1.80506944444444	0.381614300049854
2018-10-16	W	4.84875	0.133240771907893
2018-10-17	CK	1.49604166666667	0.41068988972063
2018-10-17	W	4.48569444444444	0.094950672056279
2018-10-18	CK	1.58548611111111	0.344551610903732
2018-10-18	W	4.70236111111111	0.204833227465216
2018-10-19	CK	3.06243055555556	0.271765268049856
2018-10-19	W	6.20784722222222	0.168012576228094
2018-10-20	CK	2.90215277777778	0.325812331212918
2018-10-20	W	5.99395833333333	0.17999002981111
2018-10-21	CK	2.68965277777778	0.339082845432474
2018-10-21	W	5.44444444444444	0.144872339012048
2018-10-22	CK	0.963611111111111	0.461704809547373
2018-10-22	W	3.56493055555556	0.189274296393711
2018-10-23	CK	1.07881944444444	0.396578278875331
2018-10-23	W	3.97625	0.176722907021036
2018-10-24	CK	-0.449930555555556	0.580065184343713
2018-10-24	W	2.285625	0.269271210926974
2018-10-25	CK	-0.478888888888889	0.503709784610253
2018-10-25	W	2.17875	0.343822516639055
2018-10-26	CK	-0.961805555555556	0.530113645901719
2018-10-26	W	0.890069444444444	0.486961268816807
2018-10-27	CK	-1.20736111111111	0.536672503376232
2018-10-27	W	0.620763888888889	0.577047685459535
2018-10-28	CK	-1.34381944444444	0.542416922674165
2018-10-28	W	0.413541666666667	0.643288170105197
2018-10-29	CK	-1.57173611111111	0.547836762597596
2018-10-29	W	0.0510416666666667	0.654240534684294
2018-10-30	CK	-1.72034722222222	0.58510217128424
2018-10-30	W	-0.0826388888888889	0.709916265002209
2018-10-31	CK	-1.60243055555556	0.485531036588141
2018-10-31	W	0.02625	0.683230858851609
2018-11-01	CK	-1.24625	0.427084586130916
2018-11-01	W	0.632986111111111	0.754009610323885
2018-11-02	CK	-0.838888888888889	0.341045021505479
2018-11-02	W	1.31680555555556	0.800779595187992
2018-11-03	CK	-0.716180555555556	0.446310345998549
2018-11-03	W	1.66125	0.938056950903913
2018-11-04	CK	-0.731805555555556	0.446652709000585
2018-11-04	W	1.65715277777778	0.973852319102737
2018-11-05	CK	-0.977291666666667	0.543571718576528
2018-11-05	W	1.06944444444444	0.938988164872731
2018-11-06	CK	-1.103125	0.506302576748297
2018-11-06	W	0.825	0.895579544501949
2018-11-07	CK	-1.14576388888889	0.498008233870773
2018-11-07	W	0.836527777777778	0.957844059758387
2018-11-08	CK	-1.90222222222222	0.557641107398814
2018-11-08	W	-0.404027777777778	0.813980984718411
2018-11-09	CK	-1.84965277777778	0.499131341384499
2018-11-09	W	-0.41625	0.752576714584871
2018-11-10	CK	-1.23847222222222	0.500045090539342
2018-11-10	W	0.387291666666667	0.860527323381112
2018-11-11	CK	-2.47069444444444	0.647207883235471
2018-11-11	W	-0.863819444444444	0.961933616875646
2018-11-12	CK	-2.77388888888889	0.582436453652864
2018-11-12	W	-1.17701388888889	0.897278660351103
2018-11-13	CK	-2.61215277777778	0.55626837760294
2018-11-13	W	-1.00756944444444	0.863205835648874
2018-11-14	CK	-1.72958333333333	0.40298891985366
2018-11-14	W	0.12125	0.886105487950473
2018-11-15	CK	-1.27569444444444	0.434645835288882
2018-11-15	W	0.794097222222222	1.08387880356363
2018-11-16	CK	-1.86625	0.634848428102785
2018-11-16	W	0.15625	1.2305113783115
2018-11-17	CK	-2.76736111111111	0.527753787965226
2018-11-17	W	-1.01125	1.25631747343234
2018-11-18	CK	-4.63027777777778	0.810154365319883
2018-11-18	W	-2.76402777777778	1.27033955745155
2018-11-19	CK	-5.46583333333333	0.859807258187085
2018-11-19	W	-3.82013888888889	1.05802431303266
2018-11-20	CK	-5.10868055555556	0.78715690521094
2018-11-20	W	-3.64583333333333	0.840663658896878
2018-11-21	CK	-5.88381944444444	0.8467104971046
2018-11-21	W	-4.64930555555556	0.869288372952519
2018-11-22	CK	-6.29823008849558	1.06346093033706
2018-11-22	W	-5.23380530973451	1.00317380647705
2018-11-23	CK	-4.21555555555556	0.531657914865803
2018-11-23	W	-3.43833333333333	0.564063671755844
2018-11-24	CK	-6.758	1.00130886565757
2018-11-24	W	-5.534	0.801521123309368
2018-11-25	CK	-5.34238095238095	0.533543553169105
2018-11-25	W	-4.38968253968254	0.518072087781639
2018-11-26	CK	-5.31478260869565	0.849327488178916
2018-11-26	W	-4.3054347826087	0.70329310236887
2018-11-27	CK	-5.04098360655738	0.971923203376231
2018-11-27	W	-4.29524590163934	0.759428651299466
2018-11-28	CK	-4.88112244897959	0.769847881167372
2018-11-28	W	-3.94	0.58611943145127
2018-11-29	CK	-3.96269230769231	0.174848962329606
2018-11-29	W	-3.14307692307692	0.314450832102867
2018-11-30	CK	-5.20761904761905	0.791198884820508
2018-11-30	W	-4.43857142857143	0.660155345236071
2018-12-01	CK	-3.536	0.323460093816326
2018-12-01	W	-3.046	0.30546142521056
2018-12-02	CK	-4.80333333333333	0.837732787921264
2018-12-02	W	-4.14666666666667	0.583964873907955
2018-12-03	CK	-6.146	1.09461660033827
2018-12-03	W	-5.395	0.783131915594188
2018-12-04	CK	-6.188	0.543
2018-12-04	W	-5.046	0.747
2018-12-05	CK	-7.97142857142857	1.84179233357075
2018-12-05	W	-6.69714285714286	1.38688789301002
2018-12-06	CK	-10.17	1.75
2018-12-06	W	-8.82	0.82
2018-12-24	CK	-7.64654761904762	0.57342784837802
2018-12-24	W	-6.9802380952381	0.309459324402965
2018-12-25	CK	-8.75798611111111	0.743790850172382
2018-12-25	W	-6.94868055555556	0.400702346003957
2018-12-26	CK	-9.48784722222222	0.81891723191155
2018-12-26	W	-7.15743055555556	0.417082675594527
2018-12-27	CK	-10.3801388888889	0.998432596201096
2018-12-27	W	-7.74006944444444	0.494845847017345
2018-12-28	CK	-8.75513888888889	0.91119344227323
2018-12-28	W	-6.22569444444444	0.459658793297405
2018-12-29	CK	-9.70173611111111	1.01052875689795
2018-12-29	W	-6.73256944444444	0.454890654080182
2018-12-30	CK	-11.1025	1.01023833878349
2018-12-30	W	-8.31013888888889	0.529881881369734
2018-12-31	CK	-10.8263194444444	0.582500328405429
2018-12-31	W	-8.18555555555556	0.499550952951012
2019-01-01	CK	-10.4450694444444	0.960284325615774
2019-01-01	W	-7.45027777777778	0.476965853283574
2019-01-02	CK	-10.4738888888889	0.860827401663172
2019-01-02	W	-7.47652777777778	0.435162083866813
2019-01-03	CK	-10.5854166666667	0.899125998883945
2019-01-03	W	-7.49854166666667	0.411187036844236
2019-01-04	CK	-11.1470138888889	0.910109753513467
2019-01-04	W	-7.98951388888889	0.478510211373383
2019-01-05	CK	-10.3002777777778	0.845440995913501
2019-01-05	W	-7.03145833333333	0.364201766819894
2019-01-06	CK	-10.1984027777778	0.842100221805466
2019-01-06	W	-6.93638888888889	0.368658436153004
2019-01-07	CK	-9.12666666666667	0.821892503889224
2019-01-07	W	-5.98722222222222	0.379604036301362
2019-01-08	CK	-10.5945833333333	0.929621694629178
2019-01-08	W	-7.38506944444444	0.462917989713748
2019-01-09	CK	-11.3561805555556	0.629292637772748
2019-01-09	W	-8.22958333333333	0.433815485465894
2019-01-10	CK	-11.2035416666667	0.892180113192198
2019-01-10	W	-7.77729166666667	0.387425135032708
2019-01-11	CK	-11.483125	0.449153423083297
2019-01-11	W	-8.36791666666667	0.430494166000375
2019-01-12	CK	-11.2917361111111	0.488585833404477
2019-01-12	W	-8.10895833333333	0.451091615408375
2019-01-13	CK	-10.5904861111111	0.773666667983461
2019-01-13	W	-7.05194444444444	0.358972128921183
2019-01-14	CK	-10.9016666666667	0.769967669771119
2019-01-14	W	-7.48611111111111	0.395068362488794
2019-01-15	CK	-9.89902777777778	0.75781797360248
2019-01-15	W	-6.43451388888889	0.301398047335887
2019-01-16	CK	-12.043125	0.636574584442323
2019-01-16	W	-8.67743055555555	0.404323425569771
2019-01-17	CK	-11.3972222222222	0.335364113236184
2019-01-17	W	-8.17805555555556	0.345255101875197
2019-01-18	CK	-10.8613888888889	0.762567276871622
2019-01-18	W	-7.49576388888889	0.399269137202974
2019-01-19	CK	-10.8666666666667	0.670579954266079
2019-01-19	W	-7.38270833333333	0.295396658097539
2019-01-20	CK	-9.11145833333333	0.574152659720894
2019-01-20	W	-5.73027777777778	0.303269267724479
2019-01-21	CK	-11.8940277777778	0.978007158134523
2019-01-21	W	-8.27784722222222	0.392938358123698
2019-01-22	CK	-12.7911805555556	0.706807701264411
2019-01-22	W	-9.41333333333333	0.373831367184695
2019-01-23	CK	-12.360625	0.493086132533072
2019-01-23	W	-8.96888888888889	0.344156011394186
2019-01-24	CK	-10.6770833333333	0.548621368263671
2019-01-24	W	-7.10708333333333	0.229092063781066
2019-01-25	CK	-9.71770833333333	0.539783487845491
2019-01-25	W	-6.18604166666667	0.17450214055494
2019-01-26	CK	-10.3923611111111	0.634455424580769
2019-01-26	W	-6.85020833333333	0.234272299172277
2019-01-27	CK	-8.96993055555556	0.493402681666527
2019-01-27	W	-5.66618055555556	0.21966600267122
2019-01-28	CK	-9.74	0.586848855633854
2019-01-28	W	-6.37215277777778	0.254009991073264
2019-01-29	CK	-9.33423611111111	0.549292556882536
2019-01-29	W	-6.03145833333333	0.217936474796032
2019-01-30	CK	-8.94347222222222	0.524708687687558
2019-01-30	W	-5.75638888888889	0.216643190798468
2019-01-31	CK	-10.0293055555556	0.723025078204112
2019-01-31	W	-6.75722222222222	0.226118694917295
2019-02-01	CK	-10.4673611111111	0.676358873092818
2019-02-01	W	-7.04298611111111	0.211890410673879
2019-02-02	CK	-8.17069444444444	0.447790668625583
2019-02-02	W	-4.98430555555556	0.187589834821377
2019-02-03	CK	-8.38826388888889	0.656346621096031
2019-02-03	W	-5.13638888888889	0.230587730630859
2019-02-04	CK	-10.3007638888889	0.695185810578774
2019-02-04	W	-6.92972222222222	0.252550609219886
2019-02-05	CK	-8.59104166666667	0.487764977889267
2019-02-05	W	-5.38076388888889	0.194899371456278
2019-02-06	CK	-7.36659722222222	0.447914633012
2019-02-06	W	-4.20888888888889	0.185830143515363
2019-02-07	CK	-6.39791666666667	0.430988401913639
2019-02-07	W	-3.46805555555556	0.196693451089796
2019-02-08	CK	-5.76305555555556	0.467068049833377
2019-02-08	W	-3.11284722222222	0.224289763375966
2019-02-09	CK	-6.13729166666667	0.600263464247372
2019-02-09	W	-3.51694444444444	0.295637912817543
2019-02-10	CK	-6.54944444444444	0.595133678506947
2019-02-10	W	-3.65180555555556	0.244964155434537
2019-02-11	CK	-7.40993055555556	0.556743002800117
2019-02-11	W	-4.175	0.226426747324461
2019-02-12	CK	-7.23458333333333	0.5611030803759
2019-02-12	W	-3.92875	0.197396226006564
2019-02-13	CK	-6.06576388888889	0.506519760736115
2019-02-13	W	-3.06763888888889	0.239734809158349
2019-02-14	CK	-6.20104166666667	0.506572036680704
2019-02-14	W	-3.18986111111111	0.236847108902759
2019-02-15	CK	-7.08076388888889	0.653594458103479
2019-02-15	W	-3.87298611111111	0.230874958293503
2019-02-16	CK	-6.826875	0.647890428698792
2019-02-16	W	-3.80125	0.300070766814985
2019-02-17	CK	-4.91611111111111	0.548777659098981
2019-02-17	W	-2.05402777777778	0.342799232874411
2019-02-18	CK	-5.8425	0.662777890559504
2019-02-18	W	-3.26458333333333	0.35827449474764
2019-02-19	CK	-7.41104166666667	0.740484865225518
2019-02-19	W	-4.42097222222222	0.305852646992458
2019-02-20	CK	-5.95756944444444	0.529557616876135
2019-02-20	W	-3.11854166666667	0.2327235766944
2019-02-21	CK	-3.954375	0.524214284408436
2019-02-21	W	-1.71444444444444	0.229736203710332
2019-02-22	CK	-5.773125	0.671797462089645
2019-02-22	W	-3.07493055555556	0.259525266044133
2019-02-23	CK	-3.799375	0.411510812186031
2019-02-23	W	-1.60125	0.198978386728951
2019-02-24	CK	-3.25715277777778	0.548972914569626
2019-02-24	W	-1.44916666666667	0.247309865667821
2019-02-25	CK	-3.84722222222222	0.569691484900897
2019-02-25	W	-1.89173611111111	0.233591673668119
2019-02-26	CK	-3.69784722222222	0.597199050072641
2019-02-26	W	-1.72222222222222	0.253359346696317
2019-02-27	CK	-3.92215277777778	0.55686474747202
2019-02-27	W	-1.79097222222222	0.217421621598931
2019-02-28	CK	-2.67319444444444	0.600339066343905
2019-02-28	W	-1.17611111111111	0.251887229545642
2019-03-01	CK	-3.06131944444444	0.506017387351386
2019-03-01	W	-1.30819444444444	0.207217037290225
2019-03-02	CK	-2.93868055555556	0.60066795888343
2019-03-02	W	-1.15506944444444	0.23298439483002
2019-03-03	CK	-4.35243055555556	0.647462546720056
2019-03-03	W	-1.79534722222222	0.179097140319586
2019-03-04	CK	-3.719375	0.588860214633585
2019-03-04	W	-1.41493055555556	0.190844309013714
2019-03-05	CK	-2.61576388888889	0.519297060176833
2019-03-05	W	-0.83375	0.185876300792341
2019-03-06	CK	-2.40777777777778	0.444349038854866
2019-03-06	W	-0.614930555555556	0.137079916109866
2019-03-07	CK	-1.72847222222222	0.443271464194355
2019-03-07	W	-0.0172222222222222	0.205242211631316
2019-03-08	CK	-1.56979166666667	0.601356305517536
2019-03-08	W	0.102777777777778	0.333995549284526
2019-03-09	CK	-2.87194444444444	0.765147210860782
2019-03-09	W	-0.530972222222222	0.234220397182869
2019-03-10	CK	-3.91791666666667	0.76967267212484
2019-03-10	W	-1.05576388888889	0.309513834355441
2019-03-11	CK	-4.61868055555556	0.813043893663043
2019-03-11	W	-1.35409722222222	0.273022524433826
2019-03-12	CK	-4.75034722222222	0.641329519120545
2019-03-12	W	-1.4575	0.213095631922065
2019-03-13	CK	-3.024375	0.701421709502086
2019-03-13	W	-0.856041666666667	0.216644102307276
2019-03-14	CK	-1.97555555555556	0.656325972050152
2019-03-14	W	0.166319444444444	0.342490437527026
2019-03-15	CK	-2.54333333333333	0.499795786305222
2019-03-15	W	0.636319444444444	0.410273839453901
2019-03-16	CK	-1.67569444444444	0.616229168776391
2019-03-16	W	0.889027777777778	0.406839836106644
2019-03-17	CK	-1.03777777777778	0.46367717135727
2019-03-17	W	1.67173611111111	0.496905551360838
2019-03-18	CK	-1.70541666666667	0.577052361321088
2019-03-18	W	1.46826388888889	0.184126427961239
2019-03-19	CK	-0.960972222222222	0.424021604364165
2019-03-19	W	2.35118055555556	0.167562554059345
2019-03-20	CK	-1.265	0.574943213205423
2019-03-20	W	1.334375	0.183005759627509
2019-03-21	CK	-1.43395833333333	0.580854133152316
2019-03-21	W	1.93354166666667	0.174290912122839
2019-03-22	CK	-1.13166666666667	0.569550359250141
2019-03-22	W	1.54444444444444	0.188252076163874
2019-03-23	CK	-1.51125	0.607030135210246
2019-03-23	W	1.57798611111111	0.160361037269484
2019-03-24	CK	-1.35930555555556	0.550780242808378
2019-03-24	W	1.97034722222222	0.118169077958511
2019-03-25	CK	-1.32451388888889	0.50321344962244
2019-03-25	W	2.33104166666667	0.119296471700568
2019-03-26	CK	-0.850763888888889	0.413155424720586
2019-03-26	W	2.80375	0.151970257779653
2019-03-27	CK	-0.848472222222222	0.481068610576244
2019-03-27	W	2.26576388888889	0.129953712079136
2019-03-28	CK	-1.18055555555556	0.501697684114148
2019-03-28	W	1.760625	0.114299073521122
2019-03-29	CK	-1.30368055555556	0.500688514803301
2019-03-29	W	1.65861111111111	0.0965853244688117
2019-03-30	CK	-1.26722222222222	0.467992405942143
2019-03-30	W	1.96583333333333	0.134448968106551
2019-03-31	CK	-0.340763888888889	0.248316788912081
2019-03-31	W	3.84909722222222	0.11599710857609
2019-04-01	CK	-0.316319444444444	0.303639236237972
2019-04-01	W	3.65854166666667	0.112982455917423
2019-04-02	CK	0.137777777777778	0.259824110566577
2019-04-02	W	4.38097222222222	0.0998137351078398
2019-04-03	CK	-0.250625	0.381146589200704
2019-04-03	W	3.728125	0.131937802510092
2019-04-04	CK	-0.493472222222222	0.425531585493415
2019-04-04	W	2.83138888888889	0.114642389295242
2019-04-05	CK	0.251944444444444	0.253144253470309
2019-04-05	W	4.18729166666667	0.114509517820244
2019-04-06	CK	0.546736111111111	0.215708872427707
2019-04-06	W	4.83618055555556	0.103054800488742
2019-04-07	CK	0.0231944444444445	0.328853625296269
2019-04-07	W	3.76597222222222	0.0876425544324632
2019-04-08	CK	-0.671805555555556	0.502834021894202
2019-04-08	W	2.33611111111111	0.149320069210063
2019-04-09	CK	-0.433819444444444	0.422380773805428
2019-04-09	W	2.52194444444444	0.113442285674171
2019-04-10	CK	0.0671527777777778	0.291817618289906
2019-04-10	W	3.22819444444444	0.0701733677172461
2019-04-11	CK	1.13590277777778	0.148389855901577
2019-04-11	W	4.92402777777778	0.139470738328017
2019-04-12	CK	1.68479166666667	0.202131862053657
2019-04-12	W	6.19368055555556	0.0874627115946898
2019-04-13	CK	0.293125	0.349779592610312
2019-04-13	W	4.20354166666667	0.181529088379751
2019-04-14	CK	-0.896923076923077	0.624055736397141
2019-04-14	W	1.78384615384615	0.352955191014249
2019-04-20	CK	4.68317073170732	0.235460415310657
2019-04-20	W	7.37	0.222539588570355
2019-04-21	CK	4.36131944444444	0.0415970036378199
2019-04-21	W	7.62777777777778	0.0922994972319365
2019-04-22	CK	3.98861111111111	0.0587372821910178
2019-04-22	W	7.34826388888889	0.072420025906038
2019-04-23	CK	4.10006944444444	0.0651389906863692
2019-04-23	W	7.46555555555556	0.134043419855791
2019-04-24	CK	5.02847222222222	0.0414645270359475
2019-04-24	W	8.25777777777778	0.151091813660826
2019-04-25	CK	5.530625	0.0924173218153813
2019-04-25	W	8.46027777777778	0.181467768582834
2019-04-26	CK	5.76993055555556	0.10054589537571
2019-04-26	W	8.63097222222222	0.0833907282095062
2019-04-27	CK	6.08131944444444	0.0823610153516947
2019-04-27	W	9.19125	0.171152217564156
2019-04-28	CK	4.76131944444444	0.242692369817242
2019-04-28	W	7.70145833333333	0.0652623564267895
2019-04-29	CK	1.48486111111111	0.450061379822217
2019-04-29	W	4.00145833333333	0.176916829798977
2019-04-30	CK	-0.608085106382979	0.647254228746674
2019-04-30	W	1.47255319148936	0.313642706289163
2019-05-01	CK	5.15545454545455	0.578161032121122
2019-05-01	W	7.44954545454545	0.456843527866126
2019-05-02	CK	5.68604166666667	0.148399094825961
2019-05-02	W	8.13916666666667	0.131386767671879
2019-05-03	CK	5.46506944444444	0.23736525325932
2019-05-03	W	7.57791666666667	0.148295215202041
2019-05-04	CK	2.08181818181818	0.791312530139051
2019-05-04	W	3.94969696969697	0.480294862993364
2019-05-06	CK	6.18169230769231	0.244921944455248
2019-05-06	W	8.07876923076923	0.0498220254597031
2019-05-09	CK	6.42814285714286	0.118551122400629
2019-05-09	W	8.34714285714286	0.200253844010087
2019-05-10	CK	3.40166666666667	0.369983045265698
2019-05-10	W	5.81715277777778	0.105067030920115
2019-05-11	CK	3.06715277777778	0.3071673848579
2019-05-11	W	5.76638888888889	0.2074497291942
2019-05-12	CK	4.28875	0.205261099235366
2019-05-12	W	7.10215277777778	0.204492732931966
2019-05-13	CK	6.12076388888889	0.139342347136483
2019-05-13	W	9.07493055555556	0.198929731397027
2019-05-14	CK	6.54847222222222	0.258908579860795
2019-05-14	W	9.44173611111111	0.165719373396349
2019-05-15	CK	6.69180555555556	0.198116150635719
2019-05-15	W	9.67979166666667	0.231213850785115
2019-05-16	CK	7.55215277777778	0.227471151972961
2019-05-16	W	10.5475694444444	0.243634961583283
2019-05-17	CK	6.71194444444444	0.264611319809773
2019-05-17	W	9.74479166666667	0.232428202344537
2019-05-18	CK	7.05166666666667	0.258846287288169
2019-05-18	W	9.90534722222222	0.187937049308531
2019-05-19	CK	6.63631944444444	0.282834585618492
2019-05-19	W	9.52465277777778	0.19038296400724
2019-05-20	CK	7.34527777777778	0.304508368883148
2019-05-20	W	10.2049305555556	0.214260031482816
2019-05-21	CK	9.11798611111111	0.171806468695645
2019-05-21	W	11.9320833333333	0.122611655906209
2019-05-22	CK	8.48923611111111	0.265770305474163
2019-05-22	W	11.2238888888889	0.188605049912751
2019-05-23	CK	7.41923611111111	0.394843277733933
2019-05-23	W	9.92465277777778	0.116433945078671
2019-05-24	CK	8.449375	0.218924082655453
2019-05-24	W	10.9920138888889	0.145044083425803
2019-05-25	CK	7.09666666666667	0.41396443341374
2019-05-25	W	9.61666666666667	0.166127139305428
2019-05-26	CK	4.88631944444444	0.554891235116653
2019-05-26	W	7.49965277777778	0.266696958540343
2019-05-27	CK	5.88173611111111	0.400127404036718
2019-05-27	W	8.43875	0.317848159121528
2019-05-28	CK	7.93111111111111	0.253211089763333
2019-05-28	W	10.4741666666667	0.177987599917817
2019-05-29	CK	7.14833333333333	0.409192323862688
2019-05-29	W	9.54194444444444	0.149144245601409
2019-05-30	CK	8.16347222222222	0.277151559031768
2019-05-30	W	10.685	0.144554963436701
2019-05-31	CK	7.94756944444444	0.401292242746131
2019-05-31	W	10.1510416666667	0.0907975267267588
2019-06-01	CK	6.37090277777778	0.478248439594865
2019-06-01	W	8.72979166666667	0.144500264654912
2019-06-02	CK	8.83277777777778	0.271111648457127
2019-06-02	W	11.2557638888889	0.154653989685647
2019-06-03	CK	8.991875	0.379999047125931
2019-06-03	W	11.3094444444444	0.146448968886365
2019-06-04	CK	8.29166666666667	0.413790712565882
2019-06-04	W	10.7398611111111	0.215916151394171
2019-06-05	CK	8.90604166666667	0.360804718886878
2019-06-05	W	11.3808333333333	0.220408988772085
2019-06-06	CK	7.99701388888889	0.435228922559878
2019-06-06	W	10.4477083333333	0.213543817739843
2019-06-07	CK	10.8854861111111	0.201156252327481
2019-06-07	W	13.1238888888889	0.0691117282779453
2019-06-08	CK	10.8857638888889	0.316900632252594
2019-06-08	W	13.1952083333333	0.11516178127298
2019-06-09	CK	9.68194444444444	0.43359162472137
2019-06-09	W	12.1082638888889	0.267049034736032
2019-06-10	CK	9.83159722222222	0.381061328585388
2019-06-10	W	12.3107638888889	0.222220788795652
2019-06-11	CK	10.5317361111111	0.387040169015881
2019-06-11	W	13.0495833333333	0.274451910052658
2019-06-12	CK	11.2258333333333	0.3245639708206
2019-06-12	W	13.6557638888889	0.116877985890728
2019-06-13	CK	13.58	0.260030977312329
2019-06-13	W	16.17	0.282431591976841
2019-06-14	CK	10.9321527777778	0.496813170195239
2019-06-14	W	13.1097222222222	0.209242489623247
2019-06-15	CK	10.7004166666667	0.463823472023647
2019-06-15	W	13.10625	0.221446632829417
2019-06-16	CK	9.64284722222222	0.475760255821989
2019-06-16	W	12.0839583333333	0.157755245376811
2019-06-17	CK	10.2993055555556	0.430292927854472
2019-06-17	W	12.8254166666667	0.215939284538418
2019-06-18	CK	9.45694444444444	0.495571198393153
2019-06-18	W	12.0227777777778	0.282961948667391
2019-06-19	CK	11.0971527777778	0.345273365308431
2019-06-19	W	13.7034722222222	0.253217259040234
2019-06-20	CK	12.8386805555556	0.343376097271778
2019-06-20	W	15.4255555555556	0.345229551817031
2019-06-21	CK	14.1306944444444	0.296719956942342
2019-06-21	W	16.515625	0.159409950375773
2019-06-22	CK	14.8146527777778	0.445181090277962
2019-06-22	W	17.1207638888889	0.275354276041076
2019-06-23	CK	12.5202083333333	0.440622167466562
2019-06-23	W	14.4434027777778	0.157807149287423
2019-06-24	CK	13.5774305555556	0.352826042124384
2019-06-24	W	15.92125	0.222010953491337
2019-06-25	CK	13.7319444444444	0.47437873135769
2019-06-25	W	16.1261805555556	0.247299898350142
2019-06-26	CK	11.72125	0.493468514302349
2019-06-26	W	13.8249305555556	0.141638481488953
2019-06-27	CK	9.82493055555556	0.629101551705077
2019-06-27	W	11.9813888888889	0.0853574978322455
2019-06-28	CK	10.2554861111111	0.445528763884875
2019-06-28	W	12.5845138888889	0.238030120903369
2019-06-29	CK	10.0493055555556	0.481988636014788
2019-06-29	W	12.6306944444444	0.276567834158122
2019-06-30	CK	11.9736805555556	0.295146218590901
2019-06-30	W	14.5705555555556	0.20151800162117
2019-07-01	CK	13.4369444444444	0.357737950788537
2019-07-01	W	15.9555555555556	0.220381122933481
2019-07-02	CK	13.1865277777778	0.32944009254921
2019-07-02	W	15.5840972222222	0.122904935096145
2019-07-03	CK	13.6345138888889	0.297417176531649
2019-07-03	W	16.2025694444444	0.0917150107507844
2019-07-04	CK	12.7763194444444	0.297512852375016
2019-07-04	W	15.2538194444444	0.0996077068316299
2019-07-05	CK	14.1397916666667	0.269922689269033
2019-07-05	W	16.5091666666667	0.212408214743579
2019-07-06	CK	14.3594444444444	0.354419812965725
2019-07-06	W	16.7720833333333	0.323628504663901
2019-07-07	CK	11.4974305555556	0.52918355009687
2019-07-07	W	13.9397916666667	0.377043163508207
2019-07-08	CK	10.2722222222222	0.464808753805059
2019-07-08	W	12.6361111111111	0.229497627482915
2019-07-09	CK	11.440625	0.448874456875171
2019-07-09	W	13.7795138888889	0.21009807613076
2019-07-10	CK	13.0300694444444	0.273206476295932
2019-07-10	W	15.4170138888889	0.126189276815826
2019-07-11	CK	11.5913194444444	0.455896865860197
2019-07-11	W	13.9947916666667	0.109031284499957
2019-07-12	CK	12.5908333333333	0.322575868676809
2019-07-12	W	15.04875	0.223100766929879
2019-07-13	CK	12.9936805555556	0.359761918770816
2019-07-13	W	15.246875	0.293626709553814
2019-07-14	CK	13.1949305555556	0.392967507453304
2019-07-14	W	15.1993055555556	0.361621539296619
2019-07-15	CK	13.0695833333333	0.319468814489098
2019-07-15	W	15.3259722222222	0.373496597759994
2019-07-16	CK	12.7636805555556	0.321430013703341
2019-07-16	W	14.9947916666667	0.346618172929906
2019-07-17	CK	13.7925	0.242907263790286
2019-07-17	W	16.1482638888889	0.308869370520532
2019-07-18	CK	12.6127083333333	0.301960410780917
2019-07-18	W	15.1829166666667	0.382605920656379
2019-07-19	CK	13.1644444444444	0.250840646330427
2019-07-19	W	15.4925694444444	0.162431141928066
2019-07-20	CK	13.2509722222222	0.2245923668972
2019-07-20	W	15.4865972222222	0.165499873572424
2019-07-21	CK	12.6397916666667	0.289274045152317
2019-07-21	W	15.0538194444444	0.27578127204065
2019-07-22	CK	12.3433333333333	0.259829474375182
2019-07-22	W	14.8039583333333	0.221952665605789
2019-07-23	CK	13.1189583333333	0.34514008239044
2019-07-23	W	15.5377777777778	0.391552150216772
2019-07-24	CK	13.7767361111111	0.235131261019656
2019-07-24	W	16.0654166666667	0.23980114960273
2019-07-25	CK	13.5890277777778	0.239950237374117
2019-07-25	W	15.9447222222222	0.227442363234269
2019-07-26	CK	13.5058333333333	0.259041975604775
2019-07-26	W	15.905625	0.206292088119004
2019-07-27	CK	14.4768055555556	0.287501888993112
2019-07-27	W	16.7697916666667	0.238657561835928
2019-07-28	CK	12.7371527777778	0.319483460529981
2019-07-28	W	15.3432638888889	0.114543990510022
2019-07-29	CK	13.9773611111111	0.293948638895275
2019-07-29	W	16.6036805555556	0.271324147204454
2019-07-30	CK	14.7309722222222	0.203659065632115
2019-07-30	W	17.4090277777778	0.267872347279839
2019-07-31	CK	13.9245833333333	0.282992634233781
2019-07-31	W	16.7242361111111	0.214243075138929
2019-08-01	CK	12.9848611111111	0.302274909153785
2019-08-01	W	15.9510416666667	0.289805093169097
2019-08-02	CK	13.1747916666667	0.220060891324197
2019-08-02	W	16.2265972222222	0.33591815728121
2019-08-03	CK	11.9973611111111	0.336829534512958
2019-08-03	W	15.1684027777778	0.364007803423793
2019-08-04	CK	13.1165972222222	0.222727690284389
2019-08-04	W	16.1468055555556	0.295677164627539
2019-08-05	CK	12.4957638888889	0.268172440213996
2019-08-05	W	15.4375	0.262982101559772
2019-08-06	CK	12.6816666666667	0.250934266541288
2019-08-06	W	15.5947916666667	0.302518613831829
2019-08-07	CK	13.5330555555556	0.239030717303828
2019-08-07	W	16.40375	0.300545311877819
2019-08-08	CK	12.9597222222222	0.375317022952568
2019-08-08	W	15.8310416666667	0.399248361946676
2019-08-09	CK	11.3643055555556	0.44477561209262
2019-08-09	W	14.3867361111111	0.393989798644366
2019-08-10	CK	11.7559722222222	0.302234504134333
2019-08-10	W	14.6085416666667	0.343593604965844
2019-08-11	CK	12.7481944444444	0.243988176014171
2019-08-11	W	15.656875	0.370478694734684
2019-08-12	CK	12.9699305555556	0.243346866390692
2019-08-12	W	15.7699305555556	0.25176385124138
2019-08-13	CK	12.1904166666667	0.345392305918622
2019-08-13	W	14.7625694444444	0.359985829490009
2019-08-14	CK	12.0321527777778	0.297026276570142
2019-08-14	W	14.8789583333333	0.265477213941314
2019-08-15	CK	12.4380555555556	0.238690149982205
2019-08-15	W	15.325625	0.334072058760015
2019-08-16	CK	13.189375	0.192249563139247
2019-08-16	W	16.1118055555556	0.261680711526923
2019-08-17	CK	12.7566141732283	0.229589454474652
2019-08-17	W	15.5636220472441	0.211981928016128
2019-08-18	CK	13.4227619047619	0.0917666646898498
2019-08-18	W	15.919619047619	0.253864782617368
2019-08-19	CK	14.2174305555556	0.196538503952481
2019-08-19	W	16.4865277777778	0.15779996531752
2019-08-20	CK	13.0345833333333	0.237153074331467
2019-08-20	W	15.4081944444444	0.162671034407831
2019-08-21	CK	13.7193055555556	0.286422480921384
2019-08-21	W	16.1854861111111	0.366868309601673
2019-08-22	CK	14.6675694444444	0.275754671701579
2019-08-22	W	17.1690972222222	0.41238310671101
2019-08-23	CK	14.1852777777778	0.22660550269487
2019-08-23	W	16.7627083333333	0.313454190096157
2019-08-24	CK	14.7584027777778	0.22062374017283
2019-08-24	W	17.30375	0.332696010587553
2019-08-25	CK	14.5604861111111	0.214015287965961
2019-08-25	W	16.9454861111111	0.211592854597544
2019-08-26	CK	13.3724305555556	0.288380621444223
2019-08-26	W	15.6607638888889	0.316155743121426
2019-08-27	CK	13.520625	0.23883926157373
2019-08-27	W	15.9904861111111	0.27982368295667
2019-08-28	CK	14.4424305555556	0.178865295216224
2019-08-28	W	16.9170833333333	0.241591498327328
2019-08-29	CK	13.4322916666667	0.231567468693742
2019-08-29	W	15.8179861111111	0.246406440821693
2019-08-30	CK	12.8897222222222	0.317265117887694
2019-08-30	W	15.0492361111111	0.295660480007076
2019-08-31	CK	11.65625	0.418140090020282
2019-08-31	W	14.1490277777778	0.342629969015614
2019-09-01	CK	11.6120833333333	0.302430999383099
2019-09-01	W	14.0651388888889	0.287283710429707
2019-09-02	CK	12.7816666666667	0.206236148398115
2019-09-02	W	15.2824305555556	0.2692438500368
2019-09-03	CK	12.0970833333333	0.220011422845096
2019-09-03	W	14.5861111111111	0.191722641614584
2019-09-04	CK	11.4658333333333	0.240528402018752
2019-09-04	W	13.9183333333333	0.209021889480786
2019-09-05	CK	12.3845138888889	0.224556009439126
2019-09-05	W	14.8815277777778	0.238441163325579
2019-09-06	CK	11.8173611111111	0.177636636726305
2019-09-06	W	14.235625	0.181718489229775
2019-09-07	CK	12.5200694444444	0.173979865322998
2019-09-07	W	14.975	0.184468855529766
2019-09-08	CK	12.8736111111111	0.220888060230134
2019-09-08	W	15.2514583333333	0.364333917524238
2019-09-09	CK	12.6680555555556	0.267288921794301
2019-09-09	W	14.9349305555556	0.27118915769258
2019-09-10	CK	12.0977777777778	0.294431556232991
2019-09-10	W	14.5470138888889	0.380329431052152
2019-09-11	CK	12.5841666666667	0.249512750766325
2019-09-11	W	15.0863888888889	0.268068110395813
2019-09-12	CK	11.1086111111111	0.331079233992854
2019-09-12	W	13.3772916666667	0.270820656457828
2019-09-13	CK	10.1447222222222	0.374119983481573
2019-09-13	W	12.6739583333333	0.452744740201998
2019-09-14	CK	10.9829861111111	0.319958799088114
2019-09-14	W	13.5345833333333	0.281015567268304
2019-09-15	CK	10.6442361111111	0.356455908671565
2019-09-15	W	13.0023611111111	0.252165712700091
2019-09-16	CK	10.6379166666667	0.308491114196077
2019-09-16	W	12.9752777777778	0.35377536083186
2019-09-17	CK	9.99944444444444	0.365400640748244
2019-09-17	W	12.361875	0.396640570825285
2019-09-18	CK	9.13104166666667	0.428424157105086
2019-09-18	W	11.5959722222222	0.39863421674952
2019-09-19	CK	8.63576388888889	0.38255144632539
2019-09-19	W	11.1311111111111	0.420211229591454
2019-09-20	CK	7.52722222222222	0.424879570369784
2019-09-20	W	9.95701388888889	0.382446676322589
2019-09-21	CK	6.94277777777778	0.37872454530681
2019-09-21	W	9.33847222222222	0.339283736060261
2019-09-22	CK	7.58340277777778	0.313627474825684
2019-09-22	W	10.0530555555556	0.34559147960484
2019-09-23	CK	8.79541666666667	0.370446990817692
2019-09-23	W	11.318125	0.426177970853483
2019-09-24	CK	7.77833333333333	0.391182945153822
2019-09-24	W	10.1629861111111	0.387362385517696
2019-09-25	CK	7.06333333333333	0.364491026123219
2019-09-25	W	9.47111111111111	0.348784034344767
2019-09-26	CK	6.86270833333333	0.381634910875156
2019-09-26	W	9.26243055555556	0.383147606749333
2019-09-27	CK	6.18868055555556	0.398460250601182
2019-09-27	W	8.61291666666667	0.356579150092925
2019-09-28	CK	6.24875	0.345878103276846
2019-09-28	W	8.71083333333333	0.350536156034902
2019-09-29	CK	6.14041666666667	0.357542503754985
2019-09-29	W	8.65659722222222	0.440146454977598
2019-09-30	CK	6.28777777777778	0.35254543075702
2019-09-30	W	8.78513888888889	0.436917998209284
2019-10-01	CK	6.62243055555556	0.316108150675649
2019-10-01	W	9.15444444444444	0.423156105605402
2019-10-02	CK	7.58034722222222	0.277378095523054
2019-10-02	W	10.1078472222222	0.394523141591009
2019-10-03	CK	7.44979166666667	0.273045463376945
2019-10-03	W	9.90347222222222	0.33504585574112
2019-10-04	CK	6.92694444444444	0.326636630883467
2019-10-04	W	9.37847222222222	0.403005759931465
2019-10-05	CK	6.604375	0.319671449636104
2019-10-05	W	8.94763888888889	0.44377172519614
2019-10-06	CK	5.66423611111111	0.345520926381851
2019-10-06	W	7.88381944444444	0.366913754012947
2019-10-07	CK	6.678125	0.283273969383287
2019-10-07	W	9.21104166666667	0.327390991330061
2019-10-08	CK	6.67951388888889	0.303007791994244
2019-10-08	W	9.21104166666667	0.451861738179025
2019-10-09	CK	4.89569444444444	0.357367240527137
2019-10-09	W	7.42895833333333	0.383164468113848
2019-10-10	CK	3.96736111111111	0.389622337660936
2019-10-10	W	6.42201388888889	0.484582657125281
2019-10-11	CK	3.85930555555556	0.396372035736903
2019-10-11	W	6.42333333333333	0.494551687559991
2019-10-12	CK	3.73979166666667	0.385011490917483
2019-10-12	W	6.20423611111111	0.460001516976127
2019-10-13	CK	2.08375	0.441407598030463
2019-10-13	W	4.54020833333333	0.575467345620034
2019-10-14	CK	3.63625	0.364319453666287
2019-10-14	W	6.32027777777778	0.50763864456266
2019-10-15	CK	2.84055555555556	0.416547766961937
2019-10-15	W	5.53958333333333	0.469881302013874
2019-10-16	CK	2.19305555555556	0.403477720741482
2019-10-16	W	5.05201388888889	0.417519743393252
2019-10-17	CK	1.04875	0.523064223265861
2019-10-17	W	3.98152777777778	0.485048324820595
2019-10-18	CK	0.491111111111111	0.565349409506157
2019-10-18	W	3.01555555555556	0.582656672116788
2019-10-19	CK	0.152083333333333	0.509337309885865
2019-10-19	W	2.82020833333333	0.605285641865838
2019-10-20	CK	1.10506944444444	0.475508074636484
2019-10-20	W	4.30756944444444	0.628185259071324
2019-10-21	CK	1.46243055555556	0.414521010281423
2019-10-21	W	4.33201388888889	0.598592340206362
2019-10-22	CK	2.76076388888889	0.387241368346696
2019-10-22	W	5.65451388888889	0.580130408036343
2019-10-23	CK	1.48784722222222	0.384029178358532
2019-10-23	W	4.05423611111111	0.518117060796838
2019-10-24	CK	0.626736111111111	0.444168949785343
2019-10-24	W	3.23951388888889	0.503215378292028
2019-10-25	CK	0.1825	0.543782019923071
2019-10-25	W	2.85347222222222	0.604023557244587
2019-10-26	CK	-0.291458333333333	0.600297133896173
2019-10-26	W	1.51472222222222	0.531081732081169
2019-10-27	CK	-0.685277777777778	0.556316815945208
2019-10-27	W	0.859791666666667	0.56197766913252
2019-10-28	CK	-0.699097222222222	0.471822301699089
2019-10-28	W	1.09319444444444	0.600088478210349
2019-10-29	CK	-0.775486111111111	0.452121775492637
2019-10-29	W	1.10027777777778	0.608785659607298
2019-10-30	CK	-0.697569444444444	0.438151134448424
2019-10-30	W	1.41055555555556	0.710426836830624
2019-10-31	CK	-0.73625	0.479443132636021
2019-10-31	W	1.36361111111111	0.721888539354595
2019-11-01	CK	-0.641736111111111	0.419353379746957
2019-11-01	W	2.05979166666667	0.802697209456119
2019-11-02	CK	-0.912638888888889	0.447413138417677
2019-11-02	W	1.16506944444444	0.652989306728777
2019-11-03	CK	-0.852916666666667	0.418259095795801
2019-11-03	W	1.22826388888889	0.655315781551174
2019-11-04	CK	-0.883541666666667	0.441825884306779
2019-11-04	W	1.14333333333333	0.675432434388397
2019-11-05	CK	-0.779722222222222	0.380575840665389
2019-11-05	W	1.51409722222222	0.747384147258298
2019-11-06	CK	-0.966388888888889	0.426773672343219
2019-11-06	W	1.06277777777778	0.661558635889351
2019-11-07	CK	-0.666180555555556	0.408715990648085
2019-11-07	W	2.11444444444444	0.868733749422425
2019-11-08	CK	-1.04541666666667	0.417713099914885
2019-11-08	W	1.10472222222222	0.669033846134966
2019-11-09	CK	-0.705972222222222	0.422764986193454
2019-11-09	W	1.75388888888889	0.761051641900112
2019-11-10	CK	-1.49791666666667	0.500453653328512
2019-11-10	W	0.219791666666667	0.5897594241599
2019-11-11	CK	-1.29486111111111	0.438345661212913
2019-11-11	W	0.450555555555556	0.594570606717294
2019-11-12	CK	-1.36326388888889	0.532784572053112
2019-11-12	W	0.336597222222222	0.646279768104048
2019-11-13	CK	-2.01527777777778	0.537925952293123
2019-11-13	W	-0.287708333333333	0.610433007420959
2019-11-14	CK	-2.58034722222222	0.559298356831065
2019-11-14	W	-1.06354166666667	0.579728747159881
2019-11-15	CK	-1.94229166666667	0.460330199843081
2019-11-15	W	-0.535694444444444	0.511440222801859
2019-11-16	CK	-1.558125	0.515601430827458
2019-11-16	W	-0.0764583333333333	0.589831332054577
2019-11-17	CK	-1.91263888888889	0.596096661208771
2019-11-17	W	-0.234722222222222	0.717651088028956
2019-11-18	CK	-3.05868055555556	0.632973891234315
2019-11-18	W	-1.29486111111111	0.671128391457893
2019-11-19	CK	-3.16763888888889	0.620335934060989
2019-11-19	W	-1.53263888888889	0.580208355065025
2019-11-20	CK	-2.21909722222222	0.508527902115922
2019-11-20	W	-0.823125	0.487832298028607
2019-11-21	CK	-3.0525	0.576835570587592
2019-11-21	W	-1.40159722222222	0.567277393619921
2019-11-22	CK	-2.34986111111111	0.512038061049862
2019-11-22	W	-0.873541666666667	0.474822351593473
2019-11-23	CK	-2.43118055555556	0.561388864817993
2019-11-23	W	-0.925277777777778	0.493820550722698
2019-11-24	CK	-2.05881944444444	0.610255330865422
2019-11-24	W	-0.429097222222222	0.559733743764103
2019-11-25	CK	-3.07256944444444	0.568741828401224
2019-11-25	W	-1.24055555555556	0.622755742057066
2019-11-26	CK	-3.24819444444444	0.563810252752805
2019-11-26	W	-1.33770833333333	0.588574309686212
2019-11-27	CK	-2.41618055555556	0.49781913060782
2019-11-27	W	-0.723472222222222	0.548586795127439
2019-11-28	CK	-3.05423611111111	0.562245266519862
2019-11-28	W	-1.06680555555556	0.620300078720575
2019-11-29	CK	-2.87951388888889	0.584455526419037
2019-11-29	W	-0.948958333333333	0.619885096768012
2019-11-30	CK	-2.90729166666667	0.683497264648788
2019-11-30	W	-0.902777777777778	0.573929768098267
2019-12-01	CK	-3.72965277777778	0.708870684829448
2019-12-01	W	-1.46680555555556	0.608467135261988
2019-12-02	CK	-5.83229166666667	0.918698891999025
2019-12-02	W	-3.13854166666667	0.73365431869268
2019-12-03	CK	-6.391875	0.908058890475572
2019-12-03	W	-3.67930555555556	0.717425456029635
2019-12-04	CK	-6.59451388888889	0.780570744320556
2019-12-04	W	-3.90097222222222	0.653286418619186
2019-12-05	CK	-6.31805555555556	0.736390648014524
2019-12-05	W	-3.78111111111111	0.627553796772328
2019-12-06	CK	-6.66263888888889	0.727128094092852
2019-12-06	W	-4.11597222222222	0.645820964512183
2019-12-07	CK	-6.57479166666667	0.778535754365912
2019-12-07	W	-4.07729166666667	0.667702390007808
2019-12-08	CK	-6.45347222222222	0.67841322179161
2019-12-08	W	-4.00986111111111	0.631311916986416
2019-12-09	CK	-6.79236111111111	0.694128772219768
2019-12-09	W	-4.28020833333333	0.664420783884343
2019-12-10	CK	-7.02847222222222	0.716486636571122
2019-12-10	W	-4.45972222222222	0.678818870994714
2019-12-11	CK	-7.23270833333333	0.73703662145714
2019-12-11	W	-4.61256944444444	0.6968883434331
2019-12-12	CK	-7.584375	0.739949577513611
2019-12-12	W	-4.90236111111111	0.722537463752468
2019-12-13	CK	-7.49347222222222	0.740067709471656
2019-12-13	W	-4.84	0.731697512088325
2019-12-14	CK	-7.13027777777778	0.690020838202312
2019-12-14	W	-4.56777777777778	0.659086265342041
2019-12-15	CK	-5.41402777777778	0.575266115826382
2019-12-15	W	-3.148125	0.578792904005046
2019-12-16	CK	-5.58986111111111	0.674226239503438
2019-12-16	W	-3.45680555555556	0.657273654763871
2019-12-17	CK	-5.449375	0.689528859821485
2019-12-17	W	-3.35222222222222	0.637998775128897
2019-12-18	CK	-6.90902777777778	0.897914070048933
2019-12-18	W	-4.75034722222222	0.785743408891202
2019-12-19	CK	-8.31826388888889	0.86775176970215
2019-12-19	W	-5.743125	0.810948664593154
2019-12-20	CK	-8.68493055555555	0.814968655165579
2019-12-20	W	-5.89631944444444	0.807189581856942
2019-12-21	CK	-8.99819444444444	0.814121404204053
2019-12-21	W	-6.15694444444444	0.819545405530594
2019-12-22	CK	-9.02534722222222	0.759667316054874
2019-12-22	W	-6.13534722222222	0.801593841826928
2019-12-23	CK	-7.49694444444444	0.669280997725092
2019-12-23	W	-4.76805555555556	0.713087006165522
2019-12-24	CK	-7.36777777777778	0.700549782836123
2019-12-24	W	-4.75541666666667	0.718983745427918
2019-12-25	CK	-7.92791666666667	0.847413932362185
2019-12-25	W	-5.39673611111111	0.777131707630291
2019-12-26	CK	-9.45583333333333	0.839175142688783
2019-12-26	W	-6.66180555555556	0.854107418232238
2019-12-27	CK	-9.91166666666667	0.823338737369004
2019-12-27	W	-6.91131944444444	0.858525944674216
2019-12-28	CK	-9.38979166666667	0.738787081897289
2019-12-28	W	-6.41402777777778	0.779897087306292
2019-12-29	CK	-9.12083333333333	0.7234907414897
2019-12-29	W	-6.21208333333333	0.73704419100875
2019-12-30	CK	-9.22284722222222	0.73506018314498
2019-12-30	W	-6.27576388888889	0.740661041267228
2019-12-31	CK	-8.65506944444444	0.836690978065288
2019-12-31	W	-5.705	0.754121586845324
2020-01-01	CK	-7.98680555555556	0.855143904713572
2020-01-01	W	-5.23090277777778	0.711842758950411
2020-01-02	CK	-8.103125	0.828320955917019
2020-01-02	W	-5.60291666666667	0.592915152803499
2020-01-03	CK	-6.67951388888889	0.754926838236162
2020-01-03	W	-4.378125	0.538034132616663
2020-01-04	CK	-8.12479166666667	0.852258546281588
2020-01-04	W	-5.81006944444444	0.607736390656267
2020-01-05	CK	-6.3	0.698858439794045
2020-01-05	W	-4.10208333333333	0.526163097443254
2020-01-06	CK	-6.22680555555556	0.701808840747894
2020-01-06	W	-4.26555555555556	0.538273091625148
2020-01-07	CK	-7.78979166666667	0.851894704274691
2020-01-07	W	-5.75923611111111	0.650220803805734
2020-01-08	CK	-8.01194444444444	0.843274512369374
2020-01-08	W	-5.79993055555556	0.599823004090787
2020-01-09	CK	-6.78458333333333	0.762939887154969
2020-01-09	W	-4.60847222222222	0.562419329617031
2020-01-10	CK	-6.64416666666667	0.752484038148095
2020-01-10	W	-4.63944444444444	0.582005324187133
2020-01-11	CK	-8.69173611111111	0.922346771286537
2020-01-11	W	-6.70159722222222	0.727834403223222
2020-01-12	CK	-8.96131944444445	0.887396907943592
2020-01-12	W	-6.74784722222222	0.661739370524616
2020-01-13	CK	-8.86354166666667	0.855892628686728
2020-01-13	W	-6.50465277777778	0.665354638539751
2020-01-14	CK	-8.12847222222222	0.793293384029372
2020-01-14	W	-5.75402777777778	0.579557284494086
2020-01-15	CK	-7.26625	0.709091562892841
2020-01-15	W	-5.095625	0.549145039129125
2020-01-16	CK	-7.49125	0.750737929475964
2020-01-16	W	-5.40222222222222	0.595467753857394
2020-01-17	CK	-8.51013888888889	0.801792869872554
2020-01-17	W	-6.44611111111111	0.639090143155218
2020-01-18	CK	-8.48694444444445	0.803721344493291
2020-01-18	W	-6.37888888888889	0.633316437434533
2020-01-19	CK	-9.666875	0.858273772074216
2020-01-19	W	-7.57888888888889	0.701829793866188
2020-01-20	CK	-9.25430555555556	0.782424368057491
2020-01-20	W	-7.00854166666667	0.625611105159497
2020-01-21	CK	-9.16784722222222	0.77861027875956
2020-01-21	W	-6.89027777777778	0.617189535389544
2020-01-22	CK	-9.42131944444444	0.783699089495552
2020-01-22	W	-7.15618055555556	0.653727563550873
2020-01-23	CK	-9.11673611111111	0.730055587117058
2020-01-23	W	-6.75347222222222	0.603200060562521
2020-01-24	CK	-8.15645833333333	0.699611559361631
2020-01-24	W	-5.900625	0.581630725264986
2020-01-25	CK	-9.12756944444445	0.751181802827653
2020-01-25	W	-6.935	0.658943057793579
2020-01-26	CK	-9.52645833333333	0.774972027973545
2020-01-26	W	-7.36861111111111	0.674545936980548
2020-01-27	CK	-10.2891666666667	0.783619516924514
2020-01-27	W	-8.06159722222222	0.709169692996668
2020-01-28	CK	-10.2406944444444	0.751423851513378
2020-01-28	W	-7.93833333333333	0.698222432789666
2020-01-29	CK	-10.7366666666667	0.776520298635541
2020-01-29	W	-8.41861111111111	0.740194945225928
2020-01-30	CK	-10.8754166666667	0.650803475571839
2020-01-30	W	-8.54145833333333	0.741596094781478
2020-01-31	CK	-10.3367361111111	0.696377204204462
2020-01-31	W	-7.926875	0.70800145439798
2020-02-01	CK	-9.44298611111111	0.632200530949593
2020-02-01	W	-7.11340277777778	0.6628466294978
2020-02-02	CK	-10.1725	0.686103056363445
2020-02-02	W	-7.93645833333333	0.715132692930777
2020-02-03	CK	-10.6277777777778	0.673537789399668
2020-02-03	W	-8.41284722222222	0.737913497227768
2020-02-04	CK	-10.2496527777778	0.66710818072741
2020-02-04	W	-7.96305555555556	0.711435135381341
2020-02-05	CK	-9.95388888888889	0.63364718392594
2020-02-05	W	-7.73444444444444	0.700431806194638
2020-02-06	CK	-10.0497916666667	0.634244017863346
2020-02-06	W	-7.84201388888889	0.709534145424207
2020-02-07	CK	-9.836875	0.608773470518087
2020-02-07	W	-7.63430555555556	0.698340836702172
2020-02-08	CK	-9.540625	0.602249175184505
2020-02-08	W	-7.376875	0.695849624272754
2020-02-09	CK	-9.22722222222222	0.579677194424246
2020-02-09	W	-7.061875	0.671904937828914
2020-02-10	CK	-9.23631944444444	0.582760869826643
2020-02-10	W	-7.17013888888889	0.689573602752367
2020-02-11	CK	-9.08729166666667	0.536865560987145
2020-02-11	W	-7.03006944444444	0.673382156704004
2020-02-12	CK	-8.38902777777778	0.495840818331044
2020-02-12	W	-6.32902777777778	0.62195026020855
2020-02-13	CK	-7.769375	0.427405117221482
2020-02-13	W	-5.75930555555556	0.606574712648673
2020-02-14	CK	-8.59388888888889	0.563834756380851
2020-02-14	W	-6.75166666666667	0.698063335369445
2020-02-15	CK	-10.2497916666667	0.680987558568149
2020-02-15	W	-8.433125	0.801259775659327
2020-02-16	CK	-9.75993055555556	0.592624742130338
2020-02-16	W	-7.79256944444444	0.725444438691421
2020-02-17	CK	-8.483125	0.491674966662653
2020-02-17	W	-6.44256944444444	0.642730515889054
2020-02-18	CK	-7.25465277777778	0.443624327426969
2020-02-18	W	-5.32201388888889	0.619487875867508
2020-02-19	CK	-7.55048611111111	0.450598023787589
2020-02-19	W	-5.64076388888889	0.622892527738451
2020-02-20	CK	-6.95604166666667	0.477791986929375
2020-02-20	W	-5.16284722222222	0.644535900812501
2020-02-21	CK	-6.47354166666667	0.40106419589597
2020-02-21	W	-4.64777777777778	0.546354152599036
2020-02-22	CK	-6.15826388888889	0.392757005387546
2020-02-22	W	-4.43791666666667	0.54304748324492
2020-02-23	CK	-5.95819444444444	0.392750572210828
2020-02-23	W	-4.25048611111111	0.589834451576206
2020-02-24	CK	-4.70798611111111	0.308952406408814
2020-02-24	W	-3.13305555555556	0.462969997053045
2020-02-25	CK	-4.78680555555556	0.375328455371627
2020-02-25	W	-3.31194444444444	0.481296528179909
2020-02-26	CK	-3.51402777777778	0.296472265816127
2020-02-26	W	-2.05263888888889	0.381034124037728
2020-02-27	CK	-3.46034722222222	0.393101251065484
2020-02-27	W	-2.20840277777778	0.426135311457229
2020-02-28	CK	-4.10215277777778	0.380828585696222
2020-02-28	W	-2.88125	0.447168368083954
2020-02-29	CK	-3.81944444444444	0.401388009818978
2020-02-29	W	-2.58895833333333	0.470258042623108
2020-03-01	CK	-3.29604166666667	0.406902325646122
2020-03-01	W	-2.17875	0.485901206748105
2020-03-02	CK	-3.62576388888889	0.410618043727799
2020-03-02	W	-2.47465277777778	0.536858110958045
2020-03-03	CK	-4.98826388888889	0.523493758493191
2020-03-03	W	-3.73618055555556	0.664602087649362
2020-03-04	CK	-5.13854166666667	0.510379831831001
2020-03-04	W	-3.82340277777778	0.655977768696385
2020-03-05	CK	-4.35027777777778	0.423326808151963
2020-03-05	W	-3.09229166666667	0.554031552976028
2020-03-06	CK	-3.53201388888889	0.411929911232799
2020-03-06	W	-2.38319444444444	0.473470688884097
2020-03-07	CK	-3.05048611111111	0.348841836523257
2020-03-07	W	-1.91854166666667	0.40506740005163
2020-03-08	CK	-2.53326388888889	0.467560589218387
2020-03-08	W	-1.64694444444444	0.426092676674581
2020-03-09	CK	-3.91986111111111	0.534591084189328
2020-03-09	W	-2.97465277777778	0.553080934208035
2020-03-10	CK	-5.22069444444444	0.618661022941665
2020-03-10	W	-4.08930555555556	0.689766630708246
2020-03-11	CK	-4.86541666666667	0.599024574554315
2020-03-11	W	-3.64909722222222	0.722346759650781
2020-03-12	CK	-4.21875	0.55016392919791
2020-03-12	W	-3.00770833333333	0.624265446930178
2020-03-13	CK	-4.59444444444444	0.53602622263115
2020-03-13	W	-3.45305555555556	0.607908925777745
2020-03-14	CK	-4.07930555555556	0.500227456281098
2020-03-14	W	-2.923125	0.581264964863886
2020-03-15	CK	-2.82	0.439785241185604
2020-03-15	W	-1.85326388888889	0.440550820723091
2020-03-16	CK	-2.02875	0.410957195013025
2020-03-16	W	-1.17388888888889	0.35043629040591
2020-03-17	CK	-2.71944444444444	0.42639902503711
2020-03-17	W	-1.79916666666667	0.442940854310312
2020-03-18	CK	-1.43819444444444	0.436718321292037
2020-03-18	W	-0.867152777777778	0.261741886376775
2020-03-19	CK	-1.91833333333333	0.443076625470461
2020-03-19	W	-1.26243055555556	0.348073827195095
2020-03-20	CK	-1.52958333333333	0.401641563208323
2020-03-20	W	-0.96375	0.320428143332048
2020-03-21	CK	-0.652361111111111	0.336649940186191
2020-03-21	W	-0.145763888888889	0.255121026851045
2020-03-22	CK	-0.516458333333333	0.317808191780002
2020-03-22	W	-0.0204861111111111	0.242098452865006
2020-03-23	CK	-0.337569444444444	0.321685510685032
2020-03-23	W	0.177986111111111	0.233238876142603
2020-03-24	CK	0.0513888888888889	0.267649056365173
2020-03-24	W	0.836875	0.292554779370656
2020-03-25	CK	-0.255	0.308859374630794
2020-03-25	W	0.347777777777778	0.31436939188029
2020-03-26	CK	0.0654166666666667	0.297925280324195
2020-03-26	W	1.25340277777778	0.538541358752181
2020-03-27	CK	-0.416805555555556	0.379005165459468
2020-03-27	W	0.791944444444444	0.688395785996841
2020-03-28	CK	-0.461388888888889	0.363279001691127
2020-03-28	W	0.696111111111111	0.701496430435839
2020-03-29	CK	0.0645138888888889	0.299414035456496
2020-03-29	W	1.92409722222222	0.913374154088843
2020-03-30	CK	0.118611111111111	0.314906604318869
2020-03-30	W	2.16666666666667	0.981159440159063
2020-03-31	CK	-0.805833333333333	0.456457355179517
2020-03-31	W	0.533194444444444	0.896518775326319
2020-04-01	CK	-0.655833333333333	0.408436317180656
2020-04-01	W	0.763402777777778	0.836810447568592
2020-04-02	CK	-0.52625	0.411206139503511
2020-04-02	W	1.11520833333333	1.02388783320742
2020-04-03	CK	-0.577916666666667	0.398605065300284
2020-04-03	W	0.891319444444444	0.841658875318704
2020-04-04	CK	0.000208333333333331	0.332860895672735
2020-04-04	W	1.95631944444444	0.887174324319777
2020-04-05	CK	0.496388888888889	0.296224218177542
2020-04-05	W	2.94381944444444	0.999379747924674
2020-04-06	CK	-0.440625	0.369731270471089
2020-04-06	W	1.43909722222222	0.851230429694577
2020-04-07	CK	0.251111111111111	0.31119601831902
2020-04-07	W	2.18472222222222	0.70919370122539
2020-04-08	CK	-0.109722222222222	0.317129666009815
2020-04-08	W	1.77597222222222	0.701821798339657
2020-04-09	CK	0.426736111111111	0.267124508065292
2020-04-09	W	2.39111111111111	0.640744888974978
2020-04-10	CK	0.00173611111111112	0.301719134936449
2020-04-10	W	1.79055555555556	0.631136279253514
2020-04-11	CK	0.290347222222222	0.316510539352717
2020-04-11	W	2.11340277777778	0.613746121255308
2020-04-12	CK	0.239791666666667	0.304366117963459
2020-04-12	W	2.166875	0.665441730294744
2020-04-13	CK	1.59340277777778	0.230708814688824
2020-04-13	W	3.88319444444444	0.667401663926068
2020-04-14	CK	2.06590277777778	0.195671338827899
2020-04-14	W	4.29826388888889	0.596583756734417
2020-04-15	CK	3.07569444444444	0.184542154341598
2020-04-15	W	5.54423611111111	0.6073286379746
2020-04-16	CK	3.67722222222222	0.164333287455701
2020-04-16	W	6.29986111111111	0.689148185687534
2020-04-17	CK	1.14583333333333	0.279618150233564
2020-04-17	W	3.77375	0.869407371719158
2020-04-18	CK	2.58784722222222	0.1700670539371
2020-04-18	W	5.05979166666667	0.659716220961374
2020-04-19	CK	2.15375	0.243357660299117
2020-04-19	W	4.49104166666667	0.679516175607443
2020-04-20	CK	2.37201388888889	0.221408526141188
2020-04-20	W	4.76576388888889	0.664748755109375
2020-04-21	CK	0.602152777777778	0.33842131407723
2020-04-21	W	2.63638888888889	0.689826259265306
2020-04-22	CK	0.210763888888889	0.291062516893183
2020-04-22	W	2.44138888888889	0.644264470134225
2020-04-23	CK	0.430902777777778	0.317770053677767
2020-04-23	W	2.43548611111111	0.568888186260072
2020-04-24	CK	0.276041666666667	0.327618792485937
2020-04-24	W	2.09840277777778	0.556926696556572
2020-04-25	CK	0.510625	0.334855326874431
2020-04-25	W	2.25305555555556	0.508129892798809
2020-04-26	CK	1.75354166666667	0.254605581316513
2020-04-26	W	3.56451388888889	0.466731523047071
2020-04-27	CK	2.82527777777778	0.222822248558809
2020-04-27	W	4.96069444444444	0.539433208476168
2020-04-28	CK	2.16958333333333	0.254562916870925
2020-04-28	W	4.50034722222222	0.676798738265709
2020-04-29	CK	3.06159722222222	0.148933149836892
2020-04-29	W	5.65097222222222	0.700088180953162
2020-04-30	CK	3.62444444444444	0.169134346683367
2020-04-30	W	6.25972222222222	0.755108855929704
2020-05-01	CK	4.80076388888889	0.0794299831235485
2020-05-01	W	7.60083333333333	0.761321725036681
2020-05-02	CK	5.59826388888889	0.0516081827421313
2020-05-02	W	8.54881944444444	0.833631531812495
2020-05-03	CK	5.76284722222222	0.024341002178553
2020-05-03	W	8.85527777777778	0.851618133435377
2020-05-04	CK	8.00034722222222	0.0666817858470651
2020-05-04	W	11.1032638888889	0.699648741128301
2020-05-05	CK	7.98618055555556	0.0625518970171259
2020-05-05	W	11.0065277777778	0.648619349454357
2020-05-06	CK	7.41722222222222	0.103575585238405
2020-05-06	W	9.68680555555556	0.546124452997347
2020-05-07	CK	4.23215277777778	0.341115517778221
2020-05-07	W	6.09416666666667	0.64683664879306
2020-05-08	CK	2.225625	0.404183701773648
2020-05-08	W	4.12222222222222	0.54932748111121
2020-05-09	CK	2.82708333333333	0.334557341705066
2020-05-09	W	4.655	0.443781161058861
2020-05-10	CK	3.59534722222222	0.263169511669623
2020-05-10	W	5.77791666666667	0.576831927130527
2020-05-11	CK	3.22159722222222	0.268408961526198
2020-05-11	W	5.40333333333333	0.54871199507184
2020-05-12	CK	4.82263888888889	0.17929411671527
2020-05-12	W	7.50034722222222	0.480820061578666
2020-05-13	CK	5.29270833333333	0.211532560436238
2020-05-13	W	7.72958333333333	0.321400119364619
2020-05-14	CK	3.60291666666667	0.333991082067217
2020-05-14	W	5.75881944444444	0.308658517158952
2020-05-15	CK	3.05895833333333	0.329160593273983
2020-05-15	W	5.30076388888889	0.259676365963224
2020-05-16	CK	4.19479166666667	0.228767224087806
2020-05-16	W	6.705	0.125535883529876
2020-05-17	CK	6.04194444444444	0.0771536443960313
2020-05-17	W	8.74409722222222	0.0970525196117145
2020-05-18	CK	6.77798611111111	0.166572365236748
2020-05-18	W	9.43784722222222	0.106264528535708
2020-05-19	CK	5.36569444444444	0.322531608302801
2020-05-19	W	7.42263888888889	0.203069619656503
2020-05-20	CK	6.44618055555556	0.22344833727927
2020-05-20	W	8.62444444444444	0.100572033572725
2020-05-21	CK	7.05020833333333	0.192433803818552
2020-05-21	W	9.19145833333333	0.128741262963169
2020-05-22	CK	8.52909722222222	0.152609379519528
2020-05-22	W	10.8694444444444	0.109785218744411
2020-05-23	CK	6.77166666666667	0.30929727425836
2020-05-23	W	8.95131944444444	0.22359709485453
2020-05-24	CK	5.84791666666667	0.376019228938632
2020-05-24	W	7.83138888888889	0.217134395014165
2020-05-25	CK	6.37979166666667	0.307467021236195
2020-05-25	W	8.50923611111111	0.117392300038162
2020-05-26	CK	5.04680555555556	0.353674321908399
2020-05-26	W	7.05631944444444	0.26878220117492
2020-05-27	CK	4.18455882352941	0.423309856513484
2020-05-27	W	6.30191176470588	0.150279467629679
2020-05-28	CK	4.57506944444444	0.425370937901779
2020-05-28	W	6.59868055555556	0.120051824318164
2020-05-29	CK	4.15	0.441007901165792
2020-05-29	W	6.30194444444444	0.173605075126554
2020-05-30	CK	5.50958333333333	0.326729814188348
2020-05-30	W	7.84201388888889	0.0862083600914994
2020-05-31	CK	7.44708333333333	0.29532463568784
2020-05-31	W	9.83958333333333	0.17632718321155
2020-06-01	CK	7.92277777777778	0.279457017736339
2020-06-01	W	10.1773611111111	0.230234602368113
2020-06-02	CK	5.96576388888889	0.415049341217129
2020-06-02	W	7.96743055555556	0.21927450621539
2020-06-03	CK	7.29534722222222	0.290345439979593
2020-06-03	W	9.69277777777778	0.1125432314876
2020-06-04	CK	8.19055555555556	0.309108768127095
2020-06-04	W	10.4447222222222	0.120785343066713
2020-06-05	CK	8.74319444444444	0.307802701375238
2020-06-05	W	10.998125	0.164973655430919
2020-06-06	CK	8.06097222222222	0.331166024392063
2020-06-06	W	10.1800694444444	0.113689495592948
2020-06-07	CK	7.01805555555556	0.403053041417134
2020-06-07	W	9.04743055555556	0.255828511542459
2020-06-08	CK	7.551875	0.3455804081891
2020-06-08	W	9.33680555555556	0.293886953089908
2020-06-09	CK	9.05201388888889	0.325790519150242
2020-06-09	W	10.8088888888889	0.30293322782639
2020-06-10	CK	8.74916666666667	0.392000118036141
2020-06-10	W	10.4830555555556	0.345697041945911
2020-06-11	CK	8.76506944444444	0.391176262640532
2020-06-11	W	10.4285416666667	0.261368551982211
2020-06-12	CK	10.1538194444444	0.376582663508919
2020-06-12	W	11.7609027777778	0.370907093922303
2020-06-13	CK	9.41861111111111	0.452317246015397
2020-06-13	W	10.9876388888889	0.456367012624917
2020-06-14	CK	9.52583333333333	0.377895102373177
2020-06-14	W	11.2355555555556	0.332575955703672
2020-06-15	CK	10.0045833333333	0.377928410702682
2020-06-15	W	11.7502083333333	0.347387352516467
2020-06-16	CK	8.13013888888889	0.445778180901268
2020-06-16	W	9.71145833333333	0.322244759698331
2020-06-17	CK	9.42131944444444	0.383518367319572
2020-06-17	W	11.3478472222222	0.150271305998114
2020-06-18	CK	10.4686805555556	0.355731527227676
2020-06-18	W	12.4579166666667	0.162913771889046
2020-06-19	CK	12.6708333333333	0.266948999965946
2020-06-19	W	14.445625	0.160600386093574
2020-06-20	CK	12.9679861111111	0.312855111215892
2020-06-20	W	14.7859027777778	0.215938652007194
2020-06-21	CK	10.2696527777778	0.450640994889409
2020-06-21	W	12.0204166666667	0.395988938510386
2020-06-22	CK	10.4277083333333	0.391843823187286
2020-06-22	W	12.14625	0.248990058117026
2020-06-23	CK	11.0599305555556	0.402032507142303
2020-06-23	W	12.7786805555556	0.263364093484443
2020-06-24	CK	11.4334722222222	0.387152969165166
2020-06-24	W	12.8878472222222	0.27706386945751
2020-06-25	CK	11.1467361111111	0.376982612648379
2020-06-25	W	12.7605555555556	0.311598481483838
2020-06-26	CK	12.9011805555556	0.340397733722185
2020-06-26	W	14.7097222222222	0.20919551604443
2020-06-27	CK	12.7327777777778	0.421894792035924
2020-06-27	W	14.4670138888889	0.288412911860939
2020-06-28	CK	12.7305555555556	0.380895913456498
2020-06-28	W	14.5050694444444	0.186233469691272
2020-06-29	CK	13.5277777777778	0.326574206618443
2020-06-29	W	15.3135416666667	0.208596986669761
2020-06-30	CK	11.2163888888889	0.424173851489901
2020-06-30	W	13.4529861111111	0.235389311298165
2020-07-01	CK	13.1146527777778	0.311483978948242
2020-07-01	W	15.1184722222222	0.233056248757412
2020-07-02	CK	11.9384722222222	0.374087655145794
2020-07-02	W	13.9180555555556	0.284569319229024
2020-07-03	CK	11.8144444444444	0.336779703212669
2020-07-03	W	13.8790972222222	0.201261514089224
2020-07-04	CK	11.94	0.32465986635656
2020-07-04	W	13.8124305555556	0.228805640320141
2020-07-05	CK	12.6254861111111	0.316771677631923
2020-07-05	W	14.2847222222222	0.172122363396653
2020-07-06	CK	12.0103472222222	0.295876900502986
2020-07-06	W	13.8818055555556	0.146774632555491
2020-07-07	CK	14.2809027777778	0.191939277863597
2020-07-07	W	16.1294444444444	0.16261433876834
2020-07-08	CK	14.7245833333333	0.260638971472725
2020-07-08	W	16.4144444444444	0.220628479799715
2020-07-09	CK	11.9103472222222	0.384059223751877
2020-07-09	W	14.0157638888889	0.279116889391654
2020-07-10	CK	13.0206944444444	0.274835178427741
2020-07-10	W	15.1408333333333	0.077738291063881
2020-07-11	CK	12.2531944444444	0.305542217952539
2020-07-11	W	14.3765277777778	0.27509493632287
2020-07-12	CK	13.1606944444444	0.254833079495873
2020-07-12	W	15.2126388888889	0.164300784084824
2020-07-13	CK	12.6011805555556	0.335873512753555
2020-07-13	W	14.7493055555556	0.185884527286614
2020-07-14	CK	13.6953472222222	0.265733727898578
2020-07-14	W	15.7615277777778	0.110535202723041
2020-07-15	CK	14.2565972222222	0.218639160953351
2020-07-15	W	16.2014583333333	0.150649435138366
2020-07-16	CK	12.9440277777778	0.221377710939218
2020-07-16	W	14.9852777777778	0.212772287907175
2020-07-17	CK	12.6770833333333	0.292933462552492
2020-07-17	W	14.7676388888889	0.187520375693295
2020-07-18	CK	12.6459722222222	0.378668801415916
2020-07-18	W	14.6245833333333	0.367525684683712
2020-07-19	CK	11.9863888888889	0.362289546299853
2020-07-19	W	13.7436111111111	0.280653390756888
2020-07-20	CK	11.7644444444444	0.373347783422952
2020-07-20	W	13.7575	0.236682541430399
2020-07-21	CK	10.6827777777778	0.318513708638519
2020-07-21	W	12.8278472222222	0.314585995215871
2020-07-22	CK	12.0185416666667	0.283893173217517
2020-07-22	W	14.1841666666667	0.249624834558777
2020-07-23	CK	13.2569444444444	0.245400992531442
2020-07-23	W	15.6117361111111	0.205386939922341
2020-07-24	CK	13.4581944444444	0.238059312541932
2020-07-24	W	15.9329861111111	0.22525909476505
2020-07-25	CK	13.4920833333333	0.288583788486306
2020-07-25	W	15.6613888888889	0.224965322326396
2020-07-26	CK	13.2058333333333	0.320835976789605
2020-07-26	W	15.051875	0.306775408956606
2020-07-27	CK	11.7708333333333	0.322205347079667
2020-07-27	W	13.7984722222222	0.287660782252672
2020-07-28	CK	12.7124305555556	0.292374879227088
2020-07-28	W	14.6636805555556	0.197345809609724
2020-07-29	CK	13.264375	0.3321954904247
2020-07-29	W	15.3275	0.1801328897855
2020-07-30	CK	14.605	0.292136518564313
2020-07-30	W	16.7360416666667	0.126311090903186
2020-07-31	CK	11.9815972222222	0.292363691898304
2020-07-31	W	14.100625	0.241508008760318
2020-08-01	CK	13.4822222222222	0.262159491421269
2020-08-01	W	15.7129861111111	0.175698934801268
2020-08-02	CK	12.4641666666667	0.300552379888833
2020-08-02	W	14.77375	0.250705950124553
2020-08-03	CK	13.3760416666667	0.25089512060847
2020-08-03	W	15.7734027777778	0.176841220881633
2020-08-04	CK	14.8293055555556	0.19320344929689
2020-08-04	W	17.1209722222222	0.168461163263464
2020-08-05	CK	15.3191666666667	0.201795943538056
2020-08-05	W	17.5929861111111	0.0825659570604221
2020-08-06	CK	15.1040972222222	0.204608955721114
2020-08-06	W	17.31125	0.129360084355538
2020-08-07	CK	14.7107638888889	0.254212489228567
2020-08-07	W	16.988125	0.124642360675838
2020-08-08	CK	14.6338888888889	0.270546639420495
2020-08-08	W	16.8325694444444	0.133423775763333
2020-08-09	CK	14.0503472222222	0.317074527656267
2020-08-09	W	16.0966666666667	0.22308569977004
2020-08-10	CK	12.3815277777778	0.277177173864741
2020-08-10	W	14.5045833333333	0.245937848055348
2020-08-11	CK	11.7933333333333	0.282245441148013
2020-08-11	W	14.0210416666667	0.183621540997036
2020-08-12	CK	12.2286111111111	0.387868477084915
2020-08-12	W	14.6572222222222	0.319643034119055
2020-08-13	CK	13.19875	0.28617762129788
2020-08-13	W	15.4832638888889	0.228420223558983
2020-08-14	CK	12.4318055555556	0.334741561863254
2020-08-14	W	14.8009027777778	0.213690369971953
2020-08-15	CK	12.66625	0.271161330018394
2020-08-15	W	15.0733333333333	0.189029204140377
2020-08-16	CK	10.2457638888889	0.296067654250059
2020-08-16	W	12.7727083333333	0.438160996203165
2020-08-17	CK	10.3731944444444	0.268663785488191
2020-08-17	W	12.7526388888889	0.24200733624691
2020-08-18	CK	10.2324305555556	0.318890921654784
2020-08-18	W	12.615625	0.159028140098953
2020-08-19	CK	11.2638888888889	0.292345144776043
2020-08-19	W	13.5652083333333	0.209491890241767
2020-08-20	CK	12.1018055555556	0.257286192547792
2020-08-20	W	14.3688888888889	0.171797540817319
2020-08-21	CK	12.7172222222222	0.212673119566703
2020-08-21	W	15.0324305555556	0.184722063535507
2020-08-22	CK	11.7697222222222	0.231784804813665
2020-08-22	W	14.1654861111111	0.203843093386403
2020-08-23	CK	11.7790277777778	0.36219303955737
2020-08-23	W	14.3424305555556	0.356461450719785
2020-08-24	CK	10.1589583333333	0.378322729326321
2020-08-24	W	12.5836111111111	0.44311312507068
2020-08-25	CK	11.005	0.234412696728386
2020-08-25	W	13.2207638888889	0.491931485959322
2020-08-26	CK	11.4288888888889	0.239337394526413
2020-08-26	W	13.6084722222222	0.216549372387013
2020-08-27	CK	11.2929861111111	0.22441086632987
2020-08-27	W	13.5341666666667	0.185944688273602
2020-08-28	CK	11.8355555555556	0.216280909145303
2020-08-28	W	14.1202083333333	0.29161578780078
2020-08-29	CK	10.1445138888889	0.282103795757849
2020-08-29	W	12.4204166666667	0.314939691868625
2020-08-30	CK	10.7838888888889	0.243033336244645
2020-08-30	W	13.1009722222222	0.107882181315932
2020-08-31	CK	11.8884722222222	0.222723087352987
2020-08-31	W	14.2334027777778	0.465779554588546
2020-09-01	CK	10.6663194444444	0.361304944861794
2020-09-01	W	13.1729861111111	0.397500993263958
2020-09-02	CK	9.0625	0.340684588291285
2020-09-02	W	11.7084027777778	0.647156558836829
2020-09-03	CK	9.28409722222222	0.288320945539513
2020-09-03	W	11.7576388888889	0.595557474079989
2020-09-04	CK	9.58645833333333	0.206813730701162
2020-09-04	W	11.9784027777778	0.668547587753559
2020-09-05	CK	10.5045833333333	0.258478306158123
2020-09-05	W	12.9245833333333	0.453419301387393
2020-09-06	CK	10.7860416666667	0.226835361223301
2020-09-06	W	13.19625	0.597157157829998
2020-09-07	CK	10.6951388888889	0.210851144493901
2020-09-07	W	13.1767361111111	NA
2020-09-08	CK	10.8459722222222	0.234394123019587
2020-09-08	W	13.2689583333333	NA
2020-09-09	CK	11.0624305555556	0.308156062184837
2020-09-09	W	13.6478472222222	0.680908509924369
2020-09-10	CK	9.34284722222222	0.282982873724665
2020-09-10	W	11.4975694444444	0.793367131615632
2020-09-11	CK	11.3061111111111	0.233416444108741
2020-09-11	W	13.4259027777778	0.649004448283232
2020-09-12	CK	10.9328472222222	0.261022603695384
2020-09-12	W	13.0558333333333	0.606732364448164
2020-09-13	CK	11.1023611111111	0.283395286684769
2020-09-13	W	13.2745833333333	0.438173126284515
2020-09-14	CK	9.55659722222222	0.310307315776487
2020-09-14	W	11.7322916666667	0.462847440564386
2020-09-15	CK	7.66229166666667	0.378164565932169
2020-09-15	W	9.90791666666667	0.506419419011408
2020-09-16	CK	7.99006944444444	0.291775198199023
2020-09-16	W	10.2036111111111	0.495400036931587
2020-09-17	CK	7.50125	0.351321937013919
2020-09-17	W	9.79069444444444	0.433851096793601
2020-09-18	CK	7.27986111111111	0.297344775831385
2020-09-18	W	9.39354166666667	0.567547459395608
2020-09-19	CK	9.00541666666667	0.21403458429163
2020-09-19	W	11.1413194444444	0.30786646381361
2020-09-20	CK	10.1425694444444	0.160490030960731
2020-09-20	W	12.4530555555556	0.222652005789314
2020-09-21	CK	9.38069444444444	0.255067051746285
2020-09-21	W	11.6451388888889	0.304747302543551
2020-09-22	CK	8.22875	0.305051797620683
2020-09-22	W	10.6054166666667	0.277079970546859
2020-09-23	CK	7.95055555555556	0.274339797111232
2020-09-23	W	10.288125	NA
2020-09-24	CK	8.51645833333333	0.251027058575542
2020-09-24	W	10.9425694444444	0.238895852367757
2020-09-25	CK	9.18138888888889	0.250791956290765
2020-09-25	W	11.8250694444444	0.279508763899416
2020-09-26	CK	7.76020833333333	0.302594781095816
2020-09-26	W	10.1300694444444	0.506102957594133
2020-09-27	CK	8.98506944444444	0.174389100291215
2020-09-27	W	11.4721527777778	0.465996030919563
2020-09-28	CK	8.7470796460177	0.335436728464685
2020-09-28	W	11.1361946902655	0.292528254380961
2020-09-29	CK	8.98888888888889	0.222301054810605
2020-09-29	W	11.3240972222222	0.466749143790565
2020-09-30	CK	9.030625	0.263517521645618
2020-09-30	W	11.2926388888889	0.38354613283351
2020-10-01	CK	9.51118055555555	0.300251074278569
2020-10-01	W	11.7691666666667	0.507948898235752
2020-10-02	CK	9.11833333333333	0.332717392894379
2020-10-02	W	11.33875	0.527352784867312
2020-10-03	CK	8.36923611111111	0.366545206865257
2020-10-03	W	10.5095833333333	0.466353523703604
2020-10-04	CK	8.07430555555556	0.366714552778262
2020-10-04	W	10.405625	0.403413534995413
2020-10-05	CK	8.33006944444444	0.288556530647087
2020-10-05	W	10.7720138888889	0.463866071885497
2020-10-06	CK	7.05493055555556	0.494720070356073
2020-10-06	W	9.41291666666667	0.555974026709703
2020-10-07	CK	6.11055555555556	0.40744209136775
2020-10-07	W	8.37472222222222	0.936731513464732
2020-10-08	CK	5.68979166666667	0.411304722556712
2020-10-08	W	7.95930555555556	0.666736439849447
2020-10-09	CK	6.65965277777778	0.304811796030318
2020-10-09	W	9.09506944444444	0.487365353058012
2020-10-10	CK	6.84027777777778	0.295344262695155
2020-10-10	W	9.18333333333333	0.565492295372259
2020-10-11	CK	7.22402777777778	0.305237400124347
2020-10-11	W	9.52798611111111	0.430830122339692
2020-10-12	CK	6.61625	0.35223713262629
2020-10-12	W	9.00097222222222	0.494647489333615
2020-10-13	CK	5.495625	0.469056128068672
2020-10-13	W	8.17895833333333	0.290789428449121
2020-10-14	CK	4.13868055555556	0.521665422032366
2020-10-14	W	6.55729166666667	0.313792498011254
2020-10-15	CK	4.12111111111111	0.414430227754561
2020-10-15	W	6.84138888888889	0.261110148126014
2020-10-16	CK	4.09444444444444	0.45520070109007
2020-10-16	W	6.77506944444444	0.407178088999888
2020-10-17	CK	2.35048611111111	0.440401113273747
2020-10-17	W	4.94715277777778	0.30057136655329
2020-10-18	CK	3.10048611111111	0.46509537899275
2020-10-18	W	5.68277777777778	0.258313549483219
2020-10-19	CK	1.03569444444444	0.488009153713486
2020-10-19	W	3.48076388888889	0.266781284802816
2020-10-20	CK	1.88798611111111	0.435970078118806
2020-10-20	W	4.51930555555556	0.221988333574854
2020-10-21	CK	0.766319444444444	0.44474766192782
2020-10-21	W	3.11138888888889	0.335244392263599
2020-10-22	CK	0.694861111111111	0.431151940947298
2020-10-22	W	2.985	0.259400630888577
2020-10-23	CK	0.832638888888889	0.414627726753211
2020-10-23	W	3.20951388888889	0.175884102412361
2020-10-24	CK	2.22493055555556	0.27578655864917
2020-10-24	W	4.97576388888889	0.178712244722997
2020-10-25	CK	2.53715277777778	0.309193950458492
2020-10-25	W	5.40270833333333	0.135008635626292
2020-10-26	CK	2.86347222222222	0.392178944621652
2020-10-26	W	5.63333333333333	0.167239787094073
2020-10-27	CK	2.03576388888889	0.513846504524015
2020-10-27	W	4.991875	0.218811966485924
2020-10-28	CK	1.87173611111111	0.488912972213492
2020-10-28	W	4.63208333333333	0.327172717173395
2020-10-29	CK	0.275625	0.491462103383615
2020-10-29	W	2.26034722222222	0.423278461741415
2020-10-30	CK	0.193263888888889	0.373210620660735
2020-10-30	W	2.61729166666667	0.27737931444353
2020-10-31	CK	0.0290972222222222	0.378788261056555
2020-10-31	W	2.61347222222222	0.222799267687312
2020-11-01	CK	1.30368055555556	0.35952227633384
2020-11-01	W	4.26034722222222	0.197761107848313
2020-11-02	CK	1.19798611111111	0.431477506018646
2020-11-02	W	3.706875	0.249667134459324
2020-11-03	CK	0.085	0.446592227365438
2020-11-03	W	2.24673611111111	0.369516970817428
2020-11-04	CK	-0.592152777777778	0.473006658064959
2020-11-04	W	1.49763888888889	0.318425344070067
2020-11-05	CK	-0.525347222222222	0.445134619800085
2020-11-05	W	1.83194444444444	0.328006166959128
2020-11-06	CK	-1.27215277777778	0.567439782208907
2020-11-06	W	0.344097222222222	0.57113116628008
2020-11-07	CK	-1.71583333333333	0.693836291362898
2020-11-07	W	-0.282638888888889	0.595304947514847
2020-11-08	CK	-1.72743055555556	0.524999925979626
2020-11-08	W	-0.381319444444444	0.523656093024336
2020-11-09	CK	-1.87368055555556	0.551606773647979
2020-11-09	W	-0.463194444444444	0.424566942702903
2020-11-10	CK	-1.921875	0.530602087336548
2020-11-10	W	-0.566319444444444	0.505906152078884
2020-11-11	CK	-1.91840277777778	0.534376913134441
2020-11-11	W	-0.547430555555556	0.514882494440261
2020-11-12	CK	-1.97611111111111	0.516062429674395
2020-11-12	W	-0.592222222222222	0.446045300524943
2020-11-13	CK	-1.39958333333333	0.403622862622973
2020-11-13	W	0.231666666666667	0.471650661375636
2020-11-14	CK	-1.66375	0.451423867390292
2020-11-14	W	-0.0181944444444445	0.512101725243821
2020-11-15	CK	-1.59361111111111	0.447444360079163
2020-11-15	W	0.083125	0.464512952770057
2020-11-16	CK	-1.76229166666667	0.472114240253918
2020-11-16	W	0.0606944444444444	0.440390574389532
2020-11-17	CK	-1.57229166666667	0.502924025067758
2020-11-17	W	0.339513888888889	0.235517439194164
2020-11-18	CK	-1.63868055555556	0.499625386425697
2020-11-18	W	0.641527777777778	0.189391931862058
2020-11-19	CK	-2.41229166666667	0.605687432796744
2020-11-19	W	-0.394375	0.428804558337685
2020-11-20	CK	-1.25173611111111	0.444006863196743
2020-11-20	W	0.617222222222222	0.190609151897591
2020-11-21	CK	-1.8475	0.628550792484809
2020-11-21	W	0.220069444444444	0.270618184330427
2020-11-22	CK	-2.49784722222222	0.744293612811666
2020-11-22	W	-0.358680555555556	0.303379351228247
2020-11-23	CK	-3.22708333333333	0.676367031371756
2020-11-23	W	-1.330625	0.359803821427634
2020-11-24	CK	-2.97798611111111	0.637459493217331
2020-11-24	W	-1.45881944444444	0.410862492867474
2020-11-25	CK	-2.24777777777778	0.518840837318632
2020-11-25	W	-0.995625	0.32843736796946
2020-11-26	CK	-2.69354166666667	0.588103888540491
2020-11-26	W	-1.22416666666667	0.400463158212932
2020-11-27	CK	-3.0325	0.628473686565205
2020-11-27	W	-1.44694444444444	0.398257919261431
2020-11-28	CK	-3.51645833333333	0.626363912080938
2020-11-28	W	-1.75347222222222	0.464129769284383
2020-11-29	CK	-3.98090277777778	0.658914761604629
2020-11-29	W	-2.07222222222222	0.46327539553279
2020-11-30	CK	-3.818125	0.644782875739339
2020-11-30	W	-2.01979166666667	0.468221112142971
2020-12-01	CK	-3.82618055555556	0.72968978185406
2020-12-01	W	-2.01895833333333	0.363161861162135
2020-12-02	CK	-5.20951388888889	0.84571065241405
2020-12-02	W	-3.02631944444444	0.417218675022178
2020-12-03	CK	-5.45805555555556	0.828727481546839
2020-12-03	W	-3.21118055555556	0.377784853612477
2020-12-04	CK	-4.69979166666667	0.761587250309051
2020-12-04	W	-2.77229166666667	0.354040590689644
2020-12-05	CK	-5.528125	0.823280576388011
2020-12-05	W	-3.43430555555556	0.408662682561479
2020-12-06	CK	-5.888125	0.869378321969713
2020-12-06	W	-3.70104166666667	0.345345316526932
2020-12-07	CK	-4.43090277777778	0.771764010746589
2020-12-07	W	-2.67055555555556	0.301197392497557
2020-12-08	CK	-5.8	0.802101616632052
2020-12-08	W	-3.78090277777778	0.31159260638166
2020-12-09	CK	-5.75520833333333	0.775003619521439
2020-12-09	W	-3.56840277777778	0.288695513561631
2020-12-10	CK	-5.36611111111111	0.763069878700084
2020-12-10	W	-3.26326388888889	0.306138932414442
2020-12-11	CK	-5.40006944444444	0.782586645988228
2020-12-11	W	-3.36784722222222	0.291489923233881
2020-12-12	CK	-5.81381944444444	0.789893373412665
2020-12-12	W	-3.59069444444444	0.384464903067343
2020-12-13	CK	-5.93715277777778	0.845181188063451
2020-12-13	W	-3.66756944444444	0.317947845833614
2020-12-14	CK	-5.80125	0.87604588392342
2020-12-14	W	-3.74944444444444	0.332404312778977
2020-12-15	CK	-6.594375	0.903176825916602
2020-12-15	W	-4.38083333333333	0.340269950549281
2020-12-16	CK	-5.86215277777778	0.817504120279366
2020-12-16	W	-3.66111111111111	0.28813438268602
2020-12-17	CK	-6.91798611111111	0.926431583788001
2020-12-17	W	-4.48340277777778	0.329263179288316
2020-12-18	CK	-6.42388888888889	0.878354978734055
2020-12-18	W	-4.05020833333333	0.340651656344326
2020-12-19	CK	-8.58819444444444	1.01411683224359
2020-12-19	W	-5.835625	0.382885431504048
2020-12-20	CK	-9.55284722222222	1.02049900613915
2020-12-20	W	-6.57104166666667	0.376126463493569
2020-12-21	CK	-10.0378472222222	0.985513757425181
2020-12-21	W	-6.92597222222222	0.30433660534541
2020-12-22	CK	-9.57173611111111	0.905925758112039
2020-12-22	W	-6.52972222222222	0.329835190258358
2020-12-23	CK	-9.39236111111111	0.873757626959105
2020-12-23	W	-6.44777777777778	0.347803763595335
2020-12-24	CK	-10.3192361111111	1.04177525847546
2020-12-24	W	-7.42375	0.400298686173918
2020-12-25	CK	-10.6170138888889	1.04892027928301
2020-12-25	W	-7.68166666666667	0.367982291533493
2020-12-26	CK	-10.3433333333333	1.0724714737604
2020-12-26	W	-7.36097222222222	0.350698064385905
2020-12-27	CK	-10.291875	1.0767144509803
2020-12-27	W	-7.29013888888889	0.346741993266551
2020-12-28	CK	-10.8104861111111	1.07684667698494
2020-12-28	W	-7.706875	0.36704192343776
2020-12-29	CK	-10.3732638888889	1.13056677637096
2020-12-29	W	-7.46270833333333	0.443816730478503
2020-12-30	CK	-11.2132638888889	0.999766508575892
2020-12-30	W	-8.25770833333333	0.410034701900703
2020-12-31	CK	-11.1738888888889	0.97339006620523
2020-12-31	W	-8.27131944444444	0.418441527301099
2021-01-01	CK	-11.6299305555556	0.825905542502823
2021-01-01	W	-8.84708333333333	0.41092747821498
2021-01-02	CK	-11.6909722222222	0.814122228671542
2021-01-02	W	-8.79645833333333	0.418065636468912
2021-01-03	CK	-11.43125	0.821185611354128
2021-01-03	W	-8.47951388888889	0.41363865087364
2021-01-04	CK	-11.2061805555556	0.906174663784403
2021-01-04	W	-8.09763888888889	0.395350990817722
2021-01-05	CK	-11.6732638888889	1.05051208898905
2021-01-05	W	-8.59631944444445	0.469213761833262
2021-01-06	CK	-12.5022222222222	0.905347054344748
2021-01-06	W	-9.57611111111111	0.499120372624819
2021-01-07	CK	-12.4786111111111	1.00113639340353
2021-01-07	W	-9.36201388888889	0.521797169136513
2021-01-08	CK	-12.4445138888889	0.72252240359596
2021-01-08	W	-9.51708333333333	0.500058784150416
2021-01-09	CK	-11.535	0.89661875218657
2021-01-09	W	-8.30652777777778	0.47577760027775
2021-01-10	CK	-11.8933333333333	0.891507420590024
2021-01-10	W	-8.72194444444444	0.51218938977737
2021-01-11	CK	-12.6225	0.947251047773127
2021-01-11	W	-9.41097222222222	0.565516842217464
2021-01-12	CK	-12.3514583333333	0.823088495357779
2021-01-12	W	-9.10909722222222	0.528429672859414
2021-01-13	CK	-12.1795833333333	0.690149722929942
2021-01-13	W	-9.18979166666667	0.511624134602377
2021-01-14	CK	-11.2023611111111	0.707913470561893
2021-01-14	W	-8.02479166666667	0.39845263827173
2021-01-15	CK	-9.43965277777778	0.573061783318905
2021-01-15	W	-6.45868055555556	0.320822664089273
2021-01-16	CK	-11.6052777777778	0.818803580614144
2021-01-16	W	-8.71222222222222	0.496985538607184
2021-01-17	CK	-12.385625	0.566168316214992
2021-01-17	W	-9.63465277777778	0.481584857748031
2021-01-18	CK	-11.8672222222222	0.630284092566569
2021-01-18	W	-9.01652777777778	0.461159767045243
2021-01-19	CK	-11.8905555555556	0.587018053761898
2021-01-19	W	-8.9625	0.450251330367431
2021-01-20	CK	-11.2134027777778	0.757513244867077
2021-01-20	W	-8.07263888888889	0.404750773926242
2021-01-21	CK	-10.78125	0.707106205670299
2021-01-21	W	-7.67854166666667	0.365907211839276
2021-01-22	CK	-9.88798611111111	0.687838702795012
2021-01-22	W	-6.94458333333333	0.3389432502713
2021-01-23	CK	-10.5059722222222	0.693837081838915
2021-01-23	W	-7.50569444444444	0.342730405448929
2021-01-24	CK	-9.29243055555555	0.531099337523137
2021-01-24	W	-6.33319444444444	0.27318646894809
2021-01-25	CK	-9.90923611111111	0.702763988825896
2021-01-25	W	-6.98256944444444	0.370903336192301
2021-01-26	CK	-10.5738194444444	0.722481504217117
2021-01-26	W	-7.76055555555556	0.359634699257739
2021-01-27	CK	-11.2636805555556	0.71271761371973
2021-01-27	W	-8.44694444444444	0.363566906972279
2021-01-28	CK	-11.9097222222222	0.478214820406861
2021-01-28	W	-9.22666666666667	0.393435956448234
2021-01-29	CK	-11.9998611111111	0.652964953895738
2021-01-29	W	-8.93791666666667	0.358352278289127
2021-01-30	CK	-11.2479166666667	0.653615853718937
2021-01-30	W	-8.14486111111111	0.334446725726077
2021-01-31	CK	-11.776875	0.516763939474269
2021-01-31	W	-8.79333333333333	0.359279396221241
2021-02-01	CK	-11.7455555555556	0.45115664906441
2021-02-01	W	-8.86298611111111	0.365778920649241
2021-02-02	CK	-11.6813888888889	0.434767996283898
2021-02-02	W	-8.78465277777778	0.361259403674231
2021-02-03	CK	-10.8019444444444	0.488526124414956
2021-02-03	W	-7.70756944444444	0.280507499816517
2021-02-04	CK	-8.12	0.39461836362032
2021-02-04	W	-5.2	0.172099399911853
2021-02-05	CK	-9.071875	0.553975351038832
2021-02-05	W	-6.27680555555556	0.284365064768379
2021-02-06	CK	-9.93486111111111	0.642330292366306
2021-02-06	W	-7.09506944444444	0.30081799900312
2021-02-07	CK	-9.5025	0.573325221190233
2021-02-07	W	-6.70548611111111	0.271884432278082
2021-02-08	CK	-8.83583333333333	0.496394666986672
2021-02-08	W	-6.10055555555556	0.191032746976393
2021-02-09	CK	-8.23055555555556	0.445006442125402
2021-02-09	W	-5.51236111111111	0.22975681730665
2021-02-10	CK	-7.53611111111111	0.418257069271821
2021-02-10	W	-4.92777777777778	0.171296205794898
2021-02-11	CK	-6.16263888888889	0.342537848934918
2021-02-11	W	-3.62868055555556	0.233655309660128
2021-02-12	CK	-5.71222222222222	0.354266647306437
2021-02-12	W	-3.36993055555556	0.154066054527011
2021-02-13	CK	-4.99006944444444	0.349971707249498
2021-02-13	W	-2.59402777777778	0.197166882029445
2021-02-14	CK	-7.04548611111111	0.537168101704346
2021-02-14	W	-4.66284722222222	0.306860240067566
2021-02-15	CK	-8.20458333333333	0.591239700289403
2021-02-15	W	-5.58840277777778	0.314133424622642
2021-02-16	CK	-7.63076388888889	0.52146766108043
2021-02-16	W	-4.82340277777778	0.252486653354483
2021-02-17	CK	-8.38125	0.553914666216018
2021-02-17	W	-5.50965277777778	0.255638102641699
2021-02-18	CK	-8.06909722222222	0.625496277696696
2021-02-18	W	-5.09493055555556	0.238814612988383
2021-02-19	CK	-8.46208333333333	0.689338398729858
2021-02-19	W	-5.52847222222222	0.319116691428511
2021-02-20	CK	-7.59826388888889	0.528668526482722
2021-02-20	W	-4.88347222222222	0.192331536412389
2021-02-21	CK	-6.07291666666667	0.400142055614657
2021-02-21	W	-3.57673611111111	0.29222282674347
2021-02-22	CK	-5.35944444444444	0.42074784637166
2021-02-22	W	-3.063125	0.37620226699441
2021-02-23	CK	-4.63625	0.41200258930739
2021-02-23	W	-2.49986111111111	0.471042539284802
2021-02-24	CK	-3.15097222222222	0.300586067810978
2021-02-24	W	-1.20215277777778	0.373278524984771
2021-02-25	CK	-2.29520833333333	0.322151360496103
2021-02-25	W	-0.807361111111111	0.313055943899372
2021-02-26	CK	-1.536875	0.371711537767632
2021-02-26	W	-0.164236111111111	0.413276466765938
2021-02-27	CK	-2.11111111111111	0.483999328091032
2021-02-27	W	-0.786944444444444	0.521222679612098
2021-02-28	CK	-3.16486111111111	0.54885319363039
2021-02-28	W	-2.05013888888889	0.345491624356205
2021-03-01	CK	-3.84527777777778	0.414895893792427
2021-03-01	W	-2.13013888888889	0.529987312425207
2021-03-02	CK	-4.34569444444444	0.751650382632137
2021-03-02	W	-2.49972222222222	0.490152875058744
2021-03-03	CK	-4.41986111111111	0.754375812068455
2021-03-03	W	-2.55215277777778	0.541767383484946
2021-03-04	CK	-3.72555555555556	0.477321043004623
2021-03-04	W	-1.96298611111111	0.550793006147303
2021-03-05	CK	-3.71993055555556	0.540632701542033
2021-03-05	W	-2.188125	0.476302785112141
2021-03-06	CK	-3.03027777777778	0.50766235739044
2021-03-06	W	-1.56333333333333	0.411994462895862
2021-03-07	CK	-4.56576388888889	0.768251410027965
2021-03-07	W	-2.97590277777778	0.388529466587338
2021-03-08	CK	-3.65840277777778	0.469138203489475
2021-03-08	W	-1.95305555555556	0.549936220127958
2021-03-09	CK	-3.05916666666667	0.681663408922396
2021-03-09	W	-1.385	0.586131403625764
2021-03-10	CK	-2.52625	0.615639566845076
2021-03-10	W	-0.986527777777778	0.519811837565853
2021-03-11	CK	-2.34465277777778	0.595337141854902
2021-03-11	W	-0.527777777777778	0.402166714681909
2021-03-12	CK	-2.17770833333333	0.647595976402137
2021-03-12	W	-0.362361111111111	0.612841757847857
2021-03-13	CK	-1.72770833333333	0.530861701447865
2021-03-13	W	0.0490972222222222	0.68669447825845
2021-03-14	CK	-0.170972222222222	0.375382906900371
2021-03-14	W	1.38597222222222	0.68130735958091
2021-03-15	CK	-1.03458333333333	0.57119398620887
2021-03-15	W	0.523958333333333	0.830318302889549
2021-03-16	CK	-0.660347222222222	0.485555720499389
2021-03-16	W	0.847361111111111	0.588324694442317
2021-03-17	CK	-0.161388888888889	0.462558453820528
2021-03-17	W	1.23659722222222	0.655147543329978
2021-03-18	CK	0.113263888888889	0.385930505156416
2021-03-18	W	1.59111111111111	0.615134960285323
2021-03-19	CK	-1.17034722222222	0.534365355730885
2021-03-19	W	-0.180277777777778	0.309416599884899
2021-03-20	CK	-1.58090277777778	0.621322232869769
2021-03-20	W	-0.684930555555556	0.380503284570768
2021-03-21	CK	-2.569375	0.768012924910566
2021-03-21	W	-1.38798611111111	0.495388241186701
2021-03-22	CK	-2.03923611111111	0.716314339825436
2021-03-22	W	-0.671458333333333	0.680574317607375
2021-03-23	CK	-1.33229166666667	0.653852135529533
2021-03-23	W	0.187916666666667	0.776133493973096
2021-03-24	CK	-0.666805555555556	0.525058360096477
2021-03-24	W	0.704652777777778	0.752556114736275
2021-03-25	CK	-0.592847222222222	0.447844472252135
2021-03-25	W	1.07479166666667	0.750663596463041
2021-03-26	CK	-0.39625	0.415218164043323
2021-03-26	W	1.87145833333333	0.94363848150659
2021-03-27	CK	-0.634722222222222	0.410243282346294
2021-03-27	W	1.43756944444444	0.873275980584588
2021-03-28	CK	-0.424027777777778	0.342375963382976
2021-03-28	W	1.68625	0.782580942623298
2021-03-29	CK	0.381597222222222	0.356825288895363
2021-03-29	W	3.34090277777778	0.949292900485659
2021-03-30	CK	0.180208333333333	0.223774372435077
2021-03-30	W	3.32131944444444	0.957674018713061
2021-03-31	CK	-0.205486111111111	0.390909477688449
2021-03-31	W	2.66979166666667	0.736580503281392
2021-04-01	CK	-0.603333333333333	0.461251140829908
2021-04-01	W	2.05666666666667	0.693188617572514
2021-04-02	CK	-0.469722222222222	0.427114540319503
2021-04-02	W	2.38701388888889	0.797569701931865
2021-04-03	CK	-0.736527777777778	0.446271414044828
2021-04-03	W	1.67743055555556	0.736269593585668
2021-04-04	CK	0.268333333333333	0.373572147902256
2021-04-04	W	3.43604166666667	0.594665500040244
2021-04-05	CK	-0.00520833333333333	0.34125376937294
2021-04-05	W	3.00756944444444	0.439163964756065
2021-04-06	CK	-0.1825	0.323929803773927
2021-04-06	W	2.70430555555556	0.463220056593265
2021-04-07	CK	2.01305555555556	0.238219320655979
2021-04-07	W	5.83625	0.499528702014544
2021-04-08	CK	2.25	0.215787317713117
2021-04-08	W	6.44638888888889	0.374758268791325
2021-04-09	CK	1.16138888888889	0.292023143012688
[truncated: 349 more rows]
