# Supplementary material for: Whole-soil warming leads to substantial soil carbon emission in an alpine grassland
Source: Nat Commun. 2024 May 27;15:4489. doi: 10.1038/s41467-024-48736-w (PMC11130387; doi:10.1038/s41467-024-48736-w)
Supplement: Supplementary file 4 — Source data [file 41467_2024_48736_MOESM4_ESM.zip › Figshare数据上传/Fig. S2/Tday_60_meanse.csv]

Day	Type	Mean	se
2018-06-17	CK	4.01875	0.612551328830878
2018-06-17	W	5.97234375	1.58708795810038
2018-06-18	CK	3.80368055555556	0.345112350606838
2018-06-18	W	5.83916666666667	0.930665819879866
2018-06-19	CK	3.92833333333333	0.337524343972283
2018-06-19	W	6.68027777777778	0.72467252525268
2018-06-20	CK	4.03805555555556	0.314246354159585
2018-06-20	W	7.555625	0.512860975654212
2018-06-21	CK	4.24409722222222	0.212511052764178
2018-06-21	W	8.47736111111111	0.316552494716896
2018-06-22	CK	4.56229166666667	0.20471064070454
2018-06-22	W	9.286875	0.22005667296514
2018-06-23	CK	4.84486111111111	0.169693360354358
2018-06-23	W	9.95916666666667	0.174602883630522
2018-06-24	CK	5.08555555555556	0.108427252216759
2018-06-24	W	10.2385416666667	0.163361243806508
2018-06-25	CK	5.14423611111111	0.0745516730296342
2018-06-25	W	10.4775	0.185240594285777
2018-06-26	CK	5.44604166666667	0.112423586499489
2018-06-26	W	10.7677083333333	0.371663777867543
2018-06-27	CK	5.71347222222222	0.166364252305258
2018-06-27	W	10.8725	0.502654187112698
2018-06-28	CK	6.05090277777778	0.313817342330456
2018-06-28	W	11.0159027777778	0.620945760674384
2018-06-29	CK	6.6275	0.221125569143328
2018-06-29	W	11.5601388888889	0.398915178917654
2018-06-30	CK	7.12993055555556	0.106023892871826
2018-06-30	W	11.8492361111111	0.342828957462343
2018-07-01	CK	7.35375	0.0610412806983857
2018-07-01	W	11.7997222222222	0.268918011562103
2018-07-02	CK	7.44708333333333	0.0521172266262701
2018-07-02	W	11.7734027777778	0.322682587027573
2018-07-03	CK	7.39854166666667	0.0429745670398445
2018-07-03	W	11.6378472222222	0.318421722976298
2018-07-04	CK	7.45027777777778	0.0658390369499015
2018-07-04	W	11.7493055555556	0.394358561272472
2018-07-05	CK	7.50548611111111	0.0983405357033222
2018-07-05	W	11.8820138888889	0.351637629718073
2018-07-06	CK	7.73493055555556	0.130556055763916
2018-07-06	W	12.2502083333333	0.263743050283392
2018-07-07	CK	7.95923611111111	0.138194393189898
2018-07-07	W	12.5952777777778	0.147067213174698
2018-07-08	CK	8.20270833333333	0.122892386503894
2018-07-08	W	12.736875	0.0762449664819748
2018-07-09	CK	8.31583333333333	0.18040413210599
2018-07-09	W	12.7252777777778	0.0832596935896401
2018-07-10	CK	8.39013888888889	0.159808046084558
2018-07-10	W	12.5222916666667	0.0432300730605558
2018-07-11	CK	8.52972222222222	0.210362756996311
2018-07-11	W	12.5374305555556	0.0856722149307278
2018-07-12	CK	8.56236111111111	0.2768430460769
2018-07-12	W	12.5283333333333	0.118657958478592
2018-07-13	CK	8.62958333333333	0.292484485568589
2018-07-13	W	12.6510416666667	0.162254957110037
2018-07-14	CK	8.78923611111111	0.322416928372061
2018-07-14	W	12.8786111111111	0.257443519277076
2018-07-15	CK	8.92069444444444	0.381413643158579
2018-07-15	W	13.0929861111111	0.305862572050003
2018-07-16	CK	9.12180555555556	0.376583575937826
2018-07-16	W	13.3611805555556	0.22738494802638
2018-07-17	CK	9.35534722222222	0.393659590769165
2018-07-17	W	13.6543055555556	0.231793600412856
2018-07-18	CK	9.4575	0.371448682195825
2018-07-18	W	13.7167361111111	0.193505289218087
2018-07-19	CK	9.59486111111111	0.436212770960453
2018-07-19	W	13.8415972222222	0.283123359128231
2018-07-20	CK	9.61881944444444	0.448892547402268
2018-07-20	W	13.7896527777778	0.309065116866134
2018-07-21	CK	9.77930555555556	0.486602923332918
2018-07-21	W	13.9246527777778	0.333752278803621
2018-07-22	CK	9.93951388888889	0.449229177169196
2018-07-22	W	14.0852083333333	0.271575821849409
2018-07-23	CK	10.0643055555556	0.46030763400899
2018-07-23	W	14.2984027777778	0.244489640806734
2018-07-24	CK	10.080625	0.483951769415344
2018-07-24	W	14.3584027777778	0.261315651941078
2018-07-25	CK	10.0607638888889	0.510170313576406
2018-07-25	W	14.3240277777778	0.326071099588602
2018-07-26	CK	10.1142361111111	0.530924713941965
2018-07-26	W	14.3555555555556	0.386793823155758
2018-07-27	CK	10.2911111111111	0.576329119642046
2018-07-27	W	14.4957638888889	0.437990355222439
2018-07-28	CK	10.5322222222222	0.59497336775401
2018-07-28	W	14.6444444444444	0.482428289310059
2018-07-29	CK	10.7492253521127	0.606518303711893
2018-07-29	W	14.7928873239437	0.481504600222911
2018-07-30	CK	11.0252083333333	0.619232048749649
2018-07-30	W	15.0359027777778	0.428220149624409
2018-07-31	CK	11.223125	0.574850495648605
2018-07-31	W	15.2930555555556	0.338509118215685
2018-08-01	CK	11.3245138888889	0.582327278803451
2018-08-01	W	15.3486111111111	0.266949572105496
2018-08-02	CK	11.3173611111111	0.55118346720328
2018-08-02	W	15.4570833333333	0.355716831114545
2018-08-03	CK	11.3924305555556	0.552261809463709
2018-08-03	W	15.2402777777778	0.334204608356531
2018-08-04	CK	11.4198611111111	0.535336877671588
2018-08-04	W	15.0141666666667	0.308924213297145
2018-08-05	CK	11.4830555555556	0.556459661017287
2018-08-05	W	14.6897916666667	0.387964000762735
2018-08-06	CK	11.51875	0.529992523887043
2018-08-06	W	14.3947222222222	0.282392850092743
2018-08-07	CK	11.5722222222222	0.51625696751755
2018-08-07	W	14.1910416666667	0.261338597251142
2018-08-08	CK	11.540625	0.513886594695048
2018-08-08	W	13.8201388888889	0.246850099183422
2018-08-09	CK	11.50859375	0.496215992874547
2018-08-09	W	13.535625	0.242686451549035
2018-08-10	CK	11.5576923076923	0.531996293883815
2018-08-10	W	13.6061538461538	0.401960846587512
2018-08-14	CK	11.4675757575758	0.475290295196192
2018-08-14	W	12.5593939393939	0.170923205340164
2018-08-15	CK	11.5170833333333	0.518951467521775
2018-08-15	W	12.6527777777778	0.242703970592709
2018-08-16	CK	11.5077777777778	0.466361877374127
2018-08-16	W	12.8746527777778	0.184487065263966
2018-08-17	CK	11.4772222222222	0.462688119517504
2018-08-17	W	13.5032638888889	0.227729952732106
2018-08-18	CK	11.4095833333333	0.477088079606694
2018-08-18	W	14.2575694444444	0.26791208934827
2018-08-19	CK	11.379375	0.473848003879522
2018-08-19	W	14.8996527777778	0.288271137580954
2018-08-20	CK	11.3577083333333	0.439574474757699
2018-08-20	W	15.5154166666667	0.300827889385855
2018-08-21	CK	11.3846527777778	0.437116908167884
2018-08-21	W	15.8704861111111	0.156954224270736
2018-08-22	CK	11.3830555555556	0.436721817199378
2018-08-22	W	15.9436111111111	0.0776870297727194
2018-08-23	CK	11.318125	0.441588848730697
2018-08-23	W	15.674375	0.129614320264263
2018-08-24	CK	11.2165972222222	0.413376043096409
2018-08-24	W	15.3900694444444	0.168443985274247
2018-08-25	CK	11.0597222222222	0.487903438503458
2018-08-25	W	14.9880555555556	0.323890592123571
2018-08-26	CK	10.9340972222222	0.47680083417894
2018-08-26	W	14.6414583333333	0.311449032433931
2018-08-27	CK	11.0559722222222	0.494850914561086
2018-08-27	W	14.3647222222222	0.305423591821425
2018-08-28	CK	11.1759027777778	0.486829134890191
2018-08-28	W	14.334375	0.39420896492088
2018-08-29	CK	11.3354861111111	0.461504611959675
2018-08-29	W	14.6133333333333	0.253793847534711
2018-08-30	CK	11.4497222222222	0.45226354839406
2018-08-30	W	15.2077083333333	0.231625155469966
2018-08-31	CK	11.5029166666667	0.452308915826485
2018-08-31	W	15.8220138888889	0.161518503884489
2018-09-01	CK	11.5120833333333	0.446820300271589
2018-09-01	W	16.0850694444444	0.119722286007904
2018-09-02	CK	11.4807638888889	0.419117731420756
2018-09-02	W	16.2216666666667	0.0993863078484322
2018-09-03	CK	11.453125	0.415522430000236
2018-09-03	W	16.0818055555556	0.0681943757668541
2018-09-04	CK	11.3819444444444	0.393270876983149
2018-09-04	W	15.8586111111111	0.196427910555345
2018-09-05	CK	11.3090277777778	0.372780385061706
2018-09-05	W	15.6236111111111	0.249026949097225
2018-09-06	CK	11.1428472222222	0.384664625793563
2018-09-06	W	15.1997222222222	0.296605739890821
2018-09-07	CK	10.9261805555556	0.396888468809033
2018-09-07	W	14.9123611111111	0.388227724174744
2018-09-08	CK	10.8279861111111	0.396456780896028
2018-09-08	W	14.6569444444444	0.307553439682461
2018-09-09	CK	10.755	0.369865114396728
2018-09-09	W	14.5572222222222	0.289144108231314
2018-09-10	CK	10.7321527777778	0.371499210755962
2018-09-10	W	14.700625	0.508174043503669
2018-09-11	CK	10.6101388888889	0.372103166610501
2018-09-11	W	14.9013888888889	0.553597592963463
2018-09-12	CK	10.4720138888889	0.326363117703022
2018-09-12	W	14.9586111111111	0.429143431572836
2018-09-13	CK	10.3972916666667	0.310324418172936
2018-09-13	W	14.8489583333333	0.252371740844241
2018-09-14	CK	10.195	0.226643525315672
2018-09-14	W	14.978125	0.446135579181519
2018-09-15	CK	9.89625	0.297676282701342
2018-09-15	W	14.6249305555556	0.530215546154209
2018-09-16	CK	9.61861111111111	0.281114118088365
2018-09-16	W	14.1786111111111	0.544589824061764
2018-09-17	CK	9.45729166666667	0.260351118872608
2018-09-17	W	13.9310416666667	0.647592350406776
2018-09-18	CK	9.37944444444445	0.274931340509951
2018-09-18	W	13.7793055555556	0.646689697594689
2018-09-19	CK	9.28868055555556	0.262830327659261
2018-09-19	W	13.7465277777778	0.618679857222705
2018-09-20	CK	9.27097222222222	0.26420307103351
2018-09-20	W	13.7779861111111	0.579584422449797
2018-09-21	CK	9.24090277777778	0.258063344422332
2018-09-21	W	13.8360416666667	0.57276733264828
2018-09-22	CK	9.10291666666667	0.246387752641997
2018-09-22	W	13.961875	0.556051137092698
2018-09-23	CK	8.94881944444444	0.261847277804232
2018-09-23	W	13.8797916666667	0.546453872313202
2018-09-24	CK	8.82493055555556	0.260958986811243
2018-09-24	W	13.7995138888889	0.607233875554787
2018-09-25	CK	8.80597222222222	0.267936981089027
2018-09-25	W	13.6752083333333	0.618263757235235
2018-09-26	CK	8.79375	0.239387109954279
2018-09-26	W	13.5545138888889	0.566500933181039
2018-09-27	CK	8.81354166666667	0.236293049073282
2018-09-27	W	13.4664583333333	0.577172035368341
2018-09-28	CK	8.72979166666667	0.211148682580494
2018-09-28	W	13.4071527777778	0.563054006802317
2018-09-29	CK	8.52833333333333	0.218803020057152
2018-09-29	W	13.1927083333333	0.557640288212948
2018-09-30	CK	8.22881944444444	0.196617832478672
2018-09-30	W	12.8527083333333	0.561220803987355
2018-10-01	CK	7.97020833333333	0.152586397321654
2018-10-01	W	12.5309722222222	0.506057999646877
2018-10-02	CK	7.75451388888889	0.17657592177399
2018-10-02	W	12.3951388888889	0.52162581567567
2018-10-03	CK	7.54520833333333	0.169355840181613
2018-10-03	W	12.2511805555556	0.398636171394742
2018-10-04	CK	7.41118055555556	0.168793635285856
2018-10-04	W	12.1384027777778	0.343027018653017
2018-10-05	CK	7.27833333333333	0.134947504582543
2018-10-05	W	11.975	0.328465332761905
2018-10-06	CK	7.184375	0.170962143677937
2018-10-06	W	11.8033333333333	0.314901771387381
2018-10-07	CK	7.07458333333333	0.137479403327835
2018-10-07	W	11.7077083333333	0.311831266442509
2018-10-08	CK	7.00013888888889	0.12319162102959
2018-10-08	W	11.5247916666667	0.302247698664195
2018-10-09	CK	6.82729166666667	0.11023095770599
2018-10-09	W	11.19	0.211104241510353
2018-10-10	CK	6.57013888888889	0.105822755038892
2018-10-10	W	10.8590277777778	0.22298507340811
2018-10-11	CK	6.30152777777778	0.119001477870266
2018-10-11	W	10.5267361111111	0.300805430014088
2018-10-12	CK	6.055625	0.115185484218539
2018-10-12	W	10.2176388888889	0.200335397060995
2018-10-13	CK	5.91506944444444	0.118306604323984
2018-10-13	W	10.1572222222222	0.174926221254638
2018-10-14	CK	5.82277777777778	0.11194158319912
2018-10-14	W	10.1298611111111	0.174649366826876
2018-10-15	CK	5.76388888888889	0.119300149033493
2018-10-15	W	10.2016666666667	0.199241030737836
2018-10-16	CK	5.61097222222222	0.0980798113885124
2018-10-16	W	10.1550694444444	0.160008508875124
2018-10-17	CK	5.46895833333333	0.102003777323136
2018-10-17	W	9.981875	0.179854051457691
2018-10-18	CK	5.31736111111111	0.109935894634741
2018-10-18	W	9.80208333333333	0.16870047903548
2018-10-19	CK	5.21590277777778	0.0949429543299727
2018-10-19	W	9.63756944444444	0.144187786689803
2018-10-20	CK	5.18451388888889	0.0817193850102011
2018-10-20	W	9.39791666666667	0.18567842741449
2018-10-21	CK	5.16006944444444	0.0893664359439728
2018-10-21	W	9.30875	0.20607616590131
2018-10-22	CK	5.085625	0.0876272928392058
2018-10-22	W	9.12381944444444	0.119819757760405
2018-10-23	CK	5.0025	0.108000819603872
2018-10-23	W	9.05013888888889	0.0838161577073543
2018-10-24	CK	4.78229166666667	0.103794413459492
2018-10-24	W	8.95506944444444	0.0807851483515826
2018-10-25	CK	4.58361111111111	0.0949052068963505
2018-10-25	W	8.99152777777778	0.126950891381902
2018-10-26	CK	4.35493055555556	0.0784021697264663
2018-10-26	W	8.76854166666667	0.247250760746166
2018-10-27	CK	4.13020833333333	0.0819919303668769
2018-10-27	W	8.38944444444444	0.344131458570189
2018-10-28	CK	3.920625	0.0838866300936086
2018-10-28	W	8.03798611111111	0.393299617595474
2018-10-29	CK	3.71784722222222	0.0960973340276458
2018-10-29	W	7.62277777777778	0.453581722695538
2018-10-30	CK	3.52354166666667	0.107971365254963
2018-10-30	W	7.26604166666667	0.472314275116011
2018-10-31	CK	3.38409722222222	0.103615077017362
2018-10-31	W	6.98118055555556	0.535240880391058
2018-11-01	CK	3.27020833333333	0.0984813900456009
2018-11-01	W	6.83888888888889	0.60640710093193
2018-11-02	CK	3.16861111111111	0.0893303714540242
2018-11-02	W	6.77902777777778	0.691340823015703
2018-11-03	CK	3.00222222222222	0.110334578060138
2018-11-03	W	6.67722222222222	0.787637892407626
2018-11-04	CK	2.90263888888889	0.121298687843083
2018-11-04	W	6.60354166666667	0.878790292705033
2018-11-05	CK	2.82958333333333	0.114484754786017
2018-11-05	W	6.4875	0.950543854310688
2018-11-06	CK	2.77041666666667	0.106961489949759
2018-11-06	W	6.28256944444444	0.948217805493597
2018-11-07	CK	2.72659722222222	0.0920250621055123
2018-11-07	W	6.059375	0.942132204288842
2018-11-08	CK	2.61368055555556	0.116756148857519
2018-11-08	W	5.91951388888889	0.933009550739603
2018-11-09	CK	2.61402777777778	0.0859031210461644
2018-11-09	W	5.83041666666667	0.923186003489528
2018-11-10	CK	2.56923611111111	0.0842304544860753
2018-11-10	W	5.84659722222222	1.00194665469066
2018-11-11	CK	2.45277777777778	0.0940556809184863
2018-11-11	W	5.90236111111111	1.14073917045687
2018-11-12	CK	2.36659722222222	0.0960466391844629
2018-11-12	W	5.89555555555556	1.1862976812863
2018-11-13	CK	2.27895833333333	0.0982357655901104
2018-11-13	W	5.83611111111111	1.19742967401628
2018-11-14	CK	2.22402777777778	0.0886536119440087
2018-11-14	W	5.75333333333333	1.16052910129735
2018-11-15	CK	2.13527777777778	0.0935964405954074
2018-11-15	W	5.614375	1.17076959679035
2018-11-16	CK	2.03090277777778	0.114498795185759
2018-11-16	W	5.42854166666667	1.22005586147418
2018-11-17	CK	1.92993055555556	0.127563361137441
2018-11-17	W	5.27173611111111	1.24676756469346
2018-11-18	CK	1.85118055555556	0.122824239990473
2018-11-18	W	4.92847222222222	1.24303216633023
2018-11-19	CK	1.81298611111111	0.107905644572591
2018-11-19	W	4.58333333333333	1.1806101105229
2018-11-20	CK	1.74576388888889	0.151610904183045
2018-11-20	W	4.14284722222222	1.05317576037403
2018-11-21	CK	1.66097222222222	0.129550844242916
2018-11-21	W	3.82638888888889	1.02606189563784
2018-11-22	CK	1.42566371681416	0.155028983671675
2018-11-22	W	2.96672566371681	0.938298910587304
2018-11-23	CK	1.54018518518519	0.150573346397647
2018-11-23	W	3.765	0.885281281401618
2018-11-24	CK	1.256	0.36
2018-11-24	W	2.224	1.2422110104344
2018-11-25	CK	1.19857142857143	0.181552986294291
2018-11-25	W	2.65571428571429	0.738911923135512
2018-11-26	CK	0.998695652173913	0.149358552751531
2018-11-26	W	1.96934782608696	0.704628036259409
2018-11-27	CK	0.976393442622951	0.144862330441319
2018-11-27	W	1.9416393442623	0.65329424676512
2018-11-28	CK	0.94030612244898	0.0993789368182773
2018-11-28	W	1.66510204081633	0.584778884440106
2018-11-29	CK	0.905384615384615	0.0774693076728242
2018-11-29	W	1.775	0.484950383557768
2018-11-30	CK	0.730952380952381	0.139067988138446
2018-11-30	W	1.38571428571429	0.596072555395803
2018-12-01	CK	0.72	0.137923589957145
2018-12-01	W	1.558	0.552697023693814
2018-12-02	CK	0.696666666666667	0.128538965395712
2018-12-02	W	1.38	0.557813229457973
2018-12-03	CK	0.761	0.133187420160047
2018-12-03	W	1.47	0.612655592482432
2018-12-04	CK	0.548	0.214
2018-12-04	W	1.25	0.787666666666667
2018-12-05	CK	0.511428571428571	0.12509465860344
2018-12-05	W	1.10428571428571	0.52937217138166
2018-12-06	CK	0.04	0.385
2018-12-06	W	0.04	1.65
2018-12-24	CK	-1.25452380952381	0.33086657551809
2018-12-24	W	-0.712142857142857	0.407299529518549
2018-12-25	CK	-1.37798611111111	0.342425493767842
2018-12-25	W	-0.807430555555556	0.438478937090583
2018-12-26	CK	-1.50986111111111	0.346572703264066
2018-12-26	W	-0.790069444444444	0.417207408241093
2018-12-27	CK	-1.68729166666667	0.353683180903965
2018-12-27	W	-0.744375	0.407399213013722
2018-12-28	CK	-1.81951388888889	0.366033518365245
2018-12-28	W	-0.79	0.485908786019973
2018-12-29	CK	-1.941875	0.338156940701349
2018-12-29	W	-0.643819444444444	0.427114832799291
2018-12-30	CK	-2.134375	0.345166579827336
2018-12-30	W	-0.657430555555556	0.503602071159119
2018-12-31	CK	-2.31798611111111	0.368596306334541
2018-12-31	W	-0.486875	0.482659947865241
2019-01-01	CK	-2.525625	0.372814306659323
2019-01-01	W	-0.393125	0.464498723358978
2019-01-02	CK	-2.69895833333333	0.373744938190017
2019-01-02	W	-0.300763888888889	0.485392617849087
2019-01-03	CK	-2.89	0.375200927823629
2019-01-03	W	-0.201319444444444	0.49846515704216
2019-01-04	CK	-3.06569444444444	0.353554947132975
2019-01-04	W	-0.206180555555556	0.541096792648286
2019-01-05	CK	-3.19694444444444	0.369315162450741
2019-01-05	W	-0.207013888888889	0.558239070175959
2019-01-06	CK	-3.33180555555556	0.377423139743452
2019-01-06	W	-0.1275	0.493572153520407
2019-01-07	CK	-3.40805555555556	0.375814811979255
2019-01-07	W	-0.135763888888889	0.500313111223035
2019-01-08	CK	-3.47284722222222	0.322415486845856
2019-01-08	W	-0.141875	0.553029687100482
2019-01-09	CK	-3.59729166666667	0.351256454580759
2019-01-09	W	-0.203055555555556	0.652159413038379
2019-01-10	CK	-3.7925	0.361709505760294
2019-01-10	W	-0.101597222222222	0.564473219420945
2019-01-11	CK	-3.99465277777778	0.383693994862668
2019-01-11	W	-0.168055555555556	0.597199818300899
2019-01-12	CK	-4.20736111111111	0.376174660973609
2019-01-12	W	-0.241041666666667	0.542896474788717
2019-01-13	CK	-4.28611111111111	0.401866266349204
2019-01-13	W	-0.270416666666667	0.462327192369218
2019-01-14	CK	-4.32715277777778	0.374259577460257
2019-01-14	W	-0.434652777777778	0.505356221535512
2019-01-15	CK	-4.27805555555556	0.409254434558731
2019-01-15	W	-0.475138888888889	0.44503221962924
2019-01-16	CK	-4.37159722222222	0.351015904391116
2019-01-16	W	-0.567152777777778	0.505622925654983
2019-01-17	CK	-4.62069444444444	0.406465696339394
2019-01-17	W	-0.555763888888889	0.425557921982499
2019-01-18	CK	-4.77659722222222	0.382961124252058
2019-01-18	W	-0.665069444444444	0.394189584211524
2019-01-19	CK	-4.77590277777778	0.409999925995709
2019-01-19	W	-0.681111111111111	0.34359198226352
2019-01-20	CK	-4.71173611111111	0.453156223647517
2019-01-20	W	-0.767291666666667	0.348693721507786
2019-01-21	CK	-4.65833333333333	0.368675797896957
2019-01-21	W	-0.990694444444444	0.486475834348422
2019-01-22	CK	-4.77340277777778	0.403728102801867
2019-01-22	W	-1.035625	0.478103235286249
2019-01-23	CK	-5.04291666666667	0.445098176778936
2019-01-23	W	-1.01402777777778	0.388873206178496
2019-01-24	CK	-5.24333333333333	0.469453157770844
2019-01-24	W	-0.999791666666667	0.313419950400615
2019-01-25	CK	-5.19166666666667	0.49188317556189
2019-01-25	W	-0.877013888888889	0.214853731274078
2019-01-26	CK	-5.10229166666667	0.463846485642393
2019-01-26	W	-0.909930555555556	0.211079591515346
2019-01-27	CK	-4.99638888888889	0.459855356700485
2019-01-27	W	-0.882430555555556	0.181734327840394
2019-01-28	CK	-4.86979166666667	0.402113202430362
2019-01-28	W	-0.913472222222222	0.183302112183891
2019-01-29	CK	-4.80555555555556	0.421951228157407
2019-01-29	W	-0.859027777777778	0.165182892858211
2019-01-30	CK	-4.74708333333333	0.44364859707991
2019-01-30	W	-0.888402777777778	0.147027883775691
2019-01-31	CK	-4.72194444444444	0.391573349325356
2019-01-31	W	-0.908194444444444	0.137067052030734
2019-02-01	CK	-4.75263888888889	0.413714791962654
2019-02-01	W	-0.893125	0.135341497272013
2019-02-02	CK	-4.80576388888889	0.438008651714758
2019-02-02	W	-0.798611111111111	0.137953153902045
2019-02-03	CK	-4.68965277777778	0.400595863506165
2019-02-03	W	-0.779375	0.145977606110566
2019-02-04	CK	-4.63791666666667	0.377111974348831
2019-02-04	W	-0.897847222222222	0.119186074508336
2019-02-05	CK	-4.70208333333333	0.38738754131837
2019-02-05	W	-0.712222222222222	0.15692548958546
2019-02-06	CK	-4.62451388888889	0.405496529799571
2019-02-06	W	-0.627013888888889	0.208290945726478
2019-02-07	CK	-4.44847222222222	0.429120930718018
2019-02-07	W	-0.608402777777778	0.194080422523813
2019-02-08	CK	-4.19486111111111	0.38205142073014
2019-02-08	W	-0.549930555555556	0.190688993445859
2019-02-09	CK	-3.96888888888889	0.317218884650139
2019-02-09	W	-0.462430555555556	0.216155027089538
2019-02-10	CK	-3.83027777777778	0.293700081366993
2019-02-10	W	-0.419166666666667	0.193012065426152
2019-02-11	CK	-3.78694444444444	0.298966082048621
2019-02-11	W	-0.293402777777778	0.226224816638942
2019-02-12	CK	-3.86111111111111	0.302615711303123
2019-02-12	W	-0.240902777777778	0.210808636394099
2019-02-13	CK	-3.86701388888889	0.303230453390052
2019-02-13	W	-0.140902777777778	0.220539062976633
2019-02-14	CK	-3.79368055555556	0.288987726676453
2019-02-14	W	-0.0925	0.205826261861343
2019-02-15	CK	-3.78006944444444	0.272259594025094
2019-02-15	W	-0.0153472222222222	0.224179409931903
2019-02-16	CK	-3.80319444444444	0.252257657368165
2019-02-16	W	-0.0147916666666667	0.15774327433674
2019-02-17	CK	-3.70375	0.259694853626761
2019-02-17	W	0.141111111111111	0.226658632223312
2019-02-18	CK	-3.46194444444444	0.199457626796554
2019-02-18	W	0.131111111111111	0.192509877323203
2019-02-19	CK	-3.34388888888889	0.199473629367429
2019-02-19	W	0.178263888888889	0.158368555733983
2019-02-20	CK	-3.41298611111111	0.228591529801051
2019-02-20	W	0.397152777777778	0.251236471137074
2019-02-21	CK	-3.32423611111111	0.228712127260434
2019-02-21	W	0.485277777777778	0.244507272577393
2019-02-22	CK	-3.15666666666667	0.178478114994949
2019-02-22	W	0.485555555555556	0.195642421156013
2019-02-23	CK	-3.02125	0.247531474957984
2019-02-23	W	0.678125	0.265688551367858
2019-02-24	CK	-2.88006944444444	0.217475945835265
2019-02-24	W	0.799652777777778	0.253338442150454
2019-02-25	CK	-2.69340277777778	0.187788748804174
2019-02-25	W	1.02881944444444	0.308267528442578
2019-02-26	CK	-2.576875	0.1652520283202
2019-02-26	W	1.19854166666667	0.283494819403461
2019-02-27	CK	-2.46847222222222	0.148446033434592
2019-02-27	W	1.34076388888889	0.254993602186394
2019-02-28	CK	-2.40743055555556	0.141063567946877
2019-02-28	W	1.51201388888889	0.280191906845612
2019-03-01	CK	-2.30368055555556	0.139317750423426
2019-03-01	W	1.74694444444444	0.31945014507093
2019-03-02	CK	-2.20347222222222	0.123370967363428
2019-03-02	W	1.95465277777778	0.286024047935226
2019-03-03	CK	-2.10402777777778	0.116596854715494
2019-03-03	W	2.11375	0.201079958162949
2019-03-04	CK	-2.08277777777778	0.110416479224742
2019-03-04	W	2.38659722222222	0.198226123355174
2019-03-05	CK	-2.02652777777778	0.129174164706705
2019-03-05	W	2.62784722222222	0.162184303222121
2019-03-06	CK	-1.93326388888889	0.146455969382341
2019-03-06	W	2.76604166666667	0.129947103695594
2019-03-07	CK	-1.85	0.143287869213351
2019-03-07	W	2.89944444444444	0.187866478643915
2019-03-08	CK	-1.75881944444444	0.108864886924863
2019-03-08	W	2.99597222222222	0.109345978292528
2019-03-09	CK	-1.67875	0.0745298750099634
2019-03-09	W	3.20201388888889	0.124942535579299
2019-03-10	CK	-1.64388888888889	0.0643684791085828
2019-03-10	W	3.248125	0.151325529807163
2019-03-11	CK	-1.63416666666667	0.0605635752472849
2019-03-11	W	3.24340277777778	0.123277178795822
2019-03-12	CK	-1.65041666666667	0.0626284334965147
2019-03-12	W	3.27270833333333	0.088898104154661
2019-03-13	CK	-1.68180555555556	0.0833271048019546
2019-03-13	W	3.14555555555556	0.148538220850614
2019-03-14	CK	-1.64388888888889	0.102152272246779
2019-03-14	W	3.11527777777778	0.14396374758672
2019-03-15	CK	-1.57770833333333	0.108695179320239
2019-03-15	W	3.10916666666667	0.153913949210506
2019-03-16	CK	-1.55388888888889	0.103171233323135
2019-03-16	W	3.04736111111111	0.167980891871422
2019-03-17	CK	-1.54381944444444	0.0883630068184107
2019-03-17	W	3.00388888888889	0.179582423372043
2019-03-18	CK	-1.45118055555556	0.102724188258476
2019-03-18	W	3.09194444444444	0.259582333798026
2019-03-19	CK	-1.41597222222222	0.0956409518957583
2019-03-19	W	3.11451388888889	0.291586921417559
2019-03-20	CK	-1.40368055555556	0.0783876782568208
2019-03-20	W	3.10291666666667	0.280650036661428
2019-03-21	CK	-1.34305555555556	0.0881238827162632
2019-03-21	W	3.16125	0.3315654828954
2019-03-22	CK	-1.320625	0.0813127051827991
2019-03-22	W	3.215625	0.361349661207539
2019-03-23	CK	-1.26166666666667	0.0817860029325802
2019-03-23	W	3.281875	0.413258778643946
2019-03-24	CK	-1.21493055555556	0.0763798257197149
2019-03-24	W	3.299375	0.410587760115392
2019-03-25	CK	-1.16840277777778	0.0730753749817474
2019-03-25	W	3.41291666666667	0.452747973999922
2019-03-26	CK	-1.12666666666667	0.0753732727197349
2019-03-26	W	3.42513888888889	0.403069942626647
2019-03-27	CK	-1.11729166666667	0.0664641443045636
2019-03-27	W	3.46125	0.376977176884381
2019-03-28	CK	-1.07826388888889	0.0506628714782818
2019-03-28	W	3.52326388888889	0.397032956576322
2019-03-29	CK	-1.06625	0.0559179837554861
2019-03-29	W	3.44909722222222	0.358267559516999
2019-03-30	CK	-1.03125	0.056598723991664
2019-03-30	W	3.47972222222222	0.379439695713423
2019-03-31	CK	-0.979027777777778	0.0649065859896774
2019-03-31	W	3.63180555555556	0.395489702588926
2019-04-01	CK	-0.964236111111111	0.0570513407802578
2019-04-01	W	3.76430555555556	0.307348399731241
2019-04-02	CK	-0.93	0.0698487679849651
2019-04-02	W	3.89923611111111	0.31633649636927
2019-04-03	CK	-0.933194444444444	0.0572469487378069
2019-04-03	W	3.91868055555556	0.285609985916575
2019-04-04	CK	-0.917430555555556	0.0493428311756219
2019-04-04	W	3.96013888888889	0.329046729228654
2019-04-05	CK	-0.872013888888889	0.0638683439629098
2019-04-05	W	3.98652777777778	0.413991490606345
2019-04-06	CK	-0.841388888888889	0.0701864947477657
2019-04-06	W	3.93784722222222	0.385975126141902
2019-04-07	CK	-0.8475	0.0541567276315911
2019-04-07	W	3.96958333333333	0.393119081429691
2019-04-08	CK	-0.857083333333333	0.0448831553362851
2019-04-08	W	3.86847222222222	0.344531519595044
2019-04-09	CK	-0.82375	0.0511790508645465
2019-04-09	W	3.78625	0.347769478457505
2019-04-10	CK	-0.798402777777778	0.0554903009415645
2019-04-10	W	3.745	0.392670568286608
2019-04-11	CK	-0.752083333333333	0.0834872824459795
2019-04-11	W	3.79229166666667	0.454389318335089
2019-04-12	CK	-0.721388888888889	0.0806201000600558
2019-04-12	W	3.99965277777778	0.462833026941018
2019-04-13	CK	-0.720694444444444	0.0517127430991256
2019-04-13	W	4.11111111111111	0.424966485871463
2019-04-14	CK	-0.724615384615385	0.0540676533981661
2019-04-14	W	4.06307692307692	0.356628553328683
2019-04-20	CK	-0.621707317073171	0.128704207206321
2019-04-20	W	4.22024390243902	0.436836092956907
2019-04-21	CK	-0.565972222222222	0.163573900112359
2019-04-21	W	4.27972222222222	0.450563034021335
2019-04-22	CK	-0.550902777777778	0.15294587599631
2019-04-22	W	4.37076388888889	0.38306047020405
2019-04-23	CK	-0.537222222222222	0.149813714205208
2019-04-23	W	4.58958333333333	0.373301889080981
2019-04-24	CK	-0.557361111111111	0.179022320639897
2019-04-24	W	4.79763888888889	0.366552366241147
2019-04-25	CK	-0.540763888888889	0.192662425713048
2019-04-25	W	4.89895833333333	0.400056594800901
2019-04-26	CK	-0.515833333333333	0.173972388854713
2019-04-26	W	4.95875	0.393893182720452
2019-04-27	CK	-0.486527777777778	0.186137672093661
2019-04-27	W	5.10618055555556	0.420254126351548
2019-04-28	CK	-0.565277777777778	0.168084336426324
2019-04-28	W	5.18326388888889	0.353438915487436
2019-04-29	CK	-0.621111111111111	0.119052844420705
2019-04-29	W	5.209375	0.223673443145213
2019-04-30	CK	-0.572978723404255	0.1151409989441
2019-04-30	W	5.01595744680851	0.190852197925898
2019-05-01	CK	-0.584545454545454	0.120880037520984
2019-05-01	W	4.58181818181818	0.268960669239568
2019-05-02	CK	-0.479305555555556	0.210924547117929
2019-05-02	W	4.68743055555556	0.340464165429467
2019-05-03	CK	-0.48375	0.207284513687927
2019-05-03	W	4.84333333333333	0.338838240228888
2019-05-04	CK	-0.511515151515151	0.15743488749846
2019-05-04	W	4.88606060606061	0.277636135604901
2019-05-06	CK	-0.280923076923077	0.140673028287494
2019-05-06	W	4.87230769230769	0.297390309282644
2019-05-09	CK	-0.224285714285714	0.142992428501804
2019-05-09	W	4.95757142857143	0.35842027916066
2019-05-10	CK	-0.257013888888889	0.100920565474151
2019-05-10	W	4.94784722222222	0.300746161640478
2019-05-11	CK	-0.236944444444444	0.100878023010265
2019-05-11	W	5.06819444444444	0.280756497723306
2019-05-12	CK	-0.169236111111111	0.13595734705347
2019-05-12	W	5.17652777777778	0.294107180095913
2019-05-13	CK	-0.101805555555556	0.16890403516048
2019-05-13	W	5.27194444444444	0.303763200932414
2019-05-14	CK	-0.0659027777777778	0.182990288271951
2019-05-14	W	5.53826388888889	0.266696771876791
2019-05-15	CK	0.0565972222222222	0.239219296195883
2019-05-15	W	5.89125	0.373775217706138
2019-05-16	CK	0.152569444444444	0.288040504924801
2019-05-16	W	6.07416666666667	0.40218062824075
2019-05-17	CK	0.233472222222222	0.338810196801486
2019-05-17	W	6.29354166666667	0.396076002815659
2019-05-18	CK	0.320416666666667	0.374547209682004
2019-05-18	W	6.53486111111111	0.436591727862205
2019-05-19	CK	0.433125	0.415757895318625
2019-05-19	W	6.63104166666667	0.438840712366251
2019-05-20	CK	0.539513888888889	0.430851672085789
2019-05-20	W	6.72090277777778	0.444312462313045
2019-05-21	CK	0.698263888888889	0.446650062366284
2019-05-21	W	6.89715277777778	0.509876990435925
2019-05-22	CK	0.902222222222222	0.466804282590767
2019-05-22	W	7.02055555555556	0.455516017173231
2019-05-23	CK	1.06597222222222	0.490023494101797
2019-05-23	W	7.14465277777778	0.341115228105999
2019-05-24	CK	1.28875	0.476357143486607
2019-05-24	W	7.30590277777778	0.415590611394116
2019-05-25	CK	1.44965277777778	0.423603834561062
2019-05-25	W	7.23694444444444	0.271782874421536
2019-05-26	CK	1.56944444444444	0.41409212808433
2019-05-26	W	7.28756944444444	0.237383027359246
2019-05-27	CK	1.59194444444444	0.397766922262539
2019-05-27	W	7.25243055555556	0.284883080936238
2019-05-28	CK	1.61590277777778	0.378338785064284
2019-05-28	W	7.13597222222222	0.299622378532915
2019-05-29	CK	1.71138888888889	0.372121346759695
2019-05-29	W	7.10013888888889	0.219398268736827
2019-05-30	CK	1.97902777777778	0.343118828012686
2019-05-30	W	7.31826388888889	0.310561669929622
2019-05-31	CK	2.19472222222222	0.318587326831858
2019-05-31	W	7.40375	0.332223762122112
2019-06-01	CK	2.38833333333333	0.337217582043658
2019-06-01	W	7.500625	0.298820530268413
2019-06-02	CK	2.56944444444444	0.327704908184168
2019-06-02	W	7.54201388888889	0.31004842035931
2019-06-03	CK	2.77715277777778	0.313589224429413
2019-06-03	W	7.65118055555556	0.304375262746948
2019-06-04	CK	3.10340277777778	0.296768541902925
2019-06-04	W	7.87548611111111	0.267359285369848
2019-06-05	CK	3.35375	0.337526651468279
2019-06-05	W	8.12375	0.292894270196632
2019-06-06	CK	3.56458333333333	0.328771925586935
2019-06-06	W	8.27881944444444	0.273882514977744
2019-06-07	CK	3.86034722222222	0.258482103492374
2019-06-07	W	8.43631944444444	0.262361104026662
2019-06-08	CK	4.14277777777778	0.279138244677878
2019-06-08	W	8.69284722222222	0.295906280910915
2019-06-09	CK	4.50201388888889	0.284031253516042
2019-06-09	W	9.00541666666667	0.363366165431902
2019-06-10	CK	4.80743055555556	0.266788857427853
2019-06-10	W	9.46138888888889	0.395293341444163
2019-06-11	CK	4.99541666666667	0.276700436121206
2019-06-11	W	9.57090277777778	0.41352669978669
2019-06-12	CK	5.26215277777778	0.215905273876783
2019-06-12	W	9.85458333333333	0.354681443670987
2019-06-13	CK	5.54611111111111	0.17477885286468
2019-06-13	W	10.0554166666667	0.242710804402127
2019-06-14	CK	5.88951388888889	0.204541397571429
2019-06-14	W	10.2763888888889	0.188549605291229
2019-06-15	CK	6.19423611111111	0.180671562848286
2019-06-15	W	10.5574305555556	0.0707960453552122
2019-06-16	CK	6.31826388888889	0.200693097552109
2019-06-16	W	10.504375	0.103683902040799
2019-06-17	CK	6.43576388888889	0.184543399982173
2019-06-17	W	10.6073611111111	0.076585586928146
2019-06-18	CK	6.49979166666667	0.203476975239961
2019-06-18	W	10.7483333333333	0.133890225708782
2019-06-19	CK	6.59034722222222	0.158653837962663
2019-06-19	W	10.9077083333333	0.244855451000145
2019-06-20	CK	6.64458333333333	0.146530311984404
2019-06-20	W	11.0620138888889	0.327920569247439
2019-06-21	CK	6.89034722222222	0.128853330420727
2019-06-21	W	11.375625	0.308089966022441
2019-06-22	CK	7.25493055555556	0.117504374398697
2019-06-22	W	11.5934722222222	0.275640627764688
2019-06-23	CK	7.61020833333333	0.119794529538389
2019-06-23	W	11.8867361111111	0.167321126553329
2019-06-24	CK	7.86138888888889	0.135220780685962
2019-06-24	W	12.1452777777778	0.0907109194977105
2019-06-25	CK	8.08493055555556	0.127754625566435
2019-06-25	W	12.2841666666667	0.142509953525292
2019-06-26	CK	8.34486111111111	0.121756350853343
2019-06-26	W	12.5549305555556	0.215990629007135
2019-06-27	CK	8.48923611111111	0.120718909926985
2019-06-27	W	12.6905555555556	0.176925916098139
2019-06-28	CK	8.45284722222222	0.136401683342213
2019-06-28	W	12.6704166666667	0.0594430340064477
2019-06-29	CK	8.29104166666667	0.109148843935513
2019-06-29	W	12.5807638888889	0.0716581370085562
2019-06-30	CK	8.245625	0.138823834590967
2019-06-30	W	12.6575694444444	0.120883905989638
2019-07-01	CK	8.27388888888889	0.161946224655798
2019-07-01	W	12.7129166666667	0.214674459583452
2019-07-02	CK	8.49125	0.184092612836452
2019-07-02	W	12.8239583333333	0.251497259771262
2019-07-03	CK	8.69701388888889	0.206561639822129
2019-07-03	W	13.0232638888889	0.289241475733413
2019-07-04	CK	8.88402777777778	0.238863087025459
2019-07-04	W	13.2059722222222	0.249055195099889
2019-07-05	CK	8.99222222222222	0.257229661167967
2019-07-05	W	13.4366666666667	0.223968748636297
2019-07-06	CK	9.18638888888889	0.277386214906749
2019-07-06	W	13.5928472222222	0.261045682125543
2019-07-07	CK	9.30013888888889	0.211829941295049
2019-07-07	W	13.4643055555556	0.135005450540594
2019-07-08	CK	9.35854166666667	0.233170434027333
2019-07-08	W	13.5098611111111	0.217953585793039
2019-07-09	CK	9.22701388888889	0.255415992258829
2019-07-09	W	13.3507638888889	0.205290512307389
2019-07-10	CK	9.15819444444444	0.289790102893543
2019-07-10	W	13.2757638888889	0.302860408526877
2019-07-11	CK	9.20513888888889	0.231385811899796
2019-07-11	W	13.4309722222222	0.364153060695555
2019-07-12	CK	9.34388888888889	0.285505677938734
2019-07-12	W	13.7252083333333	0.351327517178756
2019-07-13	CK	9.37430555555556	0.286107690839409
2019-07-13	W	13.8263194444444	0.228237292723639
2019-07-14	CK	9.47694444444445	0.2883974414755
2019-07-14	W	13.9790972222222	0.268279619817327
2019-07-15	CK	9.57743055555556	0.305144657926834
2019-07-15	W	13.9721527777778	0.23212380559745
2019-07-16	CK	9.66166666666667	0.321825083403212
2019-07-16	W	13.8610416666667	0.147360626132946
2019-07-17	CK	9.71708333333333	0.334066079961868
2019-07-17	W	13.8305555555556	0.248592598771058
2019-07-18	CK	9.87381944444444	0.334704489046357
2019-07-18	W	13.7811805555556	0.248030115873278
2019-07-19	CK	9.95034722222222	0.331307047750879
2019-07-19	W	13.8996527777778	0.306233071101251
2019-07-20	CK	9.96229166666667	0.342026210502572
2019-07-20	W	13.9805555555556	0.254412425939231
2019-07-21	CK	10.0670833333333	0.326418558418033
2019-07-21	W	14.2895138888889	0.214242388359849
2019-07-22	CK	10.1247916666667	0.328975440503701
2019-07-22	W	14.5823611111111	0.169653007963998
2019-07-23	CK	10.0932638888889	0.334164082213075
2019-07-23	W	14.6665277777778	0.212029472423934
2019-07-24	CK	10.1825694444444	0.356007723207306
2019-07-24	W	14.6626388888889	0.217055299397418
2019-07-25	CK	10.2776388888889	0.34775853994089
2019-07-25	W	14.6094444444444	0.217125445693994
2019-07-26	CK	10.374375	0.340165082552558
2019-07-26	W	14.5731944444444	0.229490757990431
2019-07-27	CK	10.4800694444444	0.380973425171902
2019-07-27	W	14.6107638888889	0.340804313233622
2019-07-28	CK	10.5602777777778	0.359146208371004
2019-07-28	W	14.6233333333333	0.40463905422018
2019-07-29	CK	10.6277083333333	0.370429848784966
2019-07-29	W	14.791875	0.400217755568662
2019-07-30	CK	10.6440277777778	0.380203322624686
2019-07-30	W	14.8163888888889	0.423424946314449
2019-07-31	CK	10.7595833333333	0.355581149133794
2019-07-31	W	14.9890277777778	0.32177371965741
2019-08-01	CK	10.8656944444444	0.356036077538096
2019-08-01	W	15.2389583333333	0.229664785651386
2019-08-02	CK	10.8823611111111	0.365065343848281
2019-08-02	W	15.1920833333333	0.196538558243412
2019-08-03	CK	10.866875	0.356997033224997
2019-08-03	W	15.2433333333333	0.296725512473717
2019-08-04	CK	10.7909027777778	0.377654990060997
2019-08-04	W	15.1528472222222	0.278033139689629
2019-08-05	CK	10.7575	0.372864560834027
2019-08-05	W	15.0377777777778	0.259517863598164
2019-08-06	CK	10.7441666666667	0.362543999320833
2019-08-06	W	14.8638888888889	0.170688995966357
2019-08-07	CK	10.7305555555556	0.382504909704161
2019-08-07	W	14.8077777777778	0.299801279401733
2019-08-08	CK	10.7611805555556	0.372053400440778
2019-08-08	W	14.7908333333333	0.420027194687492
2019-08-09	CK	10.7902777777778	0.351178943146241
2019-08-09	W	14.693125	0.231206704626215
2019-08-10	CK	10.7236111111111	0.357630340265505
2019-08-10	W	14.7451388888889	0.30822535146597
2019-08-11	CK	10.6593055555556	0.359538863132831
2019-08-11	W	14.7922916666667	0.286950383203699
2019-08-12	CK	10.6607638888889	0.356940168738578
2019-08-12	W	14.9740972222222	0.322170670700445
2019-08-13	CK	10.69875	0.365356121567008
2019-08-13	W	15.05625	0.14347189834666
2019-08-14	CK	10.679375	0.34354488523033
2019-08-14	W	14.9578472222222	0.249691934979962
2019-08-15	CK	10.6883333333333	0.362051662376941
2019-08-15	W	14.8765277777778	0.292417774612982
2019-08-16	CK	10.6915277777778	0.356793786433857
2019-08-16	W	14.746875	0.376508606699572
2019-08-17	CK	10.7533858267717	0.387914093073051
2019-08-17	W	14.6785039370079	0.253949446975545
2019-08-18	CK	10.7964761904762	0.407512559336064
2019-08-18	W	14.6598095238095	0.330709574490422
2019-08-19	CK	10.9720138888889	0.375276818669401
2019-08-19	W	14.7660416666667	0.410650117937925
2019-08-20	CK	11.1541666666667	0.356558218023352
2019-08-20	W	14.8714583333333	0.361346270130448
2019-08-21	CK	11.2033333333333	0.367467657547563
2019-08-21	W	15.1375694444444	0.327855572038695
2019-08-22	CK	11.2211111111111	0.35632393032859
2019-08-22	W	15.3611805555556	0.175157914102002
2019-08-23	CK	11.2882638888889	0.339908768643168
2019-08-23	W	15.603125	0.174293887459086
2019-08-24	CK	11.3822222222222	0.366041839448822
2019-08-24	W	15.6538888888889	0.0333450148016175
2019-08-25	CK	11.4052083333333	0.350186336049299
2019-08-25	W	15.7080555555556	0.134851597607066
2019-08-26	CK	11.4766666666667	0.350085700090549
2019-08-26	W	15.6349305555556	0.217096034806461
2019-08-27	CK	11.51	0.359413356782898
2019-08-27	W	15.3934027777778	0.249211139981468
2019-08-28	CK	11.5120138888889	0.371193638007637
2019-08-28	W	15.3602083333333	0.231307333769662
2019-08-29	CK	11.5388888888889	0.353935622713679
2019-08-29	W	15.4722916666667	0.147220844879643
2019-08-30	CK	11.5661805555556	0.365128145621577
2019-08-30	W	15.6717361111111	0.148338991301231
2019-08-31	CK	11.5057638888889	0.336479404147339
2019-08-31	W	15.6743055555556	0.0828157416478669
2019-09-01	CK	11.4016666666667	0.309330762538239
2019-09-01	W	15.6452777777778	0.0861475792829322
2019-09-02	CK	11.2869444444444	0.307880766900569
2019-09-02	W	15.4329166666667	0.0979187363403588
2019-09-03	CK	11.2520138888889	0.293104767293778
2019-09-03	W	15.2038194444444	0.077236161680645
2019-09-04	CK	11.2152083333333	0.295461874434435
2019-09-04	W	15.1584722222222	0.103437813484986
2019-09-05	CK	11.1458333333333	0.308494323918841
2019-09-05	W	15.1150694444444	0.149063190294782
2019-09-06	CK	11.1001388888889	0.298989466610019
2019-09-06	W	15.0250694444444	0.128880741939171
2019-09-07	CK	11.0829861111111	0.307567639174968
2019-09-07	W	15.031875	0.138068808454735
2019-09-08	CK	11.0823611111111	0.291236437782255
2019-09-08	W	15.2689583333333	0.260771065566714
2019-09-09	CK	11.1479166666667	0.298280057122248
2019-09-09	W	15.3723611111111	0.175402432177363
2019-09-10	CK	11.1538194444444	0.253331376552151
2019-09-10	W	15.3719444444444	0.151945728134555
2019-09-11	CK	11.1874305555556	0.315349982554167
2019-09-11	W	15.3769444444444	0.193731442219904
2019-09-12	CK	11.1131944444444	0.235053555413483
2019-09-12	W	15.2913888888889	0.0977854560690974
2019-09-13	CK	11.0924305555556	0.251226262709676
2019-09-13	W	15.1733333333333	0.0706781270166649
2019-09-14	CK	10.88625	0.2765557340245
2019-09-14	W	14.9601388888889	0.17766502669946
2019-09-15	CK	10.7081944444444	0.260543983345282
2019-09-15	W	14.7289583333333	0.221357203751792
2019-09-16	CK	10.6369444444444	0.264663178409622
2019-09-16	W	14.7724305555556	0.323010615709069
2019-09-17	CK	10.5755555555556	0.245437353346879
2019-09-17	W	14.6594444444444	0.239262158358769
2019-09-18	CK	10.4888194444444	0.220829803531
2019-09-18	W	14.6622916666667	0.206664220942495
2019-09-19	CK	10.3918055555556	0.202755304942494
2019-09-19	W	14.6290277777778	0.1837041809537
2019-09-20	CK	10.1531944444444	0.202248705324158
2019-09-20	W	14.5097916666667	0.160716958495595
2019-09-21	CK	9.83173611111111	0.184228224113878
2019-09-21	W	14.2163888888889	0.0429540853418884
2019-09-22	CK	9.63770833333333	0.185913638715551
2019-09-22	W	13.9886111111111	0.128789113469548
2019-09-23	CK	9.49368055555555	0.187714015376929
2019-09-23	W	13.8175694444444	0.239868755585691
2019-09-24	CK	9.38680555555556	0.16460859260526
2019-09-24	W	13.5510416666667	0.16300640152322
2019-09-25	CK	9.29333333333333	0.177936713204693
2019-09-25	W	13.3259027777778	0.144150138279459
2019-09-26	CK	9.13215277777778	0.211445035083277
2019-09-26	W	13.0893055555556	0.125707315946238
2019-09-27	CK	8.95131944444444	0.201663345420102
2019-09-27	W	13.036875	0.143340461590033
2019-09-28	CK	8.81006944444444	0.180073356733578
2019-09-28	W	12.9813194444444	0.0746067090263628
2019-09-29	CK	8.65340277777778	0.150792203993457
2019-09-29	W	13.0436805555556	0.0817349286191629
2019-09-30	CK	8.49340277777778	0.174794626548958
2019-09-30	W	12.9129166666667	0.060898272332834
2019-10-01	CK	8.35458333333333	0.202603884009134
2019-10-01	W	12.8276388888889	0.129162537244695
2019-10-02	CK	8.26923611111111	0.231676223710896
2019-10-02	W	12.6655555555556	0.151945767947717
2019-10-03	CK	8.224375	0.234991562770938
2019-10-03	W	12.7078472222222	0.303065037897472
2019-10-04	CK	8.2425	0.223467417023586
2019-10-04	W	12.4690277777778	0.212079758676298
2019-10-05	CK	8.22	0.221289275165138
2019-10-05	W	12.3532638888889	0.285891285253509
2019-10-06	CK	8.08222222222222	0.178432180216121
2019-10-06	W	12.2102083333333	0.215246651426595
2019-10-07	CK	8.03055555555556	0.187977165254929
2019-10-07	W	12.2171527777778	0.224018323075976
2019-10-08	CK	7.91701388888889	0.138220586874499
2019-10-08	W	12.305625	0.251900043007437
2019-10-09	CK	7.85854166666667	0.0924162694701693
2019-10-09	W	12.3422916666667	0.225657933900009
2019-10-10	CK	7.77361111111111	0.112443781588721
2019-10-10	W	12.2575694444444	0.162184569232042
2019-10-11	CK	7.44034722222222	0.133874830273223
2019-10-11	W	11.7261111111111	0.0679271356334794
2019-10-12	CK	7.20673611111111	0.152962217687461
2019-10-12	W	11.4817361111111	0.0941499424371424
2019-10-13	CK	7.04479166666667	0.102221673788912
2019-10-13	W	11.0397916666667	0.233224281406815
2019-10-14	CK	6.7925	0.101466803106651
2019-10-14	W	10.9128472222222	0.125512818871618
2019-10-15	CK	6.46090277777778	0.143798894943101
2019-10-15	W	10.7404861111111	0.083189747200429
2019-10-16	CK	6.34638888888889	0.136898649277827
2019-10-16	W	10.425625	0.233153896115608
2019-10-17	CK	6.195625	0.0879384013665011
2019-10-17	W	10.2102083333333	0.29551194786632
2019-10-18	CK	5.94958333333333	0.068581586769722
2019-10-18	W	10.2438194444444	0.135695655242603
2019-10-19	CK	5.65298611111111	0.125070489946558
2019-10-19	W	9.80708333333333	0.251699856904081
2019-10-20	CK	5.40222222222222	0.116858538512668
2019-10-20	W	9.58326388888889	0.220353307144726
2019-10-21	CK	5.18083333333333	0.0817570587792675
2019-10-21	W	9.31222222222222	0.204353066631092
2019-10-22	CK	5.04590277777778	0.0923167333471214
2019-10-22	W	9.39875	0.092422717614189
2019-10-23	CK	4.96395833333333	0.0888156821119868
2019-10-23	W	9.36208333333333	0.102198333883207
2019-10-24	CK	4.95493055555556	0.105240252213327
2019-10-24	W	9.236875	0.150123566391068
2019-10-25	CK	4.78534722222222	0.137555446464255
2019-10-25	W	9.10736111111111	0.117067366328349
2019-10-26	CK	4.57340277777778	0.129980754822506
2019-10-26	W	8.77756944444444	0.163448688900425
2019-10-27	CK	4.44159722222222	0.112120531910502
2019-10-27	W	8.67659722222222	0.0861265857795737
2019-10-28	CK	4.34791666666667	0.0775883445632317
2019-10-28	W	8.5125	0.12205512581713
2019-10-29	CK	4.12347222222222	0.0997657605745813
2019-10-29	W	8.26381944444444	0.250472557643823
2019-10-30	CK	3.93548611111111	0.120755027891295
2019-10-30	W	8.19201388888889	0.252998427612928
2019-10-31	CK	3.78083333333333	0.146364911076983
2019-10-31	W	7.889375	0.3404361349386
2019-11-01	CK	3.66270833333333	0.125258125760164
2019-11-01	W	7.84194444444444	0.230986598078113
2019-11-02	CK	3.60006944444444	0.100554730259939
2019-11-02	W	7.77145833333333	0.143734610013664
2019-11-03	CK	3.45895833333333	0.108149674325952
2019-11-03	W	7.67340277777778	0.108428296642717
2019-11-04	CK	3.36701388888889	0.114955852700869
2019-11-04	W	7.39166666666667	0.177890312181188
2019-11-05	CK	3.24916666666667	0.127348966510591
2019-11-05	W	7.25256944444444	0.175893564370191
2019-11-06	CK	3.13652777777778	0.134939222429952
2019-11-06	W	7.38361111111111	0.113604646053346
2019-11-07	CK	3.06208333333333	0.140087774122478
2019-11-07	W	7.33902777777778	0.173405736434821
2019-11-08	CK	2.97680555555556	0.138696723252655
2019-11-08	W	7.24131944444444	0.25400582610445
2019-11-09	CK	2.9325	0.134390994523139
2019-11-09	W	7.12430555555556	0.296799230063047
2019-11-10	CK	2.84243055555556	0.130870633517743
2019-11-10	W	7.06534722222222	0.254619145901048
2019-11-11	CK	2.794375	0.115412439475559
2019-11-11	W	6.82986111111111	0.262069786311534
2019-11-12	CK	2.73798611111111	0.109552150684585
2019-11-12	W	6.576875	0.29260223342479
2019-11-13	CK	2.66027777777778	0.120387263994358
2019-11-13	W	6.72097222222222	0.150964347462516
2019-11-14	CK	2.57263888888889	0.122933648567309
2019-11-14	W	6.64770833333333	0.239142360440575
2019-11-15	CK	2.54263888888889	0.113619377500816
2019-11-15	W	6.63486111111111	0.203995376021081
2019-11-16	CK	2.45756944444444	0.116581528265706
2019-11-16	W	6.49131944444444	0.252760717167896
2019-11-17	CK	2.345625	0.137465133065232
2019-11-17	W	6.35381944444444	0.332911950999486
2019-11-18	CK	2.23986111111111	0.147081263250808
2019-11-18	W	6.35548611111111	0.323304813739269
2019-11-19	CK	2.19138888888889	0.134400327115387
2019-11-19	W	6.30145833333333	0.2857849250419
2019-11-20	CK	2.13340277777778	0.134853841359635
2019-11-20	W	6.05375	0.351243930586895
2019-11-21	CK	2.03715277777778	0.144187651163025
2019-11-21	W	6.010625	0.289755875799685
2019-11-22	CK	1.99263888888889	0.135775902009475
2019-11-22	W	5.895625	0.310886609976168
2019-11-23	CK	1.94208333333333	0.137488102447762
2019-11-23	W	5.96041666666667	0.260309612254817
2019-11-24	CK	1.894375	0.128419234881206
2019-11-24	W	6.08423611111111	0.245762654909294
2019-11-25	CK	1.82125	0.132864136052768
2019-11-25	W	5.96138888888889	0.451979158664311
2019-11-26	CK	1.769375	0.128506910044328
2019-11-26	W	5.959375	0.444244894596691
2019-11-27	CK	1.76784722222222	0.108791951622273
2019-11-27	W	5.96902777777778	0.350872847815832
2019-11-28	CK	1.70118055555556	0.111139541718555
2019-11-28	W	5.93145833333333	0.25305824295474
2019-11-29	CK	1.641875	0.118900641536833
2019-11-29	W	5.67194444444444	0.291506662702444
2019-11-30	CK	1.58548611111111	0.127349872593228
2019-11-30	W	5.691875	0.176160713972477
2019-12-01	CK	1.4875	0.145503132843625
2019-12-01	W	5.52159722222222	0.273251454200891
2019-12-02	CK	1.37576388888889	0.158751054371357
2019-12-02	W	5.27923611111111	0.484621425579682
2019-12-03	CK	1.32583333333333	0.153213895104312
2019-12-03	W	5.18076388888889	0.493016985890359
2019-12-04	CK	1.26208333333333	0.150512983583602
2019-12-04	W	5.03888888888889	0.477743937553191
2019-12-05	CK	1.22805555555556	0.123244170224435
2019-12-05	W	4.87993055555556	0.425537425703487
2019-12-06	CK	1.15576388888889	0.117901037137488
2019-12-06	W	4.71916666666667	0.456836637498375
2019-12-07	CK	1.0725	0.119232998052369
2019-12-07	W	4.67625	0.474384478391694
2019-12-08	CK	0.974930555555556	0.117134399835159
2019-12-08	W	4.68236111111111	0.490742345583122
2019-12-09	CK	0.867361111111111	0.125232491400948
2019-12-09	W	4.68319444444444	0.545341596510424
2019-12-10	CK	0.779305555555556	0.130522297403925
2019-12-10	W	4.76333333333333	0.462675291596442
2019-12-11	CK	0.686388888888889	0.137853439138193
2019-12-11	W	4.78215277777778	0.302200460485206
2019-12-12	CK	0.598402777777778	0.141359056635489
2019-12-12	W	4.49131944444444	0.409157175428129
2019-12-13	CK	0.522638888888889	0.139283883853833
2019-12-13	W	4.28131944444444	0.409670437111156
2019-12-14	CK	0.457222222222222	0.133247911004402
2019-12-14	W	4.18673611111111	0.378945098702403
2019-12-15	CK	0.385347222222222	0.134762871516423
2019-12-15	W	4.03076388888889	0.46506848742636
2019-12-16	CK	0.298541666666667	0.146343340456746
2019-12-16	W	4.20479166666667	0.314222893706204
2019-12-17	CK	0.265277777777778	0.142629598053382
2019-12-17	W	4.38111111111111	0.178392200184168
2019-12-18	CK	0.190555555555556	0.127350478485552
2019-12-18	W	4.24680555555556	0.400254508367704
2019-12-19	CK	0.110208333333333	0.128770633784482
2019-12-19	W	3.95881944444444	0.676956822523289
2019-12-20	CK	0.0319444444444444	0.137109711065414
2019-12-20	W	4.01243055555556	0.508531093705033
2019-12-21	CK	-0.0597222222222222	0.137474874876066
2019-12-21	W	3.80527777777778	0.49145626301847
2019-12-22	CK	-0.149444444444444	0.150743960478862
2019-12-22	W	3.63284722222222	0.39222171697213
2019-12-23	CK	-0.215416666666667	0.162926514939068
2019-12-23	W	3.49944444444444	0.30163032423182
2019-12-24	CK	-0.330694444444444	0.18512754754437
2019-12-24	W	3.28784722222222	0.321520129507344
2019-12-25	CK	-0.430972222222222	0.202734147098895
2019-12-25	W	3.30909722222222	0.2372369641852
2019-12-26	CK	-0.535972222222222	0.209409031106271
2019-12-26	W	3.14284722222222	0.446906921587078
2019-12-27	CK	-0.625416666666667	0.228518922488167
2019-12-27	W	3.24333333333333	0.362498086904066
2019-12-28	CK	-0.731041666666667	0.260514186987305
2019-12-28	W	3.266875	0.320290370038197
2019-12-29	CK	-0.852222222222222	0.285468592328449
2019-12-29	W	3.07173611111111	0.369612269405072
2019-12-30	CK	-0.96	0.307507246780094
2019-12-30	W	2.86041666666667	0.429835285199014
2019-12-31	CK	-1.08006944444444	0.331256112728948
2019-12-31	W	2.67875	0.453079868065117
2020-01-01	CK	-1.18597222222222	0.342151202694658
2020-01-01	W	2.61055555555556	0.463294399352935
2020-01-02	CK	-1.27152777777778	0.344785976761777
2020-01-02	W	2.53465277777778	0.472805779863462
2020-01-03	CK	-1.32875	0.361215706673568
2020-01-03	W	2.51722222222222	0.413593657326748
2020-01-04	CK	-1.404375	0.345504004515229
2020-01-04	W	2.301875	0.501441772064116
2020-01-05	CK	-1.45166666666667	0.360596922221411
2020-01-05	W	2.34159722222222	0.420339635820902
2020-01-06	CK	-1.45236111111111	0.342080947317659
2020-01-06	W	2.27423611111111	0.422229750710682
2020-01-07	CK	-1.47944444444444	0.320110537899407
2020-01-07	W	2.10722222222222	0.514818375961856
2020-01-08	CK	-1.56923611111111	0.336614152342213
2020-01-08	W	2.14736111111111	0.485193907883816
2020-01-09	CK	-1.61840277777778	0.353904484360234
2020-01-09	W	2.15645833333333	0.479093244624292
2020-01-10	CK	-1.65895833333333	0.348829982038465
2020-01-10	W	2.17041666666667	0.444796489984822
2020-01-11	CK	-1.73368055555556	0.323297406434338
2020-01-11	W	1.70791666666667	0.54204981654169
2020-01-12	CK	-1.83152777777778	0.341978582615522
2020-01-12	W	1.65548611111111	0.479591546269589
2020-01-13	CK	-1.96215277777778	0.363384726153135
2020-01-13	W	1.71590277777778	0.430756455932126
2020-01-14	CK	-2.09729166666667	0.374110116742096
2020-01-14	W	1.50722222222222	0.480542676194054
2020-01-15	CK	-2.14826388888889	0.377158986724058
2020-01-15	W	1.43243055555556	0.471867300495193
2020-01-16	CK	-2.17652777777778	0.358704611988399
2020-01-16	W	1.30069444444444	0.445392078048007
2020-01-17	CK	-2.22805555555556	0.354744546023452
2020-01-17	W	1.28354166666667	0.442894183311877
2020-01-18	CK	-2.34076388888889	0.344837994089117
2020-01-18	W	1.28229166666667	0.458934350411777
2020-01-19	CK	-2.44979166666667	0.34930147871949
2020-01-19	W	1.21784722222222	0.4809045793394
2020-01-20	CK	-2.575625	0.375393930367841
2020-01-20	W	1.02722222222222	0.533637275393634
2020-01-21	CK	-2.73041666666667	0.384876515447451
2020-01-21	W	0.929513888888889	0.533250896080489
2020-01-22	CK	-2.87736111111111	0.378665917746198
2020-01-22	W	0.831388888888889	0.482633255862411
2020-01-23	CK	-2.99284722222222	0.390550843141014
2020-01-23	W	0.725416666666667	0.477401679577098
2020-01-24	CK	-3.05354166666667	0.39304785072015
2020-01-24	W	0.648888888888889	0.450044210947462
2020-01-25	CK	-3.10125	0.370204493200207
2020-01-25	W	0.565833333333333	0.420772604931957
2020-01-26	CK	-3.20229166666667	0.363468602818313
2020-01-26	W	0.435	0.412848929950526
2020-01-27	CK	-3.32354166666667	0.378281716516329
2020-01-27	W	0.272291666666667	0.432002653900332
2020-01-28	CK	-3.50201388888889	0.389720895465415
2020-01-28	W	0.248055555555556	0.456185521703474
2020-01-29	CK	-3.65875	0.41590523791348
2020-01-29	W	0.216875	0.465530622519131
2020-01-30	CK	-3.83166666666667	0.429163153579015
2020-01-30	W	0.00583333333333333	0.469911635961971
2020-01-31	CK	-3.99152777777778	0.44099628869057
2020-01-31	W	-0.0749305555555556	0.490354790585092
2020-02-01	CK	-4.04708333333333	0.42800853423586
2020-02-01	W	-0.149652777777778	0.522989654324149
2020-02-02	CK	-4.05319444444444	0.423909971965461
2020-02-02	W	-0.301180555555556	0.52362364203027
2020-02-03	CK	-4.16208333333333	0.436818539279411
2020-02-03	W	-0.491736111111111	0.534992631910296
2020-02-04	CK	-4.28916666666667	0.443266949103946
2020-02-04	W	-0.514236111111111	0.558008749676839
2020-02-05	CK	-4.35541666666667	0.442517040529713
2020-02-05	W	-0.660763888888889	0.59354318265583
2020-02-06	CK	-4.39569444444444	0.445622936948536
2020-02-06	W	-0.730625	0.630947138099554
2020-02-07	CK	-4.445625	0.454333330184359
2020-02-07	W	-0.880972222222222	0.654192535785534
2020-02-08	CK	-4.453125	0.453354054228839
2020-02-08	W	-0.942222222222222	0.680215735585867
2020-02-09	CK	-4.436875	0.451339642412432
2020-02-09	W	-0.933263888888889	0.720160001653252
2020-02-10	CK	-4.42180555555556	0.444008442281371
2020-02-10	W	-1.03423611111111	0.709037205990208
2020-02-11	CK	-4.40826388888889	0.4501607324819
2020-02-11	W	-1.11409722222222	0.718929664982807
2020-02-12	CK	-4.39013888888889	0.461464749105415
2020-02-12	W	-1.09104166666667	0.764880552256461
2020-02-13	CK	-4.29166666666667	0.462959683184274
2020-02-13	W	-1.141875	0.749247962628373
2020-02-14	CK	-4.20506944444444	0.42647642662827
2020-02-14	W	-1.09409722222222	0.744923609321879
2020-02-15	CK	-4.24972222222222	0.40692339330585
2020-02-15	W	-1.35965277777778	0.69484807444863
2020-02-16	CK	-4.41020833333333	0.416798698578581
2020-02-16	W	-1.32458333333333	0.77355271086634
2020-02-17	CK	-4.47298611111111	0.445039177613412
2020-02-17	W	-1.35763888888889	0.813716311899773
2020-02-18	CK	-4.34916666666667	0.451058143940148
2020-02-18	W	-1.244375	0.832459397331913
2020-02-19	CK	-4.18409722222222	0.44132133809003
2020-02-19	W	-1.16958333333333	0.819246260069969
2020-02-20	CK	-4.07194444444444	0.408495464651152
2020-02-20	W	-1.11729166666667	0.817296575988554
2020-02-21	CK	-3.91541666666667	0.419599742547724
2020-02-21	W	-1.09298611111111	0.786755264593527
2020-02-22	CK	-3.78743055555556	0.414691338503598
2020-02-22	W	-1.025625	0.774398537913946
2020-02-23	CK	-3.66041666666667	0.382289223987848
2020-02-23	W	-0.956388888888889	0.757600457314999
2020-02-24	CK	-3.48645833333333	0.392357480112665
2020-02-24	W	-0.897152777777778	0.752557327115637
2020-02-25	CK	-3.30416666666667	0.359086280851205
2020-02-25	W	-0.799236111111111	0.721959002377519
2020-02-26	CK	-3.08993055555556	0.362709155877226
2020-02-26	W	-0.697013888888889	0.722710839265609
2020-02-27	CK	-2.90506944444444	0.304432761243241
2020-02-27	W	-0.677430555555556	0.673733395839529
2020-02-28	CK	-2.69722222222222	0.298485709800247
2020-02-28	W	-0.592638888888889	0.643944260547724
2020-02-29	CK	-2.60486111111111	0.27554880660348
2020-02-29	W	-0.444236111111111	0.657956410801766
2020-03-01	CK	-2.49645833333333	0.261781738589027
2020-03-01	W	-0.440625	0.667440340640303
2020-03-02	CK	-2.37333333333333	0.234135124804351
2020-03-02	W	-0.276527777777778	0.669153528938202
2020-03-03	CK	-2.34631944444444	0.198404334164597
2020-03-03	W	-0.210763888888889	0.670651696724952
2020-03-04	CK	-2.36798611111111	0.216550299279534
2020-03-04	W	-0.0809027777777778	0.719193362828154
2020-03-05	CK	-2.38847222222222	0.253169403676248
2020-03-05	W	-0.09875	0.779579618567847
2020-03-06	CK	-2.36902777777778	0.244348993128742
2020-03-06	W	-0.0490277777777778	0.829321873838763
2020-03-07	CK	-2.26243055555556	0.245444993306897
2020-03-07	W	0.134027777777778	0.851911238603351
2020-03-08	CK	-2.18256944444444	0.22076558253278
2020-03-08	W	0.0523611111111111	0.880125541480348
2020-03-09	CK	-2.09347222222222	0.168876698074425
2020-03-09	W	0.1475	0.87327559927674
2020-03-10	CK	-2.08048611111111	0.153265748949826
2020-03-10	W	0.306944444444444	0.846992351080375
2020-03-11	CK	-2.12097222222222	0.171752934055598
2020-03-11	W	0.456666666666667	0.904520383398434
2020-03-12	CK	-2.15013888888889	0.191994599976758
2020-03-12	W	0.417083333333333	0.988644758971854
2020-03-13	CK	-2.16236111111111	0.167461652891171
2020-03-13	W	0.573194444444444	0.996483223059347
2020-03-14	CK	-2.16736111111111	0.185359833099892
2020-03-14	W	0.592708333333333	1.03811254949381
2020-03-15	CK	-2.11881944444444	0.206927735885184
2020-03-15	W	0.532777777777778	1.05454710309061
2020-03-16	CK	-1.99444444444444	0.200108181050712
2020-03-16	W	0.614652777777778	1.03951080554449
2020-03-17	CK	-1.88041666666667	0.181945991421099
2020-03-17	W	0.798888888888889	1.01275171106679
2020-03-18	CK	-1.79597222222222	0.186333452084883
2020-03-18	W	0.810833333333333	1.04883725600893
2020-03-19	CK	-1.694375	0.170909588462631
2020-03-19	W	1.03777777777778	1.05354682397343
2020-03-20	CK	-1.61430555555556	0.160141241267033
2020-03-20	W	1.14847222222222	1.07267361069002
2020-03-21	CK	-1.55833333333333	0.134682130584827
2020-03-21	W	1.239375	1.10513232931263
2020-03-22	CK	-1.46756944444444	0.144217409995491
2020-03-22	W	1.41916666666667	1.15187592351124
2020-03-23	CK	-1.415625	0.14070770137616
2020-03-23	W	1.52208333333333	1.21498422359811
2020-03-24	CK	-1.33798611111111	0.162812650569032
2020-03-24	W	1.70680555555556	1.26245466871277
2020-03-25	CK	-1.30673611111111	0.144201935123953
2020-03-25	W	1.79777777777778	1.30534182236613
2020-03-26	CK	-1.24736111111111	0.14477946584342
2020-03-26	W	1.979375	1.34352551345715
2020-03-27	CK	-1.20618055555556	0.113948255385142
2020-03-27	W	2.16993055555556	1.34756262146921
2020-03-28	CK	-1.14215277777778	0.100002581527732
2020-03-28	W	2.12881944444444	1.34170910256125
2020-03-29	CK	-1.07277777777778	0.108725823683821
2020-03-29	W	2.18145833333333	1.31180150604566
2020-03-30	CK	-1.03486111111111	0.0970071136350712
2020-03-30	W	2.28423611111111	1.27566812931074
2020-03-31	CK	-1.02645833333333	0.0755932064615371
2020-03-31	W	2.32534722222222	1.24650347305813
2020-04-01	CK	-0.969861111111111	0.0818178870820604
2020-04-01	W	2.28416666666667	1.20199857146703
2020-04-02	CK	-0.938333333333333	0.0788076272957419
2020-04-02	W	2.20145833333333	1.15393498517204
2020-04-03	CK	-0.908402777777778	0.0711645441285001
2020-04-03	W	2.20583333333333	1.11264785813709
2020-04-04	CK	-0.866458333333333	0.0834960139290855
2020-04-04	W	2.20972222222222	1.07997580969719
2020-04-05	CK	-0.838125	0.0788799454739169
2020-04-05	W	2.25541666666667	1.06670112900333
2020-04-06	CK	-0.836875	0.0661977527535343
2020-04-06	W	2.26277777777778	1.07220770932018
2020-04-07	CK	-0.812291666666667	0.0714360667840183
2020-04-07	W	2.34729166666667	1.07318637980051
2020-04-08	CK	-0.793680555555556	0.068597544205224
2020-04-08	W	2.39541666666667	1.07019382038099
2020-04-09	CK	-0.771388888888889	0.0768070696670712
2020-04-09	W	2.36847222222222	1.05858804422057
2020-04-10	CK	-0.764097222222222	0.0701040226355078
2020-04-10	W	2.29416666666667	1.04973656223054
2020-04-11	CK	-0.733263888888889	0.074300563392358
2020-04-11	W	2.44694444444444	1.06860526349694
2020-04-12	CK	-0.715625	0.0850580839683871
2020-04-12	W	2.43020833333333	1.07447401419679
2020-04-13	CK	-0.695833333333333	0.10881210607155
2020-04-13	W	2.52652777777778	1.11921497203814
2020-04-14	CK	-0.658958333333333	0.119025037428884
2020-04-14	W	2.72263888888889	1.16627494709787
2020-04-15	CK	-0.611597222222222	0.157278378595667
2020-04-15	W	2.68909722222222	1.18394335755524
2020-04-16	CK	-0.599791666666667	0.163221174364809
2020-04-16	W	2.78277777777778	1.21389226806793
2020-04-17	CK	-0.644791666666667	0.11922009204232
2020-04-17	W	2.91833333333333	1.21694035173717
2020-04-18	CK	-0.607638888888889	0.138373518279987
2020-04-18	W	3.15819444444444	1.30140549017221
2020-04-19	CK	-0.608819444444444	0.134545872134607
2020-04-19	W	3.21361111111111	1.32317413600172
2020-04-20	CK	-0.625416666666667	0.110932513436297
2020-04-20	W	3.20083333333333	1.32017598562297
2020-04-21	CK	-0.663680555555556	0.0764963542006177
2020-04-21	W	3.106875	1.2934520052653
2020-04-22	CK	-0.661805555555556	0.0787178866237612
2020-04-22	W	3.13840277777778	1.29989682007389
2020-04-23	CK	-0.63	0.0892785918124749
2020-04-23	W	2.98805555555556	1.27870358161292
2020-04-24	CK	-0.607569444444444	0.0987875678982171
2020-04-24	W	2.91909722222222	1.24503949176248
2020-04-25	CK	-0.579027777777778	0.112527349356225
2020-04-25	W	2.86423611111111	1.19219153965067
2020-04-26	CK	-0.531666666666667	0.141526296581021
2020-04-26	W	3.01361111111111	1.21484869701057
2020-04-27	CK	-0.510555555555556	0.151089908217678
2020-04-27	W	3.25833333333333	1.27750796658478
2020-04-28	CK	-0.535486111111111	0.131801216730873
2020-04-28	W	3.49770833333333	1.32718066120562
2020-04-29	CK	-0.482777777777778	0.169781417739607
2020-04-29	W	3.88506944444444	1.36930102384145
2020-04-30	CK	-0.462638888888889	0.176242896029454
2020-04-30	W	4.28756944444444	1.40684635885263
2020-05-01	CK	-0.442152777777778	0.19458404251257
2020-05-01	W	4.41861111111111	1.37596451347458
2020-05-02	CK	-0.421597222222222	0.203635181551808
2020-05-02	W	4.63604166666667	1.45981529591984
2020-05-03	CK	-0.415486111111111	0.209943277845592
2020-05-03	W	4.933125	1.39560949712211
2020-05-04	CK	-0.384166666666667	0.247306980267254
2020-05-04	W	5.20763888888889	1.46643930079272
2020-05-05	CK	-0.380902777777778	0.239661712848382
2020-05-05	W	5.419375	0.159375
2020-05-06	CK	-0.396111111111111	0.220936319261212
2020-05-06	W	5.60986111111111	1.50783285554049
2020-05-07	CK	-0.467708333333333	0.159455316192378
2020-05-07	W	5.810625	0.0725000000000002
2020-05-08	CK	-0.46375	0.144579879692893
2020-05-08	W	5.77631944444444	0.0551041666666663
2020-05-09	CK	-0.388402777777778	0.183955799985265
2020-05-09	W	5.45236111111111	1.46873302331271
2020-05-10	CK	-0.383888888888889	0.177919012129186
2020-05-10	W	5.21173611111111	1.45486947052168
2020-05-11	CK	-0.309583333333333	0.174256862423155
2020-05-11	W	4.945	1.46666338638298
2020-05-12	CK	-0.271041666666667	0.175525529013186
2020-05-12	W	4.94472222222222	1.43313713924277
2020-05-13	CK	-0.293541666666667	0.158359429958285
2020-05-13	W	4.74569444444444	1.41482066904476
2020-05-14	CK	-0.231666666666667	0.155519608153721
2020-05-14	W	4.81590277777778	1.28082730333705
2020-05-15	CK	-0.227013888888889	0.151101209528029
2020-05-15	W	4.74409722222222	1.21019984088769
2020-05-16	CK	-0.139375	0.182696643133535
2020-05-16	W	4.83527777777778	1.08232915174734
2020-05-17	CK	-0.0827777777777778	0.19878230630911
2020-05-17	W	5.05222222222222	0.993632429697201
2020-05-18	CK	0.000416666666666666	0.240324262548465
2020-05-18	W	5.23583333333333	0.82146634286513
2020-05-19	CK	0.0525	0.308934866097962
2020-05-19	W	5.56284722222222	0.604202037315382
2020-05-20	CK	0.161180555555556	0.34554433775576
2020-05-20	W	5.80986111111111	0.527822680229263
2020-05-21	CK	0.252708333333333	0.365050957134062
2020-05-21	W	5.96	0.420898844530873
2020-05-22	CK	0.41875	0.424448137428147
2020-05-22	W	6.14784722222222	0.437566334050227
2020-05-23	CK	0.544027777777778	0.448469663279084
2020-05-23	W	6.37208333333333	0.329110469617821
2020-05-24	CK	0.676597222222222	0.453371797036625
2020-05-24	W	6.49631944444444	0.307181289681812
2020-05-25	CK	0.755486111111111	0.445514186602682
2020-05-25	W	6.548125	0.374099436264135
2020-05-26	CK	0.824166666666667	0.445544848145621
2020-05-26	W	6.48159722222222	0.285683093101928
2020-05-27	CK	0.884852941176471	0.439981673951014
2020-05-27	W	6.47588235294118	0.274663375078897
2020-05-28	CK	0.912361111111111	0.432792097834233
2020-05-28	W	6.39388888888889	0.29686143141209
2020-05-29	CK	0.957222222222222	0.427106520726128
2020-05-29	W	6.36590277777778	0.336747558460032
2020-05-30	CK	1.05916666666667	0.404994052540374
2020-05-30	W	6.36597222222222	0.417094244578441
2020-05-31	CK	1.19284722222222	0.386239191553063
2020-05-31	W	6.38902777777778	0.442686469594465
2020-06-01	CK	1.47131944444444	0.371974887810696
2020-06-01	W	6.52472222222222	0.42867700026018
2020-06-02	CK	1.71333333333333	0.376957364305625
2020-06-02	W	6.64680555555556	0.36833785306445
2020-06-03	CK	1.88451388888889	0.392227100777837
2020-06-03	W	6.68097222222222	0.358108124812259
2020-06-04	CK	2.01756944444444	0.403890002314872
2020-06-04	W	6.87319444444444	0.441459864865431
2020-06-05	CK	2.26201388888889	0.417223607814592
2020-06-05	W	7.198125	0.535901166294021
2020-06-06	CK	2.55854166666667	0.41049056468727
2020-06-06	W	7.31416666666667	0.453939585053138
2020-06-07	CK	2.72201388888889	0.453063454561622
2020-06-07	W	7.555	0.493085676042972
2020-06-08	CK	2.81340277777778	0.467829630140693
2020-06-08	W	7.68263888888889	0.499766455692878
2020-06-09	CK	2.92868055555556	0.454914421617971
2020-06-09	W	7.73277777777778	0.520207683150702
2020-06-10	CK	3.19430555555556	0.412478714553237
2020-06-10	W	7.89673611111111	0.548629077277753
2020-06-11	CK	3.50326388888889	0.41489862198906
2020-06-11	W	8.09923611111111	0.518558842652234
2020-06-12	CK	3.81819444444444	0.390726716566458
2020-06-12	W	8.24472222222222	0.438598837766323
2020-06-13	CK	4.16784722222222	0.387206287823416
2020-06-13	W	8.406875	0.380981767707871
2020-06-14	CK	4.49958333333333	0.380473926874093
2020-06-14	W	8.76756944444444	0.291662996525354
2020-06-15	CK	4.75583333333333	0.385968928214815
2020-06-15	W	8.88034722222222	0.301196832741905
2020-06-16	CK	4.98416666666667	0.395085689825853
2020-06-16	W	9.14472222222222	0.302165452865396
2020-06-17	CK	5.07513888888889	0.346068179408889
2020-06-17	W	9.40291666666667	0.174868684599674
2020-06-18	CK	5.13243055555556	0.325986375745099
2020-06-18	W	9.58125	0.106163261560417
2020-06-19	CK	5.39694444444444	0.293367508974912
2020-06-19	W	9.85125	0.160188555978687
2020-06-20	CK	5.79159722222222	0.268866954010372
2020-06-20	W	10.2642361111111	0.209392010126853
2020-06-21	CK	6.14166666666667	0.261752625679089
2020-06-21	W	10.568125	0.276252331243771
2020-06-22	CK	6.46986111111111	0.228593479481021
2020-06-22	W	10.7455555555556	0.242193719221886
2020-06-23	CK	6.56979166666667	0.19253115499484
2020-06-23	W	10.8244444444444	0.124868855560413
2020-06-24	CK	6.71763888888889	0.164010776862924
2020-06-24	W	10.7709722222222	0.144446264396849
2020-06-25	CK	6.91597222222222	0.153210907496581
2020-06-25	W	10.8699305555556	0.109514714199216
2020-06-26	CK	7.11708333333333	0.144890266340833
2020-06-26	W	11.186875	0.0430576935897217
2020-06-27	CK	7.36131944444444	0.153588339316154
2020-06-27	W	11.458125	0.0908714372050994
2020-06-28	CK	7.62472222222222	0.155216091588246
2020-06-28	W	11.839375	0.0326475791203999
2020-06-29	CK	7.77486111111111	0.176894602586915
2020-06-29	W	12.1240972222222	0.0656544066274301
2020-06-30	CK	7.97604166666667	0.176623582506985
2020-06-30	W	12.3890277777778	0.0907464978757587
2020-07-01	CK	8.16743055555555	0.220825130328954
2020-07-01	W	12.5018055555556	0.139206132518396
2020-07-02	CK	8.22375	0.208629112951269
2020-07-02	W	12.4875694444444	0.196350866180844
2020-07-03	CK	8.34055555555556	0.205507680577782
2020-07-03	W	12.4519444444444	0.198118505290211
2020-07-04	CK	8.40555555555556	0.248008942805788
2020-07-04	W	12.5181944444444	0.332912946066019
2020-07-05	CK	8.43041666666667	0.250617589308097
2020-07-05	W	12.4292361111111	0.207034472274792
2020-07-06	CK	8.57458333333333	0.262512751839739
2020-07-06	W	12.6138194444444	0.274948600772709
2020-07-07	CK	8.68958333333333	0.320948214730271
2020-07-07	W	12.6807638888889	0.165606163457841
2020-07-08	CK	8.78201388888889	0.313633546450018
2020-07-08	W	12.9079166666667	0.122199890018981
2020-07-09	CK	8.99270833333333	0.297081649162802
2020-07-09	W	13.0809722222222	0.170892468498787
2020-07-10	CK	9.13222222222222	0.321133740801142
2020-07-10	W	13.2935416666667	0.187743636982128
2020-07-11	CK	9.1425	0.31470216487728
2020-07-11	W	13.2421527777778	0.193265877123337
2020-07-12	CK	9.22951388888889	0.32989681869963
2020-07-12	W	13.3640277777778	0.281845021489824
2020-07-13	CK	9.26847222222222	0.324296879066215
2020-07-13	W	13.1079166666667	0.201929779305379
2020-07-14	CK	9.38506944444444	0.37909160581824
2020-07-14	W	13.3142361111111	0.152542801940997
2020-07-15	CK	9.44659722222222	0.344684796224131
2020-07-15	W	13.5509722222222	0.27321594522489
2020-07-16	CK	9.58326388888889	0.32923983647224
2020-07-16	W	13.6858333333333	0.278174318960888
2020-07-17	CK	9.63777777777778	0.346638145758848
2020-07-17	W	13.5835416666667	0.0839350616929796
2020-07-18	CK	9.64236111111111	0.335367617042786
2020-07-18	W	13.6320138888889	0.0592497275375092
2020-07-19	CK	9.68583333333333	0.349219294323417
2020-07-19	W	13.8570833333333	0.327650653332693
2020-07-20	CK	9.655625	0.316322335408792
2020-07-20	W	13.7654166666667	0.150484664454118
2020-07-21	CK	9.615625	0.291136895381424
2020-07-21	W	13.71	0.165081991583329
2020-07-22	CK	9.57013888888889	0.340437888682603
2020-07-22	W	13.7330555555556	0.239821627899428
2020-07-23	CK	9.50923611111111	0.32471013617391
2020-07-23	W	13.5099305555556	0.233699364314382
2020-07-24	CK	9.59958333333333	0.341183504275531
2020-07-24	W	13.6101388888889	0.0358663950625699
2020-07-25	CK	9.70111111111111	0.354452990397118
2020-07-25	W	13.5848611111111	0.0457149791945255
2020-07-26	CK	9.77791666666667	0.354418942127405
2020-07-26	W	13.6459722222222	0.127877319890752
2020-07-27	CK	9.82291666666667	0.325423027127529
2020-07-27	W	13.6440972222222	0.348871564138627
2020-07-28	CK	9.86902777777778	0.355173521581467
2020-07-28	W	13.8809722222222	0.211573215235053
2020-07-29	CK	9.86083333333333	0.366908171132008
2020-07-29	W	13.8716666666667	0.133082840623349
2020-07-30	CK	9.93763888888889	0.400671909469663
2020-07-30	W	14.0791666666667	0.192097288693141
2020-07-31	CK	10.0346527777778	0.347632443294101
2020-07-31	W	14.1263194444444	0.410183640389565
2020-08-01	CK	10.1060416666667	0.384751994540117
2020-08-01	W	14.176875	0.132500717917629
2020-08-02	CK	10.0551388888889	0.360773755122993
2020-08-02	W	14.1565972222222	0.152107423187621
2020-08-03	CK	10.1167361111111	0.38373195880736
2020-08-03	W	14.1634722222222	0.200757246109866
2020-08-04	CK	10.1779166666667	0.411816905994035
2020-08-04	W	14.2264583333333	0.178411754042884
2020-08-05	CK	10.2868055555556	0.388376938956789
2020-08-05	W	14.3349305555556	0.127882959236931
2020-08-06	CK	10.4813194444444	0.366970821800173
2020-08-06	W	14.3655555555556	0.0843495576057114
2020-08-07	CK	10.6482638888889	0.380065919654125
2020-08-07	W	14.5934722222222	0.176199726791795
2020-08-08	CK	10.7548611111111	0.395876103698681
2020-08-08	W	14.6420833333333	0.121721630403878
2020-08-09	CK	10.8185416666667	0.396489682219086
2020-08-09	W	14.6740277777778	0.0792531535093587
2020-08-10	CK	10.8258333333333	0.361766862950907
2020-08-10	W	14.7293055555556	0.568989298754235
2020-08-11	CK	10.7952777777778	0.36362454284567
2020-08-11	W	14.6590972222222	0.188634258736915
2020-08-12	CK	10.7066666666667	0.351512098581912
2020-08-12	W	14.6211805555556	0.131802637373886
2020-08-13	CK	10.6619444444444	0.358537127546348
2020-08-13	W	14.6525694444444	0.147271053310668
2020-08-14	CK	10.6352777777778	0.322771023725663
2020-08-14	W	14.6367361111111	0.537178408274963
2020-08-15	CK	10.6481944444444	0.340465394942034
2020-08-15	W	14.6828472222222	0.571025275104688
2020-08-16	CK	10.5713194444444	0.279380916438306
2020-08-16	W	14.6347916666667	0.399947566610685
2020-08-17	CK	10.5151388888889	0.29510582739659
2020-08-17	W	14.4144444444444	0.132532717514967
2020-08-18	CK	10.2713888888889	0.286822870429214
2020-08-18	W	14.1580555555556	0.127476457831833
2020-08-19	CK	10.1036111111111	0.31673297206253
2020-08-19	W	14.0884027777778	0.342096166546247
2020-08-20	CK	10.0622222222222	0.342998099025942
2020-08-20	W	14.0434722222222	0.187876870082385
2020-08-21	CK	10.1164583333333	0.348018185333774
2020-08-21	W	14.1063194444444	0.1507047309969
2020-08-22	CK	10.2484722222222	0.312942041397111
2020-08-22	W	14.221875	0.238455559407343
2020-08-23	CK	10.280625	0.298463373734321
2020-08-23	W	14.3083333333333	0.189769644792023
2020-08-24	CK	10.264375	0.27944081817492
2020-08-24	W	14.4138888888889	0.0711257994800622
2020-08-25	CK	10.1664583333333	0.308497590601022
2020-08-25	W	14.3931944444444	0.0887341954438079
2020-08-26	CK	10.061875	0.333566087930413
2020-08-26	W	14.2263194444444	0.160539706701309
2020-08-27	CK	10.04375	0.330605119149329
2020-08-27	W	14.114375	0.194237185330727
2020-08-28	CK	10.0865277777778	0.346440022891644
2020-08-28	W	14.0189583333333	0.0606870024364007
2020-08-29	CK	10.0979861111111	0.307547890928817
2020-08-29	W	13.9708333333333	0.765163371004372
2020-08-30	CK	10.0803472222222	0.31513787555004
2020-08-30	W	13.9186111111111	0.131626347087472
2020-08-31	CK	9.99986111111111	0.328842317264189
2020-08-31	W	13.8786805555556	0.403982709384621
2020-09-01	CK	10.0005555555556	0.297785333355163
2020-09-01	W	14.0113194444444	0.175431638496934
2020-09-02	CK	9.99381944444444	0.298488795705547
2020-09-02	W	14.1020138888889	0.207339688664827
2020-09-03	CK	9.88388888888889	0.298483277035551
2020-09-03	W	14.0086111111111	0.24614146913891
2020-09-04	CK	9.79861111111111	0.283279239230684
2020-09-04	W	13.9045138888889	0.313291575975622
2020-09-05	CK	9.70722222222222	0.254166580295914
2020-09-05	W	13.7998611111111	0.659747999313662
2020-09-06	CK	9.69861111111111	0.263637553921976
2020-09-06	W	13.7115972222222	0.468661423815709
2020-09-07	CK	9.72736111111111	0.290700304542719
2020-09-07	W	13.6565972222222	0.134056703844601
2020-09-08	CK	9.72756944444444	0.271577847127448
2020-09-08	W	13.5969444444444	0.169410536287989
2020-09-09	CK	9.77875	0.294540664657796
2020-09-09	W	13.6369444444444	0.119004134336575
2020-09-10	CK	9.76638888888889	0.261075392183573
2020-09-10	W	13.7113194444444	0.562860265931182
2020-09-11	CK	9.74263888888889	0.272598124523207
2020-09-11	W	13.7472222222222	0.629557208461796
2020-09-12	CK	9.74888888888889	0.268368656795759
2020-09-12	W	13.8101388888889	1.42827402464416
2020-09-13	CK	9.77319444444444	0.274680274704011
2020-09-13	W	13.8759722222222	0.404148742497961
2020-09-14	CK	9.77888888888889	0.258996535978362
2020-09-14	W	13.9825694444444	0.0282509468503694
2020-09-15	CK	9.70701388888889	0.220772995001618
2020-09-15	W	13.8472916666667	0.177448279542656
2020-09-16	CK	9.56090277777778	0.2367709514738
2020-09-16	W	13.5325	0.0388158066261044
2020-09-17	CK	9.32243055555556	0.228349695911085
2020-09-17	W	13.1371527777778	0.514479985541325
2020-09-18	CK	9.10694444444444	0.254481126268777
2020-09-18	W	12.9688194444444	0.365417985058515
2020-09-19	CK	8.95458333333333	0.266016758091696
2020-09-19	W	12.88	0.24486580230001
2020-09-20	CK	8.90618055555556	0.259233627618547
2020-09-20	W	12.8002083333333	0.210680731238161
2020-09-21	CK	8.94972222222222	0.252439653855599
2020-09-21	W	12.9525	0.266120530547779
2020-09-22	CK	8.99902777777778	0.256164862305839
2020-09-22	W	13.0598611111111	0.206017253169231
2020-09-23	CK	8.96625	0.260313534072818
2020-09-23	W	12.9324305555556	0.37266326764748
2020-09-24	CK	8.88777777777778	0.240087253528465
2020-09-24	W	12.89625	0.0910338065240833
2020-09-25	CK	8.83847222222222	0.225080312062639
2020-09-25	W	12.8534027777778	0.303308331156921
2020-09-26	CK	8.82736111111111	0.209500613720824
2020-09-26	W	12.8688194444444	0.163472546049857
2020-09-27	CK	8.81416666666667	0.232302739409392
2020-09-27	W	12.751875	0.258019901479288
2020-09-28	CK	8.7870796460177	0.198371145622714
2020-09-28	W	12.7659292035398	0.208363115317178
2020-09-29	CK	8.80743055555556	0.237887740491391
2020-09-29	W	12.6941666666667	0.225619114921596
2020-09-30	CK	8.81041666666667	0.219446944210446
2020-09-30	W	12.571875	0.139500522295824
2020-10-01	CK	8.83138888888889	0.220374821313716
2020-10-01	W	12.555	0.553777849052583
2020-10-02	CK	8.83583333333333	0.205885798516087
2020-10-02	W	12.6110416666667	0.292547804411295
2020-10-03	CK	8.85451388888889	0.211582466377643
2020-10-03	W	12.7465972222222	0.175867247767879
2020-10-04	CK	8.80902777777778	0.209955387568409
2020-10-04	W	12.8660416666667	0.22570743797177
2020-10-05	CK	8.72444444444444	0.199247165225196
2020-10-05	W	12.8915972222222	1.04382894343308
2020-10-06	CK	8.62506944444444	0.144498663743942
2020-10-06	W	12.8338888888889	0.0761894808911102
2020-10-07	CK	8.53847222222222	0.181875384976903
2020-10-07	W	12.6702777777778	0.0891132037402758
2020-10-08	CK	8.24951388888889	0.16187995372473
2020-10-08	W	12.3490277777778	0.16004185226183
2020-10-09	CK	8.06430555555556	0.195171120641105
2020-10-09	W	12.0719444444444	0.0817597690232136
2020-10-10	CK	7.94659722222222	0.179339383669924
2020-10-10	W	11.883125	0.0756678001388207
2020-10-11	CK	7.88097222222222	0.162339681818564
2020-10-11	W	11.7486111111111	0.245503171265726
2020-10-12	CK	7.84840277777778	0.155719011601675
2020-10-12	W	11.8546527777778	0.226675933306969
2020-10-13	CK	7.79423611111111	0.134405132579485
2020-10-13	W	11.8717361111111	1.10843002425885
2020-10-14	CK	7.68368055555556	0.099490192734561
2020-10-14	W	11.7046527777778	0.224013059390725
2020-10-15	CK	7.44736111111111	0.136184855188323
2020-10-15	W	11.5370138888889	0.107391234289811
2020-10-16	CK	7.21472222222222	0.146496261549566
2020-10-16	W	11.3852777777778	0.189769754648334
2020-10-17	CK	7.03118055555556	0.107308469764019
2020-10-17	W	11.2139583333333	0.13527108132988
2020-10-18	CK	6.81763888888889	0.087949208727603
2020-10-18	W	10.9684722222222	0.0203872510022648
2020-10-19	CK	6.550625	0.109381974994382
2020-10-19	W	10.789375	0.178277989371519
2020-10-20	CK	6.29513888888889	0.131297054873449
2020-10-20	W	10.5490972222222	0.12063601552349
2020-10-21	CK	6.09625	0.0821947310333127
2020-10-21	W	10.1370138888889	0.142481193141419
2020-10-22	CK	5.81875	0.0814268759710283
2020-10-22	W	9.89604166666667	0.279891581454873
2020-10-23	CK	5.51395833333333	0.125478438729023
2020-10-23	W	9.70979166666667	0.266798892306224
2020-10-24	CK	5.35138888888889	0.121227728136707
2020-10-24	W	9.47409722222222	0.0756183603588744
2020-10-25	CK	5.236875	0.0913221129336561
2020-10-25	W	9.32805555555556	0.108087076697672
2020-10-26	CK	5.19305555555556	0.0887586099508458
2020-10-26	W	9.401875	0.150485607381675
2020-10-27	CK	5.17715277777778	0.0765721916894341
2020-10-27	W	9.48423611111111	0.0399006731986796
2020-10-28	CK	5.16326388888889	0.0795078893499167
2020-10-28	W	9.43298611111111	0.147320310874332
2020-10-29	CK	5.04506944444444	0.0789699803496549
2020-10-29	W	9.24666666666667	0.0956104699685259
2020-10-30	CK	4.83604166666667	0.101431460256462
2020-10-30	W	9.00965277777778	0.143449879982368
2020-10-31	CK	4.64277777777778	0.138303916761912
2020-10-31	W	8.66638888888889	0.113045616202454
2020-11-01	CK	4.49215277777778	0.114096406380928
2020-11-01	W	8.30854166666667	0.243948837466012
2020-11-02	CK	4.38222222222222	0.0893930000543619
2020-11-02	W	8.41277777777778	0.153355381237318
2020-11-03	CK	4.32326388888889	0.0833293034085381
2020-11-03	W	8.546875	0.240618442694138
2020-11-04	CK	4.22118055555556	0.0850714072902805
2020-11-04	W	8.40395833333333	0.154071607115795
2020-11-05	CK	4.04138888888889	0.100666105427104
2020-11-05	W	8.35784722222222	0.0614936804966502
2020-11-06	CK	3.82923611111111	0.128863932993661
2020-11-06	W	8.17611111111111	0.11098653341235
2020-11-07	CK	3.68506944444444	0.135317299057044
2020-11-07	W	8.04597222222222	0.10070026628806
2020-11-08	CK	3.56604166666667	0.119504224381658
2020-11-08	W	7.80541666666667	0.0827715885808736
2020-11-09	CK	3.4025	0.113882859536511
2020-11-09	W	7.54715277777778	0.32643477912975
2020-11-10	CK	3.244375	0.114047036904956
2020-11-10	W	7.35402777777778	0.111320040362817
2020-11-11	CK	3.09888888888889	0.125426485579989
2020-11-11	W	7.17715277777778	0.137851684955531
2020-11-12	CK	2.94743055555556	0.147487265721028
2020-11-12	W	7.1025	0.1349190465293
2020-11-13	CK	2.88152777777778	0.132555169717154
2020-11-13	W	6.95972222222222	0.173607940674627
2020-11-14	CK	2.78416666666667	0.127117546165656
2020-11-14	W	6.87979166666667	0.187513755417424
2020-11-15	CK	2.69534722222222	0.124350623231534
2020-11-15	W	6.92465277777778	0.140075039077356
2020-11-16	CK	2.63263888888889	0.109041482886992
2020-11-16	W	6.90020833333333	0.146356172380871
2020-11-17	CK	2.54777777777778	0.124417284065369
2020-11-17	W	7.015625	0.179116138203648
2020-11-18	CK	2.47284722222222	0.125379389852639
2020-11-18	W	6.95680555555556	0.11836288818198
2020-11-19	CK	2.36715277777778	0.139497242242749
2020-11-19	W	6.67347222222222	0.131282113943647
2020-11-20	CK	2.34166666666667	0.117997585849049
2020-11-20	W	6.48118055555556	0.110310643833694
2020-11-21	CK	2.21444444444444	0.144374735560836
2020-11-21	W	6.33819444444444	0.132798172260318
2020-11-22	CK	2.14645833333333	0.15819246545847
2020-11-22	W	6.18916666666667	0.183745956028258
2020-11-23	CK	2.08291666666667	0.165226302516987
2020-11-23	W	6.12756944444444	0.136252101176718
2020-11-24	CK	2.04381944444444	0.161043364525472
2020-11-24	W	5.98548611111111	0.092283565512065
2020-11-25	CK	2.01333333333333	0.159004330652093
2020-11-25	W	5.78840277777778	0.16357967485123
2020-11-26	CK	1.94763888888889	0.158730162779793
2020-11-26	W	5.80479166666667	0.169592364388529
2020-11-27	CK	1.90180555555556	0.154533710170075
2020-11-27	W	5.72826388888889	0.263827405879745
2020-11-28	CK	1.83319444444444	0.159037553210692
2020-11-28	W	5.86229166666667	0.190171336003724
2020-11-29	CK	1.76916666666667	0.150561103254591
2020-11-29	W	5.85291666666667	0.203934342073428
2020-11-30	CK	1.71208333333333	0.146967720314787
2020-11-30	W	5.77402777777778	0.207916224100637
2020-12-01	CK	1.62840277777778	0.153141861526496
2020-12-01	W	5.53583333333333	0.301234491462134
2020-12-02	CK	1.47743055555556	0.182990649266851
2020-12-02	W	5.48923611111111	0.272462078368981
2020-12-03	CK	1.43958333333333	0.161543900004205
2020-12-03	W	5.27652777777778	0.36784993437372
2020-12-04	CK	1.39291666666667	0.148335980283118
2020-12-04	W	5.18472222222222	0.35684086453341
2020-12-05	CK	1.30166666666667	0.149903465740856
2020-12-05	W	5.14618055555556	0.337322428185322
2020-12-06	CK	1.22173611111111	0.152031531850977
2020-12-06	W	5.06409722222222	0.36691066075937
2020-12-07	CK	1.15006944444444	0.158851016653144
2020-12-07	W	5.01673611111111	0.36674232710986
2020-12-08	CK	1.00743055555556	0.196436760144937
2020-12-08	W	4.95361111111111	0.403544700467852
2020-12-09	CK	1.00618055555556	0.170753959560252
2020-12-09	W	4.92020833333333	0.396823141114621
2020-12-10	CK	0.998541666666667	0.143286340650981
2020-12-10	W	4.88590277777778	0.376088240480263
2020-12-11	CK	0.923263888888889	0.145172596542116
2020-12-11	W	4.82145833333333	0.396397756273249
2020-12-12	CK	0.834375	0.146107264152352
2020-12-12	W	4.75659722222222	0.404857050610752
2020-12-13	CK	0.794375	0.13223239587657
2020-12-13	W	4.71118055555556	0.342722654045232
2020-12-14	CK	0.696458333333333	0.14462755869748
2020-12-14	W	4.51972222222222	0.397558947499407
2020-12-15	CK	0.623958333333333	0.153322189671446
2020-12-15	W	4.39694444444444	0.418228477218348
2020-12-16	CK	0.609513888888889	0.141725015784168
2020-12-16	W	4.334375	0.417149883165411
2020-12-17	CK	0.529444444444444	0.149594071474848
2020-12-17	W	4.26784722222222	0.461088780255203
2020-12-18	CK	0.472013888888889	0.150397630157919
2020-12-18	W	4.26819444444444	0.446033047182294
2020-12-19	CK	0.356944444444444	0.150833486202156
2020-12-19	W	4.16729166666667	0.508108414718796
2020-12-20	CK	0.273055555555556	0.160500409977198
2020-12-20	W	4.025625	0.528841801389594
2020-12-21	CK	0.175416666666667	0.174861889072858
2020-12-21	W	3.825625	0.504472919145297
2020-12-22	CK	0.114930555555556	0.163627945708456
2020-12-22	W	3.62777777777778	0.454970133223015
2020-12-23	CK	-0.00340277777777778	0.180473535445968
2020-12-23	W	3.43715277777778	0.426981152147068
2020-12-24	CK	-0.140555555555556	0.187586293531959
2020-12-24	W	3.28534722222222	0.424939595872372
2020-12-25	CK	-0.284652777777778	0.206297344025263
2020-12-25	W	3.13027777777778	0.436546739900992
2020-12-26	CK	-0.427569444444444	0.241457769733188
2020-12-26	W	3.00569444444444	0.411907023457953
2020-12-27	CK	-0.585347222222222	0.284198361372141
2020-12-27	W	2.85118055555556	0.395933261199787
2020-12-28	CK	-0.757083333333333	0.324227266671323
2020-12-28	W	2.66555555555556	0.411761968345287
2020-12-29	CK	-0.912222222222222	0.366585188627191
2020-12-29	W	2.544375	0.411963464060598
2020-12-30	CK	-1.08409722222222	0.40266718379095
2020-12-30	W	2.415625	0.454187625336356
2020-12-31	CK	-1.275625	0.452721598649733
2020-12-31	W	2.31326388888889	0.473541738803067
2021-01-01	CK	-1.48722222222222	0.489119035796467
2021-01-01	W	2.14395833333333	0.540020103551325
2021-01-02	CK	-1.67875	0.535918237275156
2021-01-02	W	2.0275	0.536613004622664
2021-01-03	CK	-1.89722222222222	0.565894920856425
2021-01-03	W	1.88708333333333	0.50325654493997
2021-01-04	CK	-2.11791666666667	0.582953785097838
2021-01-04	W	1.69131944444444	0.474267526228772
2021-01-05	CK	-2.34027777777778	0.575589801517384
2021-01-05	W	1.47680555555556	0.464992912208416
2021-01-06	CK	-2.56548611111111	0.589928304431321
2021-01-06	W	1.26006944444444	0.509814385858134
2021-01-07	CK	-2.845625	0.597610947592458
2021-01-07	W	1.16486111111111	0.511984275089745
2021-01-08	CK	-3.09270833333333	0.600865707211132
2021-01-08	W	1.05298611111111	0.515703600677685
2021-01-09	CK	-3.27125	0.607269239416049
2021-01-09	W	0.960833333333333	0.474870541424593
2021-01-10	CK	-3.34881944444444	0.586249116040051
2021-01-10	W	0.732013888888889	0.459351586508078
2021-01-11	CK	-3.47166666666667	0.578180849248062
2021-01-11	W	0.516527777777778	0.489798050991311
2021-01-12	CK	-3.72034722222222	0.580161953711133
2021-01-12	W	0.449236111111111	0.466395833005152
2021-01-13	CK	-3.90527777777778	0.586012260576962
2021-01-13	W	0.354583333333333	0.462038130066025
2021-01-14	CK	-3.98215277777778	0.605025137750218
2021-01-14	W	0.232361111111111	0.448773907203693
2021-01-15	CK	-3.95006944444444	0.612090758147426
2021-01-15	W	0.21	0.413102649677962
2021-01-16	CK	-3.89340277777778	0.54593374934448
2021-01-16	W	-0.0972916666666667	0.419464873143979
2021-01-17	CK	-4.13006944444444	0.532768927052662
2021-01-17	W	-0.153333333333333	0.437917282789289
2021-01-18	CK	-4.39138888888889	0.555012838934793
2021-01-18	W	-0.205208333333333	0.455034001546761
2021-01-19	CK	-4.52194444444444	0.571983090371819
2021-01-19	W	-0.339722222222222	0.453564760515717
2021-01-20	CK	-4.58631944444444	0.584619938736933
2021-01-20	W	-0.388819444444444	0.449975196308462
2021-01-21	CK	-4.61951388888889	0.57819911589758
2021-01-21	W	-0.469236111111111	0.439039566042362
2021-01-22	CK	-4.59097222222222	0.558087340505807
2021-01-22	W	-0.422083333333333	0.434306145026414
2021-01-23	CK	-4.53736111111111	0.540267786027496
2021-01-23	W	-0.521458333333333	0.402181147988122
2021-01-24	CK	-4.464375	0.529783968766744
2021-01-24	W	-0.414513888888889	0.429291358607923
2021-01-25	CK	-4.39361111111111	0.49696281042677
2021-01-25	W	-0.519305555555556	0.359165272888299
2021-01-26	CK	-4.42902777777778	0.492478154817498
2021-01-26	W	-0.605138888888889	0.325478428491096
2021-01-27	CK	-4.55604166666667	0.490361938335772
2021-01-27	W	-0.620902777777778	0.326418900136014
2021-01-28	CK	-4.76527777777778	0.515859359832971
2021-01-28	W	-0.745763888888889	0.324393954878344
2021-01-29	CK	-5.00138888888889	0.519122104723842
2021-01-29	W	-0.870763888888889	0.306076605533421
2021-01-30	CK	-5.09819444444444	0.536763692608465
2021-01-30	W	-0.970069444444444	0.285679755183634
2021-01-31	CK	-5.15847222222222	0.541890113352516
2021-01-31	W	-0.885138888888889	0.350085115409922
2021-02-01	CK	-5.28451388888889	0.54608203091728
2021-02-01	W	-1.03930555555556	0.306489679800406
2021-02-02	CK	-5.40576388888889	0.561178310129132
2021-02-02	W	-1.11840277777778	0.301233794005524
2021-02-03	CK	-5.45986111111111	0.584064058397006
2021-02-03	W	-1.09402777777778	0.326532033100881
2021-02-04	CK	-5.30222222222222	0.589332685247429
2021-02-04	W	-0.911041666666667	0.49434561691347
2021-02-05	CK	-4.96104166666667	0.539654410522535
2021-02-05	W	-1.04805555555556	0.320959993426834
2021-02-06	CK	-4.88166666666667	0.499737625165844
2021-02-06	W	-1.03888888888889	0.311303486161785
2021-02-07	CK	-4.9125	0.474342659242809
2021-02-07	W	-1.10465277777778	0.271175917668206
2021-02-08	CK	-4.88194444444444	0.459706071013104
2021-02-08	W	-1.06763888888889	0.315596274174616
2021-02-09	CK	-4.78951388888889	0.443306592862328
2021-02-09	W	-1.01534722222222	0.324753455500796
2021-02-10	CK	-4.66854166666667	0.4397058757322
2021-02-10	W	-1.03034722222222	0.26698801394506
2021-02-11	CK	-4.43118055555556	0.438571970243247
2021-02-11	W	-0.865069444444444	0.435008348082729
2021-02-12	CK	-4.13583333333333	0.416500686944736
2021-02-12	W	-0.8625	0.230284278016572
2021-02-13	CK	-3.90902777777778	0.388314703403159
2021-02-13	W	-0.865694444444444	0.209339427451586
2021-02-14	CK	-3.65166666666667	0.32472721901056
2021-02-14	W	-0.712708333333333	0.18930491032957
2021-02-15	CK	-3.59770833333333	0.349803164149566
2021-02-15	W	-0.809861111111111	0.0949666436326785
2021-02-16	CK	-3.69708333333333	0.367174956553986
2021-02-16	W	-0.729444444444444	0.0633418648942415
2021-02-17	CK	-3.77694444444444	0.368026703315314
2021-02-17	W	-0.725208333333333	0.0588474096142962
2021-02-18	CK	-3.836875	0.384896266643035
2021-02-18	W	-0.637708333333333	0.083545274768591
2021-02-19	CK	-3.919375	0.372513002805101
2021-02-19	W	-0.668125	0.0584277348526752
2021-02-20	CK	-4.01118055555556	0.355971579139126
2021-02-20	W	-0.625069444444444	0.0910306286831013
2021-02-21	CK	-3.98979166666667	0.352845785425906
2021-02-21	W	-0.547569444444444	0.194005298954924
2021-02-22	CK	-3.81034722222222	0.362982073752914
2021-02-22	W	-0.572013888888889	0.204083836169066
2021-02-23	CK	-3.58736111111111	0.335393197193822
2021-02-23	W	-0.555902777777778	0.311104787126481
2021-02-24	CK	-3.30166666666667	0.328541610857411
2021-02-24	W	-0.541597222222222	0.327533459879426
2021-02-25	CK	-3.05673611111111	0.309422693427271
2021-02-25	W	-0.52125	0.460462238943518
2021-02-26	CK	-2.70152777777778	0.283125210608609
2021-02-26	W	-0.382638888888889	0.356562833776243
2021-02-27	CK	-2.45861111111111	0.248423988458058
2021-02-27	W	-0.323402777777778	0.312417797804209
2021-02-28	CK	-2.33569444444444	0.188551625862401
2021-02-28	W	-0.438125	0.231458094641034
2021-03-01	CK	-2.17305555555556	0.193326765381648
2021-03-01	W	-0.227847222222222	0.287463615214418
2021-03-02	CK	-2.13534722222222	0.182888638914032
2021-03-02	W	-0.193611111111111	0.264193177100754
2021-03-03	CK	-2.11881944444444	0.179449217734699
2021-03-03	W	-0.199791666666667	0.206327110704229
2021-03-04	CK	-2.09902777777778	0.189872050920634
2021-03-04	W	-0.122569444444444	0.196020571415906
2021-03-05	CK	-2.08284722222222	0.177645242525661
2021-03-05	W	-0.0470833333333333	0.193498112911854
2021-03-06	CK	-2.01770833333333	0.174944845380992
2021-03-06	W	0.066875	0.203182086195817
2021-03-07	CK	-1.99256944444444	0.132941225668417
2021-03-07	W	0.0253472222222222	0.229962148754583
2021-03-08	CK	-1.92381944444444	0.165246297431874
2021-03-08	W	0.171041666666667	0.201828174419974
2021-03-09	CK	-1.896875	0.175881735967494
2021-03-09	W	0.264652777777778	0.204088143218471
2021-03-10	CK	-1.82958333333333	0.172916836326705
2021-03-10	W	0.336388888888889	0.207324547854554
2021-03-11	CK	-1.73173611111111	0.177234804952856
2021-03-11	W	0.467777777777778	0.203941000252712
2021-03-12	CK	-1.65909722222222	0.167494665140228
2021-03-12	W	0.681319444444444	0.201082475453007
2021-03-13	CK	-1.60423611111111	0.174373728679433
2021-03-13	W	0.751944444444444	0.215536826107663
2021-03-14	CK	-1.54819444444444	0.185479644455737
2021-03-14	W	0.860625	0.229287698746186
2021-03-15	CK	-1.48708333333333	0.166440441023649
2021-03-15	W	0.897430555555556	0.247216964318047
2021-03-16	CK	-1.42701388888889	0.163691206107079
2021-03-16	W	1.01652777777778	0.229878293903966
2021-03-17	CK	-1.36979166666667	0.157292914771027
2021-03-17	W	1.17006944444444	0.194278863068411
2021-03-18	CK	-1.30208333333333	0.160532823806504
2021-03-18	W	1.36847222222222	0.197353578293482
2021-03-19	CK	-1.33486111111111	0.113181119273626
2021-03-19	W	1.47743055555556	0.258051853310883
2021-03-20	CK	-1.28326388888889	0.104897072721232
2021-03-20	W	1.56965277777778	0.325777990363695
2021-03-21	CK	-1.21027777777778	0.0935584994366641
2021-03-21	W	1.61506944444444	0.443515229054494
2021-03-22	CK	-1.11319444444444	0.119298498395382
2021-03-22	W	1.79472222222222	0.454234545819696
2021-03-23	CK	-1.08479166666667	0.111844671868991
2021-03-23	W	1.98840277777778	0.478413151821979
2021-03-24	CK	-1.07416666666667	0.109865716501073
2021-03-24	W	2.148125	0.464935959673319
2021-03-25	CK	-1.03673611111111	0.107030979656323
2021-03-25	W	2.32291666666667	0.520910216065453
2021-03-26	CK	-1.00840277777778	0.0881329117876795
2021-03-26	W	2.53423611111111	0.596567684021389
2021-03-27	CK	-0.983611111111111	0.0911057975343
2021-03-27	W	2.77944444444444	0.572125461743018
2021-03-28	CK	-0.953680555555556	0.0962859821936433
2021-03-28	W	2.93055555555556	0.551969162122418
2021-03-29	CK	-0.902430555555556	0.113627036285243
2021-03-29	W	3.24076388888889	0.433770901910963
2021-03-30	CK	-0.923541666666667	0.0967538128188142
2021-03-30	W	3.18680555555556	0.51551308969012
2021-03-31	CK	-0.882916666666667	0.0723043757673896
2021-03-31	W	3.46791666666667	0.252646724277627
2021-04-01	CK	-0.874166666666667	0.055629005085099
2021-04-01	W	3.17451388888889	0.483933204195018
2021-04-02	CK	-0.856111111111111	0.054572129922939
2021-04-02	W	3.09930555555556	0.483761001143638
2021-04-03	CK	-0.852638888888889	0.0509221523749228
2021-04-03	W	3.13423611111111	0.390906595003503
2021-04-04	CK	-0.795902777777778	0.0711670860110307
2021-04-04	W	3.22208333333333	0.244732571469002
2021-04-05	CK	-0.784861111111111	0.0841279026166815
2021-04-05	W	3.23472222222222	0.195582935327115
2021-04-06	CK	-0.772638888888889	0.0850183165518205
2021-04-06	W	3.26784722222222	0.153012134038532
2021-04-07	CK	-0.691111111111111	0.145308074612356
2021-04-07	W	3.41770833333333	0.0610190805796193
2021-04-08	CK	-0.696666666666667	0.127157121537022
2021-04-08	W	3.48166666666667	0.0453062131650883
2021-04-09	CK	-0.74375	0.081868910254592
[truncated: 349 more rows]
