# Supplementary material for: Whole-soil warming leads to substantial soil carbon emission in an alpine grassland
Source: Nat Commun. 2024 May 27;15:4489. doi: 10.1038/s41467-024-48736-w (PMC11130387; doi:10.1038/s41467-024-48736-w)
Supplement: Supplementary file 4 — Source data [file 41467_2024_48736_MOESM4_ESM.zip › Figshare数据上传/Fig. S2/Tday_80_meanse.csv]

Day	Type	Mean	se
2018-06-17	CK	2.32921875	0.815038957659351
2018-06-17	W	4.290625	1.54928455207267
2018-06-18	CK	2.13763888888889	0.629268449844231
2018-06-18	W	4.11861111111111	1.02724538942598
2018-06-19	CK	2.25506944444444	0.624311945403072
2018-06-19	W	4.830625	0.859523082254311
2018-06-20	CK	2.3675	0.595384276871961
2018-06-20	W	5.66222222222222	0.654852878723023
2018-06-21	CK	2.53361111111111	0.515217542666415
2018-06-21	W	6.50666666666667	0.419214204130382
2018-06-22	CK	2.74715277777778	0.535716057530246
2018-06-22	W	7.18840277777778	0.311825709646228
2018-06-23	CK	2.94243055555556	0.527065517783596
2018-06-23	W	7.80534722222222	0.281695712178481
2018-06-24	CK	3.21798611111111	0.479976315744739
2018-06-24	W	8.09395833333333	0.23259842879921
2018-06-25	CK	3.33013888888889	0.464006915893375
2018-06-25	W	8.25826388888889	0.223355251380368
2018-06-26	CK	3.58708333333333	0.394216436019422
2018-06-26	W	8.56541666666667	0.212089892205497
2018-06-27	CK	3.79347222222222	0.299753618036026
2018-06-27	W	8.64076388888889	0.230975455658686
2018-06-28	CK	4.00298611111111	0.252645915595111
2018-06-28	W	8.74847222222222	0.329561619645342
2018-06-29	CK	4.50361111111111	0.302137461226618
2018-06-29	W	9.13243055555555	0.216734099267366
2018-06-30	CK	5.05506944444444	0.40295685125632
2018-06-30	W	9.365625	0.251255384501951
2018-07-01	CK	5.34472222222222	0.374328161224505
2018-07-01	W	9.39909722222222	0.230696143574626
2018-07-02	CK	5.60340277777778	0.375061281188595
2018-07-02	W	9.50875	0.220930629662505
2018-07-03	CK	5.71993055555556	0.385032561536198
2018-07-03	W	9.52625	0.234438863898443
2018-07-04	CK	5.90145833333333	0.290188601310375
2018-07-04	W	9.80020833333333	0.282541802666129
2018-07-05	CK	5.98590277777778	0.250361512625409
2018-07-05	W	9.99736111111111	0.300189296115439
2018-07-06	CK	6.13611111111111	0.223223900526867
2018-07-06	W	10.2366666666667	0.264771002776424
2018-07-07	CK	6.38451388888889	0.204715530115131
2018-07-07	W	10.4233333333333	0.246129463327367
2018-07-08	CK	6.64680555555556	0.177577877826557
2018-07-08	W	10.6475694444444	0.250085849417098
2018-07-09	CK	6.82076388888889	0.136199309384329
2018-07-09	W	10.7439583333333	0.185010737422661
2018-07-10	CK	6.90020833333333	0.144359411179851
2018-07-10	W	10.6251388888889	0.232328353065478
2018-07-11	CK	7.10173611111111	0.124504870725455
2018-07-11	W	10.6399305555556	0.180645987358374
2018-07-12	CK	7.25430555555556	0.0985204860370748
2018-07-12	W	10.7168055555556	0.153200366139935
2018-07-13	CK	7.33791666666667	0.0882652479897984
2018-07-13	W	10.8290972222222	0.261177244837001
2018-07-14	CK	7.46701388888889	0.0915359502854999
2018-07-14	W	10.9906944444444	0.330752352278572
2018-07-15	CK	7.65097222222222	0.115364656923171
2018-07-15	W	11.2920138888889	0.282576367044036
2018-07-16	CK	7.75263888888889	0.126670227595613
2018-07-16	W	11.4656944444444	0.230862013423383
2018-07-17	CK	7.89805555555556	0.174835550212351
2018-07-17	W	11.7477777777778	0.142972623432428
2018-07-18	CK	8.01868055555556	0.197826516586797
2018-07-18	W	11.8739583333333	0.100934153536112
2018-07-19	CK	8.19138888888889	0.193436168280916
2018-07-19	W	12.0254861111111	0.15403805836168
2018-07-20	CK	8.32840277777778	0.201823101851767
2018-07-20	W	11.9874305555556	0.216880736002644
2018-07-21	CK	8.450625	0.215782918032831
2018-07-21	W	12.0897916666667	0.242306233133187
2018-07-22	CK	8.53666666666667	0.191561071067499
2018-07-22	W	12.2359027777778	0.245765200943551
2018-07-23	CK	8.67486111111111	0.201139629629864
2018-07-23	W	12.4570833333333	0.269155269276959
2018-07-24	CK	8.76555555555556	0.231183303034584
2018-07-24	W	12.5763888888889	0.276353636605849
2018-07-25	CK	8.82236111111111	0.257870881086273
2018-07-25	W	12.6372222222222	0.283945724948052
2018-07-26	CK	8.86173611111111	0.264252141706021
2018-07-26	W	12.6626388888889	0.309866994715835
2018-07-27	CK	8.98798611111111	0.296532734496206
2018-07-27	W	12.8176388888889	0.386250847973752
2018-07-28	CK	9.12111111111111	0.280237854989443
2018-07-28	W	13.0161111111111	0.437145780302268
2018-07-29	CK	9.31605633802817	0.272030104466214
2018-07-29	W	13.1766197183099	0.459602242557608
2018-07-30	CK	9.49305555555556	0.294780078050585
2018-07-30	W	13.3701388888889	0.449657465075174
2018-07-31	CK	9.62243055555555	0.296707390381786
2018-07-31	W	13.5280555555556	0.358108102117998
2018-08-01	CK	9.755625	0.320006927289667
2018-08-01	W	13.7535416666667	0.360205607156639
2018-08-02	CK	9.79381944444444	0.291856255897016
2018-08-02	W	13.8191666666667	0.28042965996923
2018-08-03	CK	10.0269444444444	0.265489576044759
2018-08-03	W	13.7781944444444	0.262913257054095
2018-08-04	CK	10.16	0.248084136719993
2018-08-04	W	13.5707638888889	0.223753865849236
2018-08-05	CK	10.2413194444444	0.260535761926283
2018-08-05	W	13.2951388888889	0.335561902283489
2018-08-06	CK	10.2459027777778	0.260451976001303
2018-08-06	W	13.0401388888889	0.283605665519327
2018-08-07	CK	10.2679166666667	0.264418698436862
2018-08-07	W	12.8417361111111	0.221950405908833
2018-08-08	CK	10.3160416666667	0.268868438251264
2018-08-08	W	12.6950694444444	0.197157123613277
2018-08-09	CK	10.309375	0.253452891530354
2018-08-09	W	12.4284375	0.225366313996152
2018-08-10	CK	10.3738461538462	0.295423904805573
2018-08-10	W	12.2861538461538	0.234652477101483
2018-08-14	CK	10.4012121212121	0.228123303126721
2018-08-14	W	11.5451515151515	0.171312431507052
2018-08-15	CK	10.4484027777778	0.269143800292375
2018-08-15	W	11.5429861111111	0.191539803389876
2018-08-16	CK	10.4420833333333	0.258658026882205
2018-08-16	W	11.6475694444444	0.165381558074525
2018-08-17	CK	10.4321527777778	0.225501175038841
2018-08-17	W	12.2053472222222	0.265692086927294
2018-08-18	CK	10.4514583333333	0.252651412908516
2018-08-18	W	12.9169444444444	0.310389433222843
2018-08-19	CK	10.4115277777778	0.24436847366776
2018-08-19	W	13.6011805555556	0.355226926460945
2018-08-20	CK	10.3939583333333	0.233196228113422
2018-08-20	W	14.1935416666667	0.354458742241992
2018-08-21	CK	10.3918055555556	0.245040113939652
2018-08-21	W	14.5963194444444	0.24303018448106
2018-08-22	CK	10.3929166666667	0.24856521854089
2018-08-22	W	14.7797222222222	0.158098762804439
2018-08-23	CK	10.38125	0.234449424911718
2018-08-23	W	14.7034027777778	0.0661938435992892
2018-08-24	CK	10.35125	0.208103100985519
2018-08-24	W	14.4851388888889	0.160248669739368
2018-08-25	CK	10.3569444444444	0.225721884015731
2018-08-25	W	14.1667361111111	0.268303663355992
2018-08-26	CK	10.2996527777778	0.22027578824676
2018-08-26	W	13.8535416666667	0.228191011997697
2018-08-27	CK	10.3031944444444	0.224928262347806
2018-08-27	W	13.5377777777778	0.30227700046608
2018-08-28	CK	10.3427777777778	0.238588552010963
2018-08-28	W	13.356875	0.28675450878565
2018-08-29	CK	10.3975	0.239567566912786
2018-08-29	W	13.4507638888889	0.200948715508779
2018-08-30	CK	10.4663888888889	0.224716351727604
2018-08-30	W	13.9258333333333	0.130520226378117
2018-08-31	CK	10.5502777777778	0.210307056847178
2018-08-31	W	14.5247222222222	0.148051273235508
2018-09-01	CK	10.6207638888889	0.213030697008197
2018-09-01	W	14.9028472222222	0.151223186410847
2018-09-02	CK	10.6279166666667	0.189362636887373
2018-09-02	W	15.0609027777778	0.13250235968277
2018-09-03	CK	10.6530555555556	0.189620473781945
2018-09-03	W	15.0188888888889	0.147224925904876
2018-09-04	CK	10.6268055555556	0.178314545600044
2018-09-04	W	14.9369444444444	0.24078833176731
2018-09-05	CK	10.5439583333333	0.174786882869009
2018-09-05	W	14.7934722222222	0.283116228433136
2018-09-06	CK	10.4945833333333	0.206417725430452
2018-09-06	W	14.4619444444444	0.399927435969678
2018-09-07	CK	10.3997916666667	0.206256448207516
2018-09-07	W	14.0470138888889	0.494575317840183
2018-09-08	CK	10.3329166666667	0.193899851977594
2018-09-08	W	13.81875	0.544276020061958
2018-09-09	CK	10.274375	0.168189155506424
2018-09-09	W	13.7340972222222	0.567246089146885
2018-09-10	CK	10.2384027777778	0.167906156092412
2018-09-10	W	13.9665277777778	0.574668257370927
2018-09-11	CK	10.2057638888889	0.172045465877369
2018-09-11	W	14.0139583333333	0.541143154524525
2018-09-12	CK	10.1333333333333	0.1658899853022
2018-09-12	W	14.1514583333333	0.467950305831008
2018-09-13	CK	10.0684027777778	0.16382257803738
2018-09-13	W	14.1926388888889	0.469833067315681
2018-09-14	CK	9.88694444444444	0.113882032455084
2018-09-14	W	14.321875	0.441911665236037
2018-09-15	CK	9.79541666666667	0.152925568707543
2018-09-15	W	14.0225	0.450031574496837
2018-09-16	CK	9.55847222222222	0.160241011583609
2018-09-16	W	13.7940277777778	0.515464810727039
2018-09-17	CK	9.41069444444445	0.12299356443212
2018-09-17	W	13.5579861111111	0.589792575979627
2018-09-18	CK	9.34680555555556	0.129840698209346
2018-09-18	W	13.4626388888889	0.572141199091027
2018-09-19	CK	9.26277777777778	0.132196778010965
2018-09-19	W	13.4045138888889	0.572964186758958
2018-09-20	CK	9.18020833333333	0.127012431307539
2018-09-20	W	13.3215277777778	0.604131642676257
2018-09-21	CK	9.101875	0.116267540848721
2018-09-21	W	13.3084027777778	0.507408709967912
2018-09-22	CK	9.04715277777778	0.118383261041516
2018-09-22	W	13.4183333333333	0.442794508111613
2018-09-23	CK	8.97020833333333	0.133676775138946
2018-09-23	W	13.4285416666667	0.481281061456149
2018-09-24	CK	8.8425	0.130617894072847
2018-09-24	W	13.3663194444444	0.51006993805601
2018-09-25	CK	8.773125	0.150414893607992
2018-09-25	W	13.175625	0.535482783096813
2018-09-26	CK	8.72034722222222	0.138680158547439
2018-09-26	W	12.9536111111111	0.562385005535242
2018-09-27	CK	8.7025	0.126393076472141
2018-09-27	W	12.9341666666667	0.509778163401411
2018-09-28	CK	8.66006944444444	0.100506155276305
2018-09-28	W	12.9270138888889	0.501359254470587
2018-09-29	CK	8.59229166666667	0.0937028302115814
2018-09-29	W	12.8020138888889	0.568263324806314
2018-09-30	CK	8.43902777777778	0.0881260733771059
2018-09-30	W	12.564375	0.586722158340009
2018-10-01	CK	8.22006944444444	0.105390741422289
2018-10-01	W	12.3711805555556	0.526506980441207
2018-10-02	CK	8.038125	0.127476928563959
2018-10-02	W	12.2609027777778	0.506538837114051
2018-10-03	CK	7.86840277777778	0.109005177885184
2018-10-03	W	12.1329861111111	0.410360926175025
2018-10-04	CK	7.77381944444444	0.0945579526871078
2018-10-04	W	11.9789583333333	0.378340784149819
2018-10-05	CK	7.64520833333333	0.0575046362571635
2018-10-05	W	11.7272222222222	0.31285989740709
2018-10-06	CK	7.60576388888889	0.0786162257243697
2018-10-06	W	11.6377777777778	0.323078522508899
2018-10-07	CK	7.44944444444444	0.0775532959199284
2018-10-07	W	11.4977777777778	0.269043234391673
2018-10-08	CK	7.30659722222222	0.0914646232791662
2018-10-08	W	11.2946527777778	0.288635757009155
2018-10-09	CK	7.18138888888889	0.0938940182166088
2018-10-09	W	11.1301388888889	0.28467916958688
2018-10-10	CK	7.04645833333333	0.0813381050036521
2018-10-10	W	10.8604861111111	0.28060513974279
2018-10-11	CK	6.90881944444444	0.0807331932239558
2018-10-11	W	10.5998611111111	0.299997399840841
2018-10-12	CK	6.70041666666667	0.0746114085148837
2018-10-12	W	10.3823611111111	0.260977259267318
2018-10-13	CK	6.54013888888889	0.0940587380302632
2018-10-13	W	10.3336111111111	0.217940509457917
2018-10-14	CK	6.32034722222222	0.112312014292892
2018-10-14	W	10.3000694444444	0.224587891652402
2018-10-15	CK	6.24486111111111	0.0905478732042945
2018-10-15	W	10.2502083333333	0.264899376532864
2018-10-16	CK	6.15715277777778	0.0769023306581025
2018-10-16	W	10.2221527777778	0.248073379985596
2018-10-17	CK	6.07555555555556	0.0650889295440956
2018-10-17	W	10.0946527777778	0.238204861516017
2018-10-18	CK	5.96152777777778	0.04857437744856
2018-10-18	W	9.90472222222222	0.224978416129743
2018-10-19	CK	5.88118055555556	0.0316313838401149
2018-10-19	W	9.73048611111111	0.179063065292865
2018-10-20	CK	5.77340277777778	0.0441201217790838
2018-10-20	W	9.52659722222222	0.154693867233445
2018-10-21	CK	5.69930555555556	0.068371823344817
2018-10-21	W	9.26791666666667	0.193177568056237
2018-10-22	CK	5.61090277777778	0.0789022269835783
2018-10-22	W	9.10965277777778	0.150122400816735
2018-10-23	CK	5.54048611111111	0.0878405931842266
2018-10-23	W	9.11256944444444	0.121946812295095
2018-10-24	CK	5.36638888888889	0.0879051146892421
2018-10-24	W	9.101875	0.201735311034223
2018-10-25	CK	5.26402777777778	0.0808754871710478
2018-10-25	W	9.12076388888889	0.29185568221595
2018-10-26	CK	5.14715277777778	0.0642749530651843
2018-10-26	W	9.01555555555556	0.351650504531587
2018-10-27	CK	4.98111111111111	0.07077081922207
2018-10-27	W	8.77125	0.382412605021119
2018-10-28	CK	4.77409722222222	0.0971989782895367
2018-10-28	W	8.42923611111111	0.410146851621697
2018-10-29	CK	4.59819444444444	0.10329057265253
2018-10-29	W	8.08881944444444	0.42890295239518
2018-10-30	CK	4.44527777777778	0.0937980645607813
2018-10-30	W	7.77284722222222	0.438528792382173
2018-10-31	CK	4.35430555555556	0.0766694258123258
2018-10-31	W	7.56333333333333	0.444676888159121
2018-11-01	CK	4.23131944444444	0.075375418084808
2018-11-01	W	7.45618055555556	0.497031542393958
2018-11-02	CK	4.114375	0.0744198589732178
2018-11-02	W	7.39506944444444	0.571616857805734
2018-11-03	CK	3.95673611111111	0.0930080827247198
2018-11-03	W	7.30069444444444	0.674777282224433
2018-11-04	CK	3.78645833333333	0.130664160079923
2018-11-04	W	7.08895833333333	0.77526396683178
2018-11-05	CK	3.66347222222222	0.130008369217459
2018-11-05	W	6.92361111111111	0.850715457684067
2018-11-06	CK	3.59784722222222	0.111099118638114
2018-11-06	W	6.78756944444444	0.862865487815741
2018-11-07	CK	3.52625	0.107412136085843
2018-11-07	W	6.57743055555556	0.866548479938942
2018-11-08	CK	3.48763888888889	0.0958495063178121
2018-11-08	W	6.40673611111111	0.873215724398413
2018-11-09	CK	3.4475	0.0997843329285406
2018-11-09	W	6.36326388888889	0.857786343681274
2018-11-10	CK	3.40368055555556	0.108926602822437
2018-11-10	W	6.38055555555556	0.912658252216405
2018-11-11	CK	3.25868055555556	0.107349425975784
2018-11-11	W	6.44451388888889	1.05215734459415
2018-11-12	CK	3.20479166666667	0.0984157171012669
2018-11-12	W	6.45409722222222	1.09343859043263
2018-11-13	CK	3.10555555555556	0.112949968805472
2018-11-13	W	6.38069444444444	1.09988274962286
2018-11-14	CK	3.06229166666667	0.115940043824627
2018-11-14	W	6.31284722222222	1.06853024109066
2018-11-15	CK	2.92666666666667	0.130184739760586
2018-11-15	W	6.15756944444444	1.12456325416535
2018-11-16	CK	2.82763888888889	0.134626455602399
2018-11-16	W	5.95840277777778	1.1418830181663
2018-11-17	CK	2.72965277777778	0.116242952668705
2018-11-17	W	5.691875	1.16628197437137
2018-11-18	CK	2.66916666666667	0.105971059878461
2018-11-18	W	5.499375	1.19103577986621
2018-11-19	CK	2.63520833333333	0.109710986370912
2018-11-19	W	5.23680555555556	1.14920073245507
2018-11-20	CK	2.61618055555556	0.115726780552765
2018-11-20	W	4.88090277777778	1.04397567250234
2018-11-21	CK	2.5225	0.105714215763902
2018-11-21	W	4.60694444444444	1.01897073340359
2018-11-22	CK	2.37938053097345	0.0870303044593829
2018-11-22	W	3.81371681415929	0.948757795270696
2018-11-23	CK	2.50703703703704	0.102418360937476
2018-11-23	W	4.66666666666667	0.924571779310681
2018-11-24	CK	2.168	0.151995979478991
2018-11-24	W	3.174	1.28824843402885
2018-11-25	CK	2.17269841269841	0.12019841027964
2018-11-25	W	3.53634920634921	0.782972932769881
2018-11-26	CK	2.0095652173913	0.169165640772033
2018-11-26	W	2.79304347826087	0.719368183425797
2018-11-27	CK	1.90262295081967	0.146003563160084
2018-11-27	W	2.73262295081967	0.696037274698289
2018-11-28	CK	1.82357142857143	0.138057603510183
2018-11-28	W	2.47010204081633	0.635893934948436
2018-11-29	CK	1.84269230769231	0.126420206746484
2018-11-29	W	2.555	0.507143707461072
2018-11-30	CK	1.72095238095238	0.104144038616208
2018-11-30	W	2.19857142857143	0.598085487200617
2018-12-01	CK	1.682	0.124226607455891
2018-12-01	W	2.36	0.62185120138717
2018-12-02	CK	1.655	0.137936806183121
2018-12-02	W	2.11833333333333	0.62159436716533
2018-12-03	CK	1.573	0.176765381226076
2018-12-03	W	2.246	0.64754155272075
2018-12-04	CK	1.344	0.00800000000000012
2018-12-04	W	1.874	0.96625
2018-12-05	CK	1.35571428571429	0.202301754811964
2018-12-05	W	2.19857142857143	0.532189039356422
2018-12-06	CK	1.06	0.205
2018-12-06	W	2.32	NA
2018-12-24	CK	0.0394047619047619	0.260758464470092
2018-12-24	W	0.20202380952381	0.444954629121898
2018-12-25	CK	-0.0721527777777778	0.26198230982578
2018-12-25	W	0.103402777777778	0.493916476257761
2018-12-26	CK	-0.139930555555556	0.280931205784648
2018-12-26	W	0.152916666666667	0.519869340528045
2018-12-27	CK	-0.212777777777778	0.297558477233179
2018-12-27	W	0.279652777777778	0.558119499065485
2018-12-28	CK	-0.264652777777778	0.326805235061024
2018-12-28	W	0.479444444444444	0.558793306429037
2018-12-29	CK	-0.371458333333333	0.342929953126369
2018-12-29	W	0.614722222222222	0.587367589505295
2018-12-30	CK	-0.468819444444444	0.334378138536432
2018-12-30	W	0.760347222222222	0.656556754177614
2018-12-31	CK	-0.557916666666667	0.359047860025604
2018-12-31	W	0.971527777777778	0.663569222429529
2019-01-01	CK	-0.669027777777778	0.389909217656004
2019-01-01	W	1.15715277777778	0.669715544053797
2019-01-02	CK	-0.780347222222222	0.395932787822622
2019-01-02	W	1.31854166666667	0.707292862355009
2019-01-03	CK	-0.914722222222222	0.410914477240624
2019-01-03	W	1.41534722222222	0.735170562749618
2019-01-04	CK	-1.07583333333333	0.408460986808806
2019-01-04	W	1.42472222222222	0.767420327497723
2019-01-05	CK	-1.16020833333333	0.439292317257297
2019-01-05	W	1.50541666666667	0.704051429568259
2019-01-06	CK	-1.25958333333333	0.453275001224761
2019-01-06	W	1.549375	0.709646138637994
2019-01-07	CK	-1.36986111111111	0.464624801787928
2019-01-07	W	1.56097222222222	0.736743664044867
2019-01-08	CK	-1.52138888888889	0.430332570879695
2019-01-08	W	1.52729166666667	0.81018318503804
2019-01-09	CK	-1.64868055555556	0.423483153203824
2019-01-09	W	1.54784722222222	0.846776581196349
2019-01-10	CK	-1.78666666666667	0.444411181639218
2019-01-10	W	1.52736111111111	0.826420446300176
2019-01-11	CK	-1.90256944444444	0.444602105440654
2019-01-11	W	1.40333333333333	0.786437368075045
2019-01-12	CK	-2.04243055555556	0.466943791637981
2019-01-12	W	1.27006944444444	0.69970597133454
2019-01-13	CK	-2.18756944444444	0.50309263578315
2019-01-13	W	1.15868055555556	0.611516784789417
2019-01-14	CK	-2.35798611111111	0.481270055778149
2019-01-14	W	0.964097222222222	0.571197182139382
2019-01-15	CK	-2.43388888888889	0.489509931784156
2019-01-15	W	0.854583333333333	0.506640597757843
2019-01-16	CK	-2.49784722222222	0.44848082775855
2019-01-16	W	0.708055555555556	0.479524563883878
2019-01-17	CK	-2.55798611111111	0.475154100128533
2019-01-17	W	0.658819444444444	0.409285932277437
2019-01-18	CK	-2.73111111111111	0.496407939577973
2019-01-18	W	0.554097222222222	0.383080827764909
2019-01-19	CK	-2.83395833333333	0.499394261585345
2019-01-19	W	0.522013888888889	0.34641130887117
2019-01-20	CK	-2.90201388888889	0.510220488861011
2019-01-20	W	0.476388888888889	0.325950349348614
2019-01-21	CK	-2.99708333333333	0.440534344879185
2019-01-21	W	0.309375	0.319347918909695
2019-01-22	CK	-3.00611111111111	0.462399401818579
2019-01-22	W	0.25625	0.28555730401084
2019-01-23	CK	-3.08902777777778	0.498809276541715
2019-01-23	W	0.245902777777778	0.242261617491916
2019-01-24	CK	-3.23145833333333	0.517769123927369
2019-01-24	W	0.277569444444444	0.244233432925783
2019-01-25	CK	-3.32631944444444	0.526199014253117
2019-01-25	W	0.225347222222222	0.245003899616691
2019-01-26	CK	-3.38840277777778	0.509063331681132
2019-01-26	W	0.167361111111111	0.226090614500002
2019-01-27	CK	-3.345625	0.525757483438382
2019-01-27	W	0.164236111111111	0.269175765680531
2019-01-28	CK	-3.35409722222222	0.496478129397495
2019-01-28	W	0.129027777777778	0.24349624400839
2019-01-29	CK	-3.30993055555556	0.50034358733933
2019-01-29	W	0.141805555555556	0.274625531809545
2019-01-30	CK	-3.29777777777778	0.482396408995927
2019-01-30	W	0.157777777777778	0.3069884546846
2019-01-31	CK	-3.30736111111111	0.460765478031813
2019-01-31	W	0.135972222222222	0.301870906811737
2019-02-01	CK	-3.29118055555556	0.482820334182049
2019-02-01	W	0.210694444444444	0.301441220195141
2019-02-02	CK	-3.33930555555556	0.478620741241705
2019-02-02	W	0.318888888888889	0.36706791774321
2019-02-03	CK	-3.34659722222222	0.472229852964627
2019-02-03	W	0.304375	0.359910429742551
2019-02-04	CK	-3.29569444444444	0.455727288245688
2019-02-04	W	0.233333333333333	0.292985133115308
2019-02-05	CK	-3.33006944444444	0.437775334413971
2019-02-05	W	0.344305555555556	0.354322907734741
2019-02-06	CK	-3.314375	0.449924441901058
2019-02-06	W	0.398194444444444	0.389860128736112
2019-02-07	CK	-3.23611111111111	0.435246445933515
2019-02-07	W	0.440138888888889	0.424448442305281
2019-02-08	CK	-3.09895833333333	0.403671957413283
2019-02-08	W	0.509444444444444	0.427029983870554
2019-02-09	CK	-2.97326388888889	0.370954156926594
2019-02-09	W	0.554166666666667	0.39103624892551
2019-02-10	CK	-2.86972222222222	0.362119726767424
2019-02-10	W	0.704444444444444	0.361033277508226
2019-02-11	CK	-2.82111111111111	0.339124757083955
2019-02-11	W	0.85125	0.307237881095398
2019-02-12	CK	-2.82958333333333	0.340606233643906
2019-02-12	W	1.03138888888889	0.278124952858402
2019-02-13	CK	-2.84770833333333	0.336213245764416
2019-02-13	W	1.171875	0.263947658081898
2019-02-14	CK	-2.81715277777778	0.324073489169446
2019-02-14	W	1.24506944444444	0.268437365073899
2019-02-15	CK	-2.80715277777778	0.316771794824956
2019-02-15	W	1.29625	0.260998236991012
2019-02-16	CK	-2.81951388888889	0.309354496419908
2019-02-16	W	1.29027777777778	0.262847774742252
2019-02-17	CK	-2.78006944444444	0.313022468816982
2019-02-17	W	1.34486111111111	0.305230456920535
2019-02-18	CK	-2.68895833333333	0.28422001921447
2019-02-18	W	1.31715277777778	0.266765315894226
2019-02-19	CK	-2.60993055555556	0.251359533948313
2019-02-19	W	1.44993055555556	0.213940917981951
2019-02-20	CK	-2.54569444444444	0.273377784300954
2019-02-20	W	1.66611111111111	0.229385239436782
2019-02-21	CK	-2.515	0.274774574668917
2019-02-21	W	1.80270833333333	0.248545512534535
2019-02-22	CK	-2.451875	0.236837211374903
2019-02-22	W	1.82076388888889	0.236685538948179
2019-02-23	CK	-2.30041666666667	0.239922786897867
2019-02-23	W	2.03409722222222	0.256170114674589
2019-02-24	CK	-2.24111111111111	0.232505924161701
2019-02-24	W	2.16881944444444	0.220373097312337
2019-02-25	CK	-2.16680555555556	0.238084390236649
2019-02-25	W	2.35145833333333	0.186348975567151
2019-02-26	CK	-2.09111111111111	0.23008052457186
2019-02-26	W	2.55569444444444	0.159416431817055
2019-02-27	CK	-1.98868055555556	0.217305782167537
2019-02-27	W	2.72097222222222	0.158285249206563
2019-02-28	CK	-1.88423611111111	0.208805476760378
2019-02-28	W	2.84527777777778	0.184842434907869
2019-03-01	CK	-1.79902777777778	0.187054355895235
2019-03-01	W	3.025	0.179725555104264
2019-03-02	CK	-1.70840277777778	0.16679100541361
2019-03-02	W	3.19347222222222	0.194116312035385
2019-03-03	CK	-1.64444444444444	0.161153349385699
2019-03-03	W	3.37430555555556	0.203185774581816
2019-03-04	CK	-1.58743055555556	0.154019366710762
2019-03-04	W	3.58222222222222	0.217949544072875
2019-03-05	CK	-1.52902777777778	0.153796985704717
2019-03-05	W	3.71527777777778	0.269871506281983
2019-03-06	CK	-1.48354166666667	0.155454695039566
2019-03-06	W	3.81166666666667	0.347057422117785
2019-03-07	CK	-1.45034722222222	0.160252773156955
2019-03-07	W	3.77909722222222	0.372926944577614
2019-03-08	CK	-1.46347222222222	0.140818083037258
2019-03-08	W	3.73951388888889	0.344437981074318
2019-03-09	CK	-1.44333333333333	0.144450179548605
2019-03-09	W	3.70819444444444	0.244102030437076
2019-03-10	CK	-1.42069444444444	0.129994584973359
2019-03-10	W	3.66756944444444	0.241010913880612
2019-03-11	CK	-1.37076388888889	0.129147939499529
2019-03-11	W	3.62763888888889	0.281293764456199
2019-03-12	CK	-1.31645833333333	0.128879729392472
2019-03-12	W	3.59423611111111	0.320647621384048
2019-03-13	CK	-1.30277777777778	0.135920173260736
2019-03-13	W	3.443125	0.373014426759516
2019-03-14	CK	-1.31041666666667	0.153322588082868
2019-03-14	W	3.26215277777778	0.39748969802561
2019-03-15	CK	-1.25541666666667	0.156475943569995
2019-03-15	W	3.19284722222222	0.364022771630646
2019-03-16	CK	-1.2325	0.136718170927639
2019-03-16	W	3.10263888888889	0.334561284692387
2019-03-17	CK	-1.19847222222222	0.131361850366606
2019-03-17	W	3.00840277777778	0.319472207648962
2019-03-18	CK	-1.16145833333333	0.131787374147879
2019-03-18	W	2.99277777777778	0.30766000235842
2019-03-19	CK	-1.09784722222222	0.126008382823506
2019-03-19	W	2.97944444444444	0.328593324387871
2019-03-20	CK	-1.08756944444444	0.110532762658194
2019-03-20	W	2.92013888888889	0.332062239839199
2019-03-21	CK	-1.04666666666667	0.102457456350675
2019-03-21	W	2.93701388888889	0.334288437286523
2019-03-22	CK	-1.018125	0.0861129422921709
2019-03-22	W	2.94013888888889	0.309513488327507
2019-03-23	CK	-0.969166666666667	0.0847202536580647
2019-03-23	W	2.98659722222222	0.350910255150082
2019-03-24	CK	-0.926111111111111	0.0843693431602799
2019-03-24	W	3.01388888888889	0.366616617847883
2019-03-25	CK	-0.900138888888889	0.0818497520600658
2019-03-25	W	3.096875	0.375476438141945
2019-03-26	CK	-0.854444444444444	0.0811645121451759
2019-03-26	W	3.15840277777778	0.3866889998481
2019-03-27	CK	-0.843472222222222	0.0701759583868515
2019-03-27	W	3.15319444444444	0.36036396342256
2019-03-28	CK	-0.823888888888889	0.0615403727650952
2019-03-28	W	3.18083333333333	0.364714619632433
2019-03-29	CK	-0.825763888888889	0.0673911433147833
2019-03-29	W	3.17777777777778	0.379671320163439
2019-03-30	CK	-0.797222222222222	0.0696990615812995
2019-03-30	W	3.21194444444444	0.375708908950647
2019-03-31	CK	-0.755555555555556	0.0769519984289599
2019-03-31	W	3.34909722222222	0.365813921856977
2019-04-01	CK	-0.745277777777778	0.0745417799650558
2019-04-01	W	3.39708333333333	0.293524076908117
2019-04-02	CK	-0.720208333333333	0.0799555820811463
2019-04-02	W	3.47861111111111	0.294170130364176
2019-04-03	CK	-0.72625	0.0752218799517539
2019-04-03	W	3.43819444444444	0.23272149151958
2019-04-04	CK	-0.723125	0.0758143588051024
2019-04-04	W	3.45319444444444	0.249444896354917
2019-04-05	CK	-0.682847222222222	0.0891756690210096
2019-04-05	W	3.46527777777778	0.308969453733287
2019-04-06	CK	-0.665277777777778	0.0905607006134307
2019-04-06	W	3.43201388888889	0.321249475056766
2019-04-07	CK	-0.675555555555556	0.0860258711362938
2019-04-07	W	3.35722222222222	0.28460662245075
2019-04-08	CK	-0.697430555555556	0.0840713241109981
2019-04-08	W	3.28541666666667	0.260358223959119
2019-04-09	CK	-0.664375	0.0874391202036857
2019-04-09	W	3.28875	0.325490522662895
2019-04-10	CK	-0.64625	0.0895231862754875
2019-04-10	W	3.28423611111111	0.34476445471741
2019-04-11	CK	-0.616180555555556	0.0948593105883569
2019-04-11	W	3.36965277777778	0.418201310128058
2019-04-12	CK	-0.631458333333333	0.106211096329465
2019-04-12	W	3.37506944444444	0.467280921845467
2019-04-13	CK	-0.672916666666667	0.0989160240938285
2019-04-13	W	3.41736111111111	0.446107882916489
2019-04-14	CK	-0.702307692307692	0.0980653587953501
2019-04-14	W	3.35538461538462	0.394560025106737
2019-04-20	CK	-0.536585365853659	0.0954889924543788
2019-04-20	W	3.5009756097561	0.412099522276067
2019-04-21	CK	-0.487430555555556	0.115253689333976
2019-04-21	W	3.56006944444444	0.454171940892045
2019-04-22	CK	-0.484097222222222	0.104544955469503
2019-04-22	W	3.58819444444444	0.407459548891381
2019-04-23	CK	-0.466805555555556	0.104465039494534
2019-04-23	W	3.69638888888889	0.371491160118947
2019-04-24	CK	-0.487708333333333	0.130547192942252
2019-04-24	W	3.880625	0.334348577346041
2019-04-25	CK	-0.479652777777778	0.14787867484787
2019-04-25	W	4.00555555555556	0.359885821871258
2019-04-26	CK	-0.444583333333333	0.115186810451906
2019-04-26	W	4.03222222222222	0.359856964985648
2019-04-27	CK	-0.421041666666667	0.128724437658642
2019-04-27	W	4.12534722222222	0.387233385666736
2019-04-28	CK	-0.482083333333333	0.12842361129887
2019-04-28	W	4.09701388888889	0.334607651097473
2019-04-29	CK	-0.514861111111111	0.118483054612565
2019-04-29	W	4.06722222222222	0.273722068083737
2019-04-30	CK	-0.581914893617021	0.107106775345368
2019-04-30	W	4.06659574468085	0.266991583427165
2019-05-01	CK	-0.463636363636364	0.0956799636107518
2019-05-01	W	3.91590909090909	0.24144868814774
2019-05-02	CK	-0.394583333333333	0.136534761192956
2019-05-02	W	3.97729166666667	0.329510567118985
2019-05-03	CK	-0.419513888888889	0.145697749955331
2019-05-03	W	3.90131944444444	0.283325600689632
2019-05-04	CK	-0.521818181818182	0.126385707686581
2019-05-04	W	3.74545454545455	0.178935160189054
2019-05-06	CK	-0.315538461538462	0.0958160013484096
2019-05-06	W	4.13923076923077	0.276622529213799
2019-05-09	CK	-0.262142857142857	0.087995794097852
2019-05-09	W	4.07157142857143	0.222723780113151
2019-05-10	CK	-0.292986111111111	0.0876031161399703
2019-05-10	W	4.01493055555556	0.172865479836445
2019-05-11	CK	-0.282430555555556	0.0816691978410261
2019-05-11	W	4.11701388888889	0.155294414618003
2019-05-12	CK	-0.242222222222222	0.0874302539074533
2019-05-12	W	4.28888888888889	0.16653189356998
2019-05-13	CK	-0.197847222222222	0.0958764747902731
2019-05-13	W	4.42583333333333	0.20199244050163
2019-05-14	CK	-0.19375	0.0811642819049747
2019-05-14	W	4.51861111111111	0.166929006917713
2019-05-15	CK	-0.175972222222222	0.0822132057538686
2019-05-15	W	4.74763888888889	0.241602412867547
2019-05-16	CK	-0.136041666666667	0.0773655908701537
2019-05-16	W	4.90840277777778	0.275963975498417
2019-05-17	CK	-0.103333333333333	0.0950387304590191
2019-05-17	W	5.04013888888889	0.292215247576647
2019-05-18	CK	-0.0200694444444444	0.127343101865982
2019-05-18	W	5.15145833333333	0.290479011515233
2019-05-19	CK	0.0463888888888889	0.184621094350822
2019-05-19	W	5.30854166666667	0.293373953493183
2019-05-20	CK	0.104097222222222	0.220091687529302
2019-05-20	W	5.42215277777778	0.28713098774193
2019-05-21	CK	0.187847222222222	0.243508382741288
2019-05-21	W	5.59006944444444	0.313573371842249
2019-05-22	CK	0.225902777777778	0.285039315015808
2019-05-22	W	5.66534722222222	0.286792563678425
2019-05-23	CK	0.298680555555556	0.34393598407619
2019-05-23	W	5.67444444444444	0.223115150292388
2019-05-24	CK	0.375486111111111	0.393811710290964
2019-05-24	W	5.91125	0.286648506423896
2019-05-25	CK	0.382361111111111	0.429193848960879
2019-05-25	W	5.86138888888889	0.181776331764445
2019-05-26	CK	0.398125	0.454170645900848
2019-05-26	W	5.90180555555556	0.124285384559247
2019-05-27	CK	0.468541666666667	0.4623256368777
2019-05-27	W	6.00888888888889	0.152220432243126
2019-05-28	CK	0.525138888888889	0.453226158532399
2019-05-28	W	6.03722222222222	0.213020472999182
2019-05-29	CK	0.559305555555556	0.460602545238589
2019-05-29	W	5.90111111111111	0.111724682117536
2019-05-30	CK	0.706666666666667	0.488205411291524
2019-05-30	W	6.06034722222222	0.15158432841782
2019-05-31	CK	0.797152777777778	0.532145820902709
2019-05-31	W	6.07381944444444	0.112250432272647
2019-06-01	CK	0.914791666666667	0.570655947519319
2019-06-01	W	6.11840277777778	0.117997013671277
2019-06-02	CK	1.14625	0.559637355280323
2019-06-02	W	6.30430555555556	0.165190217138365
2019-06-03	CK	1.37826388888889	0.566133014040471
2019-06-03	W	6.37479166666667	0.192231278889085
2019-06-04	CK	1.59722222222222	0.631126235915994
2019-06-04	W	6.40027777777778	0.206029555858106
2019-06-05	CK	1.86729166666667	0.657320739006424
2019-06-05	W	6.58944444444444	0.231662743556633
2019-06-06	CK	2.15513888888889	0.633859356433607
2019-06-06	W	6.74076388888889	0.231512853849189
2019-06-07	CK	2.42583333333333	0.621994904749782
2019-06-07	W	7.03569444444444	0.248340716510241
2019-06-08	CK	2.70152777777778	0.63578908736435
2019-06-08	W	7.26569444444444	0.299274710132896
2019-06-09	CK	3.025	0.685575591456961
2019-06-09	W	7.54861111111111	0.397861464174557
2019-06-10	CK	3.33138888888889	0.668301860767901
2019-06-10	W	7.91138888888889	0.48880131460538
2019-06-11	CK	3.58416666666667	0.670434146464701
2019-06-11	W	8.03868055555555	0.541119023946316
2019-06-12	CK	3.85625	0.641106397842975
2019-06-12	W	8.30034722222222	0.467145541989836
2019-06-13	CK	4.10277777777778	0.582635372856671
2019-06-13	W	8.53083333333333	0.353776569358002
2019-06-14	CK	4.38270833333333	0.622834956344496
2019-06-14	W	8.58631944444445	0.385978396539449
2019-06-15	CK	4.72729166666667	0.552006614821519
2019-06-15	W	8.84326388888889	0.324257656386913
2019-06-16	CK	4.88993055555556	0.509804632251454
2019-06-16	W	8.97277777777778	0.358817674140984
2019-06-17	CK	5.13006944444444	0.474824828925429
2019-06-17	W	9.10881944444444	0.331477391785063
2019-06-18	CK	5.29069444444444	0.47538932950609
2019-06-18	W	9.21326388888889	0.428162635207114
2019-06-19	CK	5.44631944444444	0.408903006710744
2019-06-19	W	9.52722222222222	0.433558926191842
2019-06-20	CK	5.55805555555556	0.369287846340576
2019-06-20	W	9.67263888888889	0.48172526519566
2019-06-21	CK	5.71354166666667	0.313426390993504
2019-06-21	W	9.82993055555556	0.454594431096747
2019-06-22	CK	5.90888888888889	0.279541060762341
2019-06-22	W	9.98361111111111	0.395692445687397
2019-06-23	CK	6.17298611111111	0.309712895836942
2019-06-23	W	10.0797916666667	0.392474517575002
2019-06-24	CK	6.51472222222222	0.250429733498711
2019-06-24	W	10.3734722222222	0.25293636677222
2019-06-25	CK	6.68840277777778	0.212163100189489
2019-06-25	W	10.589375	0.244038401387148
2019-06-26	CK	6.84416666666667	0.207869161485106
2019-06-26	W	10.695	0.291893131602119
2019-06-27	CK	7.11868055555556	0.229604825410923
2019-06-27	W	10.85625	0.36672767140235
2019-06-28	CK	7.26708333333333	0.182188386472213
2019-06-28	W	11.0910416666667	0.347451083141473
2019-06-29	CK	7.27006944444444	0.197479732884602
2019-06-29	W	11.1038888888889	0.398103424457049
2019-06-30	CK	7.33284722222222	0.126592986273219
2019-06-30	W	11.2729166666667	0.323253557060048
2019-07-01	CK	7.34416666666667	0.100712515839272
2019-07-01	W	11.2661111111111	0.372088012589947
2019-07-02	CK	7.42590277777778	0.0957990510633515
2019-07-02	W	11.29625	0.374342116651114
2019-07-03	CK	7.59118055555556	0.0664861077261718
2019-07-03	W	11.4545138888889	0.303270425076022
2019-07-04	CK	7.69208333333333	0.0579530913415246
2019-07-04	W	11.6197916666667	0.232045556941733
2019-07-05	CK	7.82340277777778	0.0673435530703774
2019-07-05	W	11.8377777777778	0.158421728492786
2019-07-06	CK	7.979375	0.061910695105409
2019-07-06	W	11.9963194444444	0.117416805832024
2019-07-07	CK	8.069375	0.0412758715846284
2019-07-07	W	11.9343055555556	0.0860005561547044
2019-07-08	CK	8.24465277777778	0.0595719369065273
2019-07-08	W	11.9621527777778	0.0769451723907185
2019-07-09	CK	8.27979166666667	0.0629679203118048
2019-07-09	W	11.9381944444444	0.153323023516536
2019-07-10	CK	8.27506944444444	0.0689826216445823
2019-07-10	W	11.9113888888889	0.267362701977891
2019-07-11	CK	8.25923611111111	0.0387087687602588
2019-07-11	W	11.8905555555556	0.294110934515699
2019-07-12	CK	8.40743055555556	0.077927091790973
2019-07-12	W	12.2731944444444	0.288817508718003
2019-07-13	CK	8.43777777777778	0.084311297111371
2019-07-13	W	12.5329861111111	0.229995737437297
2019-07-14	CK	8.51604166666667	0.100467728799683
2019-07-14	W	12.6123611111111	0.239220461871585
2019-07-15	CK	8.58340277777778	0.101551488795429
2019-07-15	W	12.5936805555556	0.224153572409614
2019-07-16	CK	8.66590277777778	0.111847697731258
2019-07-16	W	12.5797222222222	0.22549413445924
2019-07-17	CK	8.74513888888889	0.116689338539891
2019-07-17	W	12.4950694444444	0.236663975840465
2019-07-18	CK	8.805	0.103496891381761
2019-07-18	W	12.4111111111111	0.215601266250626
2019-07-19	CK	8.94340277777778	0.136010473944596
2019-07-19	W	12.5526388888889	0.267706867192265
2019-07-20	CK	8.99340277777778	0.127403906009136
2019-07-20	W	12.74625	0.291226029862361
2019-07-21	CK	9.06652777777778	0.107141167444851
2019-07-21	W	12.9563888888889	0.246908579420146
2019-07-22	CK	9.19729166666667	0.149336983597427
2019-07-22	W	13.2813194444444	0.191286627567406
2019-07-23	CK	9.240625	0.138556501862821
2019-07-23	W	13.3647916666667	0.213022021629922
2019-07-24	CK	9.28868055555555	0.145972019524364
2019-07-24	W	13.3949305555556	0.239670105630727
2019-07-25	CK	9.36451388888889	0.165085237832536
2019-07-25	W	13.3388888888889	0.234820508569545
2019-07-26	CK	9.41819444444444	0.145590941864958
2019-07-26	W	13.2952083333333	0.262050432253976
2019-07-27	CK	9.50006944444444	0.170612363205754
2019-07-27	W	13.2679166666667	0.284798220159419
2019-07-28	CK	9.54909722222222	0.160137982936469
2019-07-28	W	13.2725	0.276205549127972
2019-07-29	CK	9.65520833333333	0.169086986759107
2019-07-29	W	13.4875	0.34441308652751
2019-07-30	CK	9.71222222222222	0.188053798660088
2019-07-30	W	13.6797222222222	0.374663735112862
2019-07-31	CK	9.76319444444444	0.180358790075872
2019-07-31	W	13.8021527777778	0.328126403367099
2019-08-01	CK	9.87229166666667	0.195252280888136
2019-08-01	W	13.9714583333333	0.225612598380186
2019-08-02	CK	9.96777777777778	0.179113382579586
2019-08-02	W	14.0846527777778	0.273572246007577
2019-08-03	CK	9.97395833333333	0.147318279181271
2019-08-03	W	14.0260416666667	0.251971090399332
2019-08-04	CK	10.0234722222222	0.183844231854511
2019-08-04	W	13.9934722222222	0.259752087292448
2019-08-05	CK	9.96027777777778	0.163007793576137
2019-08-05	W	13.9420138888889	0.314132025758632
2019-08-06	CK	9.98125	0.189020362881366
2019-08-06	W	13.8331944444444	0.36238590354613
2019-08-07	CK	9.98152777777778	0.187124683057559
2019-08-07	W	13.764375	0.40218424768126
2019-08-08	CK	9.97604166666667	0.163387780719683
2019-08-08	W	13.8252083333333	0.429975676802837
2019-08-09	CK	10.0090277777778	0.163290306944185
2019-08-09	W	13.8336805555556	0.405052404368623
2019-08-10	CK	10.0422222222222	0.165337401163427
2019-08-10	W	13.8092361111111	0.336642260486539
2019-08-11	CK	10.0178472222222	0.194017680970116
2019-08-11	W	13.9319444444444	0.285449857084096
2019-08-12	CK	9.96847222222222	0.174701456695504
2019-08-12	W	14.0424305555556	0.264605597139729
2019-08-13	CK	9.99895833333333	0.185885792848015
2019-08-13	W	14.16375	0.247147565358562
2019-08-14	CK	10.0246527777778	0.19147358841903
2019-08-14	W	14.0732638888889	0.256669035426161
2019-08-15	CK	10.0464583333333	0.206373487152054
2019-08-15	W	13.9138888888889	0.325614797038306
2019-08-16	CK	10.0179166666667	0.157680731006717
2019-08-16	W	13.795625	0.372094350512994
2019-08-17	CK	10.0818897637795	0.152068354493279
2019-08-17	W	13.6767716535433	0.333085495788146
2019-08-18	CK	10.179619047619	0.178843738321647
2019-08-18	W	13.6911428571429	0.383137183638196
2019-08-19	CK	10.2034722222222	0.157453865055754
2019-08-19	W	13.7032638888889	0.371088181308377
2019-08-20	CK	10.3224305555556	0.172137641874543
2019-08-20	W	13.7690277777778	0.362768352574209
2019-08-21	CK	10.3688888888889	0.162778610711492
2019-08-21	W	14.0234027777778	0.28406801834891
2019-08-22	CK	10.4260416666667	0.176807407382826
2019-08-22	W	14.2745833333333	0.239322916102537
2019-08-23	CK	10.4500694444444	0.169684944542672
2019-08-23	W	14.38625	0.234491496039262
2019-08-24	CK	10.5298611111111	0.206897440533771
2019-08-24	W	14.4800694444444	0.204694910368994
2019-08-25	CK	10.560625	0.183300329729179
2019-08-25	W	14.4384722222222	0.191866024858854
2019-08-26	CK	10.6013194444444	0.170882514598459
2019-08-26	W	14.3107638888889	0.191421891599279
2019-08-27	CK	10.6816666666667	0.170726340121805
2019-08-27	W	14.2569444444444	0.205568926429653
2019-08-28	CK	10.7447222222222	0.178860442306691
2019-08-28	W	14.29	0.239302521653183
2019-08-29	CK	10.7620138888889	0.177723444138972
2019-08-29	W	14.4338888888889	0.266313272417401
2019-08-30	CK	10.7979166666667	0.157173591305178
2019-08-30	W	14.5833333333333	0.281399433277649
2019-08-31	CK	10.8098611111111	0.158651557497929
2019-08-31	W	14.731875	0.19119870914909
2019-09-01	CK	10.7658333333333	0.144427060921663
2019-09-01	W	14.6927777777778	0.15186460724933
2019-09-02	CK	10.6901388888889	0.145708239984476
2019-09-02	W	14.5774305555556	0.139689003192644
2019-09-03	CK	10.5476388888889	0.0986534863965541
2019-09-03	W	14.3497916666667	0.150846008753359
2019-09-04	CK	10.5734027777778	0.160699773769526
2019-09-04	W	14.248125	0.162627647019337
2019-09-05	CK	10.5239583333333	0.137727290844277
2019-09-05	W	14.2034722222222	0.200944956297134
2019-09-06	CK	10.5124305555556	0.151797065087076
2019-09-06	W	14.2239583333333	0.243002689511127
2019-09-07	CK	10.4666666666667	0.113811926703966
2019-09-07	W	14.3034027777778	0.267937699915279
2019-09-08	CK	10.5245138888889	0.176691433622102
2019-09-08	W	14.3970833333333	0.265952525900749
2019-09-09	CK	10.4997916666667	0.160839044737072
2019-09-09	W	14.4161805555556	0.253238231637354
2019-09-10	CK	10.5120138888889	0.157470480045093
2019-09-10	W	14.4768055555556	0.225101901405349
2019-09-11	CK	10.5489583333333	0.177235452351752
2019-09-11	W	14.4602777777778	0.212960995414209
2019-09-12	CK	10.5093055555556	0.163733306504567
2019-09-12	W	14.3813888888889	0.231067490985086
2019-09-13	CK	10.5129861111111	0.162614965564252
2019-09-13	W	14.3691666666667	0.239929588255809
2019-09-14	CK	10.4836111111111	0.16597882312278
2019-09-14	W	14.2673611111111	0.252995234722303
2019-09-15	CK	10.4198611111111	0.161900357576002
2019-09-15	W	14.0761111111111	0.258476543688437
2019-09-16	CK	10.3554861111111	0.123599211349815
2019-09-16	W	14.0379166666667	0.243140679538197
2019-09-17	CK	10.3070138888889	0.112715753190193
2019-09-17	W	13.9970833333333	0.153809819111938
2019-09-18	CK	10.2483333333333	0.0960742341502677
2019-09-18	W	13.9134027777778	0.115203241657266
2019-09-19	CK	10.1875694444444	0.0850194226515874
2019-09-19	W	13.8899305555556	0.154522313999913
2019-09-20	CK	10.0180555555556	0.0902040212650996
2019-09-20	W	13.87125	0.169049079241967
2019-09-21	CK	9.82222222222222	0.121958677412728
2019-09-21	W	13.7434722222222	0.169834740273673
2019-09-22	CK	9.64840277777778	0.125394116904412
2019-09-22	W	13.4911111111111	0.213324179747318
2019-09-23	CK	9.55645833333333	0.123958468561295
2019-09-23	W	13.2904861111111	0.197747916382192
2019-09-24	CK	9.45388888888889	0.109321808474741
2019-09-24	W	13.0540277777778	0.187301449604341
2019-09-25	CK	9.39513888888889	0.119371985248921
2019-09-25	W	12.8920833333333	0.200177158588591
2019-09-26	CK	9.25736111111111	0.0759909695917269
2019-09-26	W	12.7214583333333	0.193436687990869
2019-09-27	CK	9.10868055555556	0.0973277948624021
2019-09-27	W	12.7021527777778	0.18730129297408
2019-09-28	CK	8.9475	0.140034167982828
2019-09-28	W	12.7364583333333	0.197558372215201
2019-09-29	CK	8.82326388888889	0.144326893131515
2019-09-29	W	12.7902083333333	0.19850013779683
2019-09-30	CK	8.71041666666667	0.112654658845658
2019-09-30	W	12.6715277777778	0.213954230291426
2019-10-01	CK	8.63444444444444	0.0975508346550969
2019-10-01	W	12.4835416666667	0.193278251753412
2019-10-02	CK	8.57263888888889	0.0906921507592032
2019-10-02	W	12.3024305555556	0.146041827712975
2019-10-03	CK	8.51	0.0624033484609984
2019-10-03	W	12.09875	0.0909847512885872
2019-10-04	CK	8.47972222222222	0.0716855421462621
2019-10-04	W	11.8966666666667	0.127959975323106
2019-10-05	CK	8.40972222222222	0.0790172480251501
2019-10-05	W	11.8103472222222	0.210861297154245
2019-10-06	CK	8.309375	0.073024991185934
2019-10-06	W	11.7815277777778	0.277839066408516
2019-10-07	CK	8.21	0.078823907683855
2019-10-07	W	11.8372916666667	0.331443342239543
2019-10-08	CK	8.10354166666667	0.111137245100032
2019-10-08	W	11.9008333333333	0.331684631167848
2019-10-09	CK	7.99381944444444	0.12169925402312
2019-10-09	W	11.843125	0.316608992035809
2019-10-10	CK	7.91402777777778	0.100782450267201
2019-10-10	W	11.8411111111111	0.257613414397123
2019-10-11	CK	7.805	0.073407761878994
2019-10-11	W	11.6220138888889	0.240800807212809
2019-10-12	CK	7.70020833333333	0.0560247870593569
2019-10-12	W	11.3055555555556	0.198775500908147
2019-10-13	CK	7.53708333333333	0.0445515428728437
2019-10-13	W	11.0936805555556	0.184801946472461
2019-10-14	CK	7.34993055555556	0.0913184212553578
2019-10-14	W	10.9196527777778	0.125317231843689
2019-10-15	CK	7.07256944444444	0.109661688408241
2019-10-15	W	10.6711805555556	0.239892870693821
2019-10-16	CK	6.93555555555556	0.0791218621945182
2019-10-16	W	10.6365972222222	0.280916578162983
2019-10-17	CK	6.84097222222222	0.074316236468414
2019-10-17	W	10.4630555555556	0.333381630344414
2019-10-18	CK	6.64986111111111	0.0663456437912146
2019-10-18	W	10.2597222222222	0.374678291332918
2019-10-19	CK	6.39673611111111	0.106613094393036
2019-10-19	W	10.0740972222222	0.359991912123011
2019-10-20	CK	6.19506944444444	0.111673081078294
2019-10-20	W	9.92638888888889	0.315714566041303
2019-10-21	CK	6.04173611111111	0.0780848019011206
2019-10-21	W	9.76055555555556	0.267579007791566
2019-10-22	CK	5.90423611111111	0.0647934801299845
2019-10-22	W	9.66868055555556	0.198078448741174
2019-10-23	CK	5.74659722222222	0.0663287333518103
2019-10-23	W	9.49368055555555	0.179738283439265
2019-10-24	CK	5.65375	0.0808069144733142
2019-10-24	W	9.36680555555555	0.138369455111073
2019-10-25	CK	5.48541666666667	0.103897713648856
2019-10-25	W	9.21381944444444	0.136612377416732
2019-10-26	CK	5.33090277777778	0.0998874853294306
2019-10-26	W	9.06222222222222	0.192495902735105
2019-10-27	CK	5.22958333333333	0.0945007507425965
2019-10-27	W	8.915	0.219031921460766
2019-10-28	CK	5.18055555555556	0.0928623416273197
2019-10-28	W	8.90548611111111	0.241674727434147
2019-10-29	CK	5.03888888888889	0.0955231257171716
2019-10-29	W	8.74833333333333	0.327207765977714
2019-10-30	CK	4.85569444444444	0.113981674813485
2019-10-30	W	8.57902777777778	0.37477459950486
2019-10-31	CK	4.6625	0.140435761946546
2019-10-31	W	8.37770833333333	0.384483986162225
2019-11-01	CK	4.536875	0.131503252728245
2019-11-01	W	8.27638888888889	0.320699104867649
2019-11-02	CK	4.44326388888889	0.112521956447932
2019-11-02	W	8.15375	0.263844350834607
2019-11-03	CK	4.36826388888889	0.100701533814134
2019-11-03	W	8.00090277777778	0.213715444901325
2019-11-04	CK	4.28479166666667	0.10689545525602
2019-11-04	W	7.84708333333333	0.187859344657455
2019-11-05	CK	4.20479166666667	0.106598649179133
2019-11-05	W	7.77868055555556	0.190898008517619
2019-11-06	CK	4.08583333333333	0.10231903062372
2019-11-06	W	7.76652777777778	0.236738824671008
2019-11-07	CK	3.96979166666667	0.113375701187793
2019-11-07	W	7.70076388888889	0.28287874724291
2019-11-08	CK	3.85402777777778	0.127417155968098
2019-11-08	W	7.57784722222222	0.344030682965574
2019-11-09	CK	3.76847222222222	0.135806316707407
2019-11-09	W	7.50166666666667	0.37118057869829
2019-11-10	CK	3.681875	0.132135882001108
2019-11-10	W	7.39270833333333	0.361500680734387
2019-11-11	CK	3.61604166666667	0.135211583115347
2019-11-11	W	7.29534722222222	0.314815824353297
2019-11-12	CK	3.54784722222222	0.128660906861701
2019-11-12	W	7.12541666666667	0.29047780812303
2019-11-13	CK	3.49479166666667	0.117257429409826
2019-11-13	W	7.12104166666667	0.240565265018745
2019-11-14	CK	3.41944444444444	0.124114944769657
2019-11-14	W	7.12388888888889	0.277622888674497
2019-11-15	CK	3.413125	0.12042097307635
2019-11-15	W	7.13180555555556	0.26035961006897
2019-11-16	CK	3.34104166666667	0.138598421306303
2019-11-16	W	7.06951388888889	0.263413545100682
2019-11-17	CK	3.23305555555556	0.146046351532349
2019-11-17	W	6.93493055555556	0.324976795378874
2019-11-18	CK	3.10888888888889	0.14434570276203
2019-11-18	W	6.83645833333333	0.363887590668627
2019-11-19	CK	3.03902777777778	0.143896612295288
2019-11-19	W	6.73097222222222	0.382162041341543
2019-11-20	CK	2.98944444444444	0.145033501633023
2019-11-20	W	6.63833333333333	0.372644311365691
2019-11-21	CK	2.89486111111111	0.14601989141963
2019-11-21	W	6.55777777777778	0.36598469049409
2019-11-22	CK	2.85451388888889	0.14542594386994
2019-11-22	W	6.54243055555556	0.316437214451688
2019-11-23	CK	2.77770833333333	0.147325922092621
2019-11-23	W	6.52972222222222	0.298363951465453
2019-11-24	CK	2.71138888888889	0.134725928186786
2019-11-24	W	6.584375	0.319929601515794
2019-11-25	CK	2.64743055555556	0.126611476323661
2019-11-25	W	6.5725	0.375183953054495
2019-11-26	CK	2.61354166666667	0.124569733941136
2019-11-26	W	6.53333333333333	0.39842416450188
2019-11-27	CK	2.59763888888889	0.122676038186487
2019-11-27	W	6.46520833333333	0.356457771174047
2019-11-28	CK	2.54055555555556	0.119415271439424
2019-11-28	W	6.27868055555556	0.366741717975052
2019-11-29	CK	2.49291666666667	0.128215131197622
2019-11-29	W	6.14493055555556	0.353014842899451
2019-11-30	CK	2.44361111111111	0.129191452097305
2019-11-30	W	6.07708333333333	0.315101090275514
2019-12-01	CK	2.33916666666667	0.127313677525434
2019-12-01	W	6.01847222222222	0.336333200624092
2019-12-02	CK	2.18958333333333	0.167076409370462
2019-12-02	W	5.95513888888889	0.412382890743732
2019-12-03	CK	2.16486111111111	0.14677960569634
2019-12-03	W	5.88270833333333	0.405267218355215
2019-12-04	CK	2.11666666666667	0.142637364641681
2019-12-04	W	5.74951388888889	0.386961511776791
2019-12-05	CK	2.05284722222222	0.142568346509907
2019-12-05	W	5.65541666666667	0.369253773695466
2019-12-06	CK	1.97805555555556	0.144272157869304
2019-12-06	W	5.60006944444444	0.404292702503021
2019-12-07	CK	1.91194444444444	0.151366702736347
2019-12-07	W	5.60159722222222	0.432135259616157
2019-12-08	CK	1.87097222222222	0.149662615081742
2019-12-08	W	5.62263888888889	0.455318425021503
2019-12-09	CK	1.80777777777778	0.15268120106177
2019-12-09	W	5.62819444444444	0.510389588421787
2019-12-10	CK	1.75131944444444	0.147612333092176
2019-12-10	W	5.60847222222222	0.527661523483265
2019-12-11	CK	1.67993055555556	0.143716041178075
2019-12-11	W	5.499375	0.52213607984241
2019-12-12	CK	1.61743055555556	0.140771641363653
2019-12-12	W	5.29791666666667	0.510622689567655
2019-12-13	CK	1.515625	0.159332733580373
2019-12-13	W	5.1025	0.474677771446999
2019-12-14	CK	1.46888888888889	0.15587258430712
2019-12-14	W	4.99201388888889	0.450322855326113
2019-12-15	CK	1.44090277777778	0.156333068196737
2019-12-15	W	4.98444444444444	0.409748037479262
2019-12-16	CK	1.33361111111111	0.164921318881221
2019-12-16	W	4.96965277777778	0.458337020691361
2019-12-17	CK	1.25923611111111	0.173643886663142
2019-12-17	W	4.99625	0.479320071978116
2019-12-18	CK	1.136875	0.16458378017989
2019-12-18	W	4.94430555555556	0.605239829533597
2019-12-19	CK	1.06597222222222	0.165374605387952
2019-12-19	W	4.90729166666667	0.640959717821104
2019-12-20	CK	1.04375	0.155968699974246
2019-12-20	W	4.79451388888889	0.647609602443642
2019-12-21	CK	0.962986111111111	0.170653022256015
2019-12-21	W	4.60604166666667	0.63472295501961
2019-12-22	CK	0.915	0.176151756020337
2019-12-22	W	4.39354166666667	0.581476889154578
2019-12-23	CK	0.879791666666667	0.189467846504417
2019-12-23	W	4.20131944444444	0.482145272408257
2019-12-24	CK	0.809236111111111	0.196141829541806
2019-12-24	W	4.08736111111111	0.454457370470939
2019-12-25	CK	0.718055555555556	0.211997793377342
2019-12-25	W	3.99951388888889	0.488513079018931
2019-12-26	CK	0.639166666666667	0.2054770780792
2019-12-26	W	4.02770833333333	0.538754095499189
2019-12-27	CK	0.564097222222222	0.210189542307282
2019-12-27	W	4.02902777777778	0.561789279635792
2019-12-28	CK	0.518194444444444	0.223514799779896
2019-12-28	W	3.98611111111111	0.553769210231185
2019-12-29	CK	0.437222222222222	0.232957654356915
2019-12-29	W	3.86069444444444	0.594996442106429
2019-12-30	CK	0.362986111111111	0.232342546147885
2019-12-30	W	3.76	0.610966760344499
2019-12-31	CK	0.304652777777778	0.247063358261794
2019-12-31	W	3.66256944444444	0.607468874363513
2020-01-01	CK	0.230555555555556	0.25414413100863
2020-01-01	W	3.54805555555556	0.622561969019485
2020-01-02	CK	0.181111111111111	0.261974179566208
2020-01-02	W	3.461875	0.629446690157495
2020-01-03	CK	0.110555555555556	0.281293624445943
2020-01-03	W	3.395	0.60512899525921
2020-01-04	CK	0.00736111111111111	0.28311814173866
2020-01-04	W	3.31194444444444	0.608800515317728
2020-01-05	CK	-0.0293055555555556	0.307117639274627
2020-01-05	W	3.27652777777778	0.577111003551207
2020-01-06	CK	-0.0894444444444445	0.320989636699645
2020-01-06	W	3.16340277777778	0.601510720407949
2020-01-07	CK	-0.175972222222222	0.314289333916141
2020-01-07	W	3.05993055555556	0.641333638350818
2020-01-08	CK	-0.229583333333333	0.317545288530584
2020-01-08	W	3.05847222222222	0.651335701734031
2020-01-09	CK	-0.262291666666667	0.337071935962255
2020-01-09	W	2.98930555555556	0.656820673618111
2020-01-10	CK	-0.320763888888889	0.34653621120889
2020-01-10	W	2.84895833333333	0.652940335954659
2020-01-11	CK	-0.419027777777778	0.320146536850279
2020-01-11	W	2.64590277777778	0.662633005016277
2020-01-12	CK	-0.461736111111111	0.334288372368361
2020-01-12	W	2.53215277777778	0.629740060042183
2020-01-13	CK	-0.523402777777778	0.340245613323001
2020-01-13	W	2.43625	0.62360703850272
2020-01-14	CK	-0.579722222222222	0.359352736830531
2020-01-14	W	2.30916666666667	0.616566758787637
2020-01-15	CK	-0.626944444444444	0.384481522134564
2020-01-15	W	2.200625	0.602731037224322
2020-01-16	CK	-0.698680555555556	0.379586386046619
2020-01-16	W	2.07666666666667	0.586238837808439
2020-01-17	CK	-0.766388888888889	0.372675791420676
2020-01-17	W	2.03027777777778	0.593203908091779
2020-01-18	CK	-0.828055555555556	0.386202381465454
2020-01-18	W	2.01041666666667	0.621136177844657
2020-01-19	CK	-0.935625	0.374473507695828
2020-01-19	W	1.931875	0.664497917572391
2020-01-20	CK	-0.991388888888889	0.393056470003476
2020-01-20	W	1.88694444444444	0.661945072810002
2020-01-21	CK	-1.08625	0.40657020399111
2020-01-21	W	1.79097222222222	0.642287539815247
2020-01-22	CK	-1.20756944444444	0.409515907035801
2020-01-22	W	1.648125	0.611175321818649
2020-01-23	CK	-1.28958333333333	0.423388543320968
2020-01-23	W	1.54208333333333	0.564260322397215
2020-01-24	CK	-1.38777777777778	0.441086650703669
2020-01-24	W	1.43652777777778	0.532055469175999
2020-01-25	CK	-1.48361111111111	0.433169470312638
2020-01-25	W	1.28243055555556	0.503659093971604
2020-01-26	CK	-1.55743055555556	0.433866629690532
2020-01-26	W	1.194375	0.485897624252124
2020-01-27	CK	-1.66847222222222	0.420687501829376
2020-01-27	W	1.12819444444444	0.498943128437076
2020-01-28	CK	-1.78319444444444	0.429809993763304
2020-01-28	W	1.07229166666667	0.532568265001374
2020-01-29	CK	-1.89444444444444	0.447743669375988
2020-01-29	W	0.995902777777778	0.535738132016907
2020-01-30	CK	-2.02097222222222	0.459083827193843
2020-01-30	W	0.914861111111111	0.522936174977178
2020-01-31	CK	-2.15847222222222	0.467194220634974
2020-01-31	W	0.82875	0.510388087351819
2020-02-01	CK	-2.25944444444444	0.50011369632276
2020-02-01	W	0.731666666666667	0.510024377133627
2020-02-02	CK	-2.35833333333333	0.487715863921853
2020-02-02	W	0.604791666666667	0.473972439927094
2020-02-03	CK	-2.45541666666667	0.477185544349717
2020-02-03	W	0.515069444444444	0.454741852916413
2020-02-04	CK	-2.54763888888889	0.494262404046656
2020-02-04	W	0.426458333333333	0.445028473695438
2020-02-05	CK	-2.63958333333333	0.512073706266206
2020-02-05	W	0.355763888888889	0.453904069425041
2020-02-06	CK	-2.71201388888889	0.505280184828698
2020-02-06	W	0.274583333333333	0.442170444270926
2020-02-07	CK	-2.78166666666667	0.508999523147167
2020-02-07	W	0.210694444444444	0.44802900756631
2020-02-08	CK	-2.84493055555556	0.516503667802585
2020-02-08	W	0.108263888888889	0.462484143920135
2020-02-09	CK	-2.87201388888889	0.524892273893444
2020-02-09	W	0.0431944444444444	0.475121395086352
2020-02-10	CK	-2.90527777777778	0.515404094795252
2020-02-10	W	-0.0182638888888889	0.485467255794382
2020-02-11	CK	-2.90923611111111	0.528812275290495
2020-02-11	W	-0.0520833333333333	0.505770836384537
2020-02-12	CK	-2.936875	0.516104089842555
2020-02-12	W	-0.0535416666666667	0.537302105222225
2020-02-13	CK	-2.93006944444444	0.504711955859962
2020-02-13	W	-0.0709722222222222	0.569549598872063
2020-02-14	CK	-2.92083333333333	0.48815448755798
2020-02-14	W	-0.115763888888889	0.585612817106941
2020-02-15	CK	-2.94958333333333	0.458814685245289
2020-02-15	W	-0.159861111111111	0.591852456657798
2020-02-16	CK	-3.001875	0.477283670481455
2020-02-16	W	-0.11	0.647989790328385
2020-02-17	CK	-3.04798611111111	0.503826060607578
2020-02-17	W	-0.0672222222222222	0.690396928277918
2020-02-18	CK	-3.05513888888889	0.496633842737049
2020-02-18	W	-0.0897916666666667	0.703435992323697
2020-02-19	CK	-2.98159722222222	0.495714002670954
2020-02-19	W	-0.117083333333333	0.70155811151899
2020-02-20	CK	-2.93576388888889	0.463053558120872
2020-02-20	W	-0.150277777777778	0.695070812713969
2020-02-21	CK	-2.82166666666667	0.473426832802316
2020-02-21	W	-0.0665277777777778	0.717957769798648
2020-02-22	CK	-2.76958333333333	0.450330265371353
2020-02-22	W	-0.0127083333333333	0.733217455955474
2020-02-23	CK	-2.69770833333333	0.426239069143442
2020-02-23	W	0.0340277777777778	0.749409366146282
2020-02-24	CK	-2.56590277777778	0.437445326881264
2020-02-24	W	0.153263888888889	0.772097543337596
2020-02-25	CK	-2.49708333333333	0.39573726498283
2020-02-25	W	0.201041666666667	0.783509615478701
2020-02-26	CK	-2.34006944444444	0.39768302295633
2020-02-26	W	0.328819444444444	0.794182581871121
2020-02-27	CK	-2.24423611111111	0.354449814760525
2020-02-27	W	0.364375	0.79151519917473
2020-02-28	CK	-2.11270833333333	0.340015419190457
2020-02-28	W	0.460972222222222	0.795067796825425
2020-02-29	CK	-1.99805555555556	0.319341716196487
2020-02-29	W	0.554236111111111	0.804354759854357
2020-03-01	CK	-1.935625	0.291840847702255
2020-03-01	W	0.597847222222222	0.818027910626219
2020-03-02	CK	-1.82916666666667	0.285202215628404
2020-03-02	W	0.702638888888889	0.836893566477848
2020-03-03	CK	-1.78743055555556	0.267468221239591
2020-03-03	W	0.745555555555556	0.853535345443541
2020-03-04	CK	-1.754375	0.263261576201044
2020-03-04	W	0.829722222222222	0.879742452636018
2020-03-05	CK	-1.74513888888889	0.278046185427367
2020-03-05	W	0.928194444444444	0.910105174280861
2020-03-06	CK	-1.73569444444444	0.280928609379732
2020-03-06	W	0.998472222222222	0.95311253465125
2020-03-07	CK	-1.69229166666667	0.276821805531549
2020-03-07	W	1.10291666666667	0.979324165861149
2020-03-08	CK	-1.65333333333333	0.252044497210907
2020-03-08	W	1.11902777777778	1.01272322776068
2020-03-09	CK	-1.62659722222222	0.214805695750654
2020-03-09	W	1.13590277777778	1.0416195129663
2020-03-10	CK	-1.59784722222222	0.196107047437832
2020-03-10	W	1.21055555555556	1.0586277862469
2020-03-11	CK	-1.55173611111111	0.228810461407932
2020-03-11	W	1.32173611111111	1.07382102204991
2020-03-12	CK	-1.57472222222222	0.215704613441098
2020-03-12	W	1.35402777777778	1.1121595828554
2020-03-13	CK	-1.58291666666667	0.217721227553869
2020-03-13	W	1.40916666666667	1.14768061425722
2020-03-14	CK	-1.57083333333333	0.233522390159336
2020-03-14	W	1.48486111111111	1.16642605905294
2020-03-15	CK	-1.52666666666667	0.225967749406552
2020-03-15	W	1.49354166666667	1.16757250403552
2020-03-16	CK	-1.4825	0.201249543456576
2020-03-16	W	1.49027777777778	1.18238671552418
2020-03-17	CK	-1.43979166666667	0.216259817669455
2020-03-17	W	1.57076388888889	1.18422653864701
2020-03-18	CK	-1.39479166666667	0.205649739512036
2020-03-18	W	1.67027777777778	1.20059386138553
2020-03-19	CK	-1.34743055555556	0.210624701155516
2020-03-19	W	1.76972222222222	1.22538881832518
2020-03-20	CK	-1.31465277777778	0.193509671279576
2020-03-20	W	1.88458333333333	1.25200250382317
2020-03-21	CK	-1.25875	0.208116386290945
2020-03-21	W	1.9825	1.27840671932423
2020-03-22	CK	-1.20333333333333	0.193625902221913
2020-03-22	W	2.11868055555556	1.29484160330909
2020-03-23	CK	-1.13861111111111	0.184740151104913
2020-03-23	W	2.20631944444444	1.32007233609512
2020-03-24	CK	-1.07159722222222	0.169816449412199
2020-03-24	W	2.34993055555556	1.3250557437962
2020-03-25	CK	-1.00472222222222	0.153316593454245
2020-03-25	W	2.42465277777778	1.33809756602779
2020-03-26	CK	-0.9375	0.126841296406268
2020-03-26	W	2.46048611111111	1.31842701041069
2020-03-27	CK	-0.909236111111111	0.105502592307047
2020-03-27	W	2.41111111111111	1.29452241260199
2020-03-28	CK	-0.873333333333333	0.100562994400613
2020-03-28	W	2.39576388888889	1.2625482452367
2020-03-29	CK	-0.821805555555556	0.09327565774298
2020-03-29	W	2.36527777777778	1.21536742824088
2020-03-30	CK	-0.787986111111111	0.0990695646797407
2020-03-30	W	2.32645833333333	1.17877207139545
2020-03-31	CK	-0.794861111111111	0.0899003701977708
2020-03-31	W	2.22527777777778	1.15279687183505
2020-04-01	CK	-0.771041666666667	0.0884408421949861
2020-04-01	W	2.23145833333333	1.11703177837135
2020-04-02	CK	-0.767152777777778	0.0809027846079714
2020-04-02	W	2.16506944444444	1.07930612911139
2020-04-03	CK	-0.734097222222222	0.0892017397371746
2020-04-03	W	2.14743055555556	1.05238931208479
2020-04-04	CK	-0.705347222222222	0.0949071563414136
2020-04-04	W	2.13770833333333	1.03016011391791
2020-04-05	CK	-0.6925	0.0939976153821514
2020-04-05	W	2.10243055555556	1.01061679738948
2020-04-06	CK	-0.691736111111111	0.0915787069876372
2020-04-06	W	2.05847222222222	0.996912232820801
2020-04-07	CK	-0.661180555555556	0.101342060548618
2020-04-07	W	2.130625	1.00563044468954
2020-04-08	CK	-0.657222222222222	0.0976766249321073
2020-04-08	W	2.11902777777778	0.999437716217197
2020-04-09	CK	-0.634583333333333	0.105370629083154
2020-04-09	W	2.1325	0.999192567826475
2020-04-10	CK	-0.645694444444444	0.0968931947892622
2020-04-10	W	2.12	0.994262131620602
2020-04-11	CK	-0.629305555555556	0.103367989992655
2020-04-11	W	2.15583333333333	1.00035147084689
2020-04-12	CK	-0.635	0.0934493824551215
2020-04-12	W	2.16659722222222	1.00715745671584
2020-04-13	CK	-0.591319444444444	0.111703288053456
2020-04-13	W	2.18145833333333	1.01269413491362
2020-04-14	CK	-0.573541666666667	0.118254850758218
2020-04-14	W	2.23194444444444	1.03571523914463
2020-04-15	CK	-0.544513888888889	0.131582600743349
2020-04-15	W	2.31520833333333	1.06984851875456
2020-04-16	CK	-0.534166666666667	0.134416541738244
2020-04-16	W	2.37493055555556	1.09790328813416
2020-04-17	CK	-0.569861111111111	0.110744658927349
2020-04-17	W	2.34361111111111	1.07517248000782
2020-04-18	CK	-0.551597222222222	0.11614788818907
2020-04-18	W	2.48722222222222	1.12939732524762
2020-04-19	CK	-0.537152777777778	0.12211849488911
2020-04-19	W	2.51284722222222	1.14646223429233
2020-04-20	CK	-0.513263888888889	0.133050096117119
2020-04-20	W	2.53576388888889	1.15730779121368
2020-04-21	CK	-0.560416666666667	0.10966318548283
2020-04-21	W	2.47263888888889	1.12405325282272
2020-04-22	CK	-0.553541666666667	0.110106947457059
2020-04-22	W	2.51430555555556	1.14834763950251
2020-04-23	CK	-0.538055555555556	0.115694465578178
2020-04-23	W	2.48736111111111	1.14148428428569
2020-04-24	CK	-0.520069444444444	0.124502064116481
2020-04-24	W	2.43680555555556	1.12755347642419
2020-04-25	CK	-0.523541666666667	0.115755113835558
2020-04-25	W	2.42409722222222	1.11818018740737
2020-04-26	CK	-0.482291666666667	0.13304887243217
2020-04-26	W	2.52027777777778	1.14555724442745
2020-04-27	CK	-0.455069444444444	0.140082654376145
2020-04-27	W	2.64444444444444	1.18193572569313
2020-04-28	CK	-0.468819444444444	0.127867970256996
2020-04-28	W	2.74465277777778	1.2011975080622
2020-04-29	CK	-0.427708333333333	0.147148753560848
2020-04-29	W	2.96402777777778	1.24844044371965
2020-04-30	CK	-0.444027777777778	0.129969722727543
2020-04-30	W	3.04402777777778	1.27232717409302
2020-05-01	CK	-0.414375	0.139270763718622
2020-05-01	W	3.20138888888889	1.28959956388591
2020-05-02	CK	-0.374652777777778	0.156280509817065
2020-05-02	W	3.32284722222222	1.31150783493858
2020-05-03	CK	-0.385277777777778	0.143864535956525
2020-05-03	W	3.45625	1.35127715925442
2020-05-04	CK	-0.361597222222222	0.147200307306613
2020-05-04	W	3.64548611111111	1.39531214499185
2020-05-05	CK	-0.342986111111111	0.151480377159138
2020-05-05	W	3.86604166666667	1.42295969966531
2020-05-06	CK	-0.361944444444444	0.139059485795234
2020-05-06	W	3.98048611111111	1.44540182828735
2020-05-07	CK	-0.42	0.134465460791243
2020-05-07	W	3.71666666666667	1.47433837916442
2020-05-08	CK	-0.424097222222222	0.134897726582357
2020-05-08	W	3.84895833333333	1.469579419595
2020-05-09	CK	-0.378263888888889	0.134408774406563
2020-05-09	W	3.99409722222222	1.42768834793574
2020-05-10	CK	-0.365972222222222	0.125802471738739
2020-05-10	W	3.73694444444444	1.40478506411813
2020-05-11	CK	-0.332916666666667	0.111271487989295
2020-05-11	W	3.68770833333333	1.36086570427805
2020-05-12	CK	-0.261666666666667	0.109146099208907
2020-05-12	W	3.66472222222222	1.34122515632154
2020-05-13	CK	-0.264791666666667	0.0902752909869389
2020-05-13	W	3.46715277777778	1.34658793058353
2020-05-14	CK	-0.282916666666667	0.0831331048409656
2020-05-14	W	3.48145833333333	1.31864096573409
2020-05-15	CK	-0.274305555555556	0.0798724749111022
2020-05-15	W	3.52972222222222	1.26039494946553
2020-05-16	CK	-0.219444444444444	0.0959598538319734
2020-05-16	W	3.736875	1.12881505766754
2020-05-17	CK	-0.199305555555556	0.0987652004851463
2020-05-17	W	3.92888888888889	0.947892673717697
2020-05-18	CK	-0.180277777777778	0.0948689059325138
2020-05-18	W	4.10944444444444	0.738963642343929
2020-05-19	CK	-0.205138888888889	0.0806756294003396
2020-05-19	W	4.27666666666667	0.518997575267166
2020-05-20	CK	-0.130277777777778	0.0898550779001062
2020-05-20	W	4.61159722222222	0.414404194073975
2020-05-21	CK	-0.0870138888888889	0.108441130040283
2020-05-21	W	4.79694444444444	0.305652584815124
2020-05-22	CK	0.0331944444444444	0.161816601154442
2020-05-22	W	4.94	0.316634636093538
2020-05-23	CK	0.0736111111111111	0.222174747849559
2020-05-23	W	4.93368055555556	0.244099053816689
2020-05-24	CK	0.122291666666667	0.254147545600771
2020-05-24	W	5.07194444444444	0.20701362948154
2020-05-25	CK	0.165138888888889	0.274813652516338
2020-05-25	W	5.20965277777778	0.219588774753281
2020-05-26	CK	0.200694444444444	0.304624988971041
2020-05-26	W	5.20458333333333	0.176032873746273
2020-05-27	CK	0.238970588235294	0.34301124772725
2020-05-27	W	5.23926470588235	0.166032708229952
2020-05-28	CK	0.258472222222222	0.367065533192143
2020-05-28	W	5.23027777777778	0.221814314753472
2020-05-29	CK	0.275972222222222	0.381645961337428
2020-05-29	W	5.17	0.238115635752009
2020-05-30	CK	0.330763888888889	0.395513776651609
2020-05-30	W	5.253125	0.301828797850114
2020-05-31	CK	0.360138888888889	0.400483896813226
2020-05-31	W	5.26888888888889	0.336203960352961
2020-06-01	CK	0.49	0.396727836045431
2020-06-01	W	5.30590277777778	0.344863484883538
2020-06-02	CK	0.593472222222222	0.433097728529672
2020-06-02	W	5.31319444444444	0.317509768164469
2020-06-03	CK	0.781041666666667	0.473745825998868
2020-06-03	W	5.47375	0.33335623315688
2020-06-04	CK	0.900138888888889	0.531951738913064
2020-06-04	W	5.58326388888889	0.34037236777585
2020-06-05	CK	1.08263888888889	0.588420596483473
2020-06-05	W	5.81548611111111	0.360978696537095
2020-06-06	CK	1.18034722222222	0.665606103486071
2020-06-06	W	6.01631944444444	0.351368349310726
2020-06-07	CK	1.29125	0.711990451652237
2020-06-07	W	6.208125	0.387202937499685
2020-06-08	CK	1.50152777777778	0.69006604716522
2020-06-08	W	6.37	0.432727510072717
2020-06-09	CK	1.68763888888889	0.657520154590674
2020-06-09	W	6.49444444444444	0.483635364183767
2020-06-10	CK	1.80583333333333	0.703510806576287
2020-06-10	W	6.54604166666667	0.524158101333351
2020-06-11	CK	2.15493055555556	0.715160392615584
2020-06-11	W	6.69201388888889	0.541920386254233
2020-06-12	CK	2.45305555555556	0.704744385960373
2020-06-12	W	6.93298611111111	0.488487295929449
2020-06-13	CK	2.60694444444444	0.738390192103139
2020-06-13	W	7.03347222222222	0.466828323056718
2020-06-14	CK	2.971875	0.752294504622567
2020-06-14	W	7.36243055555556	0.437493084128599
2020-06-15	CK	3.17666666666667	0.783652538821307
2020-06-15	W	7.53256944444444	0.441465631020759
2020-06-16	CK	3.46236111111111	0.813876517521874
2020-06-16	W	7.75652777777778	0.440634289259406
2020-06-17	CK	3.68263888888889	0.746848351102075
2020-06-17	W	8.00256944444445	0.391429518377783
2020-06-18	CK	3.86055555555556	0.644770605229989
2020-06-18	W	8.16993055555556	0.364445060860406
2020-06-19	CK	4.08486111111111	0.603272338556636
2020-06-19	W	8.43541666666667	0.35729097309326
2020-06-20	CK	4.45465277777778	0.564824639647777
2020-06-20	W	8.690625	0.392426314845973
2020-06-21	CK	4.67347222222222	0.542658258435282
2020-06-21	W	8.88555555555556	0.512006833248694
2020-06-22	CK	4.96659722222222	0.42957887890079
2020-06-22	W	9.16333333333333	0.486390770250661
2020-06-23	CK	5.27263888888889	0.361949387403525
2020-06-23	W	9.26479166666667	0.393458481945539
2020-06-24	CK	5.49388888888889	0.323029683090745
2020-06-24	W	9.29256944444444	0.379839687646285
2020-06-25	CK	5.67256944444444	0.275638052783823
2020-06-25	W	9.316875	0.404985857631705
2020-06-26	CK	5.83347222222222	0.217655645538365
2020-06-26	W	9.56361111111111	0.31834330205551
2020-06-27	CK	5.96048611111111	0.183029874456132
2020-06-27	W	9.80875	0.368989329960308
2020-06-28	CK	6.25895833333333	0.131064178121824
2020-06-28	W	10.1877777777778	0.308616375101735
2020-06-29	CK	6.5325	0.0965005042128984
2020-06-29	W	10.4427083333333	0.300539240395207
2020-06-30	CK	6.63409722222222	0.141357585398126
2020-06-30	W	10.5670833333333	0.395893338328742
2020-07-01	CK	6.83722222222222	0.0815447703614235
2020-07-01	W	10.8923611111111	0.247463822691366
2020-07-02	CK	6.87347222222222	0.0895450606184429
2020-07-02	W	10.8941666666667	0.255028873914204
2020-07-03	CK	7.00534722222222	0.0726389414022783
2020-07-03	W	10.9363194444444	0.189751885461113
2020-07-04	CK	7.19770833333333	0.0811565763044302
2020-07-04	W	11.0129861111111	0.0689629741579523
2020-07-05	CK	7.29034722222222	0.079981312394036
2020-07-05	W	11.0415972222222	0.0920878008519719
2020-07-06	CK	7.38069444444444	0.0685527351651821
2020-07-06	W	11.1614583333333	0.150390222913123
2020-07-07	CK	7.52319444444444	0.0728058095521644
2020-07-07	W	11.3475	0.155944678544039
2020-07-08	CK	7.62680555555556	0.0792374931916015
2020-07-08	W	11.4095138888889	0.165968730592437
2020-07-09	CK	7.73847222222222	0.0968276136335553
2020-07-09	W	11.5709027777778	0.193711669014669
2020-07-10	CK	7.87395833333333	0.147680296055727
2020-07-10	W	11.7976388888889	0.168297801317979
2020-07-11	CK	7.89861111111111	0.142394506263573
2020-07-11	W	11.8039583333333	0.208231648636917
2020-07-12	CK	8.01270833333333	0.153707295720941
2020-07-12	W	11.8941666666667	0.175143006675502
2020-07-13	CK	8.07798611111111	0.142105794355235
2020-07-13	W	11.7922222222222	0.209287776175331
2020-07-14	CK	8.23020833333333	0.146199289522576
2020-07-14	W	11.896875	0.175915772817279
2020-07-15	CK	8.30347222222222	0.117710275870362
2020-07-15	W	12.0236111111111	0.142889123490994
2020-07-16	CK	8.43125	0.12311957840939
2020-07-16	W	12.1279861111111	0.171571166949651
2020-07-17	CK	8.53861111111111	0.129419071993254
2020-07-17	W	12.2090277777778	0.155423621724868
2020-07-18	CK	8.60993055555556	0.137872949177628
2020-07-18	W	12.3288888888889	0.105880509099987
2020-07-19	CK	8.65229166666667	0.154916114191867
2020-07-19	W	12.4325694444444	0.12319680760399
2020-07-20	CK	8.65708333333333	0.143248303645788
2020-07-20	W	12.4720138888889	0.16406825439129
2020-07-21	CK	8.67	0.145343477193878
2020-07-21	W	12.4800694444444	0.211575262803883
2020-07-22	CK	8.68319444444444	0.164583938769015
2020-07-22	W	12.4759027777778	0.188809114119835
2020-07-23	CK	8.70270833333333	0.190559209062181
2020-07-23	W	12.4093055555556	0.201625306233965
2020-07-24	CK	8.67611111111111	0.155282388754165
2020-07-24	W	12.3388888888889	0.172149612450636
2020-07-25	CK	8.71388888888889	0.174339375578423
2020-07-25	W	12.3389583333333	0.135341560543435
2020-07-26	CK	8.79680555555556	0.217390702009882
2020-07-26	W	12.3875	0.0809640737094552
2020-07-27	CK	8.83326388888889	0.209495875554141
2020-07-27	W	12.5228472222222	0.0954438473104251
2020-07-28	CK	8.83840277777778	0.173187347015957
2020-07-28	W	12.6416666666667	0.0784173617811655
2020-07-29	CK	8.87458333333333	0.187961360158605
2020-07-29	W	12.7084722222222	0.0780848005987667
2020-07-30	CK	8.968125	0.206393117093197
2020-07-30	W	12.8440972222222	0.128592841737973
2020-07-31	CK	9.06548611111111	0.199799247164061
2020-07-31	W	12.8393055555556	0.23611567230648
2020-08-01	CK	9.19381944444445	0.19938303194247
2020-08-01	W	12.9613888888889	0.239315369842025
2020-08-02	CK	9.20527777777778	0.158310326716113
2020-08-02	W	12.9292361111111	0.193890773137939
2020-08-03	CK	9.30493055555556	0.188793530564048
2020-08-03	W	12.9661111111111	0.149048498500715
2020-08-04	CK	9.32361111111111	0.160143360426507
2020-08-04	W	12.995	0.137795280964817
2020-08-05	CK	9.39215277777778	0.1559830093597
2020-08-05	W	13.0202777777778	0.105294259729102
2020-08-06	CK	9.45111111111111	0.155751172200864
2020-08-06	W	13.0965972222222	0.124648069348871
2020-08-07	CK	9.56222222222222	0.180851723297483
2020-08-07	W	13.205625	0.173103914216365
2020-08-08	CK	9.67298611111111	0.223128077447456
2020-08-08	W	13.2865277777778	0.204438143837898
2020-08-09	CK	9.69152777777778	0.203331623535032
2020-08-09	W	13.3444444444444	0.188767909635907
2020-08-10	CK	9.73395833333333	0.19623664424067
2020-08-10	W	13.4511805555556	0.135698860172097
2020-08-11	CK	9.80604166666667	0.225442011018256
2020-08-11	W	13.6279861111111	0.0885945307872708
2020-08-12	CK	9.74180555555555	0.201150566285755
2020-08-12	W	13.6984027777778	0.106339266300733
2020-08-13	CK	9.75875	0.23491018412234
2020-08-13	W	13.738125	0.157839272156179
2020-08-14	CK	9.73159722222222	0.202743050900002
2020-08-14	W	13.6019444444444	0.239063802605115
2020-08-15	CK	9.75666666666667	0.193507619935397
2020-08-15	W	13.6594444444444	0.268698864042604
2020-08-16	CK	9.73395833333333	0.183949595497271
2020-08-16	W	13.5502777777778	0.238669509080415
2020-08-17	CK	9.73138888888889	0.203599788128692
2020-08-17	W	13.545	0.112909672805685
2020-08-18	CK	9.61548611111111	0.191839509917354
2020-08-18	W	13.4398611111111	0.0505136254864924
2020-08-19	CK	9.59159722222222	0.199704593062279
2020-08-19	W	13.283125	0.0693110938128502
2020-08-20	CK	9.62875	0.254727378349115
2020-08-20	W	13.2720833333333	0.169042785352042
2020-08-21	CK	9.56416666666667	0.196668473253245
2020-08-21	W	13.2134027777778	0.160281303819678
2020-08-22	CK	9.57104166666667	0.17019820740309
2020-08-22	W	13.341875	0.192887129581834
2020-08-23	CK	9.61375	0.183771647459937
2020-08-23	W	13.3990972222222	0.226950964375722
2020-08-24	CK	9.55486111111111	0.139784749960161
2020-08-24	W	13.3422916666667	0.28185105286808
2020-08-25	CK	9.55770833333333	0.185185351120388
2020-08-25	W	13.4079861111111	0.252238522315593
2020-08-26	CK	9.54166666666667	0.156472532722144
2020-08-26	W	13.3946527777778	0.217504775255822
2020-08-27	CK	9.39083333333333	0.0633397922116962
2020-08-27	W	13.2417361111111	0.191815676292993
2020-08-28	CK	9.49708333333333	0.117108859272212
2020-08-28	W	13.1397916666667	0.186629981546614
2020-08-29	CK	9.5425	0.140041795000443
2020-08-29	W	13.1222916666667	0.197968903604419
2020-08-30	CK	9.48701388888889	0.106111505520818
2020-08-30	W	13.2097222222222	0.199275347221516
2020-08-31	CK	9.44638888888889	0.0903382682788866
2020-08-31	W	13.2195138888889	0.216815050574166
2020-09-01	CK	9.46277777777778	0.0986751023556844
2020-09-01	W	13.1984722222222	0.236556910201523
2020-09-02	CK	9.43805555555556	0.099682574043799
2020-09-02	W	13.2266666666667	0.296430261020611
2020-09-03	CK	9.47159722222222	0.139415195052409
2020-09-03	W	13.1411805555556	0.306253904965612
2020-09-04	CK	9.37631944444444	0.0736063097029331
2020-09-04	W	13.0663888888889	0.343836362986887
2020-09-05	CK	9.33916666666667	0.085344597751083
2020-09-05	W	12.9945833333333	0.263159410488881
2020-09-06	CK	9.30388888888889	0.136654695882865
2020-09-06	W	13.0034722222222	0.222375773964432
2020-09-07	CK	9.12993055555556	0.0973699019709521
2020-09-07	W	13.0554861111111	0.248126884301098
2020-09-08	CK	9.30020833333333	0.123391859501823
2020-09-08	W	12.8952083333333	0.245525375056415
2020-09-09	CK	9.30180555555556	0.126102337389022
2020-09-09	W	12.8718055555556	0.288857943674923
2020-09-10	CK	9.29256944444444	0.100676607772745
2020-09-10	W	12.8227777777778	0.345416998274005
2020-09-11	CK	9.31583333333333	0.0910380155261737
2020-09-11	W	12.7948611111111	0.400032993470714
2020-09-12	CK	9.31229166666667	0.109383404157588
2020-09-12	W	12.8226388888889	0.48803983979962
2020-09-13	CK	9.33965277777778	0.119544046279237
2020-09-13	W	12.8633333333333	0.574962960064598
2020-09-14	CK	9.34791666666667	0.131845056924379
2020-09-14	W	12.7717361111111	0.633682316899423
2020-09-15	CK	9.31958333333333	0.123476581555163
2020-09-15	W	12.786875	0.650120487329794
2020-09-16	CK	9.25909722222222	0.111337536016749
2020-09-16	W	12.5522916666667	0.628616014604139
2020-09-17	CK	9.09972222222222	0.138741540181962
2020-09-17	W	12.3469444444444	0.634388899439477
2020-09-18	CK	8.92152777777778	0.175089859718767
2020-09-18	W	12.3413888888889	0.66409049386082
2020-09-19	CK	8.79284722222222	0.177256877486636
2020-09-19	W	12.2353472222222	0.572914856947814
2020-09-20	CK	8.73993055555556	0.167350006043434
2020-09-20	W	12.156875	0.514242781077963
2020-09-21	CK	8.73569444444444	0.147221930800639
2020-09-21	W	12.1003472222222	0.562322957601407
2020-09-22	CK	8.71097222222222	0.128815843229629
2020-09-22	W	12.2233333333333	0.518846525818848
2020-09-23	CK	8.69125	0.136267814285931
2020-09-23	W	12.2886111111111	0.525136478343392
2020-09-24	CK	8.69152777777778	0.132479612206032
2020-09-24	W	12.1939583333333	0.485137068592229
2020-09-25	CK	8.643125	0.153495284510609
2020-09-25	W	12.3007638888889	0.47883945920427
2020-09-26	CK	8.58423611111111	0.0870401410547763
2020-09-26	W	12.2939583333333	0.460987679348965
2020-09-27	CK	8.6125	0.115854484767872
2020-09-27	W	12.3306944444444	0.397547665971726
2020-09-28	CK	8.59088495575221	0.0925956584697242
2020-09-28	W	12.1661946902655	0.371284854080909
2020-09-29	CK	8.57277777777778	0.111935074985359
2020-09-29	W	12.1236111111111	0.33650039886278
2020-09-30	CK	8.58534722222222	0.094631727272865
2020-09-30	W	11.9820833333333	0.298317541275249
2020-10-01	CK	9.53944444444444	0.8230896519635
2020-10-01	W	11.0665972222222	0.909482102084993
2020-10-02	CK	9.51631944444444	0.828956785076002
2020-10-02	W	11.0715277777778	0.92459561170314
2020-10-03	CK	9.50659722222222	0.855677351093972
2020-10-03	W	11.1109027777778	0.970643317475996
2020-10-04	CK	9.58493055555556	0.886453677200738
2020-10-04	W	11.1563194444444	1.01600154107274
2020-10-05	CK	9.55236111111111	0.910528901092309
2020-10-05	W	11.1569444444444	1.04598053253776
2020-10-06	CK	9.43604166666667	0.880300238879851
2020-10-06	W	11.0107638888889	1.07629636437762
2020-10-07	CK	9.43375	0.878869805465825
2020-10-07	W	10.8811805555556	1.06279208632354
2020-10-08	CK	9.27194444444445	0.903245245065675
2020-10-08	W	10.7254861111111	1.02922795423487
2020-10-09	CK	9.13923611111111	0.89211731325557
2020-10-09	W	10.5538194444444	1.00371486931536
2020-10-10	CK	8.99840277777778	0.911040063198556
2020-10-10	W	10.3661111111111	1.02881570285188
2020-10-11	CK	8.98375	0.91522535313833
2020-10-11	W	10.245	1.02969062654847
2020-10-12	CK	8.900625	0.944863253909399
2020-10-12	W	10.2559722222222	1.01909012482925
2020-10-13	CK	8.85326388888889	0.938143963603543
2020-10-13	W	10.2808333333333	1.01201815016511
2020-10-14	CK	8.68972222222222	0.881877529347164
2020-10-14	W	10.1548611111111	1.01425770241355
2020-10-15	CK	8.58138888888889	0.858324917633831
2020-10-15	W	10.105625	0.9952121940921
2020-10-16	CK	8.49944444444444	0.891620929161118
2020-10-16	W	10.1297222222222	0.99980895130179
2020-10-17	CK	8.27083333333333	0.903817414154455
2020-10-17	W	9.95506944444444	1.03081888337052
2020-10-18	CK	8.09277777777778	0.887438170453467
2020-10-18	W	9.84298611111111	1.0485722781644
2020-10-19	CK	7.92847222222222	0.879736732253491
2020-10-19	W	9.66263888888889	1.05308536879297
2020-10-20	CK	7.76256944444444	0.878803711611226
2020-10-20	W	9.52993055555556	0.980352969082995
2020-10-21	CK	7.63444444444444	0.919273496097814
2020-10-21	W	9.21361111111111	0.924177485723887
2020-10-22	CK	7.43861111111111	0.962735471769828
2020-10-22	W	9.01965277777778	0.955309987410749
2020-10-23	CK	7.20020833333333	0.926792289839068
2020-10-23	W	8.8375	0.99434707282884
2020-10-24	CK	6.98159722222222	0.847551960505432
2020-10-24	W	8.76847222222222	0.989533339655219
2020-10-25	CK	6.84388888888889	0.840520866742612
2020-10-25	W	8.70208333333333	0.988162492407227
2020-10-26	CK	6.76152777777778	0.87882735344541
2020-10-26	W	8.69583333333333	1.00332089086067
2020-10-27	CK	6.64236111111111	0.9195293283608
2020-10-27	W	8.52958333333333	1.0149988285658
2020-10-28	CK	6.61909722222222	0.939908810702446
2020-10-28	W	8.41694444444444	1.00459659297369
2020-10-29	CK	6.58840277777778	0.963147744872636
2020-10-29	W	8.21944444444444	0.999189591191105
2020-10-30	CK	6.40534722222222	0.888511830507886
2020-10-30	W	8.113125	0.988658540670587
2020-10-31	CK	6.18875	0.824891374003966
2020-10-31	W	8.00666666666667	0.995454429775738
2020-11-01	CK	6.07229166666667	0.820632318607883
2020-11-01	W	7.86875	0.977024371435922
2020-11-02	CK	6.01402777777778	0.851955025486316
2020-11-02	W	7.80402777777778	0.970589175887078
2020-11-03	CK	5.96041666666667	0.884235256681434
2020-11-03	W	7.75784722222222	0.985086552466356
2020-11-04	CK	5.89875	0.905649253888076
2020-11-04	W	7.67993055555556	1.00903513501466
2020-11-05	CK	5.80451388888889	0.937429351576046
2020-11-05	W	7.57305555555556	1.04672503340507
2020-11-06	CK	5.69722222222222	0.990685691353043
2020-11-06	W	7.34520833333333	1.07722125382513
2020-11-07	CK	5.54638888888889	1.00367268130709
2020-11-07	W	7.19916666666667	1.06157105984287
2020-11-08	CK	5.323125	0.912939928211545
2020-11-08	W	7.08548611111111	1.02511134479426
2020-11-09	CK	5.16222222222222	0.87957434836675
2020-11-09	W	6.99138888888889	0.988312876501731
2020-11-10	CK	5.06451388888889	0.903802374634747
2020-11-10	W	6.858125	0.972051363374579
2020-11-11	CK	4.95493055555556	0.90811274137659
2020-11-11	W	6.79145833333333	0.990796240327623
2020-11-12	CK	4.83131944444444	0.919596096526936
2020-11-12	W	6.66125	1.04045323595886
2020-11-13	CK	4.78798611111111	0.937687596819463
2020-11-13	W	6.51604166666667	1.06229284149763
2020-11-14	CK	4.69652777777778	0.971609233680715
2020-11-14	W	6.35493055555556	1.07325974547457
2020-11-15	CK	4.65458333333333	1.00159244668261
2020-11-15	W	6.30618055555556	1.07502783562044
2020-11-16	CK	4.52479166666667	1.01382847479813
2020-11-16	W	6.3175	1.07423531984973
2020-11-17	CK	4.41340277777778	0.992718880703881
2020-11-17	W	6.24875	1.06641897174876
2020-11-18	CK	4.30659722222222	0.951985988948248
2020-11-18	W	6.19743055555556	1.05044135305746
2020-11-19	CK	4.18333333333333	0.923523445522797
2020-11-19	W	6.09638888888889	1.03774441827825
2020-11-20	CK	4.13166666666667	0.903808865143029
2020-11-20	W	6.01916666666667	0.985359833948503
2020-11-21	CK	4.04916666666667	0.952635844340629
2020-11-21	W	5.76770833333333	0.984861890700018
2020-11-22	CK	3.97583333333333	0.966019136022297
2020-11-22	W	5.62770833333333	0.995744046073648
2020-11-23	CK	3.87006944444444	0.9335376249767
2020-11-23	W	5.53097222222222	1.01380396432922
2020-11-24	CK	3.74069444444444	0.853121661318253
2020-11-24	W	5.51604166666667	1.02958902565075
2020-11-25	CK	3.66048611111111	0.802771032234391
2020-11-25	W	5.52201388888889	1.05311321559574
2020-11-26	CK	3.60555555555556	0.822107553178449
2020-11-26	W	5.48111111111111	1.0710753028457
2020-11-27	CK	3.54930555555556	0.847380938429043
2020-11-27	W	5.47486111111111	1.09065736565698
2020-11-28	CK	3.50201388888889	0.870663465491489
2020-11-28	W	5.48465277777778	1.11224524673837
2020-11-29	CK	3.460625	0.906631245416378
2020-11-29	W	5.47229166666667	1.10841038743975
2020-11-30	CK	3.42222222222222	0.904704551053538
2020-11-30	W	5.41430555555556	1.08487610529332
2020-12-01	CK	3.350625	0.921216484000456
2020-12-01	W	5.30305555555556	1.05618791631835
2020-12-02	CK	3.31006944444444	0.961215120156628
2020-12-02	W	5.15972222222222	1.04211188845662
2020-12-03	CK	3.26777777777778	0.980584334320476
2020-12-03	W	5.04416666666667	1.0154573929839
2020-12-04	CK	3.21243055555556	0.986282197151677
2020-12-04	W	4.95111111111111	1.00655805341011
2020-12-05	CK	3.15215277777778	1.01683822533885
2020-12-05	W	4.84111111111111	1.04455836244326
2020-12-06	CK	3.09388888888889	1.03211366922525
2020-12-06	W	4.778125	1.08155816579802
2020-12-07	CK	3.0425	1.02640557738556
2020-12-07	W	4.7575	1.10048628763088
2020-12-08	CK	3.00979166666667	1.0679573601115
2020-12-08	W	4.67145833333333	1.14570911376858
2020-12-09	CK	2.94013888888889	1.05897130024533
2020-12-09	W	4.66673611111111	1.15203378782709
2020-12-10	CK	2.89423611111111	1.0621242373603
2020-12-10	W	4.66930555555556	1.15866039457093
2020-12-11	CK	2.84048611111111	1.06575534324635
2020-12-11	W	4.64263888888889	1.1654684017312
2020-12-12	CK	2.78173611111111	1.07820742005254
2020-12-12	W	4.59611111111111	1.15723307998492
2020-12-13	CK	2.72430555555556	1.0833776304805
2020-12-13	W	4.50826388888889	1.12319040184795
2020-12-14	CK	2.666875	1.09036034424329
2020-12-14	W	4.40083333333333	1.07560588171304
2020-12-15	CK	2.614375	1.10063843362864
2020-12-15	W	4.27451388888889	1.06331996414306
2020-12-16	CK	2.56423611111111	1.09156845103933
2020-12-16	W	4.25277777777778	1.04519636022886
2020-12-17	CK	2.48756944444444	1.10390418364769
2020-12-17	W	4.18381944444444	1.07326504779345
2020-12-18	CK	2.44111111111111	1.08953454149818
2020-12-18	W	4.15402777777778	1.08282589105781
2020-12-19	CK	2.39881944444444	1.10773532212575
2020-12-19	W	4.00277777777778	1.13343029162084
2020-12-20	CK	2.32166666666667	1.1040768066148
2020-12-20	W	3.86847222222222	1.14742152117694
2020-12-21	CK	2.23076388888889	1.08473706798242
2020-12-21	W	3.76645833333333	1.13316263728211
2020-12-22	CK	2.12430555555556	1.05120997949547
2020-12-22	W	3.63493055555556	1.11424353631114
2020-12-23	CK	2.015	1.01775134466113
2020-12-23	W	3.49520833333333	1.07405438187867
2020-12-24	CK	1.88958333333333	1.0006240196291
2020-12-24	W	3.37118055555556	1.03125197986623
2020-12-25	CK	1.79076388888889	1.00009950852599
2020-12-25	W	3.26118055555556	1.00668161455499
2020-12-26	CK	1.68895833333333	0.987734213536939
2020-12-26	W	3.18131944444444	0.978715379405592
2020-12-27	CK	1.5825	0.996325422455534
2020-12-27	W	3.06229166666667	0.962137560318798
2020-12-28	CK	1.47583333333333	1.02430600615966
2020-12-28	W	2.93493055555556	0.959490538735431
2020-12-29	CK	1.38625	1.04221540696899
2020-12-29	W	2.78388888888889	0.960810266207465
2020-12-30	CK	1.32152777777778	1.06612324541493
2020-12-30	W	2.64076388888889	0.985656974512332
2020-12-31	CK	1.21868055555556	1.07445600600381
2020-12-31	W	2.51666666666667	0.999791783094934
2021-01-01	CK	1.10243055555556	1.0950720714805
2021-01-01	W	2.37395833333333	1.01352182817648
2021-01-02	CK	0.972430555555556	1.10759293958738
2021-01-02	W	2.23409722222222	1.01229438967096
2021-01-03	CK	0.830277777777778	1.11876320463123
2021-01-03	W	2.11027777777778	0.985615869666239
2021-01-04	CK	0.672291666666667	1.11902315804165
2021-01-04	W	1.95027777777778	0.935331778269927
2021-01-05	CK	0.491319444444444	1.14500946264216
2021-01-05	W	1.78680555555556	0.889262612679412
2021-01-06	CK	0.341736111111111	1.18803249530163
2021-01-06	W	1.64548611111111	0.855964698653674
2021-01-07	CK	0.209305555555556	1.21442378619934
2021-01-07	W	1.50284722222222	0.831682286653694
2021-01-08	CK	0.0770138888888889	1.24883744565882
2021-01-08	W	1.3675	0.828732163960134
2021-01-09	CK	-0.0951388888888889	1.2482778115048
2021-01-09	W	1.23791666666667	0.810443829767396
2021-01-10	CK	-0.290694444444444	1.22993145423526
2021-01-10	W	1.01416666666667	0.80492045544999
2021-01-11	CK	-0.414444444444444	1.2339584170918
2021-01-11	W	0.848402777777778	0.796439777852919
2021-01-12	CK	-0.517986111111111	1.2350327216343
2021-01-12	W	0.775	0.780257041306244
2021-01-13	CK	-0.706944444444444	1.23409615878736
2021-01-13	W	0.681527777777778	0.787522891315487
2021-01-14	CK	-0.868888888888889	1.20391051279166
2021-01-14	W	0.557777777777778	0.806948715278866
2021-01-15	CK	-1.01548611111111	1.15761538410638
2021-01-15	W	0.440694444444444	0.833937294882481
2021-01-16	CK	-1.13652777777778	1.13888268170134
2021-01-16	W	0.224236111111111	0.805152139966602
2021-01-17	CK	-1.16305555555556	1.15485545507763
2021-01-17	W	0.155972222222222	0.783652027212879
2021-01-18	CK	-1.253125	1.18190764443866
2021-01-18	W	0.121944444444444	0.808092942339282
2021-01-19	CK	-1.44381944444444	1.19533317358741
2021-01-19	W	-0.0280555555555556	0.848000682989112
2021-01-20	CK	-1.57361111111111	1.18444261150028
2021-01-20	W	-0.127430555555556	0.871083377629262
2021-01-21	CK	-1.69527777777778	1.1525885763053
2021-01-21	W	-0.195069444444444	0.882303353340892
2021-01-22	CK	-1.80027777777778	1.11493825998382
2021-01-22	W	-0.291805555555556	0.858776579287281
2021-01-23	CK	-1.80194444444444	1.10451551160006
2021-01-23	W	-0.368333333333333	0.833535494451572
2021-01-24	CK	-1.81875	1.0932780507351
2021-01-24	W	-0.403472222222222	0.824517796985359
2021-01-25	CK	-1.81965277777778	1.10319136924464
2021-01-25	W	-0.446944444444444	0.810643928717849
2021-01-26	CK	-1.80520833333333	1.10617011747749
2021-01-26	W	-0.473055555555556	0.824726180456396
2021-01-27	CK	-1.86576388888889	1.1261779303406
2021-01-27	W	-0.539652777777778	0.863661328519377
2021-01-28	CK	-1.92451388888889	1.14799126988894
2021-01-28	W	-0.606041666666667	0.911144581966485
2021-01-29	CK	-2.07083333333333	1.14839101939757
2021-01-29	W	-0.675486111111111	0.953406887739146
2021-01-30	CK	-2.20597222222222	1.13938343820734
2021-01-30	W	-0.733958333333333	0.966965908434233
2021-01-31	CK	-2.30583333333333	1.12305393237852
2021-01-31	W	-0.83875	0.965962587860001
2021-02-01	CK	-2.40736111111111	1.10007621709449
2021-02-01	W	-0.910694444444444	0.981911254520138
2021-02-02	CK	-2.53881944444444	1.08930334640007
2021-02-02	W	-1.03	0.992022600002804
2021-02-03	CK	-2.62319444444444	1.08504302551434
2021-02-03	W	-1.06645833333333	1.01842782628368
2021-02-04	CK	-2.65118055555556	1.0540942825416
2021-02-04	W	-1.07819444444444	1.03103061837585
2021-02-05	CK	-2.60069444444444	1.00932859613327
2021-02-05	W	-1.14333333333333	0.974281870983635
2021-02-06	CK	-2.53979166666667	0.971998934087376
2021-02-06	W	-1.16513888888889	0.940071794556948
2021-02-07	CK	-2.500625	0.970796709246755
2021-02-07	W	-1.19458333333333	0.928289487395665
2021-02-08	CK	-2.51416666666667	0.963219959063113
2021-02-08	W	-1.15756944444444	0.939193898356121
2021-02-09	CK	-2.47034722222222	0.954450353336999
2021-02-09	W	-1.10847222222222	0.938204719717058
2021-02-10	CK	-2.40763888888889	0.934676164484594
2021-02-10	W	-1.05270833333333	0.924802783951238
2021-02-11	CK	-2.31229166666667	0.915003948713131
2021-02-11	W	-0.978888888888889	0.907344084844857
2021-02-12	CK	-2.21333333333333	0.882381230468353
2021-02-12	W	-0.907361111111111	0.891663563565473
2021-02-13	CK	-2.07847222222222	0.845757970863737
2021-02-13	W	-0.887083333333333	0.885350387123018
2021-02-14	CK	-1.97361111111111	0.813888533639383
2021-02-14	W	-0.877222222222222	0.842543110590848
2021-02-15	CK	-1.88236111111111	0.799458686488176
2021-02-15	W	-0.820625	0.819741791969215
2021-02-16	CK	-1.84340277777778	0.809048690008992
2021-02-16	W	-0.762222222222222	0.840040139613428
2021-02-17	CK	-1.855625	0.839944191943338
2021-02-17	W	-0.757638888888889	0.883254064202536
2021-02-18	CK	-1.87555555555556	0.870248951841228
2021-02-18	W	-0.752083333333333	0.913808489838537
2021-02-19	CK	-1.90743055555556	0.903025884083603
2021-02-19	W	-0.725347222222222	0.930943989471528
2021-02-20	CK	-1.93375	0.933414193554522
2021-02-20	W	-0.671527777777778	0.952881967166203
2021-02-21	CK	-1.939375	0.947179688666396
2021-02-21	W	-0.605416666666667	0.972614282875839
2021-02-22	CK	-1.89847222222222	0.939587116244746
2021-02-22	W	-0.523611111111111	0.973304705209456
2021-02-23	CK	-1.76763888888889	0.921214209840892
2021-02-23	W	-0.425833333333333	0.947084858459502
2021-02-24	CK	-1.669375	0.893432229554781
2021-02-24	W	-0.27625	0.899372478832295
2021-02-25	CK	-1.53652777777778	0.855153853695056
2021-02-25	W	-0.190069444444444	0.857076547271772
2021-02-26	CK	-1.39708333333333	0.805565801881463
2021-02-26	W	-0.127777777777778	0.860731909062219
2021-02-27	CK	-1.27652777777778	0.755979153296282
2021-02-27	W	-0.09	0.847073249743114
2021-02-28	CK	-1.19125	0.719747545861885
2021-02-28	W	-0.0625	0.810081294032043
2021-03-01	CK	-1.09090277777778	0.695516058959215
2021-03-01	W	0.0754166666666667	0.772657814922697
2021-03-02	CK	-0.997916666666667	0.686636075186228
2021-03-02	W	0.151319444444444	0.761302793005914
2021-03-03	CK	-0.962013888888889	0.694201027578887
2021-03-03	W	0.222222222222222	0.76734320539064
2021-03-04	CK	-0.909652777777778	0.700939894848684
2021-03-04	W	0.330763888888889	0.780250301950498
2021-03-05	CK	-0.876527777777778	0.707621196074287
2021-03-05	W	0.354444444444444	0.801249290857412
2021-03-06	CK	-0.831458333333333	0.720364083263256
2021-03-06	W	0.400972222222222	0.817113869032358
2021-03-07	CK	-0.784236111111111	0.736870161637204
2021-03-07	W	0.450347222222222	0.844128696356242
2021-03-08	CK	-0.743472222222222	0.746776058238749
2021-03-08	W	0.576527777777778	0.860624092871077
2021-03-09	CK	-0.679930555555556	0.748369161606014
2021-03-09	W	0.651666666666667	0.887927076800023
2021-03-10	CK	-0.649583333333333	0.75964838671003
2021-03-10	W	0.727986111111111	0.91218894225188
2021-03-11	CK	-0.579375	0.755896632367824
2021-03-11	W	0.777569444444444	0.928158650948256
2021-03-12	CK	-0.562222222222222	0.760279473639549
2021-03-12	W	0.847361111111111	0.945136716438238
2021-03-13	CK	-0.498055555555556	0.751622050330097
2021-03-13	W	0.905833333333333	0.963356246013106
2021-03-14	CK	-0.438055555555556	0.742319475964712
2021-03-14	W	1.02569444444444	0.970261620947757
2021-03-15	CK	-0.413194444444444	0.748821393448552
2021-03-15	W	1.09104166666667	0.989764806043654
2021-03-16	CK	-0.398055555555556	0.759434938893294
2021-03-16	W	1.22784722222222	0.997542961054267
2021-03-17	CK	-0.304375	0.776884196071701
2021-03-17	W	1.34291666666667	1.01531190335169
2021-03-18	CK	-0.220208333333333	0.79496175758299
2021-03-18	W	1.44736111111111	1.03656120286965
2021-03-19	CK	-0.199236111111111	0.840022027625597
2021-03-19	W	1.43784722222222	1.07575159164508
2021-03-20	CK	-0.157777777777778	0.868702706916535
2021-03-20	W	1.52166666666667	1.10807715531751
2021-03-21	CK	-0.102847222222222	0.890377865247748
2021-03-21	W	1.68833333333333	1.15119674231019
2021-03-22	CK	-0.054375	0.891483601417583
2021-03-22	W	1.78368055555556	1.17149359083073
2021-03-23	CK	0.0322916666666667	0.8907087223141
2021-03-23	W	1.94979166666667	1.18684035176752
2021-03-24	CK	0.0459027777777778	0.904856730714508
2021-03-24	W	1.98326388888889	1.22160622952866
2021-03-25	CK	0.107152777777778	0.941824189475309
2021-03-25	W	2.10583333333333	1.24072343174272
2021-03-26	CK	0.213402777777778	0.993379607716186
2021-03-26	W	2.15965277777778	1.25941747298903
2021-03-27	CK	0.281527777777778	1.02903677868407
2021-03-27	W	2.27652777777778	1.2865992512069
2021-03-28	CK	0.311875	1.05246454435492
2021-03-28	W	2.33576388888889	1.30960135672669
2021-03-29	CK	0.390555555555556	1.07439254905013
2021-03-29	W	2.480625	1.3030869318944
2021-03-30	CK	0.390833333333333	1.08410496190715
2021-03-30	W	2.31694444444444	1.29281750305038
2021-03-31	CK	0.34625	1.04089023706286
2021-03-31	W	2.28645833333333	1.27148377246253
2021-04-01	CK	0.351527777777778	1.01937289949144
2021-04-01	W	2.28805555555556	1.25083082476634
2021-04-02	CK	0.350833333333333	1.01699450203124
2021-04-02	W	2.21131944444444	1.21328645153193
2021-04-03	CK	0.361597222222222	1.00792960204085
2021-04-03	W	2.16590277777778	1.17083432611353
2021-04-04	CK	0.355694444444444	0.982730126310587
2021-04-04	W	2.17881944444444	1.14766016023749
2021-04-05	CK	0.330486111111111	0.930213089319475
2021-04-05	W	2.19881944444444	1.1276029948427
2021-04-06	CK	0.291388888888889	0.91636738738863
2021-04-06	W	2.17034722222222	1.11388156775787
2021-04-07	CK	0.339305555555556	0.90246123581793
2021-04-07	W	2.27513888888889	1.10056807601509
2021-04-08	CK	0.355486111111111	0.902187368537164
2021-04-08	W	2.285625	1.09607982237656
2021-04-09	CK	0.379930555555556	0.955447797227672
[truncated: 349 more rows]
