# Supplementary material for: Whole-soil warming leads to substantial soil carbon emission in an alpine grassland
Source: Nat Commun. 2024 May 27;15:4489. doi: 10.1038/s41467-024-48736-w (PMC11130387; doi:10.1038/s41467-024-48736-w)
Supplement: Supplementary file 4 — Source data [file 41467_2024_48736_MOESM4_ESM.zip › Figshare数据上传/Fig. S3/Fig.S3.R]

library(ggplot2);library(tidyr);library(dplyr)
####10cm
Mday_10<-read.csv("Mday_10_meanse.csv")
summary(Mday_10)
Mday_10$Day<-as.Date(Mday_10$Day,origin="1971-01-01")
p_M10<-ggplot(Mday_10, aes(x = Day, y = Mean, color = Type, group = Type)) +
  geom_ribbon(aes(ymin = Mean - se, ymax = Mean + se, fill = Type), 
              linetype = 3, alpha = 0.4,color = NA) +
  geom_hline(aes(yintercept=0), linetype = 2)+
  geom_line(size = 1.5) +
  labs(x = "10", y = "Soil moisture (m3 m-3)") +
  scale_color_manual(values = c("royalblue1","orangered2"))+
  scale_fill_manual(values = c("royalblue1","orangered2"))+
  scale_x_date(date_labels = "%Y-%m",date_breaks = "4 month")+
  scale_y_continuous(limits=c(0,1.0),expand = c(0,0))+
  theme_bw(base_size = 18) +
  theme(legend.position = 'top',
        legend.title = element_blank(),
        panel.grid = element_blank(),
        strip.background = element_blank(),
        axis.text.y = element_text(size = 14, colour = "black"),
        axis.text.x = element_text(size = 14, colour = "black"))
p_M10

####20cm
Mday_20<-read.csv("Mday_20_meanse.csv")
summary(Mday_20)
Mday_20$Day<-as.Date(Mday_20$Day,origin="1971-01-01")
p_M20<-ggplot(Mday_20, aes(x = Day, y = Mean, color = Type, group = Type)) +
  geom_ribbon(aes(ymin = Mean - se, ymax = Mean + se, fill = Type), 
              linetype = 3, alpha = 0.4,color = NA) +
  geom_hline(aes(yintercept=0), linetype = 2)+
  geom_line(size = 1.5) +
  labs(x = "20", y = "Soil moisture (m3 m-3)") +
  scale_color_manual(values = c("royalblue1","orangered2"))+
  scale_fill_manual(values = c("royalblue1","orangered2"))+
  scale_x_date(date_labels = "%Y-%m",date_breaks = "4 month")+
  scale_y_continuous(limits=c(0,1.0),expand = c(0,0))+
  theme_bw(base_size = 18) +
  theme(legend.position = 'top',
        legend.title = element_blank(),
        panel.grid = element_blank(),
        strip.background = element_blank(),
        axis.text.y = element_text(size = 14, colour = "black"),
        axis.text.x = element_text(size = 14, colour = "black"))
p_M20

####30cm
Mday_30<-read.csv("Mday_30_meanse.csv")
summary(Mday_30)
Mday_30$Day<-as.Date(Mday_30$Day,origin="1971-01-01")
p_M30<-ggplot(Mday_30, aes(x = Day, y = Mean, color = Type, group = Type)) +
  geom_ribbon(aes(ymin = Mean - se, ymax = Mean + se, fill = Type), 
              linetype = 3, alpha = 0.4,color = NA) +
  geom_hline(aes(yintercept=0), linetype = 2)+
  geom_line(size = 1.5) +
  labs(x = "30", y = "Soil moisture (m3 m-3)") +
  scale_color_manual(values = c("royalblue1","orangered2"))+
  scale_fill_manual(values = c("royalblue1","orangered2"))+
  scale_x_date(date_labels = "%Y-%m",date_breaks = "4 month")+
  scale_y_continuous(limits=c(0,1.0),expand = c(0,0))+
  theme_bw(base_size = 18) +
  theme(legend.position = 'top',
        legend.title = element_blank(),
        panel.grid = element_blank(),
        strip.background = element_blank(),
        axis.text.y = element_text(size = 14, colour = "black"),
        axis.text.x = element_text(size = 14, colour = "black"))
p_M30

####40cm
Mday_40<-read.csv("Mday_40_meanse.csv")
summary(Mday_40)
Mday_40$Day<-as.Date(Mday_40$Day,origin="1971-01-01")
p_M40<-ggplot(Mday_40, aes(x = Day, y = Mean, color = Type, group = Type)) +
  geom_ribbon(aes(ymin = Mean - se, ymax = Mean + se, fill = Type), 
              linetype = 3, alpha = 0.4,color = NA) +
  geom_hline(aes(yintercept=0), linetype = 2)+
  geom_line(size = 1.5) +
  labs(x = "40", y = "Soil moisture (m3 m-3)") +
  scale_color_manual(values = c("royalblue1","orangered2"))+
  scale_fill_manual(values = c("royalblue1","orangered2"))+
  scale_x_date(date_labels = "%Y-%m",date_breaks = "4 month")+
  scale_y_continuous(limits=c(0,1.0),expand = c(0,0))+
  theme_bw(base_size = 18) +
  theme(legend.position = 'top',
        legend.title = element_blank(),
        panel.grid = element_blank(),
        strip.background = element_blank(),
        axis.text.y = element_text(size = 14, colour = "black"),
        axis.text.x = element_text(size = 14, colour = "black"))
p_M40

####60cm
Mday_60<-read.csv("Mday_60_meanse.csv")
summary(Mday_60)
Mday_60$Day<-as.Date(Mday_60$Day,origin="1971-01-01")
p_M60<-ggplot(Mday_60, aes(x = Day, y = Mean, color = Type, group = Type)) +
  geom_ribbon(aes(ymin = Mean - se, ymax = Mean + se, fill = Type), 
              linetype = 3, alpha = 0.4,color = NA) +
  geom_hline(aes(yintercept=0), linetype = 2)+
  geom_line(size = 1.5) +
  labs(x = "60", y = "Soil moisture (m3 m-3)") +
  scale_color_manual(values = c("royalblue1","orangered2"))+
  scale_fill_manual(values = c("royalblue1","orangered2"))+
  scale_x_date(date_labels = "%Y-%m",date_breaks = "4 month")+
  scale_y_continuous(limits=c(0,1.0),expand = c(0,0))+
  theme_bw(base_size = 18) +
  theme(legend.position = 'top',
        legend.title = element_blank(),
        panel.grid = element_blank(),
        strip.background = element_blank(),
        axis.text.y = element_text(size = 14, colour = "black"),
        axis.text.x = element_text(size = 14, colour = "black"))
p_M60

####80cm
Mday_80<-read.csv("Mday_80_meanse.csv")
summary(Mday_80)
Mday_80$Day<-as.Date(Mday_80$Day,origin="1971-01-01")
p_M80<-ggplot(Mday_80, aes(x = Day, y = Mean, color = Type, group = Type)) +
  geom_ribbon(aes(ymin = Mean - se, ymax = Mean + se, fill = Type), 
              linetype = 3, alpha = 0.4,color = NA) +
  geom_hline(aes(yintercept=0), linetype = 2)+
  geom_line(size = 1.5) +
  labs(x = "80", y = "Soil moisture (m3 m-3)") +
  scale_color_manual(values = c("royalblue1","orangered2"))+
  scale_fill_manual(values = c("royalblue1","orangered2"))+
  scale_x_date(date_labels = "%Y-%m",date_breaks = "4 month")+
  scale_y_continuous(limits=c(0,1.0),expand = c(0,0))+
  theme_bw(base_size = 18) +
  theme(legend.position = 'top',
        legend.title = element_blank(),
        panel.grid = element_blank(),
        strip.background = element_blank(),
        axis.text.y = element_text(size = 14, colour = "black"),
        axis.text.x = element_text(size = 14, colour = "black"))
p_M80

library(egg)
p_M<-ggarrange(p_M10,p_M20,p_M30,p_M40,p_M60,p_M80, ncol=1)
ggsave("M_treat_meanse.pdf",p_M,
       dpi=600, width = 25, height=50, units = "cm")
