# Supplementary material for: Whole-soil warming leads to substantial soil carbon emission in an alpine grassland
Source: Nat Commun. 2024 May 27;15:4489. doi: 10.1038/s41467-024-48736-w (PMC11130387; doi:10.1038/s41467-024-48736-w)
Supplement: Supplementary file 4 — Source data [file 41467_2024_48736_MOESM4_ESM.zip › Figshare数据上传/Fig. S3/Mday_10_meanse.csv]

Day	Type	Mean	se
2018/6/17	CK	0.424375	0.0601612
2018/6/17	W	0.431875	0.060260913
2018/6/18	CK	0.419791667	0.050768025
2018/6/18	W	0.439236111	0.040182902
2018/6/19	CK	0.422291667	0.053193269
2018/6/19	W	0.447847222	0.043191722
2018/6/20	CK	0.445833333	0.050459448
2018/6/20	W	0.503055556	0.044968075
2018/6/21	CK	0.426875	0.046318455
2018/6/21	W	0.457361111	0.039769391
2018/6/22	CK	0.419027778	0.054067168
2018/6/22	W	0.429722222	0.049760529
2018/6/23	CK	0.418888889	0.058047463
2018/6/23	W	0.425555556	0.051400248
2018/6/24	CK	0.559583333	0.039674
2018/6/24	W	0.629513889	0.084276749
2018/6/25	CK	0.569513889	0.031341012
2018/6/25	W	0.641180556	NA
2018/6/26	CK	0.548055556	0.032514296
2018/6/26	W	0.635694444	0.090077082
2018/6/27	CK	0.512152778	0.036434366
2018/6/27	W	0.596180556	0.075348846
2018/6/28	CK	0.496458333	0.038236502
2018/6/28	W	0.569444444	0.066423641
2018/6/29	CK	0.518541667	0.039254598
2018/6/29	W	0.621944444	0.07642564
2018/6/30	CK	0.508125	0.043525746
2018/6/30	W	0.575625	0.060008857
2018/7/1	CK	0.577430556	0.039812147
2018/7/1	W	0.656736111	0.068586928
2018/7/2	CK	0.609444444	0.036809301
2018/7/2	W	0.694722222	NA
2018/7/3	CK	0.621041667	0.036664403
2018/7/3	W	0.701319444	NA
2018/7/4	CK	0.586805556	0.037134648
2018/7/4	W	0.691875	0.091174196
2018/7/5	CK	0.555069444	0.037675146
2018/7/5	W	0.666527778	0.083129179
2018/7/6	CK	0.539861111	0.037767632
2018/7/6	W	0.633819444	0.077240447
2018/7/7	CK	0.582222222	0.039473699
2018/7/7	W	0.661736111	0.074534764
2018/7/8	CK	0.629444444	0.035727744
2018/7/8	W	0.702083333	NA
2018/7/9	CK	0.627430556	0.036719823
2018/7/9	W	0.694861111	0.090112196
2018/7/10	CK	0.664861111	0.034991307
2018/7/10	W	0.719513889	NA
2018/7/11	CK	0.628680556	0.03665326
2018/7/11	W	0.716736111	NA
2018/7/12	CK	0.596111111	0.037947322
2018/7/12	W	0.690208333	0.086705518
2018/7/13	CK	0.566875	0.038366746
2018/7/13	W	0.681527778	0.081137976
2018/7/14	CK	0.547222222	0.03843202
2018/7/14	W	0.643611111	0.070399246
2018/7/15	CK	0.562083333	0.037204429
2018/7/15	W	0.662013889	0.083065276
2018/7/16	CK	0.565138889	0.039317665
2018/7/16	W	0.680208333	0.089213065
2018/7/17	CK	0.554930556	0.039418792
2018/7/17	W	0.658263889	0.082871914
2018/7/18	CK	0.551111111	0.039450744
2018/7/18	W	0.624791667	0.070298416
2018/7/19	CK	0.564930556	0.038141383
2018/7/19	W	0.638819444	0.08168163
2018/7/20	CK	0.580833333	0.037357712
2018/7/20	W	0.660972222	0.08301463
2018/7/21	CK	0.551319444	0.035220242
2018/7/21	W	0.647430556	0.081674591
2018/7/22	CK	0.519097222	0.035712392
2018/7/22	W	0.586180556	0.065569264
2018/7/23	CK	0.578958333	0.037398198
2018/7/23	W	0.655555556	0.092293872
2018/7/24	CK	0.541597222	0.033557016
2018/7/24	W	0.625694444	0.078177813
2018/7/25	CK	0.495763889	0.032934475
2018/7/25	W	0.543402778	0.057205121
2018/7/26	CK	0.453125	0.033683306
2018/7/26	W	0.480208333	0.046265673
2018/7/27	CK	0.415694444	0.033521154
2018/7/27	W	0.431180556	0.040077141
2018/7/28	CK	0.382569444	0.034945134
2018/7/28	W	0.3925	0.03612369
2018/7/29	CK	0.354929577	0.036185003
2018/7/29	W	0.361408451	0.03305429
2018/7/30	CK	0.331319444	0.037530759
2018/7/30	W	0.340486111	0.031314907
2018/7/31	CK	0.361805556	0.045263036
2018/7/31	W	0.378888889	0.024729799
2018/8/1	CK	0.436875	0.047658375
2018/8/1	W	0.529166667	0.091124438
2018/8/2	CK	0.569722222	0.043426794
2018/8/2	W	0.638125	0.0912372
2018/8/3	CK	0.546458333	0.037258701
2018/8/3	W	0.620416667	0.094955028
2018/8/4	CK	0.557083333	0.035700315
2018/8/4	W	0.616458333	0.098111594
2018/8/5	CK	0.540833333	0.034176456
2018/8/5	W	0.623055556	0.087827411
2018/8/6	CK	0.506041667	0.037423318
2018/8/6	W	0.609583333	0.082450077
2018/8/7	CK	0.589305556	0.036931585
2018/8/7	W	0.651180556	NA
2018/8/8	CK	0.562986111	0.032464628
2018/8/8	W	0.6175	NA
2018/8/9	CK	0.5684375	0.032358214
2018/8/9	W	0.618125	NA
2018/8/10	CK	0.532307692	0.032642496
2018/8/10	W	0.633076923	0.090434443
2018/8/14	CK	0.41	0.031619147
2018/8/14	W	0.467575758	0.049731834
2018/8/15	CK	0.401319444	0.033066872
2018/8/15	W	0.455486111	0.047181585
2018/8/16	CK	0.517152778	0.048937334
2018/8/16	W	0.580208333	0.058982491
2018/8/17	CK	0.607847222	0.037626847
2018/8/17	W	0.672847222	NA
2018/8/18	CK	0.570555556	0.03390945
2018/8/18	W	0.64875	0.096342377
2018/8/19	CK	0.525625	0.035909139
2018/8/19	W	0.640555556	0.089949748
2018/8/20	CK	0.533819444	0.043067523
2018/8/20	W	0.60875	0.076950317
2018/8/21	CK	0.639097222	0.031882545
2018/8/21	W	0.710972222	NA
2018/8/22	CK	0.572569444	0.034607605
2018/8/22	W	0.655555556	0.090680549
2018/8/23	CK	0.531041667	0.035874335
2018/8/23	W	0.645347222	0.087827546
2018/8/24	CK	0.534722222	0.041849285
2018/8/24	W	0.617847222	0.07650349
2018/8/25	CK	0.636458333	0.031064761
2018/8/25	W	0.721458333	NA
2018/8/26	CK	0.582986111	0.032992061
2018/8/26	W	0.649305556	NA
2018/8/27	CK	0.556111111	0.033707301
2018/8/27	W	0.645902778	0.09323288
2018/8/28	CK	0.524861111	0.033500887
2018/8/28	W	0.641875	0.08620743
2018/8/29	CK	0.499375	0.033721112
2018/8/29	W	0.595208333	0.073557867
2018/8/30	CK	0.487361111	0.034210551
2018/8/30	W	0.576944444	0.069038352
2018/8/31	CK	0.512361111	0.044002162
2018/8/31	W	0.620277778	0.092621619
2018/9/1	CK	0.653958333	0.037052298
2018/9/1	W	0.683888889	0.082230033
2018/9/2	CK	0.676388889	0.014806694
2018/9/2	W	0.752152778	NA
2018/9/3	CK	0.606458333	0.027626809
2018/9/3	W	0.715833333	NA
2018/9/4	CK	0.589652778	0.026436216
2018/9/4	W	0.685972222	NA
2018/9/5	CK	0.608680556	0.027989477
2018/9/5	W	0.702916667	NA
2018/9/6	CK	0.600347222	0.02765827
2018/9/6	W	0.690555556	NA
2018/9/7	CK	0.570972222	0.026223631
2018/9/7	W	0.654652778	NA
2018/9/8	CK	0.540902778	0.025836351
2018/9/8	W	0.652847222	0.08634832
2018/9/9	CK	0.647847222	0.031262575
2018/9/9	W	0.706736111	0.085719508
2018/9/10	CK	0.609097222	0.030621811
2018/9/10	W	0.715833333	NA
2018/9/11	CK	0.577222222	0.028465298
2018/9/11	W	0.697013889	NA
2018/9/12	CK	0.567222222	0.028307244
2018/9/12	W	0.673263889	NA
2018/9/13	CK	0.605	0.028625763
2018/9/13	W	0.710625	NA
2018/9/14	CK	0.678472222	0.034287499
2018/9/14	W	0.648125	NA
2018/9/15	CK	0.694583333	0.043694918
2018/9/15	W	0.665416667	NA
2018/9/16	CK	0.654652778	0.038784681
2018/9/16	W	0.69625	NA
2018/9/17	CK	0.651944444	0.038891311
2018/9/17	W	0.684583333	NA
2018/9/18	CK	0.634583333	0.037526193
2018/9/18	W	0.671597222	NA
2018/9/19	CK	0.64375	0.037717247
2018/9/19	W	0.678888889	NA
2018/9/20	CK	0.618194444	0.035230132
2018/9/20	W	0.655902778	NA
2018/9/21	CK	0.598333333	0.033992392
2018/9/21	W	0.634444444	NA
2018/9/22	CK	0.576736111	0.032605829
2018/9/22	W	0.696180556	0.106350031
2018/9/23	CK	0.556388889	0.032376885
2018/9/23	W	0.742222222	0.104160128
2018/9/24	CK	0.542430556	0.031558933
2018/9/24	W	0.719513889	0.098605564
2018/9/25	CK	0.539791667	0.031936913
2018/9/25	W	0.717638889	0.101334125
2018/9/26	CK	0.543611111	0.032476015
2018/9/26	W	0.728194444	0.10688205
2018/9/27	CK	0.540208333	0.032554812
2018/9/27	W	0.716111111	0.103139507
2018/9/28	CK	0.525069444	0.032060533
2018/9/28	W	0.689166667	0.095192264
2018/9/29	CK	0.506805556	0.031039626
2018/9/29	W	0.660972222	0.088015003
2018/9/30	CK	0.494930556	0.030566694
2018/9/30	W	0.639583333	0.083719963
2018/10/1	CK	0.487152778	0.030376744
2018/10/1	W	0.625416667	0.079942016
2018/10/2	CK	0.479166667	0.029398255
2018/10/2	W	0.609861111	0.077121021
2018/10/3	CK	0.468958333	0.028962668
2018/10/3	W	0.592013889	0.072805451
2018/10/4	CK	0.458680556	0.028424324
2018/10/4	W	0.576666667	0.069824495
2018/10/5	CK	0.45	0.028503215
2018/10/5	W	0.563958333	0.066769037
2018/10/6	CK	0.44375	0.02832912
2018/10/6	W	0.553125	0.065691429
2018/10/7	CK	0.436736111	0.028130008
2018/10/7	W	0.544236111	0.063428374
2018/10/8	CK	0.436666667	0.027961522
2018/10/8	W	0.543333333	0.063535287
2018/10/9	CK	0.422291667	0.026421723
2018/10/9	W	0.537986111	0.061861368
2018/10/10	CK	0.421180556	0.025714972
2018/10/10	W	0.539027778	0.061827533
2018/10/11	CK	0.423472222	0.027004083
2018/10/11	W	0.539722222	0.062210654
2018/10/12	CK	0.418819444	0.027790347
2018/10/12	W	0.531805556	0.060953441
2018/10/13	CK	0.423541667	0.028126348
2018/10/13	W	0.527708333	0.060766045
2018/10/14	CK	0.436458333	0.02605838
2018/10/14	W	0.538819444	0.06234027
2018/10/15	CK	0.435347222	0.027209056
2018/10/15	W	0.554027778	0.063534908
2018/10/16	CK	0.436944444	0.025291558
2018/10/16	W	0.55125	0.063315843
2018/10/17	CK	0.431527778	0.023440681
2018/10/17	W	0.544513889	0.0613485
2018/10/18	CK	0.429791667	0.022784887
2018/10/18	W	0.554375	0.068575005
2018/10/19	CK	0.474930556	0.022571626
2018/10/19	W	0.623402778	0.090045295
2018/10/20	CK	0.514305556	0.027833933
2018/10/20	W	0.700763889	0.111290327
2018/10/21	CK	0.523680556	0.02856073
2018/10/21	W	0.716319444	0.118792907
2018/10/22	CK	0.498263889	0.02814476
2018/10/22	W	0.704791667	0.111507404
2018/10/23	CK	0.488680556	0.027807498
2018/10/23	W	0.693958333	0.109290846
2018/10/24	CK	0.472361111	0.025281456
2018/10/24	W	0.677222222	0.103308393
2018/10/25	CK	0.467986111	0.024154663
2018/10/25	W	0.673333333	0.103284939
2018/10/26	CK	0.425347222	0.015498339
2018/10/26	W	0.632638889	0.091937685
2018/10/27	CK	0.398819444	0.013399749
2018/10/27	W	0.614444444	0.08811827
2018/10/28	CK	0.383055556	0.014116121
2018/10/28	W	0.605486111	0.084962732
2018/10/29	CK	0.363958333	0.014272604
2018/10/29	W	0.56625	0.070817385
2018/10/30	CK	0.351319444	0.015713088
2018/10/30	W	0.556180556	0.068650686
2018/10/31	CK	0.342986111	0.018440094
2018/10/31	W	0.547430556	0.070100755
2018/11/1	CK	0.352152778	0.015804779
2018/11/1	W	0.558680556	0.072385002
2018/11/2	CK	0.366388889	0.013813056
2018/11/2	W	0.575208333	0.074417972
2018/11/3	CK	0.426736111	0.017819211
2018/11/3	W	0.633541667	0.080603656
2018/11/4	CK	0.494652778	0.021492139
2018/11/4	W	0.696736111	NA
2018/11/5	CK	0.472638889	0.03105681
2018/11/5	W	0.700555556	NA
2018/11/6	CK	0.435138889	0.022072712
2018/11/6	W	0.694236111	0.114863576
2018/11/7	CK	0.416527778	0.020910166
2018/11/7	W	0.695763889	0.116296278
2018/11/8	CK	0.364583333	0.017164099
2018/11/8	W	0.641875	0.105762565
2018/11/9	CK	0.350625	0.018564216
2018/11/9	W	0.590833333	0.09754941
2018/11/10	CK	0.371597222	0.016493345
2018/11/10	W	0.661388889	0.113799283
2018/11/11	CK	0.334652778	0.016940136
2018/11/11	W	0.588194444	0.104349867
2018/11/12	CK	0.321527778	0.018866089
2018/11/12	W	0.521041667	0.090333669
2018/11/13	CK	0.320763889	0.01901489
2018/11/13	W	0.513611111	0.089750541
2018/11/14	CK	0.337013889	0.018348022
2018/11/14	W	0.569930556	0.103439225
2018/11/15	CK	0.349375	0.017144748
2018/11/15	W	0.639027778	0.125149414
2018/11/16	CK	0.342013889	0.017330189
2018/11/16	W	0.669722222	0.137267618
2018/11/17	CK	0.324861111	0.019357141
2018/11/17	W	0.604930556	0.117950554
2018/11/18	CK	0.302083333	0.021395903
2018/11/18	W	0.450763889	0.077558452
2018/11/19	CK	0.290902778	0.020966262
2018/11/19	W	0.365277778	0.050543189
2018/11/20	CK	0.289444444	0.02167376
2018/11/20	W	0.347152778	0.043753569
2018/11/21	CK	0.284027778	0.021321989
2018/11/21	W	0.331597222	0.039855801
2018/11/22	CK	0.282363636	0.020107931
2018/11/22	W	0.297787611	0.03478598
2018/11/23	CK	0.271851852	0.021000526
2018/11/23	W	0.342777778	0.034653882
2018/11/24	CK	0.3	NA
2018/11/24	W	0.312	NA
2018/11/25	CK	0.282539683	0.020136537
2018/11/25	W	0.314761905	0.037080627
2018/11/26	CK	0.290652174	0.019104698
2018/11/26	W	0.294782609	0.039824275
2018/11/27	CK	0.28852459	0.018996386
2018/11/27	W	0.297377049	0.041558082
2018/11/28	CK	0.293163265	0.017117087
2018/11/28	W	0.287346939	0.040312017
2018/11/29	CK	0.291153846	0.018731086
2018/11/29	W	0.291538462	0.038516688
2018/11/30	CK	0.291904762	0.019355905
2018/11/30	W	0.283809524	0.039365597
2018/12/1	CK	0.299	0.021969399
2018/12/1	W	0.321	0.036509345
2018/12/2	CK	0.29	0.020750878
2018/12/2	W	0.306666667	0.038302184
2018/12/3	CK	0.278	0.022020193
2018/12/3	W	0.311	0.036685814
2018/12/4	CK	0.286	NA
2018/12/4	W	0.27	NA
2018/12/5	CK	0.275714286	0.021990528
2018/12/5	W	0.285714286	0.036339545
2018/12/6	CK	0.28	NA
2018/12/6	W	0.26	NA
2018/12/24	CK	0.258571429	0.021147985
2018/12/24	W	0.293928571	0.031979117
2018/12/25	CK	0.258611111	0.021711257
2018/12/25	W	0.2975	0.03273914
2018/12/26	CK	0.256041667	0.021752098
2018/12/26	W	0.29875	0.032618004
2018/12/27	CK	0.254305556	0.02136028
2018/12/27	W	0.296458333	0.032236151
2018/12/28	CK	0.26	0.021960177
2018/12/28	W	0.302777778	0.032296948
2018/12/29	CK	0.253888889	0.021094626
2018/12/29	W	0.302013889	0.032564354
2018/12/30	CK	0.251944444	0.02160059
2018/12/30	W	0.296944444	0.031423725
2018/12/31	CK	0.251527778	0.02154969
2018/12/31	W	0.295694444	0.031199477
2019/1/1	CK	0.252291667	0.021516488
2019/1/1	W	0.298194444	0.031630001
2019/1/2	CK	0.252152778	0.021533086
2019/1/2	W	0.298611111	0.031287998
2019/1/3	CK	0.252638889	0.021882421
2019/1/3	W	0.298541667	0.030930134
2019/1/4	CK	0.250277778	0.021745594
2019/1/4	W	0.297847222	0.030451488
2019/1/5	CK	0.251458333	0.021728326
2019/1/5	W	0.298611111	0.030992125
2019/1/6	CK	0.251319444	0.021417457
2019/1/6	W	0.300208333	0.030763698
2019/1/7	CK	0.252986111	0.021459595
2019/1/7	W	0.304930556	0.030995172
2019/1/8	CK	0.252013889	0.021777035
2019/1/8	W	0.300486111	0.030039925
2019/1/9	CK	0.248263889	0.021811441
2019/1/9	W	0.298125	0.029865552
2019/1/10	CK	0.247361111	0.021781849
2019/1/10	W	0.298402778	0.029585982
2019/1/11	CK	0.245555556	0.02182474
2019/1/11	W	0.297222222	0.029831037
2019/1/12	CK	0.246111111	0.021849761
2019/1/12	W	0.298055556	0.029951414
2019/1/13	CK	0.247916667	0.021528534
2019/1/13	W	0.301527778	0.030236356
2019/1/14	CK	0.247152778	0.021630319
2019/1/14	W	0.302083333	0.029714007
2019/1/15	CK	0.249513889	0.022153002
2019/1/15	W	0.30375	0.030267083
2019/1/16	CK	0.246041667	0.022081959
2019/1/16	W	0.298888889	0.029000304
2019/1/17	CK	0.244583333	0.022147135
2019/1/17	W	0.298888889	0.028980737
2019/1/18	CK	0.246875	0.022041718
2019/1/18	W	0.301180556	0.028996479
2019/1/19	CK	0.245416667	0.021954521
2019/1/19	W	0.302569444	0.028749013
2019/1/20	CK	0.25	0.022374362
2019/1/20	W	0.31	0.028607029
2019/1/21	CK	0.248333333	0.022841511
2019/1/21	W	0.305208333	0.027647719
2019/1/22	CK	0.246388889	0.022230006
2019/1/22	W	0.299444444	0.027059319
2019/1/23	CK	0.245138889	0.022185381
2019/1/23	W	0.299027778	0.026953407
2019/1/24	CK	0.247777778	0.022383314
2019/1/24	W	0.303402778	0.027335151
2019/1/25	CK	0.248263889	0.022568917
2019/1/25	W	0.308402778	0.0279881
2019/1/26	CK	0.248402778	0.022352939
2019/1/26	W	0.307916667	0.028025349
2019/1/27	CK	0.25	0.02261275
2019/1/27	W	0.310486111	0.02769347
2019/1/28	CK	0.25	0.022845435
2019/1/28	W	0.311527778	0.02666103
2019/1/29	CK	0.249791667	0.022927081
2019/1/29	W	0.311666667	0.026449621
2019/1/30	CK	0.25	0.022956604
2019/1/30	W	0.312361111	0.026654223
2019/1/31	CK	0.248611111	0.022773208
2019/1/31	W	0.309305556	0.026785524
2019/2/1	CK	0.2475	0.021835362
2019/2/1	W	0.308194444	0.027212113
2019/2/2	CK	0.252569444	0.022101479
2019/2/2	W	0.315972222	0.027830872
2019/2/3	CK	0.252638889	0.021561279
2019/2/3	W	0.318055556	0.027771807
2019/2/4	CK	0.248611111	0.022303652
2019/2/4	W	0.311666667	0.027292653
2019/2/5	CK	0.253472222	0.021992216
2019/2/5	W	0.318402778	0.028758721
2019/2/6	CK	0.254375	0.02195183
2019/2/6	W	0.327222222	0.029867173
2019/2/7	CK	0.259513889	0.02149195
2019/2/7	W	0.335694444	0.029978698
2019/2/8	CK	0.264097222	0.021602309
2019/2/8	W	0.342638889	0.029768381
2019/2/9	CK	0.262708333	0.021818167
2019/2/9	W	0.341527778	0.028873476
2019/2/10	CK	0.261944444	0.022031141
2019/2/10	W	0.339652778	0.030054425
2019/2/11	CK	0.260347222	0.022085235
2019/2/11	W	0.338472222	0.030567474
2019/2/12	CK	0.259930556	0.021987777
2019/2/12	W	0.342013889	0.031570743
2019/2/13	CK	0.262986111	0.021789257
2019/2/13	W	0.350555556	0.032254339
2019/2/14	CK	0.260763889	0.022097767
2019/2/14	W	0.347291667	0.032184691
2019/2/15	CK	0.259513889	0.022129969
2019/2/15	W	0.346319444	0.031994317
2019/2/16	CK	0.260833333	0.022380106
2019/2/16	W	0.344513889	0.029406053
2019/2/17	CK	0.262986111	0.022268946
2019/2/17	W	0.361875	0.030779979
2019/2/18	CK	0.265208333	0.022418663
2019/2/18	W	0.360208333	0.031804929
2019/2/19	CK	0.261388889	0.022122334
2019/2/19	W	0.35375	0.031206842
2019/2/20	CK	0.266041667	0.022078192
2019/2/20	W	0.363263889	0.03295207
2019/2/21	CK	0.280277778	0.022224526
2019/2/21	W	0.395972222	0.039537004
2019/2/22	CK	0.272638889	0.022834677
2019/2/22	W	0.375069444	0.033660496
2019/2/23	CK	0.282777778	0.022098949
2019/2/23	W	0.4	0.036277495
2019/2/24	CK	0.290555556	0.022776249
2019/2/24	W	0.413333333	0.036479859
2019/2/25	CK	0.291111111	0.022049484
2019/2/25	W	0.406597222	0.033561339
2019/2/26	CK	0.295763889	0.022132857
2019/2/26	W	0.413263889	0.035048151
2019/2/27	CK	0.292847222	0.022111595
2019/2/27	W	0.41	0.034808889
2019/2/28	CK	0.307083333	0.022533429
2019/2/28	W	0.446527778	0.040430569
2019/3/1	CK	0.310069444	0.023253669
2019/3/1	W	0.449444444	0.039577825
2019/3/2	CK	0.313055556	0.022387272
2019/3/2	W	0.460833333	0.042401279
2019/3/3	CK	0.300902778	0.022455419
2019/3/3	W	0.430555556	0.035626335
2019/3/4	CK	0.301388889	0.0218886
2019/3/4	W	0.435347222	0.030808833
2019/3/5	CK	0.309861111	0.02149428
2019/3/5	W	0.462361111	0.033031724
2019/3/6	CK	0.316458333	0.0229656
2019/3/6	W	0.478333333	0.032233836
2019/3/7	CK	0.336458333	0.024249412
2019/3/7	W	0.525138889	0.030584351
2019/3/8	CK	0.341805556	0.022185252
2019/3/8	W	0.589513889	0.028785225
2019/3/9	CK	0.313125	0.021212718
2019/3/9	W	0.560625	0.018213505
2019/3/10	CK	0.296805556	0.021987811
2019/3/10	W	0.545486111	0.022879747
2019/3/11	CK	0.291666667	0.021660294
2019/3/11	W	0.539930556	0.027979943
2019/3/12	CK	0.301180556	0.021442472
2019/3/12	W	0.517152778	0.029330757
2019/3/13	CK	0.318333333	0.019950931
2019/3/13	W	0.545555556	0.032723185
2019/3/14	CK	0.331319444	0.016687933
2019/3/14	W	0.640208333	0.036142986
2019/3/15	CK	0.358402778	0.031748886
2019/3/15	W	0.645069444	0.038495248
2019/3/16	CK	0.399236111	0.042539813
2019/3/16	W	0.684652778	0.06266072
2019/3/17	CK	0.437152778	0.045564027
2019/3/17	W	0.678125	0.090751414
2019/3/18	CK	0.411527778	0.034873264
2019/3/18	W	0.688888889	0.071539847
2019/3/19	CK	0.442569444	0.036625707
2019/3/19	W	0.717708333	0.087167459
2019/3/20	CK	0.433402778	0.027387381
2019/3/20	W	0.730416667	0.083866985
2019/3/21	CK	0.438611111	0.02801039
2019/3/21	W	0.712916667	0.082057657
2019/3/22	CK	0.466736111	0.032985874
2019/3/22	W	0.680347222	NA
2019/3/23	CK	0.443611111	0.025002331
2019/3/23	W	0.688402778	0.076881223
2019/3/24	CK	0.452291667	0.028639905
2019/3/24	W	0.700138889	0.083746618
2019/3/25	CK	0.45125	0.030635365
2019/3/25	W	0.729791667	0.08097877
2019/3/26	CK	0.479444444	0.036438961
2019/3/26	W	0.726875	0.080257357
2019/3/27	CK	0.498055556	0.040532712
2019/3/27	W	0.72	0.077650697
2019/3/28	CK	0.459791667	0.034949723
2019/3/28	W	0.688819444	0.066571422
2019/3/29	CK	0.447152778	0.036414254
2019/3/29	W	0.670625	0.061540894
2019/3/30	CK	0.441111111	0.0367604
2019/3/30	W	0.659236111	0.060499733
2019/3/31	CK	0.461319444	0.036054146
2019/3/31	W	0.659513889	0.061764203
2019/4/1	CK	0.475277778	0.032183604
2019/4/1	W	0.653263889	0.060097272
2019/4/2	CK	0.499375	0.036007122
2019/4/2	W	0.649305556	0.060665612
2019/4/3	CK	0.517777778	0.041558022
2019/4/3	W	0.648819444	0.06159822
2019/4/4	CK	0.489722222	0.040220835
2019/4/4	W	0.635555556	0.057762352
2019/4/5	CK	0.481944444	0.037207784
2019/4/5	W	0.627569444	0.056886752
2019/4/6	CK	0.49375	0.036344635
2019/4/6	W	0.627222222	0.057347889
2019/4/7	CK	0.479930556	0.036065704
2019/4/7	W	0.619861111	0.056469828
2019/4/8	CK	0.466041667	0.034288178
2019/4/8	W	0.619027778	0.056345141
2019/4/9	CK	0.458333333	0.03364363
2019/4/9	W	0.618263889	0.056762118
2019/4/10	CK	0.444027778	0.029693305
2019/4/10	W	0.609166667	0.056071242
2019/4/11	CK	0.444375	0.028279127
2019/4/11	W	0.600625	0.05596465
2019/4/12	CK	0.504652778	0.038960407
2019/4/12	W	0.619722222	0.048132668
2019/4/13	CK	0.540069444	0.038867041
2019/4/13	W	0.669652778	0.054138841
2019/4/14	CK	0.544615385	0.037111399
2019/4/14	W	0.7	0.060469889
2019/4/20	CK	0.52	0.040758155
2019/4/20	W	0.58	0.050372928
2019/4/21	CK	0.515	0.040461318
2019/4/21	W	0.57375	0.049303049
2019/4/22	CK	0.507986111	0.040147742
2019/4/22	W	0.560208333	0.046898747
2019/4/23	CK	0.499097222	0.040573343
2019/4/23	W	0.542638889	0.043647412
2019/4/24	CK	0.511944444	0.044070831
2019/4/24	W	0.547986111	0.041383474
2019/4/25	CK	0.501805556	0.041924214
2019/4/25	W	0.530208333	0.039584684
2019/4/26	CK	0.506388889	0.044646009
2019/4/26	W	0.513958333	0.036316538
2019/4/27	CK	0.520555556	0.04474155
2019/4/27	W	0.546319444	0.037427478
2019/4/28	CK	0.64	0.060308149
2019/4/28	W	0.678333333	0.065878991
2019/4/29	CK	0.649305556	0.058107218
2019/4/29	W	0.666597222	NA
2019/4/30	CK	0.647021277	0.05457471
2019/4/30	W	0.68893617	NA
2019/5/1	CK	0.64	0.056083431
2019/5/1	W	0.67	NA
2019/5/2	CK	0.630555556	0.054334175
2019/5/2	W	0.684097222	0.084117409
2019/5/3	CK	0.683958333	0.066476315
2019/5/3	W	0.7425	NA
2019/5/4	CK	0.663030303	0.058479418
2019/5/4	W	0.724242424	NA
2019/5/6	CK	0.661384615	0.062124549
2019/5/6	W	0.716307692	NA
2019/5/9	CK	0.608714286	0.050330084
2019/5/9	W	0.723142857	NA
2019/5/10	CK	0.605138889	0.049435213
2019/5/10	W	0.729861111	NA
2019/5/11	CK	0.595138889	0.048540536
2019/5/11	W	0.715	0.085185713
2019/5/12	CK	0.584027778	0.046721706
2019/5/12	W	0.729583333	0.081624885
2019/5/13	CK	0.577361111	0.046225977
2019/5/13	W	0.703819444	0.076096021
2019/5/14	CK	0.570486111	0.045766008
2019/5/14	W	0.672013889	0.071271625
2019/5/15	CK	0.564097222	0.044712205
2019/5/15	W	0.650138889	0.066409845
2019/5/16	CK	0.551666667	0.04309576
2019/5/16	W	0.619583333	0.062214939
2019/5/17	CK	0.541180556	0.041688173
2019/5/17	W	0.589930556	0.056841726
2019/5/18	CK	0.534652778	0.040970991
2019/5/18	W	0.570069444	0.052751143
2019/5/19	CK	0.527569444	0.039253902
2019/5/19	W	0.554166667	0.049265473
2019/5/20	CK	0.514652778	0.038208841
2019/5/20	W	0.526180556	0.046181665
2019/5/21	CK	0.498125	0.036110605
2019/5/21	W	0.500138889	0.043673805
2019/5/22	CK	0.479583333	0.034257062
2019/5/22	W	0.471388889	0.039421835
2019/5/23	CK	0.515902778	0.04160823
2019/5/23	W	0.543125	0.040500249
2019/5/24	CK	0.521180556	0.039601776
2019/5/24	W	0.560347222	0.04499853
2019/5/25	CK	0.501527778	0.036457753
2019/5/25	W	0.510972222	0.035728098
2019/5/26	CK	0.566944444	0.052056802
2019/5/26	W	0.634583333	0.058785423
2019/5/27	CK	0.576388889	0.048363062
2019/5/27	W	0.666458333	0.07021339
2019/5/28	CK	0.541111111	0.041523078
2019/5/28	W	0.601944444	0.056724652
2019/5/29	CK	0.538472222	0.042739359
2019/5/29	W	0.574444444	0.050572452
2019/5/30	CK	0.596111111	0.052456874
2019/5/30	W	0.69	0.082516234
2019/5/31	CK	0.601597222	0.05355926
2019/5/31	W	0.697083333	0.0768019
2019/6/1	CK	0.575347222	0.046659264
2019/6/1	W	0.677708333	0.068359432
2019/6/2	CK	0.557777778	0.043963392
2019/6/2	W	0.634166667	0.060762136
2019/6/3	CK	0.538472222	0.040788443
2019/6/3	W	0.589236111	0.052963454
2019/6/4	CK	0.53	0.039305938
2019/6/4	W	0.5575	0.045546901
2019/6/5	CK	0.521527778	0.037676426
2019/6/5	W	0.542152778	0.043608411
2019/6/6	CK	0.509444444	0.034684614
2019/6/6	W	0.518819444	0.040232268
2019/6/7	CK	0.578819444	0.048049361
2019/6/7	W	0.652430556	0.06954767
2019/6/8	CK	0.526180556	0.035355527
2019/6/8	W	0.568125	0.049161873
2019/6/9	CK	0.553888889	0.041350427
2019/6/9	W	0.56875	0.036785785
2019/6/10	CK	0.656527778	0.05975734
2019/6/10	W	0.705416667	0.078896372
2019/6/11	CK	0.6125	0.050328405
2019/6/11	W	0.735069444	0.082054476
2019/6/12	CK	0.582916667	0.04450718
2019/6/12	W	0.672361111	0.068894853
2019/6/13	CK	0.527222222	0.034758713
2019/6/13	W	0.577291667	0.051916806
2019/6/14	CK	0.564652778	0.044240349
2019/6/14	W	0.607430556	0.055263513
2019/6/15	CK	0.665972222	0.062165536
2019/6/15	W	0.673888889	0.087529388
2019/6/16	CK	0.659652778	0.059861087
2019/6/16	W	0.689444444	0.090340318
2019/6/17	CK	0.618333333	0.050629512
2019/6/17	W	0.724444444	0.083767755
2019/6/18	CK	0.594861111	0.045814735
2019/6/18	W	0.669166667	0.06827045
2019/6/19	CK	0.579236111	0.043438489
2019/6/19	W	0.630625	0.061821831
2019/6/20	CK	0.547986111	0.039126469
2019/6/20	W	0.577083333	0.050826894
2019/6/21	CK	0.510347222	0.031756548
2019/6/21	W	0.521875	0.041561393
2019/6/22	CK	0.499583333	0.030671628
2019/6/22	W	0.504652778	0.03588993
2019/6/23	CK	0.672152778	0.053438123
2019/6/23	W	0.647291667	0.037839068
2019/6/24	CK	0.712430556	0.066586681
2019/6/24	W	0.712638889	NA
2019/6/25	CK	0.740347222	0.073591892
2019/6/25	W	0.7325	NA
2019/6/26	CK	0.765763889	NA
2019/6/26	W	0.686041667	NA
2019/6/27	CK	0.737430556	NA
2019/6/27	W	0.664375	NA
2019/6/28	CK	0.726666667	0.078777086
2019/6/28	W	0.625416667	NA
2019/6/29	CK	0.738402778	0.079713377
2019/6/29	W	0.609305556	NA
2019/6/30	CK	0.719375	0.076533052
2019/6/30	W	0.671180556	NA
2019/7/1	CK	0.675555556	0.067829186
2019/7/1	W	0.765069444	0.08115665
2019/7/2	CK	0.637847222	0.060640718
2019/7/2	W	0.746527778	0.073624302
2019/7/3	CK	0.606458333	0.057130335
2019/7/3	W	0.685069444	0.061833096
2019/7/4	CK	0.575208333	0.050665902
2019/7/4	W	0.626527778	0.052747018
2019/7/5	CK	0.534236111	0.043147959
2019/7/5	W	0.564583333	0.045349956
2019/7/6	CK	0.490555556	0.034570367
2019/7/6	W	0.515833333	0.039672205
2019/7/7	CK	0.564791667	0.041136718
2019/7/7	W	0.580625	0.041154355
2019/7/8	CK	0.710972222	0.067635279
2019/7/8	W	0.711319444	NA
2019/7/9	CK	0.654861111	0.058752643
2019/7/9	W	0.756805556	0.078244177
2019/7/10	CK	0.594583333	0.047865336
2019/7/10	W	0.684097222	0.066026722
2019/7/11	CK	0.62	0.053680814
2019/7/11	W	0.71875	0.080289957
2019/7/12	CK	0.616388889	0.055739849
2019/7/12	W	0.714652778	0.079001312
2019/7/13	CK	0.575347222	0.047230335
2019/7/13	W	0.646458333	0.064784759
2019/7/14	CK	0.746111111	0.056365932
2019/7/14	W	0.679097222	0.050527801
2019/7/15	CK	0.731527778	0.078297416
2019/7/15	W	0.619444444	NA
2019/7/16	CK	0.719652778	0.074169549
2019/7/16	W	0.686041667	NA
2019/7/17	CK	0.676875	0.066632798
2019/7/17	W	0.788055556	0.081872798
2019/7/18	CK	0.689861111	0.065517975
2019/7/18	W	0.750763889	0.072775946
2019/7/19	CK	0.722152778	0.070228071
2019/7/19	W	0.664513889	NA
2019/7/20	CK	0.683263889	0.064925526
2019/7/20	W	0.770694444	0.080989214
2019/7/21	CK	0.747013889	0.056306481
2019/7/21	W	0.675972222	0.055065135
2019/7/22	CK	0.754652778	0.074296833
2019/7/22	W	0.662638889	NA
2019/7/23	CK	0.750972222	0.074607313
2019/7/23	W	0.609513889	NA
2019/7/24	CK	0.709513889	0.066829628
2019/7/24	W	0.705902778	0.081980501
2019/7/25	CK	0.65875	0.058253441
2019/7/25	W	0.758333333	0.075192805
2019/7/26	CK	0.612083333	0.049625927
2019/7/26	W	0.674305556	0.058398947
2019/7/27	CK	0.608888889	0.046639828
2019/7/27	W	0.673611111	0.059812059
2019/7/28	CK	0.7475	0.049654889
2019/7/28	W	0.710277778	0.041160362
2019/7/29	CK	0.757430556	NA
2019/7/29	W	0.669236111	NA
2019/7/30	CK	0.727986111	0.073362751
2019/7/30	W	0.614375	NA
2019/7/31	CK	0.717222222	0.075028568
2019/7/31	W	0.687569444	0.083489521
2019/8/1	CK	0.682569444	0.071023383
2019/8/1	W	0.773680556	0.079774129
2019/8/2	CK	0.650763889	0.065682762
2019/8/2	W	0.705069444	0.068818857
2019/8/3	CK	0.618055556	0.059473091
2019/8/3	W	0.65	0.060378477
2019/8/4	CK	0.581666667	0.05310835
2019/8/4	W	0.601805556	0.055114981
2019/8/5	CK	0.549652778	0.045906354
2019/8/5	W	0.562291667	0.04927138
2019/8/6	CK	0.517569444	0.039809623
2019/8/6	W	0.530277778	0.045612009
2019/8/7	CK	0.477638889	0.031924742
2019/8/7	W	0.493472222	0.040974884
2019/8/8	CK	0.703680556	0.042918887
2019/8/8	W	0.640208333	0.051917287
2019/8/9	CK	0.704722222	0.063278006
2019/8/9	W	0.764097222	0.090205215
2019/8/10	CK	0.654236111	0.056349816
2019/8/10	W	0.753402778	0.085250763
2019/8/11	CK	0.583333333	0.047293587
2019/8/11	W	0.650208333	0.067054999
2019/8/12	CK	0.544513889	0.034173932
2019/8/12	W	0.577708333	0.049479652
2019/8/13	CK	0.770833333	NA
2019/8/13	W	0.676180556	NA
2019/8/14	CK	0.725347222	0.084600522
2019/8/14	W	0.606666667	NA
2019/8/15	CK	0.712916667	0.079905835
2019/8/15	W	0.666944444	NA
2019/8/16	CK	0.687708333	0.075008147
2019/8/16	W	0.779930556	0.089881299
2019/8/17	CK	0.659527559	0.070227594
2019/8/17	W	0.746850394	0.08172114
2019/8/18	CK	0.615047619	0.061796976
2019/8/18	W	0.670761905	0.069694673
2019/8/19	CK	0.580416667	0.050692308
2019/8/19	W	0.628541667	0.062006802
2019/8/20	CK	0.693263889	0.057616513
2019/8/20	W	0.76125	0.094927869
2019/8/21	CK	0.66375	0.059764671
2019/8/21	W	0.748958333	0.089508269
2019/8/22	CK	0.622013889	0.057109981
2019/8/22	W	0.685347222	0.077198318
2019/8/23	CK	0.590416667	0.053130366
2019/8/23	W	0.639375	0.066826296
2019/8/24	CK	0.607430556	0.051607934
2019/8/24	W	0.625555556	0.058819084
2019/8/25	CK	0.755069444	0.058233797
2019/8/25	W	0.683819444	NA
2019/8/26	CK	0.738263889	NA
2019/8/26	W	0.725277778	NA
2019/8/27	CK	0.789305556	NA
2019/8/27	W	0.667986111	NA
2019/8/28	CK	0.760763889	0.077696612
2019/8/28	W	0.627986111	NA
2019/8/29	CK	0.749166667	0.076512013
2019/8/29	W	0.678263889	NA
2019/8/30	CK	0.743333333	0.06523068
2019/8/30	W	0.706041667	NA
2019/8/31	CK	0.779930556	NA
2019/8/31	W	0.746458333	NA
2019/9/1	CK	0.763611111	0.079905095
2019/9/1	W	0.788472222	NA
2019/9/2	CK	0.750833333	0.077673673
2019/9/2	W	0.768888889	0.06669214
2019/9/3	CK	0.732013889	0.074952153
2019/9/3	W	0.765694444	0.064086105
2019/9/4	CK	0.704444444	0.071072334
2019/9/4	W	0.7275	0.060220417
2019/9/5	CK	0.676319444	0.067528229
2019/9/5	W	0.689583333	0.054740611
2019/9/6	CK	0.648194444	0.063651199
2019/9/6	W	0.651180556	0.05118268
2019/9/7	CK	0.62	0.059598332
2019/9/7	W	0.620833333	0.050261249
2019/9/8	CK	0.712013889	0.054982625
2019/9/8	W	0.662708333	0.051485336
2019/9/9	CK	0.723819444	NA
2019/9/9	W	0.717986111	NA
2019/9/10	CK	0.787291667	NA
2019/9/10	W	0.684166667	NA
2019/9/11	CK	0.779930556	NA
2019/9/11	W	0.661805556	NA
2019/9/12	CK	0.689722222	NA
2019/9/12	W	0.715416667	NA
2019/9/13	CK	0.689722222	NA
2019/9/13	W	0.715347222	NA
2019/9/14	CK	0.774861111	NA
2019/9/14	W	0.676805556	NA
2019/9/15	CK	0.687986111	NA
2019/9/15	W	0.700555556	NA
2019/9/16	CK	0.755625	NA
2019/9/16	W	0.690208333	NA
2019/9/17	CK	0.780347222	NA
2019/9/17	W	0.679791667	NA
2019/9/18	CK	0.758680556	NA
2019/9/18	W	0.681180556	NA
2019/9/19	CK	0.698680556	NA
2019/9/19	W	0.698125	NA
2019/9/20	CK	0.785763889	NA
2019/9/20	W	0.675277778	NA
2019/9/21	CK	0.786736111	NA
2019/9/21	W	0.656875	NA
2019/9/22	CK	0.772013889	NA
2019/9/22	W	0.695069444	NA
2019/9/23	CK	0.735277778	NA
2019/9/23	W	0.674722222	NA
2019/9/24	CK	0.792430556	NA
2019/9/24	W	0.655833333	NA
2019/9/25	CK	0.782777778	0.085267105
2019/9/25	W	0.699305556	NA
2019/9/26	CK	0.792847222	0.084416592
2019/9/26	W	0.754305556	NA
2019/9/27	CK	0.767152778	0.080121639
2019/9/27	W	0.719027778	NA
2019/9/28	CK	0.744930556	0.076546026
2019/9/28	W	0.69	NA
2019/9/29	CK	0.723125	0.072328083
2019/9/29	W	0.711180556	NA
2019/9/30	CK	0.699097222	0.069332952
2019/9/30	W	0.726111111	0.086502365
2019/10/1	CK	0.675694444	0.066458424
2019/10/1	W	0.742430556	0.089119269
2019/10/2	CK	0.661180556	0.063964572
2019/10/2	W	0.702430556	0.087773472
2019/10/3	CK	0.780208333	0.06454989
2019/10/3	W	0.710902778	NA
2019/10/4	CK	0.63375	NA
2019/10/4	W	0.708125	NA
2019/10/5	CK	0.697361111	NA
2019/10/5	W	0.689305556	NA
2019/10/6	CK	0.665347222	NA
2019/10/6	W	0.769513889	NA
2019/10/7	CK	0.622013889	NA
2019/10/7	W	0.725902778	NA
2019/10/8	CK	0.604305556	NA
2019/10/8	W	0.704097222	NA
2019/10/9	CK	0.664444444	NA
2019/10/9	W	0.762569444	NA
2019/10/10	CK	0.631388889	NA
2019/10/10	W	0.738402778	NA
2019/10/11	CK	0.616805556	NA
2019/10/11	W	0.718333333	NA
2019/10/12	CK	0.627986111	NA
2019/10/12	W	0.747986111	NA
2019/10/13	CK	0.657638889	NA
2019/10/13	W	0.744097222	NA
2019/10/14	CK	0.625555556	NA
2019/10/14	W	0.734861111	NA
2019/10/15	CK	0.622013889	NA
2019/10/15	W	0.732847222	NA
2019/10/16	CK	0.624097222	NA
2019/10/16	W	0.746388889	NA
2019/10/17	CK	0.646597222	NA
2019/10/17	W	0.751597222	NA
2019/10/18	CK	0.684583333	NA
2019/10/18	W	0.753402778	NA
2019/10/19	CK	0.706527778	NA
2019/10/19	W	0.744236111	NA
2019/10/20	CK	0.664444444	NA
2019/10/20	W	0.736041667	NA
2019/10/21	CK	0.630138889	NA
2019/10/21	W	0.725138889	NA
2019/10/22	CK	0.616597222	NA
2019/10/22	W	0.714375	NA
2019/10/23	CK	0.644097222	NA
2019/10/23	W	0.708055556	NA
2019/10/24	CK	0.690694444	NA
2019/10/24	W	0.701180556	NA
2019/10/25	CK	0.729791667	NA
2019/10/25	W	0.706527778	NA
2019/10/26	CK	0.753680556	NA
2019/10/26	W	0.71375	NA
2019/10/27	CK	0.710902778	NA
2019/10/27	W	0.695833333	NA
2019/10/28	CK	0.688194444	0.072808362
2019/10/28	W	0.687986111	NA
2019/10/29	CK	0.667222222	0.074984132
2019/10/29	W	0.682291667	NA
2019/10/30	CK	0.655138889	0.073283625
2019/10/30	W	0.666805556	NA
2019/10/31	CK	0.668680556	0.076453293
2019/10/31	W	0.678472222	NA
2019/11/1	CK	0.692291667	0.07132498
2019/11/1	W	0.693402778	NA
2019/11/2	CK	0.640208333	0.069064937
2019/11/2	W	0.670138889	NA
2019/11/3	CK	0.621805556	0.062670308
2019/11/3	W	0.667708333	NA
2019/11/4	CK	0.615486111	0.063216025
2019/11/4	W	0.662916667	NA
2019/11/5	CK	0.633333333	0.067577244
2019/11/5	W	0.656736111	NA
2019/11/6	CK	0.615555556	0.063837505
2019/11/6	W	0.653472222	NA
2019/11/7	CK	0.644861111	0.064601893
2019/11/7	W	0.670277778	NA
2019/11/8	CK	0.594652778	0.059749701
2019/11/8	W	0.685347222	NA
2019/11/9	CK	0.634027778	0.06452346
2019/11/9	W	0.666736111	NA
2019/11/10	CK	0.543611111	0.040689551
2019/11/10	W	0.697152778	NA
2019/11/11	CK	0.530902778	0.02951188
2019/11/11	W	0.701527778	NA
2019/11/12	CK	0.522361111	0.026260123
2019/11/12	W	0.745069444	NA
2019/11/13	CK	0.481805556	0.014191959
2019/11/13	W	0.670555556	NA
2019/11/14	CK	0.455555556	0.013007987
2019/11/14	W	0.637083333	NA
2019/11/15	CK	0.467361111	0.016925614
2019/11/15	W	0.618402778	NA
2019/11/16	CK	0.48	0.018042029
2019/11/16	W	0.627430556	NA
2019/11/17	CK	0.470347222	0.016423097
2019/11/17	W	0.653958333	NA
2019/11/18	CK	0.437986111	0.013098192
2019/11/18	W	0.596388889	NA
2019/11/19	CK	0.429166667	0.012701865
2019/11/19	W	0.579375	0.10321435
2019/11/20	CK	0.444583333	0.0141352
2019/11/20	W	0.580138889	NA
2019/11/21	CK	0.428194444	0.012951819
2019/11/21	W	0.590069444	0.098535294
2019/11/22	CK	0.441736111	0.01454408
2019/11/22	W	0.600833333	0.10106584
2019/11/23	CK	0.43875	0.014159942
2019/11/23	W	0.586736111	NA
2019/11/24	CK	0.448055556	0.01505848
2019/11/24	W	0.607777778	NA
2019/11/25	CK	0.429791667	0.013224062
2019/11/25	W	0.5775	NA
2019/11/26	CK	0.423888889	0.012719408
2019/11/26	W	0.568194444	NA
2019/11/27	CK	0.432777778	0.013455821
2019/11/27	W	0.599305556	NA
2019/11/28	CK	0.424444444	0.012805802
2019/11/28	W	0.5875	NA
2019/11/29	CK	0.424375	0.012991414
2019/11/29	W	0.591180556	NA
2019/11/30	CK	0.428402778	0.013061187
2019/11/30	W	0.59875	NA
2019/12/1	CK	0.418055556	0.013097905
2019/12/1	W	0.586875	NA
2019/12/2	CK	0.39375	0.01341905
2019/12/2	W	0.581319444	0.077939887
2019/12/3	CK	0.383888889	0.012792583
2019/12/3	W	0.509236111	0.047198527
2019/12/4	CK	0.378472222	0.012845482
2019/12/4	W	0.476041667	0.034291097
2019/12/5	CK	0.3775	0.012308216
2019/12/5	W	0.465902778	0.030715796
2019/12/6	CK	0.373680556	0.011852927
2019/12/6	W	0.454444444	0.028468995
2019/12/7	CK	0.373055556	0.011939548
2019/12/7	W	0.450347222	0.028214256
2019/12/8	CK	0.372152778	0.011957303
2019/12/8	W	0.449097222	0.028382388
2019/12/9	CK	0.370416667	0.011743381
2019/12/9	W	0.445555556	0.028222971
2019/12/10	CK	0.367986111	0.011259262
2019/12/10	W	0.440138889	0.027777089
2019/12/11	CK	0.365694444	0.011524047
2019/12/11	W	0.436041667	0.027395738
2019/12/12	CK	0.363680556	0.011745297
2019/12/12	W	0.432638889	0.027564422
2019/12/13	CK	0.362916667	0.011614155
2019/12/13	W	0.43	0.027206781
2019/12/14	CK	0.363402778	0.01171899
2019/12/14	W	0.432708333	0.027992012
2019/12/15	CK	0.370069444	0.01267551
2019/12/15	W	0.446875	0.029975695
2019/12/16	CK	0.37375	0.012349902
2019/12/16	W	0.446597222	0.029138524
2019/12/17	CK	0.374097222	0.012289946
2019/12/17	W	0.449236111	0.029843779
2019/12/18	CK	0.369236111	0.012320841
2019/12/18	W	0.438472222	0.028579616
2019/12/19	CK	0.361597222	0.012546063
2019/12/19	W	0.4275	0.02690973
2019/12/20	CK	0.358055556	0.012550518
2019/12/20	W	0.421944444	0.027053096
2019/12/21	CK	0.356111111	0.012617165
2019/12/21	W	0.41875	0.026357184
2019/12/22	CK	0.354861111	0.012692528
2019/12/22	W	0.416458333	0.026295956
2019/12/23	CK	0.358125	0.013031196
2019/12/23	W	0.423125	0.027834756
2019/12/24	CK	0.360416667	0.013095787
2019/12/24	W	0.425347222	0.027812917
2019/12/25	CK	0.36	0.013093133
2019/12/25	W	0.424097222	0.02679325
2019/12/26	CK	0.35375	0.013057968
2019/12/26	W	0.412986111	0.025862695
2019/12/27	CK	0.349513889	0.013286786
2019/12/27	W	0.407847222	0.025403334
2019/12/28	CK	0.351111111	0.013490477
2019/12/28	W	0.408958333	0.025582126
2019/12/29	CK	0.350694444	0.013516548
2019/12/29	W	0.410486111	0.025801958
2019/12/30	CK	0.350555556	0.013508358
2019/12/30	W	0.40875	0.02564899
2019/12/31	CK	0.352916667	0.013956606
2019/12/31	W	0.410486111	0.026304665
2020/1/1	CK	0.354722222	0.014239452
2020/1/1	W	0.418055556	0.028929153
2020/1/2	CK	0.353472222	0.014019994
2020/1/2	W	0.419166667	0.029294547
2020/1/3	CK	0.359097222	0.014980225
2020/1/3	W	0.431180556	0.03119717
2020/1/4	CK	0.354305556	0.014591791
2020/1/4	W	0.4225	0.029487938
2020/1/5	CK	0.359583333	0.01533243
2020/1/5	W	0.434097222	0.029886743
2020/1/6	CK	0.36375	0.015232556
2020/1/6	W	0.434930556	0.028772138
2020/1/7	CK	0.355902778	0.015224985
2020/1/7	W	0.422638889	0.027252888
2020/1/8	CK	0.354583333	0.015241576
2020/1/8	W	0.421041667	0.028178538
2020/1/9	CK	0.356666667	0.015960455
2020/1/9	W	0.427569444	0.028618456
2020/1/10	CK	0.36	0.015755805
2020/1/10	W	0.427638889	0.026656046
2020/1/11	CK	0.353819444	0.015887937
2020/1/11	W	0.416944444	0.024203263
2020/1/12	CK	0.349722222	0.015339898
2020/1/12	W	0.412708333	0.024104649
2020/1/13	CK	0.349722222	0.015662567
2020/1/13	W	0.415347222	0.02554486
2020/1/14	CK	0.351388889	0.015797692
2020/1/14	W	0.418402778	0.025806911
2020/1/15	CK	0.354166667	0.015362062
2020/1/15	W	0.420972222	0.025103172
2020/1/16	CK	0.352708333	0.016335935
2020/1/16	W	0.424583333	0.026890598
2020/1/17	CK	0.350069444	0.016081834
2020/1/17	W	0.415208333	0.024594218
2020/1/18	CK	0.349027778	0.01668988
2020/1/18	W	0.413888889	0.024173808
2020/1/19	CK	0.345416667	0.016033933
2020/1/19	W	0.406875	0.022362484
2020/1/20	CK	0.344236111	0.016146428
2020/1/20	W	0.409097222	0.024122
2020/1/21	CK	0.345069444	0.016596699
2020/1/21	W	0.411944444	0.025049244
2020/1/22	CK	0.343194444	0.016582882
2020/1/22	W	0.406875	0.022657387
2020/1/23	CK	0.342986111	0.016762804
2020/1/23	W	0.408541667	0.023028598
2020/1/24	CK	0.346805556	0.01743807
2020/1/24	W	0.415138889	0.023910732
2020/1/25	CK	0.343055556	0.017504325
2020/1/25	W	0.410347222	0.023263533
2020/1/26	CK	0.341875	0.017543152
2020/1/26	W	0.406458333	0.022049486
2020/1/27	CK	0.338263889	0.017645415
2020/1/27	W	0.401180556	0.021662985
2020/1/28	CK	0.337430556	0.017643263
2020/1/28	W	0.401597222	0.021372938
2020/1/29	CK	0.334166667	0.017969826
2020/1/29	W	0.398263889	0.020905565
2020/1/30	CK	0.332916667	0.017907588
2020/1/30	W	0.396875	0.021075693
2020/1/31	CK	0.333125	0.01817631
2020/1/31	W	0.399722222	0.020925078
2020/2/1	CK	0.335763889	0.018893194
2020/2/1	W	0.404375	0.021010531
2020/2/2	CK	0.333055556	0.019105733
2020/2/2	W	0.400138889	0.020502767
2020/2/3	CK	0.330833333	0.019232758
2020/2/3	W	0.396944444	0.020408819
2020/2/4	CK	0.330902778	0.01954719
2020/2/4	W	0.398402778	0.020115156
2020/2/5	CK	0.330972222	0.020031703
2020/2/5	W	0.400625	0.020813964
2020/2/6	CK	0.330277778	0.020310915
2020/2/6	W	0.398611111	0.019781847
2020/2/7	CK	0.330347222	0.020399069
2020/2/7	W	0.400694444	0.020374231
2020/2/8	CK	0.330625	0.020979663
2020/2/8	W	0.401666667	0.020395286
2020/2/9	CK	0.330972222	0.021481626
2020/2/9	W	0.40375	0.0206919
2020/2/10	CK	0.330763889	0.021672404
2020/2/10	W	0.403819444	0.020418261
2020/2/11	CK	0.330277778	0.021921713
2020/2/11	W	0.405069444	0.02074593
2020/2/12	CK	0.332847222	0.02253554
2020/2/12	W	0.410208333	0.021413282
2020/2/13	CK	0.333402778	0.023368673
2020/2/13	W	0.413611111	0.021673176
2020/2/14	CK	0.331111111	0.024267273
2020/2/14	W	0.409930556	0.021721805
2020/2/15	CK	0.325486111	0.024281559
2020/2/15	W	0.3975	0.020054922
2020/2/16	CK	0.325902778	0.024717123
2020/2/16	W	0.399375	0.020757936
2020/2/17	CK	0.328125	0.025422611
2020/2/17	W	0.408263889	0.021922567
2020/2/18	CK	0.331597222	0.026588011
2020/2/18	W	0.418125	0.02319071
2020/2/19	CK	0.332291667	0.027216484
2020/2/19	W	0.420069444	0.023165689
2020/2/20	CK	0.333055556	0.027345925
2020/2/20	W	0.416180556	0.022222014
2020/2/21	CK	0.335555556	0.028753928
2020/2/21	W	0.431180556	0.026107946
2020/2/22	CK	0.339027778	0.030143414
2020/2/22	W	0.446944444	0.029632075
2020/2/23	CK	0.340902778	0.030544984
2020/2/23	W	0.448819444	0.030808213
2020/2/24	CK	0.349027778	0.032937469
2020/2/24	W	0.478541667	0.038167185
2020/2/25	CK	0.352222222	0.034221827
2020/2/25	W	0.495625	0.049408622
2020/2/26	CK	0.362152778	0.036672808
2020/2/26	W	0.506944444	0.047594505
2020/2/27	CK	0.364444444	0.037360132
2020/2/27	W	0.494722222	0.04287659
2020/2/28	CK	0.36125	0.036704946
2020/2/28	W	0.486527778	0.040960287
2020/2/29	CK	0.362708333	0.03764498
2020/2/29	W	0.487569444	0.041453567
2020/3/1	CK	0.36375	0.03804699
2020/3/1	W	0.467847222	0.033839822
2020/3/2	CK	0.360347222	0.035984268
2020/3/2	W	0.468125	0.034944329
2020/3/3	CK	0.357708333	0.031700394
2020/3/3	W	0.452916667	0.029729704
2020/3/4	CK	0.361458333	0.027151453
2020/3/4	W	0.454375	0.033314428
2020/3/5	CK	0.370277778	0.025182707
2020/3/5	W	0.471805556	0.037559713
2020/3/6	CK	0.381388889	0.02511548
2020/3/6	W	0.490625	0.041159341
2020/3/7	CK	0.392569444	0.023772216
2020/3/7	W	0.489444444	0.04195851
2020/3/8	CK	0.392013889	0.028479171
2020/3/8	W	0.480347222	0.043870044
2020/3/9	CK	0.371666667	0.024921793
2020/3/9	W	0.434930556	0.024992144
2020/3/10	CK	0.359791667	0.024300568
2020/3/10	W	0.422708333	0.025546291
2020/3/11	CK	0.368958333	0.020854696
2020/3/11	W	0.439583333	0.027384651
2020/3/12	CK	0.36875	0.02239987
2020/3/12	W	0.433541667	0.025626749
2020/3/13	CK	0.372083333	0.019600779
2020/3/13	W	0.424097222	0.030599302
2020/3/14	CK	0.384652778	0.018572167
2020/3/14	W	0.415138889	0.05010474
2020/3/15	CK	0.390277778	0.021002637
2020/3/15	W	0.417430556	0.048996171
2020/3/16	CK	0.411319444	0.018831837
2020/3/16	W	0.456111111	0.062942282
2020/3/17	CK	0.449166667	0.016988747
2020/3/17	W	0.473472222	0.069883982
2020/3/18	CK	0.487013889	0.020645982
2020/3/18	W	0.500277778	0.082388941
2020/3/19	CK	0.482430556	0.021862327
2020/3/19	W	0.485208333	0.075761873
2020/3/20	CK	0.499791667	0.023328562
2020/3/20	W	0.500833333	0.081012986
2020/3/21	CK	0.591319444	0.044700228
2020/3/21	W	0.5775	0.112760623
2020/3/22	CK	0.655972222	0.055124955
2020/3/22	W	0.619583333	0.10795475
2020/3/23	CK	0.705972222	0.064172421
2020/3/23	W	0.623888889	0.1253151
2020/3/24	CK	0.733194444	0.078145907
2020/3/24	W	0.638333333	0.124480483
2020/3/25	CK	0.7075	NA
2020/3/25	W	0.63875	0.124169795
2020/3/26	CK	0.758541667	NA
2020/3/26	W	0.668680556	0.136504927
2020/3/27	CK	0.773125	NA
2020/3/27	W	0.608541667	NA
2020/3/28	CK	0.729027778	NA
2020/3/28	W	0.594791667	NA
2020/3/29	CK	0.760902778	NA
2020/3/29	W	0.619930556	NA
2020/3/30	CK	0.736388889	NA
2020/3/30	W	0.631944444	NA
2020/3/31	CK	0.697291667	NA
2020/3/31	W	0.607291667	NA
2020/4/1	CK	0.702430556	NA
2020/4/1	W	0.571805556	NA
2020/4/2	CK	0.722916667	NA
2020/4/2	W	0.531111111	NA
2020/4/3	CK	0.709791667	NA
2020/4/3	W	0.536458333	NA
2020/4/4	CK	0.769791667	NA
2020/4/4	W	0.526527778	NA
2020/4/5	CK	0.760069444	NA
2020/4/5	W	0.529652778	NA
2020/4/6	CK	0.746388889	NA
2020/4/6	W	0.511944444	NA
2020/4/7	CK	0.713958333	NA
2020/4/7	W	0.497777778	NA
2020/4/8	CK	0.682916667	NA
2020/4/8	W	0.535416667	NA
2020/4/9	CK	0.688819444	NA
2020/4/9	W	0.599305556	NA
2020/4/10	CK	0.654375	NA
2020/4/10	W	0.619583333	NA
2020/4/11	CK	0.628194444	NA
2020/4/11	W	0.603402778	NA
2020/4/12	CK	0.619513889	NA
2020/4/12	W	0.592291667	NA
2020/4/13	CK	0.661041667	NA
2020/4/13	W	0.5975	NA
2020/4/14	CK	0.644652778	NA
2020/4/14	W	0.586597222	NA
2020/4/15	CK	0.649791667	NA
2020/4/15	W	0.573888889	NA
2020/4/16	CK	0.655416667	NA
2020/4/16	W	0.559375	NA
2020/4/17	CK	0.658333333	NA
2020/4/17	W	0.551944444	NA
2020/4/18	CK	0.660625	NA
2020/4/18	W	0.548333333	NA
2020/4/19	CK	0.656875	NA
2020/4/19	W	0.543888889	NA
2020/4/20	CK	0.661388889	NA
2020/4/20	W	0.535833333	NA
2020/4/21	CK	0.698541667	NA
2020/4/21	W	0.571597222	NA
2020/4/22	CK	0.714513889	NA
2020/4/22	W	0.565763889	NA
2020/4/23	CK	0.704444444	NA
2020/4/23	W	0.593402778	NA
2020/4/24	CK	0.696041667	NA
2020/4/24	W	0.619027778	NA
2020/4/25	CK	0.670138889	NA
2020/4/25	W	0.594305556	NA
2020/4/26	CK	0.665694444	NA
2020/4/26	W	0.5725	NA
2020/4/27	CK	0.690069444	NA
2020/4/27	W	0.559444444	NA
2020/4/28	CK	0.708541667	NA
2020/4/28	W	0.547986111	NA
2020/4/29	CK	0.704027778	NA
2020/4/29	W	0.531736111	NA
2020/4/30	CK	0.708680556	NA
2020/4/30	W	0.518611111	NA
2020/5/1	CK	0.707013889	NA
2020/5/1	W	0.516944444	0.130678701
2020/5/2	CK	0.703333333	NA
2020/5/2	W	0.54625	0.128641946
2020/5/3	CK	0.695555556	NA
2020/5/3	W	0.577569444	0.126732694
2020/5/4	CK	0.687777778	NA
2020/5/4	W	0.560277778	0.124042456
2020/5/5	CK	0.680555556	NA
2020/5/5	W	0.543055556	0.118843157
2020/5/6	CK	0.744375	NA
2020/5/6	W	0.572430556	NA
2020/5/7	CK	0.761527778	NA
2020/5/7	W	0.526388889	0.134349268
2020/5/8	CK	0.781875	NA
2020/5/8	W	0.49	NA
2020/5/9	CK	0.7475	NA
2020/5/9	W	0.594583333	NA
2020/5/10	CK	0.736319444	NA
2020/5/10	W	0.581041667	NA
2020/5/11	CK	0.69	NA
2020/5/11	W	0.540833333	NA
2020/5/12	CK	0.710347222	NA
2020/5/12	W	0.536597222	0.132124756
2020/5/13	CK	0.729027778	NA
2020/5/13	W	0.531805556	0.130235841
2020/5/14	CK	0.725694444	NA
2020/5/14	W	0.531111111	0.131526681
2020/5/15	CK	0.725486111	NA
2020/5/15	W	0.574930556	0.130201291
2020/5/16	CK	0.708958333	NA
2020/5/16	W	0.599444444	0.128197592
2020/5/17	CK	0.699027778	NA
2020/5/17	W	0.576597222	0.122630884
2020/5/18	CK	0.687847222	NA
2020/5/18	W	0.5475	0.115019346
2020/5/19	CK	0.682847222	NA
2020/5/19	W	0.536736111	0.11020978
2020/5/20	CK	0.675208333	NA
2020/5/20	W	0.505347222	NA
2020/5/21	CK	0.714236111	NA
2020/5/21	W	0.592916667	NA
2020/5/22	CK	0.753680556	NA
2020/5/22	W	0.564166667	NA
2020/5/23	CK	0.731597222	NA
2020/5/23	W	0.535833333	NA
2020/5/24	CK	0.710694444	NA
2020/5/24	W	0.597708333	NA
2020/5/25	CK	0.715486111	NA
2020/5/25	W	0.572291667	NA
2020/5/26	CK	0.696944444	NA
2020/5/26	W	0.583680556	0.13393042
2020/5/27	CK	0.685367647	NA
2020/5/27	W	0.589264706	0.129522699
2020/5/28	CK	0.679236111	NA
2020/5/28	W	0.599236111	0.125026568
2020/5/29	CK	0.678194444	NA
2020/5/29	W	0.591805556	0.120499233
2020/5/30	CK	0.700625	NA
2020/5/30	W	0.579791667	0.117056357
2020/5/31	CK	0.734652778	0.082902723
2020/5/31	W	0.542986111	0.108409689
2020/6/1	CK	0.757152778	0.082581416
2020/6/1	W	0.518125	0.101124934
2020/6/2	CK	0.765416667	0.08029529
2020/6/2	W	0.501180556	0.096411894
2020/6/3	CK	0.746805556	0.076914759
2020/6/3	W	0.485486111	0.090675966
2020/6/4	CK	0.715208333	0.071686169
2020/6/4	W	0.463958333	0.082307094
2020/6/5	CK	0.676597222	0.064869054
2020/6/5	W	0.443611111	0.07476748
2020/6/6	CK	0.647708333	0.060056988
2020/6/6	W	0.425625	0.068640954
2020/6/7	CK	0.672986111	0.051109091
2020/6/7	W	0.452222222	0.073227078
2020/6/8	CK	0.770694444	NA
2020/6/8	W	0.620694444	0.137062998
2020/6/9	CK	0.771388889	NA
2020/6/9	W	0.640486111	0.140087976
2020/6/10	CK	0.756180556	NA
2020/6/10	W	0.632638889	0.130532341
2020/6/11	CK	0.769444444	NA
2020/6/11	W	0.500902778	NA
2020/6/12	CK	0.766736111	NA
2020/6/12	W	0.504236111	NA
2020/6/13	CK	0.759375	NA
2020/6/13	W	0.528680556	NA
2020/6/14	CK	0.769722222	NA
2020/6/14	W	0.525694444	NA
2020/6/15	CK	0.762430556	NA
2020/6/15	W	0.529166667	NA
2020/6/16	CK	0.783958333	NA
2020/6/16	W	0.544861111	NA
2020/6/17	CK	0.783680556	NA
2020/6/17	W	0.523611111	NA
2020/6/18	CK	0.773611111	NA
2020/6/18	W	0.499513889	NA
2020/6/19	CK	0.765208333	0.078186208
2020/6/19	W	0.523888889	NA
2020/6/20	CK	0.761597222	0.077821528
2020/6/20	W	0.601666667	NA
2020/6/21	CK	0.729722222	0.061635011
2020/6/21	W	0.565763889	NA
2020/6/22	CK	0.751527778	NA
2020/6/22	W	0.542986111	NA
2020/6/23	CK	0.782291667	NA
2020/6/23	W	0.519236111	NA
2020/6/24	CK	0.771111111	NA
2020/6/24	W	0.499513889	NA
2020/6/25	CK	0.756388889	0.077430897
2020/6/25	W	0.546527778	NA
2020/6/26	CK	0.749305556	0.075697621
2020/6/26	W	0.615208333	0.14555673
2020/6/27	CK	0.758888889	0.075774781
2020/6/27	W	0.5525	0.138253341
2020/6/28	CK	0.747361111	0.072623523
2020/6/28	W	0.605902778	0.133434855
2020/6/29	CK	0.685208333	0.063383933
2020/6/29	W	0.604791667	0.113860488
2020/6/30	CK	0.673680556	0.062419125
2020/6/30	W	0.584236111	0.105721576
2020/7/1	CK	0.723541667	0.075107473
2020/7/1	W	0.643611111	0.129848089
2020/7/2	CK	0.669930556	0.062403423
2020/7/2	W	0.588819444	0.107936887
2020/7/3	CK	0.768819444	0.074163797
2020/7/3	W	0.600902778	0.13165928
2020/7/4	CK	0.720763889	0.06866306
2020/7/4	W	0.616875	0.129868911
2020/7/5	CK	0.653333333	0.059294891
2020/7/5	W	0.583194444	0.107208126
2020/7/6	CK	0.612361111	0.052775321
2020/7/6	W	0.54375	0.092145488
2020/7/7	CK	0.599375	0.052075396
2020/7/7	W	0.540833333	0.088584269
2020/7/8	CK	0.647986111	0.063498901
2020/7/8	W	0.606180556	0.111128443
2020/7/9	CK	0.674930556	0.064378061
2020/7/9	W	0.597569444	0.115221969
2020/7/10	CK	0.733611111	0.071943151
2020/7/10	W	0.610277778	0.13691674
2020/7/11	CK	0.676111111	0.063119159
2020/7/11	W	0.628541667	0.125664605
2020/7/12	CK	0.644305556	0.060621858
2020/7/12	W	0.589791667	0.110639058
2020/7/13	CK	0.591666667	0.05288256
2020/7/13	W	0.539166667	0.090146122
2020/7/14	CK	0.574513889	0.051278586
2020/7/14	W	0.521736111	0.084747563
2020/7/15	CK	0.544097222	0.046410425
2020/7/15	W	0.499791667	0.077616056
2020/7/16	CK	0.734513889	0.053149726
2020/7/16	W	0.519791667	0.135598509
2020/7/17	CK	0.738888889	0.071384841
2020/7/17	W	0.555902778	NA
2020/7/18	CK	0.720347222	0.070830873
2020/7/18	W	0.613611111	0.136243995
2020/7/19	CK	0.653263889	0.062205592
2020/7/19	W	0.604513889	0.117232387
2020/7/20	CK	0.595902778	0.053222929
2020/7/20	W	0.552361111	0.095968375
2020/7/21	CK	0.570833333	0.048868437
2020/7/21	W	0.528958333	0.087790116
2020/7/22	CK	0.542916667	0.045460644
2020/7/22	W	0.504930556	0.079218983
2020/7/23	CK	0.515763889	0.041548777
2020/7/23	W	0.482708333	0.071269364
2020/7/24	CK	0.530694444	0.041629406
2020/7/24	W	0.501041667	0.077686374
2020/7/25	CK	0.553958333	0.043592262
2020/7/25	W	0.530555556	0.09129688
2020/7/26	CK	0.495138889	0.038112943
2020/7/26	W	0.474444444	0.069486806
2020/7/27	CK	0.458819444	0.032288095
2020/7/27	W	0.444722222	0.059258498
2020/7/28	CK	0.443819444	0.030055729
2020/7/28	W	0.439305556	0.055452693
2020/7/29	CK	0.414513889	0.027412755
2020/7/29	W	0.425208333	0.046484921
2020/7/30	CK	0.424097222	0.021466823
2020/7/30	W	0.484097222	0.032661578
2020/7/31	CK	0.405694444	0.02120606
2020/7/31	W	0.450416667	0.031012226
2020/8/1	CK	0.392638889	0.022326947
2020/8/1	W	0.475208333	0.042298346
2020/8/2	CK	0.388680556	0.015465661
2020/8/2	W	0.478819444	0.045903271
2020/8/3	CK	0.384791667	0.015479294
2020/8/3	W	0.463958333	0.041481553
2020/8/4	CK	0.375069444	0.016118552
2020/8/4	W	0.451041667	0.039862981
2020/8/5	CK	0.437708333	0.019813531
2020/8/5	W	0.528680556	0.058437561
2020/8/6	CK	0.491180556	0.022384541
2020/8/6	W	0.635069444	0.081052726
2020/8/7	CK	0.595763889	0.027625523
2020/8/7	W	0.705208333	NA
2020/8/8	CK	0.628680556	0.033295847
2020/8/8	W	0.711805556	0.095049287
2020/8/9	CK	0.560486111	0.035159336
2020/8/9	W	0.689444444	0.08691881
2020/8/10	CK	0.598402778	0.039254835
2020/8/10	W	0.678958333	0.094625722
2020/8/11	CK	0.625347222	0.038517149
2020/8/11	W	0.707777778	0.093390507
2020/8/12	CK	0.715208333	0.041128335
2020/8/12	W	0.665138889	NA
2020/8/13	CK	0.646180556	0.042234084
2020/8/13	W	0.692847222	0.083033237
2020/8/14	CK	0.704652778	0.040407816
2020/8/14	W	0.675416667	0.076937756
2020/8/15	CK	0.723680556	0.056182461
2020/8/15	W	0.715277778	NA
2020/8/16	CK	0.800416667	0.034944356
2020/8/16	W	0.732986111	NA
2020/8/17	CK	0.796875	NA
2020/8/17	W	0.805972222	NA
2020/8/18	CK	0.801666667	NA
2020/8/18	W	0.7525	NA
2020/8/19	CK	0.770902778	0.062689067
2020/8/19	W	0.760069444	NA
2020/8/20	CK	0.733958333	0.065403577
2020/8/20	W	0.762986111	NA
2020/8/21	CK	0.680763889	0.061917326
2020/8/21	W	0.690277778	NA
2020/8/22	CK	0.680972222	0.05632792
2020/8/22	W	0.660208333	0.105840298
2020/8/23	CK	0.799097222	NA
2020/8/23	W	0.541111111	NA
2020/8/24	CK	0.777361111	0.066068593
2020/8/24	W	0.558194444	NA
2020/8/25	CK	0.776458333	0.064770851
2020/8/25	W	0.570138889	NA
2020/8/26	CK	0.73875	0.066960906
2020/8/26	W	0.602708333	NA
2020/8/27	CK	0.689791667	0.062671372
2020/8/27	W	0.561527778	NA
2020/8/28	CK	0.675416667	0.058937448
2020/8/28	W	0.538055556	NA
2020/8/29	CK	0.777013889	0.021768896
2020/8/29	W	0.574375	NA
2020/8/30	CK	0.777638889	NA
2020/8/30	W	0.585972222	NA
2020/8/31	CK	0.794652778	NA
2020/8/31	W	0.549027778	NA
2020/9/1	CK	0.779236111	NA
2020/9/1	W	0.54625	NA
2020/9/2	CK	0.768402778	NA
2020/9/2	W	0.5325	NA
2020/9/3	CK	0.780555556	0.072164568
2020/9/3	W	0.591805556	NA
2020/9/4	CK	0.754097222	0.072085823
2020/9/4	W	0.625069444	NA
2020/9/5	CK	0.729722222	0.069055987
2020/9/5	W	0.597361111	NA
2020/9/6	CK	0.774444444	0.066541799
2020/9/6	W	0.595833333	NA
2020/9/7	CK	0.73625	0.066420906
2020/9/7	W	0.605	NA
2020/9/8	CK	0.740625	0.05943195
2020/9/8	W	0.559513889	NA
2020/9/9	CK	0.787847222	NA
2020/9/9	W	0.613611111	NA
2020/9/10	CK	0.783680556	0.069723649
2020/9/10	W	0.782638889	NA
2020/9/11	CK	0.770902778	0.064446068
2020/9/11	W	0.775277778	NA
2020/9/12	CK	0.795972222	0.052072596
2020/9/12	W	0.799236111	NA
2020/9/13	CK	0.797222222	NA
2020/9/13	W	0.858055556	NA
2020/9/14	CK	0.76875	NA
2020/9/14	W	0.90792	NA
2020/9/15	CK	0.719861111	NA
2020/9/15	W	0.870347222	NA
2020/9/16	CK	0.748402778	NA
2020/9/16	W	0.825625	NA
2020/9/17	CK	0.791388889	NA
2020/9/17	W	0.808125	NA
2020/9/18	CK	0.769444444	NA
2020/9/18	W	0.792916667	NA
2020/9/19	CK	0.750069444	NA
2020/9/19	W	0.768819444	NA
2020/9/20	CK	0.769583333	0.071235833
2020/9/20	W	0.755555556	NA
2020/9/21	CK	0.748076923	NA
2020/9/21	W	0.864296875	NA
2020/9/22	CK	0.859074074	NA
2020/9/22	W	0.902077922	NA
2020/9/23	CK	0.84375	NA
2020/9/23	W	0.865	NA
2020/9/24	CK	0.827430556	NA
2020/9/24	W	0.833402778	NA
2020/9/25	CK	0.831875	NA
2020/9/25	W	0.866666667	NA
2020/9/26	CK	0.835	NA
2020/9/26	W	0.838819444	NA
2020/9/27	CK	0.838194444	NA
2020/9/27	W	0.810972222	NA
2020/9/28	CK	0.8794	NA
2020/9/28	W	0.889557522	NA
2020/9/29	CK	0.836597222	NA
2020/9/29	W	0.875902778	NA
2020/9/30	CK	0.812152778	NA
2020/9/30	W	0.851180556	NA
2020/10/1	CK	0.825347222	NA
2020/10/1	W	0.831597222	NA
2020/10/2	CK	0.839236111	NA
2020/10/2	W	0.810763889	NA
2020/10/3	CK	0.820694444	NA
2020/10/3	W	0.795277778	NA
2020/10/4	CK	0.808958333	NA
2020/10/4	W	0.785208333	NA
2020/10/5	CK	0.797222222	NA
2020/10/5	W	0.773819444	NA
2020/10/6	CK	0.805416667	NA
2020/10/6	W	0.771805556	NA
2020/10/7	CK	0.805555556	NA
2020/10/7	W	0.771388889	NA
2020/10/8	CK	0.796388889	NA
2020/10/8	W	0.758194444	NA
2020/10/9	CK	0.806388889	NA
2020/10/9	W	0.744652778	NA
2020/10/10	CK	0.818263889	0.057252429
2020/10/10	W	0.735694444	NA
2020/10/11	CK	0.819236111	0.056496152
2020/10/11	W	0.721180556	NA
2020/10/12	CK	0.807777778	0.055291833
2020/10/12	W	0.705694444	NA
2020/10/13	CK	0.796527778	0.05285419
2020/10/13	W	0.698194444	NA
2020/10/14	CK	0.805	0.044045013
2020/10/14	W	0.716041667	NA
2020/10/15	CK	0.787291667	NA
2020/10/15	W	0.724236111	NA
2020/10/16	CK	0.807222222	0.053240063
2020/10/16	W	0.715833333	NA
2020/10/17	CK	0.812083333	0.053332546
2020/10/17	W	0.707777778	NA
2020/10/18	CK	0.806805556	0.053610825
2020/10/18	W	0.706041667	NA
2020/10/19	CK	0.798472222	0.052388401
2020/10/19	W	0.701458333	NA
2020/10/20	CK	0.819583333	0.05442704
2020/10/20	W	0.696736111	NA
2020/10/21	CK	0.797430556	0.05246746
2020/10/21	W	0.691180556	NA
2020/10/22	CK	0.783541667	0.049729904
2020/10/22	W	0.686180556	NA
2020/10/23	CK	0.776111111	0.048502668
2020/10/23	W	0.683472222	NA
2020/10/24	CK	0.798402778	0.053192619
2020/10/24	W	0.681388889	NA
2020/10/25	CK	0.806597222	0.05328705
2020/10/25	W	0.676319444	NA
2020/10/26	CK	0.804722222	0.053691996
2020/10/26	W	0.672916667	NA
2020/10/27	CK	0.807013889	0.053425894
2020/10/27	W	0.671597222	NA
2020/10/28	CK	0.793333333	0.049982374
2020/10/28	W	0.681180556	NA
2020/10/29	CK	0.793958333	0.055001112
2020/10/29	W	0.686180556	NA
2020/10/30	CK	0.788819444	0.052071962
2020/10/30	W	0.686597222	NA
2020/10/31	CK	0.783055556	0.050323362
2020/10/31	W	0.685694444	NA
2020/11/1	CK	0.810625	0.056072449
2020/11/1	W	0.685902778	NA
2020/11/2	CK	0.809166667	0.05738108
2020/11/2	W	0.685416667	NA
2020/11/3	CK	0.788958333	0.054956591
2020/11/3	W	0.677569444	NA
2020/11/4	CK	0.747986111	0.049728114
2020/11/4	W	0.676041667	NA
2020/11/5	CK	0.740208333	0.049487352
2020/11/5	W	0.675902778	NA
2020/11/6	CK	0.653472222	0.049072603
2020/11/6	W	0.666597222	NA
2020/11/7	CK	0.550277778	0.035405243
2020/11/7	W	0.721111111	0.057567941
2020/11/8	CK	0.50125	0.027743097
2020/11/8	W	0.730763889	0.052525661
2020/11/9	CK	0.480833333	0.024167671
2020/11/9	W	0.737013889	0.049629834
2020/11/10	CK	0.464652778	0.02222071
2020/11/10	W	0.762638889	0.051714388
2020/11/11	CK	0.46125	0.022875717
2020/11/11	W	0.754236111	0.052499371
2020/11/12	CK	0.450486111	0.021555097
2020/11/12	W	0.755347222	0.05442183
2020/11/13	CK	0.4675	0.024427711
2020/11/13	W	0.736319444	0.054199967
2020/11/14	CK	0.462569444	0.024397536
2020/11/14	W	0.726805556	0.053056634
2020/11/15	CK	0.463333333	0.026132532
2020/11/15	W	0.735208333	0.054471779
2020/11/16	CK	0.456736111	0.024807262
2020/11/16	W	0.7425	0.055437706
2020/11/17	CK	0.451319444	0.025957348
2020/11/17	W	0.722222222	NA
2020/11/18	CK	0.453680556	0.023298361
2020/11/18	W	0.708611111	NA
2020/11/19	CK	0.422430556	0.022910394
2020/11/19	W	0.773194444	0.061210045
2020/11/20	CK	0.446944444	0.024404221
2020/11/20	W	0.750972222	NA
2020/11/21	CK	0.445972222	0.028312495
2020/11/21	W	0.682986111	NA
2020/11/22	CK	0.422222222	0.022682895
2020/11/22	W	0.782708333	NA
2020/11/23	CK	0.400486111	0.020688598
2020/11/23	W	0.706041667	0.041411272
2020/11/24	CK	0.399722222	0.020644612
2020/11/24	W	0.648055556	0.029857598
2020/11/25	CK	0.413055556	0.02262018
2020/11/25	W	0.655763889	0.028236682
2020/11/26	CK	0.405416667	0.023271944
2020/11/26	W	0.651388889	0.030336527
2020/11/27	CK	0.394930556	0.022398702
2020/11/27	W	0.617083333	0.028196916
2020/11/28	CK	0.384305556	0.02048204
2020/11/28	W	0.586666667	0.028433795
2020/11/29	CK	0.374305556	0.020092787
2020/11/29	W	0.550416667	0.027101771
2020/11/30	CK	0.371111111	0.0199656
2020/11/30	W	0.540069444	0.025846911
2020/12/1	CK	0.368333333	0.020397572
2020/12/1	W	0.535138889	0.025762772
2020/12/2	CK	0.357708333	0.020366895
2020/12/2	W	0.511111111	0.021335807
2020/12/3	CK	0.350486111	0.019943356
2020/12/3	W	0.490416667	0.019793504
2020/12/4	CK	0.355347222	0.020058816
2020/12/4	W	0.495833333	0.020058416
2020/12/5	CK	0.349583333	0.01972168
2020/12/5	W	0.48125	0.017124147
2020/12/6	CK	0.342013889	0.019225464
2020/12/6	W	0.469513889	0.017209839
2020/12/7	CK	0.353125	0.019622746
2020/12/7	W	0.487083333	0.020108234
2020/12/8	CK	0.346875	0.019006053
2020/12/8	W	0.468819444	0.016443245
2020/12/9	CK	0.345972222	0.019038533
2020/12/9	W	0.468958333	0.017165879
2020/12/10	CK	0.34625	0.019078998
2020/12/10	W	0.471319444	0.017764512
2020/12/11	CK	0.345138889	0.018821801
2020/12/11	W	0.469930556	0.017448032
2020/12/12	CK	0.342708333	0.018471338
2020/12/12	W	0.466458333	0.017753288
2020/12/13	CK	0.343402778	0.017951252
2020/12/13	W	0.463333333	0.017850025
2020/12/14	CK	0.342638889	0.018486075
2020/12/14	W	0.466180556	0.01748804
2020/12/15	CK	0.339097222	0.018701154
2020/12/15	W	0.456875	0.016919769
2020/12/16	CK	0.340833333	0.01785985
2020/12/16	W	0.458680556	0.017597999
2020/12/17	CK	0.335833333	0.018013997
2020/12/17	W	0.451944444	0.016790133
2020/12/18	CK	0.335486111	0.018068736
2020/12/18	W	0.453958333	0.01833893
2020/12/19	CK	0.326805556	0.018099559
2020/12/19	W	0.434652778	0.017633386
2020/12/20	CK	0.319375	0.018059993
2020/12/20	W	0.423333333	0.018016816
2020/12/21	CK	0.314236111	0.017621029
2020/12/21	W	0.415208333	0.018322751
2020/12/22	CK	0.313611111	0.017662852
2020/12/22	W	0.414861111	0.018867929
2020/12/23	CK	0.315069444	0.017875864
2020/12/23	W	0.414444444	0.019399761
2020/12/24	CK	0.309652778	0.017773844
2020/12/24	W	0.408472222	0.019177323
2020/12/25	CK	0.306736111	0.018055341
2020/12/25	W	0.405347222	0.019320691
2020/12/26	CK	0.306527778	0.017776837
2020/12/26	W	0.40625	0.01974726
2020/12/27	CK	0.306319444	0.018021745
2020/12/27	W	0.407222222	0.02006637
2020/12/28	CK	0.303541667	0.018167773
2020/12/28	W	0.404027778	0.019425886
2020/12/29	CK	0.304375	0.018562657
2020/12/29	W	0.406041667	0.01949821
2020/12/30	CK	0.299930556	0.018418156
2020/12/30	W	0.401458333	0.019096409
2020/12/31	CK	0.299375	0.018122436
2020/12/31	W	0.399861111	0.019590279
2021/1/1	CK	0.297291667	0.018069539
2021/1/1	W	0.396388889	0.0195504
2021/1/2	CK	0.297083333	0.017583789
2021/1/2	W	0.396666667	0.019862515
2021/1/3	CK	0.297013889	0.017978356
2021/1/3	W	0.396805556	0.02006807
2021/1/4	CK	0.296458333	0.018014541
2021/1/4	W	0.396180556	0.019892541
2021/1/5	CK	0.295	0.018306088
2021/1/5	W	0.395694444	0.019834716
2021/1/6	CK	0.292013889	0.018257276
2021/1/6	W	0.390069444	0.0191629
2021/1/7	CK	0.291944444	0.018490955
2021/1/7	W	0.389861111	0.018671733
2021/1/8	CK	0.290416667	0.018501754
2021/1/8	W	0.390763889	0.019074384
2021/1/9	CK	0.293680556	0.018480344
2021/1/9	W	0.396458333	0.018651584
2021/1/10	CK	0.291805556	0.018403324
2021/1/10	W	0.394097222	0.018654399
2021/1/11	CK	0.289375	0.018807108
2021/1/11	W	0.391875	0.018057456
2021/1/12	CK	0.291111111	0.018637207
2021/1/12	W	0.392986111	0.018652977
2021/1/13	CK	0.290902778	0.018483257
2021/1/13	W	0.393402778	0.018674582
2021/1/14	CK	0.293611111	0.017998016
2021/1/14	W	0.397569444	0.019285715
2021/1/15	CK	0.295138889	0.018510264
2021/1/15	W	0.404305556	0.019274334
2021/1/16	CK	0.293333333	0.018366434
2021/1/16	W	0.397083333	0.018649688
2021/1/17	CK	0.289305556	0.017532152
2021/1/17	W	0.392708333	0.018770958
2021/1/18	CK	0.290277778	0.017321886
2021/1/18	W	0.394930556	0.019483537
2021/1/19	CK	0.291180556	0.017060909
2021/1/19	W	0.397083333	0.019846638
2021/1/20	CK	0.293819444	0.017005061
2021/1/20	W	0.399513889	0.019905426
2021/1/21	CK	0.295	0.017013582
2021/1/21	W	0.406458333	0.021183079
2021/1/22	CK	0.297013889	0.017271691
2021/1/22	W	0.40875	0.020885053
2021/1/23	CK	0.295972222	0.017032595
2021/1/23	W	0.409305556	0.021476277
2021/1/24	CK	0.296666667	0.018147344
2021/1/24	W	0.408194444	0.018515278
2021/1/25	CK	0.297222222	0.018277622
2021/1/25	W	0.4125	0.019451171
2021/1/26	CK	0.295763889	0.01762486
2021/1/26	W	0.409930556	0.020058916
2021/1/27	CK	0.292638889	0.017471248
2021/1/27	W	0.400694444	0.018582121
2021/1/28	CK	0.289305556	0.017646463
2021/1/28	W	0.400416667	0.019954315
2021/1/29	CK	0.28875	0.018124498
2021/1/29	W	0.397847222	0.018511805
2021/1/30	CK	0.289791667	0.018569938
2021/1/30	W	0.405347222	0.020055733
2021/1/31	CK	0.288680556	0.018693424
2021/1/31	W	0.402986111	0.019851424
2021/2/1	CK	0.287569444	0.019019021
2021/2/1	W	0.400208333	0.019099734
2021/2/2	CK	0.287083333	0.019605307
2021/2/2	W	0.399583333	0.018742282
2021/2/3	CK	0.288611111	0.01958252
2021/2/3	W	0.406875	0.019678302
2021/2/4	CK	0.296597222	0.020390057
2021/2/4	W	0.423888889	0.020404013
2021/2/5	CK	0.294930556	0.020753832
2021/2/5	W	0.424097222	0.020392823
2021/2/6	CK	0.293402778	0.021096286
2021/2/6	W	0.419652778	0.018670041
2021/2/7	CK	0.293958333	0.021449229
2021/2/7	W	0.425486111	0.019413045
2021/2/8	CK	0.295069444	0.022458459
2021/2/8	W	0.435069444	0.020078974
2021/2/9	CK	0.298263889	0.022452553
2021/2/9	W	0.442708333	0.021210236
2021/2/10	CK	0.301875	0.023467128
2021/2/10	W	0.459236111	0.023630989
2021/2/11	CK	0.308263889	0.025011547
2021/2/11	W	0.488194444	0.027516645
2021/2/12	CK	0.3125	0.026327818
2021/2/12	W	0.492083333	0.028161604
2021/2/13	CK	0.317361111	0.028151299
2021/2/13	W	0.49	0.026619354
2021/2/14	CK	0.307986111	0.026750858
2021/2/14	W	0.459930556	0.02247268
2021/2/15	CK	0.300763889	0.025527444
2021/2/15	W	0.446319444	0.021625234
2021/2/16	CK	0.301805556	0.025135745
2021/2/16	W	0.450972222	0.021654588
2021/2/17	CK	0.299097222	0.025054329
2021/2/17	W	0.443611111	0.020309196
2021/2/18	CK	0.300069444	0.025594641
2021/2/18	W	0.446527778	0.020954873
2021/2/19	CK	0.299652778	0.025342059
2021/2/19	W	0.442430556	0.019982096
2021/2/20	CK	0.308125	0.025351091
2021/2/20	W	0.48	0.010084354
2021/2/21	CK	0.315763889	0.025637269
2021/2/21	W	0.502083333	0.019296363
2021/2/22	CK	0.323611111	0.025469407
2021/2/22	W	0.518611111	0.029522772
2021/2/23	CK	0.33375	0.025304717
2021/2/23	W	0.560138889	0.040070045
2021/2/24	CK	0.352916667	0.026318544
2021/2/24	W	0.602013889	0.036816247
2021/2/25	CK	0.368819444	0.030278667
2021/2/25	W	0.606736111	0.035598926
2021/2/26	CK	0.398472222	0.033494001
2021/2/26	W	0.650138889	0.049042864
2021/2/27	CK	0.401458333	0.033640386
2021/2/27	W	0.644375	0.048944264
2021/2/28	CK	0.379513889	0.032506706
2021/2/28	W	0.563194444	0.040870755
2021/3/1	CK	0.362777778	0.027451359
2021/3/1	W	0.533125	0.049285172
2021/3/2	CK	0.356458333	0.02944555
2021/3/2	W	0.554375	NA
2021/3/3	CK	0.365555556	0.035470495
2021/3/3	W	0.574861111	NA
2021/3/4	CK	0.360902778	0.033617117
2021/3/4	W	0.593888889	NA
2021/3/5	CK	0.354305556	0.034543282
2021/3/5	W	0.572152778	NA
2021/3/6	CK	0.360347222	0.035584123
2021/3/6	W	0.551666667	NA
2021/3/7	CK	0.353472222	0.032213091
2021/3/7	W	0.514861111	NA
2021/3/8	CK	0.382083333	0.030336048
2021/3/8	W	0.607430556	NA
2021/3/9	CK	0.412638889	0.025337999
2021/3/9	W	0.645972222	NA
2021/3/10	CK	0.428680556	0.026157572
2021/3/10	W	0.686597222	NA
2021/3/11	CK	0.440972222	0.025605143
2021/3/11	W	0.720972222	NA
2021/3/12	CK	0.451875	0.026191552
2021/3/12	W	0.645972222	0.038130272
2021/3/13	CK	0.475486111	0.030799975
2021/3/13	W	0.630347222	0.039752282
2021/3/14	CK	0.560486111	0.056422272
2021/3/14	W	0.745902778	0.05224273
2021/3/15	CK	0.558958333	0.055377263
2021/3/15	W	0.630069444	0.05932979
2021/3/16	CK	0.574305556	0.061912945
2021/3/16	W	0.585416667	0.109121183
2021/3/17	CK	0.611180556	0.072344874
2021/3/17	W	0.650347222	0.08583531
2021/3/18	CK	0.617569444	0.085367751
2021/3/18	W	0.649861111	0.092360648
2021/3/19	CK	0.609583333	NA
2021/3/19	W	0.644375	NA
2021/3/20	CK	0.55125	0.101586702
2021/3/20	W	0.744236111	0.059589045
2021/3/21	CK	0.501111111	0.045540849
2021/3/21	W	0.695	0.04764531
2021/3/22	CK	0.481875	0.034877124
2021/3/22	W	0.633819444	0.048558533
2021/3/23	CK	0.517569444	0.045389312
2021/3/23	W	0.619027778	0.057821864
2021/3/24	CK	0.560694444	0.060074091
2021/3/24	W	0.645625	0.087716985
2021/3/25	CK	0.576527778	0.065971595
2021/3/25	W	0.612569444	NA
2021/3/26	CK	0.650694444	0.070948962
2021/3/26	W	0.758194444	NA
2021/3/27	CK	0.644930556	0.077977976
2021/3/27	W	0.773958333	NA
2021/3/28	CK	0.637638889	0.091102945
2021/3/28	W	0.819027778	NA
2021/3/29	CK	0.681736111	0.070835361
2021/3/29	W	0.791736111	NA
2021/3/30	CK	0.701388889	0.062480955
2021/3/30	W	0.889552239	NA
2021/3/31	CK	0.732361111	0.060685374
2021/3/31	W	NA	NA
2021/4/1	CK	0.704652778	NA
2021/4/1	W	NA	NA
2021/4/2	CK	0.661527778	NA
2021/4/2	W	NA	NA
2021/4/3	CK	0.688055556	NA
2021/4/3	W	NA	NA
2021/4/4	CK	0.704652778	NA
2021/4/4	W	0.923333333	NA
2021/4/5	CK	0.706736111	NA
2021/4/5	W	0.898333333	NA
2021/4/6	CK	0.719444444	NA
2021/4/6	W	0.915714286	NA
2021/4/7	CK	0.721875	NA
2021/4/7	W	0.769130435	NA
2021/4/8	CK	0.682430556	NA
2021/4/8	W	0.9	NA
2021/4/9	CK	0.687847222	NA
[truncated: 349 more rows]
