# Supplementary material for: Whole-soil warming leads to substantial soil carbon emission in an alpine grassland
Source: Nat Commun. 2024 May 27;15:4489. doi: 10.1038/s41467-024-48736-w (PMC11130387; doi:10.1038/s41467-024-48736-w)
Supplement: Supplementary file 4 — Source data [file 41467_2024_48736_MOESM4_ESM.zip › Figshare数据上传/Fig. S3/Mday_20_meanse.csv]

Day	Type	Mean	se
2018/6/17	CK	0.20828125	0.043620781
2018/6/17	W	0.35625	0.066198307
2018/6/18	CK	0.207986111	0.042974129
2018/6/18	W	0.354375	0.066232936
2018/6/19	CK	0.207361111	0.04336445
2018/6/19	W	0.355208333	0.065494005
2018/6/20	CK	0.207708333	0.043219338
2018/6/20	W	0.353194444	0.064706129
2018/6/21	CK	0.205972222	0.04365927
2018/6/21	W	0.347916667	0.063994298
2018/6/22	CK	0.20625	0.042649491
2018/6/22	W	0.345277778	0.062503527
2018/6/23	CK	0.203263889	0.042770755
2018/6/23	W	0.337708333	0.061678509
2018/6/24	CK	0.217986111	0.041127618
2018/6/24	W	0.367708333	0.058657536
2018/6/25	CK	0.240694444	0.049666118
2018/6/25	W	0.405833333	0.076551728
2018/6/26	CK	0.246041667	0.055081171
2018/6/26	W	0.431388889	0.098158735
2018/6/27	CK	0.241805556	0.05411412
2018/6/27	W	0.416805556	0.098308672
2018/6/28	CK	0.236527778	0.053584077
2018/6/28	W	0.404097222	0.092155521
2018/6/29	CK	0.239652778	0.05315418
2018/6/29	W	0.409930556	0.091504975
2018/6/30	CK	0.238125	0.052417795
2018/6/30	W	0.404930556	0.089852906
2018/7/1	CK	0.247708333	0.05495209
2018/7/1	W	0.418541667	0.090414437
2018/7/2	CK	0.27	0.063718077
2018/7/2	W	0.462986111	0.106313952
2018/7/3	CK	0.276666667	0.06821882
2018/7/3	W	0.482916667	0.116602635
2018/7/4	CK	0.272916667	0.068937166
2018/7/4	W	0.479791667	0.117863925
2018/7/5	CK	0.263888889	0.067069493
2018/7/5	W	0.459930556	0.112088398
2018/7/6	CK	0.259444444	0.065505424
2018/7/6	W	0.445347222	0.1061593
2018/7/7	CK	0.263402778	0.067618729
2018/7/7	W	0.447916667	0.104726587
2018/7/8	CK	0.285069444	0.075364301
2018/7/8	W	0.485555556	0.117005273
2018/7/9	CK	0.287013889	0.077931718
2018/7/9	W	0.500138889	0.122788052
2018/7/10	CK	0.306458333	0.08851814
2018/7/10	W	0.487708333	0.136451992
2018/7/11	CK	0.296527778	0.085138428
2018/7/11	W	0.528888889	0.133558648
2018/7/12	CK	0.284444444	0.080238913
2018/7/12	W	0.502708333	0.123553782
2018/7/13	CK	0.279305556	0.076413298
2018/7/13	W	0.478680556	0.114462462
2018/7/14	CK	0.273958333	0.074865838
2018/7/14	W	0.459305556	0.107064996
2018/7/15	CK	0.27	0.074594472
2018/7/15	W	0.447847222	0.100545557
2018/7/16	CK	0.271319444	0.073672104
2018/7/16	W	0.443541667	0.098260956
2018/7/17	CK	0.269236111	0.073193514
2018/7/17	W	0.438472222	0.096361244
2018/7/18	CK	0.268472222	0.07269981
2018/7/18	W	0.430555556	0.093886866
2018/7/19	CK	0.266944444	0.073824143
2018/7/19	W	0.432847222	0.094423702
2018/7/20	CK	0.269166667	0.073183163
2018/7/20	W	0.430069444	0.093510916
2018/7/21	CK	0.266458333	0.073039031
2018/7/21	W	0.4275	0.093495803
2018/7/22	CK	0.263472222	0.071650702
2018/7/22	W	0.412916667	0.088459714
2018/7/23	CK	0.261041667	0.071296565
2018/7/23	W	0.410694444	0.087452034
2018/7/24	CK	0.262916667	0.071655453
2018/7/24	W	0.408888889	0.085635365
2018/7/25	CK	0.254305556	0.069518239
2018/7/25	W	0.389861111	0.080283575
2018/7/26	CK	0.248819444	0.067423519
2018/7/26	W	0.369444444	0.074167438
2018/7/27	CK	0.238888889	0.064750514
2018/7/27	W	0.349722222	0.070433965
2018/7/28	CK	0.228611111	0.062017654
2018/7/28	W	0.330138889	0.066233231
2018/7/29	CK	0.21943662	0.058762201
2018/7/29	W	0.315704225	0.061098935
2018/7/30	CK	0.212222222	0.056171301
2018/7/30	W	0.302777778	0.057563611
2018/7/31	CK	0.204444444	0.054402749
2018/7/31	W	0.296597222	0.052062275
2018/8/1	CK	0.20375	0.052701436
2018/8/1	W	0.297430556	0.049361621
2018/8/2	CK	0.223472222	0.043903922
2018/8/2	W	0.368333333	0.061350164
2018/8/3	CK	0.229791667	0.049896364
2018/8/3	W	0.380347222	0.06829057
2018/8/4	CK	0.236944444	0.05328929
2018/8/4	W	0.390069444	0.073578232
2018/8/5	CK	0.237430556	0.056449217
2018/8/5	W	0.394097222	0.075926226
2018/8/6	CK	0.237777778	0.05767313
2018/8/6	W	0.384236111	0.075129871
2018/8/7	CK	0.241736111	0.057711894
2018/8/7	W	0.398611111	0.076579248
2018/8/8	CK	0.248611111	0.060957028
2018/8/8	W	0.409027778	0.080499067
2018/8/9	CK	0.2490625	0.061426271
2018/8/9	W	0.4090625	0.082101145
2018/8/10	CK	0.247692308	0.062346458
2018/8/10	W	0.402307692	0.080122795
2018/8/14	CK	0.23	0.058698043
2018/8/14	W	0.35	0.066128032
2018/8/15	CK	0.224305556	0.058674611
2018/8/15	W	0.349236111	0.066040939
2018/8/16	CK	0.225069444	0.055869847
2018/8/16	W	0.358472222	0.064967758
2018/8/17	CK	0.243055556	0.055926082
2018/8/17	W	0.403472222	0.075479655
2018/8/18	CK	0.248819444	0.061264023
2018/8/18	W	0.414791667	0.082807217
2018/8/19	CK	0.245694444	0.06269085
2018/8/19	W	0.401041667	0.080655845
2018/8/20	CK	0.245416667	0.062246737
2018/8/20	W	0.394097222	0.077788083
2018/8/21	CK	0.267777778	0.067133417
2018/8/21	W	0.450694444	0.094782649
2018/8/22	CK	0.269097222	0.070348978
2018/8/22	W	0.438958333	0.091986917
2018/8/23	CK	0.262361111	0.069301154
2018/8/23	W	0.418958333	0.086307183
2018/8/24	CK	0.256805556	0.068373903
2018/8/24	W	0.405625	0.08190221
2018/8/25	CK	0.275555556	0.071748424
2018/8/25	W	0.460347222	0.096671934
2018/8/26	CK	0.274375	0.074639313
2018/8/26	W	0.452222222	0.095912763
2018/8/27	CK	0.269166667	0.074871573
2018/8/27	W	0.436388889	0.092982766
2018/8/28	CK	0.264513889	0.073252747
2018/8/28	W	0.424791667	0.089602497
2018/8/29	CK	0.258472222	0.071629413
2018/8/29	W	0.412986111	0.085736741
2018/8/30	CK	0.256944444	0.071362704
2018/8/30	W	0.403402778	0.082330113
2018/8/31	CK	0.255555556	0.07152183
2018/8/31	W	0.4	0.080977773
2018/9/1	CK	0.278125	0.073863563
2018/9/1	W	0.465138889	0.099153057
2018/9/2	CK	0.306666667	0.093092583
2018/9/2	W	0.52625	0.121383898
2018/9/3	CK	0.305069444	0.096519707
2018/9/3	W	0.509722222	0.115579767
2018/9/4	CK	0.3	0.093558369
2018/9/4	W	0.493194444	0.109594784
2018/9/5	CK	0.303333333	0.096175418
2018/9/5	W	0.5	0.110640208
2018/9/6	CK	0.302222222	0.097002488
2018/9/6	W	0.495277778	0.109455293
2018/9/7	CK	0.296736111	0.094540367
2018/9/7	W	0.481944444	0.105773431
2018/9/8	CK	0.292430556	0.091517674
2018/9/8	W	0.466527778	0.100518618
2018/9/9	CK	0.307291667	0.097157325
2018/9/9	W	0.507152778	0.112481703
2018/9/10	CK	0.311111111	0.099936242
2018/9/10	W	0.505138889	0.112497362
2018/9/11	CK	0.303888889	0.097247725
2018/9/11	W	0.485208333	0.107230312
2018/9/12	CK	0.297986111	0.095566771
2018/9/12	W	0.474444444	0.103053482
2018/9/13	CK	0.298541667	0.094927831
2018/9/13	W	0.477430556	0.103426554
2018/9/14	CK	0.318819444	0.102695814
2018/9/14	W	0.520555556	0.116500215
2018/9/15	CK	0.347013889	0.122172629
2018/9/15	W	0.57375	0.134503607
2018/9/16	CK	0.335069444	0.117041387
2018/9/16	W	0.549097222	0.126120038
2018/9/17	CK	0.33	0.114725404
2018/9/17	W	0.540347222	0.124016608
2018/9/18	CK	0.33	0.1144704
2018/9/18	W	0.534236111	0.121120513
2018/9/19	CK	0.331666667	0.114774453
2018/9/19	W	0.534861111	0.121138071
2018/9/20	CK	0.326666667	0.112451897
2018/9/20	W	0.524444444	0.117953922
2018/9/21	CK	0.321458333	0.109196829
2018/9/21	W	0.511875	0.113455545
2018/9/22	CK	0.314166667	0.105892062
2018/9/22	W	0.500347222	0.108712444
2018/9/23	CK	0.306736111	0.102053593
2018/9/23	W	0.485069444	0.105200176
2018/9/24	CK	0.304027778	0.100908574
2018/9/24	W	0.474791667	0.101825009
2018/9/25	CK	0.3	0.099363059
2018/9/25	W	0.467986111	0.099402639
2018/9/26	CK	0.3	0.098323569
2018/9/26	W	0.468194444	0.099121138
2018/9/27	CK	0.297152778	0.098021559
2018/9/27	W	0.464305556	0.097859627
2018/9/28	CK	0.295694444	0.096342848
2018/9/28	W	0.455625	0.095160054
2018/9/29	CK	0.292986111	0.094401391
2018/9/29	W	0.450208333	0.093316218
2018/9/30	CK	0.289375	0.093875015
2018/9/30	W	0.443541667	0.091498427
2018/10/1	CK	0.286527778	0.092379275
2018/10/1	W	0.436458333	0.089991977
2018/10/2	CK	0.284027778	0.091678982
2018/10/2	W	0.433333333	0.089038891
2018/10/3	CK	0.282569444	0.090642375
2018/10/3	W	0.426180556	0.087477145
2018/10/4	CK	0.277777778	0.089497556
2018/10/4	W	0.421458333	0.086378083
2018/10/5	CK	0.278680556	0.088879843
2018/10/5	W	0.418125	0.085053081
2018/10/6	CK	0.276666667	0.089135163
2018/10/6	W	0.414444444	0.084198525
2018/10/7	CK	0.275	0.088025211
2018/10/7	W	0.409027778	0.082866213
2018/10/8	CK	0.275277778	0.087324718
2018/10/8	W	0.408055556	0.082382975
2018/10/9	CK	0.275625	0.087025907
2018/10/9	W	0.406805556	0.081952718
2018/10/10	CK	0.275069444	0.087139115
2018/10/10	W	0.406666667	0.081943007
2018/10/11	CK	0.273958333	0.087386751
2018/10/11	W	0.406180556	0.082078792
2018/10/12	CK	0.274513889	0.087208558
2018/10/12	W	0.405902778	0.081646264
2018/10/13	CK	0.27	0.087238252
2018/10/13	W	0.402291667	0.081488636
2018/10/14	CK	0.2725	0.087310821
2018/10/14	W	0.405486111	0.080743825
2018/10/15	CK	0.275486111	0.087247491
2018/10/15	W	0.406111111	0.080682623
2018/10/16	CK	0.275694444	0.087374648
2018/10/16	W	0.406180556	0.08072024
2018/10/17	CK	0.275972222	0.087359135
2018/10/17	W	0.406111111	0.080511789
2018/10/18	CK	0.275208333	0.087355335
2018/10/18	W	0.404305556	0.080432402
2018/10/19	CK	0.271805556	0.087633063
2018/10/19	W	0.405486111	0.080627624
2018/10/20	CK	0.277083333	0.088294203
2018/10/20	W	0.41	0.080796358
2018/10/21	CK	0.277361111	0.088944115
2018/10/21	W	0.413611111	0.082308544
2018/10/22	CK	0.277708333	0.088216264
2018/10/22	W	0.417569444	0.083628792
2018/10/23	CK	0.277638889	0.088350203
2018/10/23	W	0.417986111	0.083815764
2018/10/24	CK	0.28	0.088512945
2018/10/24	W	0.42	0.083912912
2018/10/25	CK	0.278680556	0.089309367
2018/10/25	W	0.419027778	0.084041599
2018/10/26	CK	0.278125	0.08962453
2018/10/26	W	0.418055556	0.083804666
2018/10/27	CK	0.278263889	0.089182982
2018/10/27	W	0.417986111	0.083882503
2018/10/28	CK	0.2775	0.088325896
2018/10/28	W	0.417638889	0.083888637
2018/10/29	CK	0.277222222	0.088162598
2018/10/29	W	0.417569444	0.083871675
2018/10/30	CK	0.276805556	0.088693916
2018/10/30	W	0.417638889	0.083893495
2018/10/31	CK	0.274027778	0.087948515
2018/10/31	W	0.417222222	0.083854976
2018/11/1	CK	0.271597222	0.086699475
2018/11/1	W	0.417083333	0.083873823
2018/11/2	CK	0.2675	0.086826138
2018/11/2	W	0.417083333	0.08378536
2018/11/3	CK	0.27	0.087478735
2018/11/3	W	0.42	0.084388723
2018/11/4	CK	0.270347222	0.087904408
2018/11/4	W	0.427569444	0.084103838
2018/11/5	CK	0.273125	0.088563466
2018/11/5	W	0.441388889	0.085987849
2018/11/6	CK	0.277847222	0.089513047
2018/11/6	W	0.447291667	0.088457501
2018/11/7	CK	0.278333333	0.089615911
2018/11/7	W	0.448263889	0.089616225
2018/11/8	CK	0.27625	0.090058648
2018/11/8	W	0.447708333	0.090286605
2018/11/9	CK	0.271666667	0.088737549
2018/11/9	W	0.445416667	0.090274191
2018/11/10	CK	0.267152778	0.087883544
2018/11/10	W	0.445763889	0.090459265
2018/11/11	CK	0.263958333	0.087532776
2018/11/11	W	0.446597222	0.090869475
2018/11/12	CK	0.256736111	0.084062113
2018/11/12	W	0.44375	0.091355468
2018/11/13	CK	0.240694444	0.079352532
2018/11/13	W	0.437777778	0.091960495
2018/11/14	CK	0.236319444	0.076577248
2018/11/14	W	0.436875	0.091868974
2018/11/15	CK	0.24	0.077149264
2018/11/15	W	0.438194444	0.092765789
2018/11/16	CK	0.245069444	0.078330514
2018/11/16	W	0.44	0.094349218
2018/11/17	CK	0.238472222	0.074371014
2018/11/17	W	0.44	0.094578449
2018/11/18	CK	0.212847222	0.061866201
2018/11/18	W	0.434236111	0.097634067
2018/11/19	CK	0.181388889	0.049791621
2018/11/19	W	0.415	0.096150698
2018/11/20	CK	0.169930556	0.046447039
2018/11/20	W	0.385347222	0.086296512
2018/11/21	CK	0.163541667	0.044829938
2018/11/21	W	0.351458333	0.074580636
2018/11/22	CK	0.138495575	0.044178101
2018/11/22	W	0.289823009	0.063235112
2018/11/23	CK	0.192037037	0.041318947
2018/11/23	W	0.302222222	0.051775216
2018/11/24	CK	0.12	NA
2018/11/24	W	0.24	NA
2018/11/25	CK	0.141428571	0.041331251
2018/11/25	W	0.264444444	0.047607583
2018/11/26	CK	0.111521739	0.043452147
2018/11/26	W	0.24173913	0.047276757
2018/11/27	CK	0.117377049	0.042469721
2018/11/27	W	0.241967213	0.04522836
2018/11/28	CK	0.102857143	0.044034193
2018/11/28	W	0.228673469	0.044696604
2018/11/29	CK	0.107307692	0.042671081
2018/11/29	W	0.226923077	0.041407659
2018/11/30	CK	0.1	0.043153537
2018/11/30	W	0.21952381	0.040433858
2018/12/1	CK	0.139	0.042891194
2018/12/1	W	0.243	0.040513737
2018/12/2	CK	0.131666667	0.043319309
2018/12/2	W	0.231666667	0.039124534
2018/12/3	CK	0.144	0.042622373
2018/12/3	W	0.24	0.038226754
2018/12/4	CK	0.088	NA
2018/12/4	W	0.204	NA
2018/12/5	CK	0.114285714	0.040296212
2018/12/5	W	0.218571429	0.034543149
2018/12/6	CK	0.09	NA
2018/12/6	W	0.2	NA
2018/12/24	CK	0.130595238	0.036926069
2018/12/24	W	0.197380952	0.029205003
2018/12/25	CK	0.129305556	0.036851925
2018/12/25	W	0.201805556	0.028480591
2018/12/26	CK	0.128055556	0.036950497
2018/12/26	W	0.202569444	0.029192215
2018/12/27	CK	0.128125	0.036924069
2018/12/27	W	0.200555556	0.029577851
2018/12/28	CK	0.13	0.037212422
2018/12/28	W	0.202847222	0.030404793
2018/12/29	CK	0.128680556	0.036882094
2018/12/29	W	0.206527778	0.029976084
2018/12/30	CK	0.127222222	0.036597633
2018/12/30	W	0.204097222	0.029694038
2018/12/31	CK	0.126527778	0.036042362
2018/12/31	W	0.199375	0.029664653
2019/1/1	CK	0.126527778	0.036051203
2019/1/1	W	0.202083333	0.029943671
2019/1/2	CK	0.126388889	0.035859898
2019/1/2	W	0.202430556	0.029657499
2019/1/3	CK	0.126458333	0.036363921
2019/1/3	W	0.202222222	0.029763222
2019/1/4	CK	0.126319444	0.035742976
2019/1/4	W	0.202916667	0.029689849
2019/1/5	CK	0.125069444	0.036069815
2019/1/5	W	0.202222222	0.029988187
2019/1/6	CK	0.12625	0.036011158
2019/1/6	W	0.201666667	0.029702115
2019/1/7	CK	0.126875	0.036391727
2019/1/7	W	0.205902778	0.030436787
2019/1/8	CK	0.126458333	0.035795793
2019/1/8	W	0.205277778	0.03104256
2019/1/9	CK	0.125416667	0.035698333
2019/1/9	W	0.203819444	0.030455097
2019/1/10	CK	0.124097222	0.035912806
2019/1/10	W	0.203194444	0.030427187
2019/1/11	CK	0.122638889	0.035776871
2019/1/11	W	0.201180556	0.029609438
2019/1/12	CK	0.122916667	0.035591699
2019/1/12	W	0.202222222	0.030003059
2019/1/13	CK	0.122152778	0.035758049
2019/1/13	W	0.2025	0.030398618
2019/1/14	CK	0.121180556	0.035960009
2019/1/14	W	0.204097222	0.030887108
2019/1/15	CK	0.1225	0.036151602
2019/1/15	W	0.206527778	0.031188525
2019/1/16	CK	0.121041667	0.035469879
2019/1/16	W	0.204861111	0.030540986
2019/1/17	CK	0.12	0.035285448
2019/1/17	W	0.200833333	0.030001251
2019/1/18	CK	0.12	0.035428636
2019/1/18	W	0.202083333	0.030785553
2019/1/19	CK	0.12	0.035696595
2019/1/19	W	0.200763889	0.030500984
2019/1/20	CK	0.120416667	0.036225717
2019/1/20	W	0.207152778	0.031470684
2019/1/21	CK	0.125833333	0.035364583
2019/1/21	W	0.206458333	0.031031326
2019/1/22	CK	0.121458333	0.034910892
2019/1/22	W	0.205486111	0.030847216
2019/1/23	CK	0.12	0.034596373
2019/1/23	W	0.200694444	0.029869015
2019/1/24	CK	0.12	0.034729282
2019/1/24	W	0.200833333	0.030604461
2019/1/25	CK	0.120347222	0.034894993
2019/1/25	W	0.203958333	0.030635122
2019/1/26	CK	0.120208333	0.035170515
2019/1/26	W	0.206041667	0.031166568
2019/1/27	CK	0.12125	0.035381398
2019/1/27	W	0.205972222	0.03122916
2019/1/28	CK	0.120972222	0.035179128
2019/1/28	W	0.206736111	0.03128065
2019/1/29	CK	0.120208333	0.035118434
2019/1/29	W	0.206875	0.031415321
2019/1/30	CK	0.12	0.035246794
2019/1/30	W	0.207152778	0.031750879
2019/1/31	CK	0.121666667	0.035236029
2019/1/31	W	0.20625	0.031476832
2019/2/1	CK	0.121180556	0.035431589
2019/2/1	W	0.205902778	0.031429302
2019/2/2	CK	0.121527778	0.036122133
2019/2/2	W	0.207291667	0.031607288
2019/2/3	CK	0.122569444	0.035542035
2019/2/3	W	0.209305556	0.032146757
2019/2/4	CK	0.1225	0.035692767
2019/2/4	W	0.207291667	0.03148991
2019/2/5	CK	0.122222222	0.035777938
2019/2/5	W	0.207638889	0.03152958
2019/2/6	CK	0.125486111	0.03564067
2019/2/6	W	0.208125	0.032032299
2019/2/7	CK	0.126527778	0.035729543
2019/2/7	W	0.2125	0.032644325
2019/2/8	CK	0.127847222	0.036014438
2019/2/8	W	0.217361111	0.033033547
2019/2/9	CK	0.129930556	0.035948076
2019/2/9	W	0.22	0.033116743
2019/2/10	CK	0.127777778	0.036260187
2019/2/10	W	0.221319444	0.033095251
2019/2/11	CK	0.127013889	0.035662303
2019/2/11	W	0.217291667	0.03292446
2019/2/12	CK	0.126527778	0.035652864
2019/2/12	W	0.216736111	0.032668556
2019/2/13	CK	0.127847222	0.035830872
2019/2/13	W	0.221319444	0.033624709
2019/2/14	CK	0.127430556	0.036238602
2019/2/14	W	0.224236111	0.033474551
2019/2/15	CK	0.126875	0.03603537
2019/2/15	W	0.223263889	0.033708195
2019/2/16	CK	0.128055556	0.036060978
2019/2/16	W	0.225277778	0.033914866
2019/2/17	CK	0.13	0.036068139
2019/2/17	W	0.23	0.03582644
2019/2/18	CK	0.129583333	0.036887829
2019/2/18	W	0.233263889	0.035926976
2019/2/19	CK	0.127152778	0.03645259
2019/2/19	W	0.228333333	0.034801777
2019/2/20	CK	0.127916667	0.036710398
2019/2/20	W	0.226805556	0.034737165
2019/2/21	CK	0.132083333	0.037794678
2019/2/21	W	0.236388889	0.036303379
2019/2/22	CK	0.133680556	0.037591157
2019/2/22	W	0.236388889	0.036699876
2019/2/23	CK	0.132430556	0.037708593
2019/2/23	W	0.240069444	0.037026182
2019/2/24	CK	0.137569444	0.038798413
2019/2/24	W	0.248055556	0.03784969
2019/2/25	CK	0.137291667	0.038755459
2019/2/25	W	0.25	0.038306805
2019/2/26	CK	0.138263889	0.038964765
2019/2/26	W	0.255625	0.03788154
2019/2/27	CK	0.137638889	0.038906643
2019/2/27	W	0.257847222	0.037145123
2019/2/28	CK	0.14125	0.040556675
2019/2/28	W	0.26375	0.038653059
2019/3/1	CK	0.143125	0.040247874
2019/3/1	W	0.271944444	0.038584748
2019/3/2	CK	0.145625	0.03993706
2019/3/2	W	0.281944444	0.037480265
2019/3/3	CK	0.141319444	0.039584704
2019/3/3	W	0.286180556	0.03643525
2019/3/4	CK	0.142152778	0.04032633
2019/3/4	W	0.291805556	0.036010694
2019/3/5	CK	0.143611111	0.040437258
2019/3/5	W	0.303125	0.03442657
2019/3/6	CK	0.145347222	0.040282221
2019/3/6	W	0.321388889	0.035389461
2019/3/7	CK	0.148125	0.041042357
2019/3/7	W	0.328680556	0.03839959
2019/3/8	CK	0.153611111	0.042194544
2019/3/8	W	0.34875	0.052065285
2019/3/9	CK	0.155555556	0.04288065
2019/3/9	W	0.398472222	0.085737641
2019/3/10	CK	0.151180556	0.041900313
2019/3/10	W	0.389930556	0.111773883
2019/3/11	CK	0.14625	0.040646001
2019/3/11	W	0.386597222	0.148423332
2019/3/12	CK	0.144236111	0.039928955
2019/3/12	W	0.460416667	0.13743425
2019/3/13	CK	0.146458333	0.040775524
2019/3/13	W	0.496805556	0.136895895
2019/3/14	CK	0.15	0.042135998
2019/3/14	W	0.483402778	0.138316417
2019/3/15	CK	0.151388889	0.043578666
2019/3/15	W	0.4175	0.140599097
2019/3/16	CK	0.165208333	0.047586173
2019/3/16	W	0.385625	NA
2019/3/17	CK	0.17	0.048430894
2019/3/17	W	0.390138889	0.142521723
2019/3/18	CK	0.17	0.049770023
2019/3/18	W	0.414444444	0.142623746
2019/3/19	CK	0.172083333	0.050321947
2019/3/19	W	0.408958333	0.142762188
2019/3/20	CK	0.179791667	0.051437586
2019/3/20	W	0.441458333	0.141296816
2019/3/21	CK	0.179513889	0.051244922
2019/3/21	W	0.446875	0.140472967
2019/3/22	CK	0.181458333	0.051829174
2019/3/22	W	0.449930556	0.140796293
2019/3/23	CK	0.185	0.051984848
2019/3/23	W	0.420416667	0.140156036
2019/3/24	CK	0.185486111	0.052232136
2019/3/24	W	0.417638889	0.141765728
2019/3/25	CK	0.185555556	0.05330044
2019/3/25	W	0.472083333	0.139695666
2019/3/26	CK	0.186736111	0.0536849
2019/3/26	W	0.520625	0.139436808
2019/3/27	CK	0.19	0.05404824
2019/3/27	W	0.516388889	0.137229145
2019/3/28	CK	0.19	0.054837822
2019/3/28	W	0.511388889	0.134375188
2019/3/29	CK	0.193611111	0.055128899
2019/3/29	W	0.506111111	0.132960653
2019/3/30	CK	0.194166667	0.055871874
2019/3/30	W	0.504375	0.131908394
2019/3/31	CK	0.195	0.055864429
2019/3/31	W	0.497777778	0.131251018
2019/4/1	CK	0.197222222	0.056833008
2019/4/1	W	0.49625	0.130001114
2019/4/2	CK	0.2	0.057747673
2019/4/2	W	0.494652778	0.128260152
2019/4/3	CK	0.203333333	0.059099727
2019/4/3	W	0.489930556	0.126680354
2019/4/4	CK	0.209166667	0.059888899
2019/4/4	W	0.485763889	0.124454308
2019/4/5	CK	0.211805556	0.062205679
2019/4/5	W	0.485	0.123483524
2019/4/6	CK	0.221319444	0.06521933
2019/4/6	W	0.479583333	0.122738016
2019/4/7	CK	0.232361111	0.071049356
2019/4/7	W	0.475694444	0.121116317
2019/4/8	CK	0.242361111	0.0745605
2019/4/8	W	0.475277778	0.119870718
2019/4/9	CK	0.25	0.076872294
2019/4/9	W	0.472291667	0.119088301
2019/4/10	CK	0.255555556	0.079259243
2019/4/10	W	0.471805556	0.118997608
2019/4/11	CK	0.262916667	0.080908694
2019/4/11	W	0.466180556	0.11888
2019/4/12	CK	0.280625	0.084517355
2019/4/12	W	0.467222222	0.119543957
2019/4/13	CK	0.295625	0.089283012
2019/4/13	W	0.471527778	0.11969256
2019/4/14	CK	0.31	0.090104038
2019/4/14	W	0.48	0.121749401
2019/4/20	CK	0.3	0.087466999
2019/4/20	W	0.47	0.12580549
2019/4/21	CK	0.297777778	0.087887742
2019/4/21	W	0.467152778	0.125307125
2019/4/22	CK	0.300763889	0.088871654
2019/4/22	W	0.464930556	0.125482774
2019/4/23	CK	0.298055556	0.088938332
2019/4/23	W	0.460138889	0.123766004
2019/4/24	CK	0.3	0.089925298
2019/4/24	W	0.455486111	0.123013788
2019/4/25	CK	0.302638889	0.090729561
2019/4/25	W	0.449444444	0.120784461
2019/4/26	CK	0.300486111	0.091350854
2019/4/26	W	0.443472222	0.119535782
2019/4/27	CK	0.304027778	0.092874565
2019/4/27	W	0.437847222	0.117219803
2019/4/28	CK	0.318819444	0.099981184
2019/4/28	W	0.449166667	0.117529106
2019/4/29	CK	0.333194444	0.107685677
2019/4/29	W	0.484652778	0.126523885
2019/4/30	CK	0.34	0.110209394
2019/4/30	W	0.514255319	0.136353251
2019/5/1	CK	0.35	0.114236597
2019/5/1	W	0.41	NA
2019/5/2	CK	0.344027778	0.113662954
2019/5/2	W	0.403819444	NA
2019/5/3	CK	0.359444444	0.120689759
2019/5/3	W	0.432152778	NA
2019/5/4	CK	0.36	0.12085632
2019/5/4	W	0.44	NA
2019/5/6	CK	0.361538462	0.125412289
2019/5/6	W	0.460153846	NA
2019/5/9	CK	0.35	0.116981747
2019/5/9	W	0.43	NA
2019/5/10	CK	0.345625	0.114341257
2019/5/10	W	0.423888889	NA
2019/5/11	CK	0.343402778	0.112454391
2019/5/11	W	0.415625	NA
2019/5/12	CK	0.340069444	0.10998577
2019/5/12	W	0.411180556	NA
2019/5/13	CK	0.333611111	0.108340203
2019/5/13	W	0.402291667	NA
2019/5/14	CK	0.330208333	0.106645557
2019/5/14	W	0.394513889	NA
2019/5/15	CK	0.327152778	0.105341792
2019/5/15	W	0.388194444	NA
2019/5/16	CK	0.325138889	0.103445798
2019/5/16	W	0.456666667	0.143833233
2019/5/17	CK	0.323125	0.102779547
2019/5/17	W	0.511736111	0.142642558
2019/5/18	CK	0.317986111	0.101522202
2019/5/18	W	0.500416667	0.136945014
2019/5/19	CK	0.315486111	0.099592706
2019/5/19	W	0.488055556	0.13055797
2019/5/20	CK	0.313333333	0.09899478
2019/5/20	W	0.470486111	0.123711092
2019/5/21	CK	0.308680556	0.096912067
2019/5/21	W	0.455208333	0.116857816
2019/5/22	CK	0.303680556	0.094423007
2019/5/22	W	0.439930556	0.112202399
2019/5/23	CK	0.301666667	0.09318617
2019/5/23	W	0.436388889	0.108111494
2019/5/24	CK	0.303402778	0.093890331
2019/5/24	W	0.431597222	0.107792365
2019/5/25	CK	0.302013889	0.092771195
2019/5/25	W	0.427569444	0.105412467
2019/5/26	CK	0.302222222	0.093329201
2019/5/26	W	0.43	0.104032695
2019/5/27	CK	0.308541667	0.096177499
2019/5/27	W	0.434513889	0.105410632
2019/5/28	CK	0.305208333	0.09598981
2019/5/28	W	0.431666667	0.105150671
2019/5/29	CK	0.304375	0.094312004
2019/5/29	W	0.42875	0.10360591
2019/5/30	CK	0.307152778	0.095632595
2019/5/30	W	0.430486111	0.103587457
2019/5/31	CK	0.31	0.096654404
2019/5/31	W	0.434722222	0.104803261
2019/6/1	CK	0.3125	0.096969357
2019/6/1	W	0.434861111	0.104803851
2019/6/2	CK	0.306527778	0.096156211
2019/6/2	W	0.432777778	0.104277107
2019/6/3	CK	0.303472222	0.094286652
2019/6/3	W	0.426944444	0.103513914
2019/6/4	CK	0.3	0.093353958
2019/6/4	W	0.426319444	0.101948992
2019/6/5	CK	0.299305556	0.092833259
2019/6/5	W	0.422916667	0.100049155
2019/6/6	CK	0.296875	0.091926777
2019/6/6	W	0.414027778	0.098067835
2019/6/7	CK	0.295763889	0.091307812
2019/6/7	W	0.413472222	0.095440058
2019/6/8	CK	0.295069444	0.090731742
2019/6/8	W	0.409166667	0.09461125
2019/6/9	CK	0.294930556	0.089993063
2019/6/9	W	0.42125	0.095903574
2019/6/10	CK	0.306875	0.095061829
2019/6/10	W	0.483958333	0.11870396
2019/6/11	CK	0.31	0.096603034
2019/6/11	W	0.466597222	0.115756239
2019/6/12	CK	0.305763889	0.095382412
2019/6/12	W	0.454166667	0.11101783
2019/6/13	CK	0.301041667	0.092461938
2019/6/13	W	0.430763889	0.103322363
2019/6/14	CK	0.299861111	0.090680299
2019/6/14	W	0.419027778	0.096124001
2019/6/15	CK	0.302361111	0.093601187
2019/6/15	W	0.422569444	0.09563223
2019/6/16	CK	0.31	0.097520691
2019/6/16	W	0.437361111	0.099979862
2019/6/17	CK	0.311458333	0.097736345
2019/6/17	W	0.436527778	0.101611248
2019/6/18	CK	0.31	0.097135316
2019/6/18	W	0.435833333	0.100154541
2019/6/19	CK	0.304583333	0.095571277
2019/6/19	W	0.430347222	0.098538369
2019/6/20	CK	0.299305556	0.093903708
2019/6/20	W	0.421597222	0.094666072
2019/6/21	CK	0.294097222	0.091012971
2019/6/21	W	0.407013889	0.089943364
2019/6/22	CK	0.288194444	0.088501375
2019/6/22	W	0.392569444	0.08388664
2019/6/23	CK	0.299791667	0.090263248
2019/6/23	W	0.446458333	0.096410308
2019/6/24	CK	0.318680556	0.099080275
2019/6/24	W	0.480555556	0.107809954
2019/6/25	CK	0.331388889	0.106650887
2019/6/25	W	0.502013889	0.116009355
2019/6/26	CK	0.379166667	0.131194984
2019/6/26	W	0.507083333	0.121690396
2019/6/27	CK	0.383263889	0.133811642
2019/6/27	W	0.495694444	NA
2019/6/28	CK	0.369722222	0.12733617
2019/6/28	W	0.473611111	NA
2019/6/29	CK	0.360833333	0.123203167
2019/6/29	W	0.46	NA
2019/6/30	CK	0.355694444	0.120856077
2019/6/30	W	0.449236111	NA
2019/7/1	CK	0.345833333	0.115554054
2019/7/1	W	0.428819444	NA
2019/7/2	CK	0.335277778	0.110159778
2019/7/2	W	0.5175	0.13183544
2019/7/3	CK	0.326319444	0.106062146
2019/7/3	W	0.508333333	0.122445858
2019/7/4	CK	0.319236111	0.102567615
2019/7/4	W	0.483541667	0.111869468
2019/7/5	CK	0.307986111	0.09758515
2019/7/5	W	0.454027778	0.100353988
2019/7/6	CK	0.296597222	0.093486661
2019/7/6	W	0.423958333	0.088200568
2019/7/7	CK	0.291111111	0.090960795
2019/7/7	W	0.41125	0.082027693
2019/7/8	CK	0.302222222	0.09453185
2019/7/8	W	0.437361111	0.085781949
2019/7/9	CK	0.305486111	0.096325238
2019/7/9	W	0.443472222	0.091025838
2019/7/10	CK	0.302222222	0.094891217
2019/7/10	W	0.431388889	0.088482347
2019/7/11	CK	0.3	0.094943345
2019/7/11	W	0.429097222	0.08595487
2019/7/12	CK	0.298055556	0.095051796
2019/7/12	W	0.42375	0.08535529
2019/7/13	CK	0.295416667	0.093131277
2019/7/13	W	0.4125	0.082179493
2019/7/14	CK	0.359583333	0.121501007
2019/7/14	W	0.474861111	0.086133581
2019/7/15	CK	0.366458333	0.125202919
2019/7/15	W	0.459513889	NA
2019/7/16	CK	0.353958333	0.118866686
2019/7/16	W	0.493402778	0.132700613
2019/7/17	CK	0.344166667	0.113844145
2019/7/17	W	0.529097222	0.126968339
2019/7/18	CK	0.340069444	0.111223746
2019/7/18	W	0.514791667	0.120251005
2019/7/19	CK	0.348125	0.116484543
2019/7/19	W	0.527638889	0.122688545
2019/7/20	CK	0.340694444	0.112426532
2019/7/20	W	0.512569444	0.118434018
2019/7/21	CK	0.353055556	0.117344706
2019/7/21	W	0.529097222	0.121491114
2019/7/22	CK	0.371944444	0.126410334
2019/7/22	W	0.462083333	0.131794122
2019/7/23	CK	0.360763889	0.121004771
2019/7/23	W	0.497222222	0.132852475
2019/7/24	CK	0.35	0.115477489
2019/7/24	W	0.541736111	0.128726789
2019/7/25	CK	0.33875	0.110129899
2019/7/25	W	0.510347222	0.118698987
2019/7/26	CK	0.326805556	0.105073877
2019/7/26	W	0.477083333	0.106898268
2019/7/27	CK	0.314513889	0.101073601
2019/7/27	W	0.450555556	0.097240851
2019/7/28	CK	0.350763889	0.118168288
2019/7/28	W	0.48625	0.093585233
2019/7/29	CK	0.391319444	0.139027885
2019/7/29	W	0.501875	NA
2019/7/30	CK	0.370486111	0.127496118
2019/7/30	W	0.464166667	NA
2019/7/31	CK	0.355486111	0.119367671
2019/7/31	W	0.490416667	0.135205408
2019/8/1	CK	0.343125	0.113890613
2019/8/1	W	0.531736111	0.129289707
2019/8/2	CK	0.333888889	0.109430047
2019/8/2	W	0.502986111	0.118796309
2019/8/3	CK	0.323611111	0.10547956
2019/8/3	W	0.477986111	0.109347919
2019/8/4	CK	0.313333333	0.101464716
2019/8/4	W	0.454791667	0.099910208
2019/8/5	CK	0.304097222	0.098366519
2019/8/5	W	0.43375	0.091502929
2019/8/6	CK	0.293888889	0.094813284
2019/8/6	W	0.414375	0.084228267
2019/8/7	CK	0.284236111	0.090108577
2019/8/7	W	0.389513889	0.076269066
2019/8/8	CK	0.288541667	0.087457227
2019/8/8	W	0.397916667	0.072592387
2019/8/9	CK	0.297708333	0.091526024
2019/8/9	W	0.427916667	0.082213396
2019/8/10	CK	0.295277778	0.091628857
2019/8/10	W	0.423125	0.084544047
2019/8/11	CK	0.289930556	0.090081894
2019/8/11	W	0.407638889	0.080901866
2019/8/12	CK	0.285208333	0.087181553
2019/8/12	W	0.403125	0.077935381
2019/8/13	CK	0.392430556	0.140540848
2019/8/13	W	0.538819444	0.117964652
2019/8/14	CK	0.369027778	0.129058025
2019/8/14	W	0.484444444	NA
2019/8/15	CK	0.352222222	0.120058956
2019/8/15	W	0.446458333	NA
2019/8/16	CK	0.343055556	0.114497769
2019/8/16	W	0.505694444	0.132898405
2019/8/17	CK	0.332283465	0.110140247
2019/8/17	W	0.521968504	0.126255255
2019/8/18	CK	0.32247619	0.105233329
2019/8/18	W	0.490285714	0.116182299
2019/8/19	CK	0.3125	0.100552714
2019/8/19	W	0.462638889	0.104659863
2019/8/20	CK	0.31	0.100150777
2019/8/20	W	0.458819444	0.100323194
2019/8/21	CK	0.308333333	0.100685494
2019/8/21	W	0.455416667	0.099813985
2019/8/22	CK	0.304652778	0.098716128
2019/8/22	W	0.445347222	0.09771761
2019/8/23	CK	0.3	0.097377556
2019/8/23	W	0.44	0.095316272
2019/8/24	CK	0.297291667	0.095199301
2019/8/24	W	0.432291667	0.091957355
2019/8/25	CK	0.302083333	0.093241018
2019/8/25	W	0.447777778	0.098365743
2019/8/26	CK	0.392361111	0.136101811
2019/8/26	W	0.530486111	0.130097924
2019/8/27	CK	0.384444444	0.135207846
2019/8/27	W	0.503611111	NA
2019/8/28	CK	0.369027778	0.126912474
2019/8/28	W	0.474930556	NA
2019/8/29	CK	0.355138889	0.1201025
2019/8/29	W	0.451944444	NA
2019/8/30	CK	0.379305556	0.131871987
2019/8/30	W	0.494583333	NA
2019/8/31	CK	0.381388889	0.133933278
2019/8/31	W	0.553125	0.120928743
2019/9/1	CK	0.370486111	0.128780026
2019/9/1	W	0.573888889	0.118179807
2019/9/2	CK	0.362152778	0.124415814
2019/9/2	W	0.549097222	0.111818196
2019/9/3	CK	0.353888889	0.120405169
2019/9/3	W	0.531736111	0.10633066
2019/9/4	CK	0.344305556	0.116671814
2019/9/4	W	0.515208333	0.101259202
2019/9/5	CK	0.336180556	0.113230157
2019/9/5	W	0.495625	0.095534531
2019/9/6	CK	0.331736111	0.109069191
2019/9/6	W	0.478541667	0.09138937
2019/9/7	CK	0.323819444	0.10562001
2019/9/7	W	0.459861111	0.08564329
2019/9/8	CK	0.322291667	0.102042814
2019/9/8	W	0.454583333	0.083358894
2019/9/9	CK	0.393263889	0.136922143
2019/9/9	W	0.539652778	0.106803429
2019/9/10	CK	0.393611111	0.140487091
2019/9/10	W	0.518541667	NA
2019/9/11	CK	0.385347222	0.137137685
2019/9/11	W	0.504583333	0.131305388
2019/9/12	CK	0.408680556	0.147780722
2019/9/12	W	0.572916667	0.131531118
2019/9/13	CK	0.417013889	0.153833397
2019/9/13	W	0.563263889	NA
2019/9/14	CK	0.399166667	0.144285623
2019/9/14	W	0.530138889	NA
2019/9/15	CK	0.405138889	0.146484471
2019/9/15	W	0.540138889	NA
2019/9/16	CK	0.403680556	0.145941462
2019/9/16	W	0.535486111	NA
2019/9/17	CK	0.398611111	0.144330034
2019/9/17	W	0.527222222	NA
2019/9/18	CK	0.397152778	0.143201585
2019/9/18	W	0.526666667	NA
2019/9/19	CK	0.404861111	0.148647912
2019/9/19	W	0.547569444	NA
2019/9/20	CK	0.394305556	0.141908886
2019/9/20	W	0.527708333	NA
2019/9/21	CK	0.388125	0.13826569
2019/9/21	W	0.511527778	NA
2019/9/22	CK	0.383611111	0.134869605
2019/9/22	W	0.498611111	NA
2019/9/23	CK	0.387708333	0.137444835
2019/9/23	W	0.5125	NA
2019/9/24	CK	0.384444444	0.136402456
2019/9/24	W	0.503958333	NA
2019/9/25	CK	0.379861111	0.133132593
2019/9/25	W	0.492013889	NA
2019/9/26	CK	0.373263889	0.129661122
2019/9/26	W	0.5175	0.130332036
2019/9/27	CK	0.365972222	0.126138215
2019/9/27	W	0.581388889	0.128521473
2019/9/28	CK	0.361597222	0.12316536
2019/9/28	W	0.568125	0.123347863
2019/9/29	CK	0.354861111	0.120363626
2019/9/29	W	0.552638889	0.118654122
2019/9/30	CK	0.350277778	0.117450045
2019/9/30	W	0.541180556	0.114978319
2019/10/1	CK	0.343541667	0.11488125
2019/10/1	W	0.528541667	0.109833936
2019/10/2	CK	0.336875	0.112674228
2019/10/2	W	0.515138889	0.106806103
2019/10/3	CK	0.340833333	0.110936674
2019/10/3	W	0.515625	0.105155107
2019/10/4	CK	0.384791667	0.130397558
2019/10/4	W	0.535138889	0.122871838
2019/10/5	CK	0.386319444	0.134552331
2019/10/5	W	0.515555556	NA
2019/10/6	CK	0.423819444	0.152413884
2019/10/6	W	0.589375	NA
2019/10/7	CK	0.415972222	0.15250343
2019/10/7	W	0.569722222	NA
2019/10/8	CK	0.407222222	0.147764309
2019/10/8	W	0.549305556	NA
2019/10/9	CK	0.431180556	0.160468412
2019/10/9	W	0.582430556	NA
2019/10/10	CK	0.428958333	0.160270615
2019/10/10	W	0.587847222	NA
2019/10/11	CK	0.417430556	0.153530523
2019/10/11	W	0.567708333	NA
2019/10/12	CK	0.425486111	0.157865614
2019/10/12	W	0.591736111	NA
2019/10/13	CK	0.427013889	0.157633562
2019/10/13	W	0.590625	NA
2019/10/14	CK	0.423402778	0.156201729
2019/10/14	W	0.582222222	NA
2019/10/15	CK	0.421180556	0.155253358
2019/10/15	W	0.582152778	NA
2019/10/16	CK	0.421458333	0.155218396
2019/10/16	W	0.592361111	NA
2019/10/17	CK	0.422430556	0.157066952
2019/10/17	W	0.596736111	NA
2019/10/18	CK	0.420972222	0.157179561
2019/10/18	W	0.595972222	NA
2019/10/19	CK	0.424027778	0.157728719
2019/10/19	W	0.589930556	NA
2019/10/20	CK	0.422708333	0.156428389
2019/10/20	W	0.579791667	NA
2019/10/21	CK	0.420833333	0.154942639
2019/10/21	W	0.570416667	NA
2019/10/22	CK	0.418472222	0.153469719
2019/10/22	W	0.563680556	NA
2019/10/23	CK	0.416388889	0.151098173
2019/10/23	W	0.557291667	NA
2019/10/24	CK	0.411597222	0.149257703
2019/10/24	W	0.551388889	NA
2019/10/25	CK	0.41125	0.149143435
2019/10/25	W	0.553611111	NA
2019/10/26	CK	0.409166667	0.149928211
2019/10/26	W	0.560069444	NA
2019/10/27	CK	0.403541667	0.148170618
2019/10/27	W	0.555763889	NA
2019/10/28	CK	0.393888889	0.143381042
2019/10/28	W	0.549861111	NA
2019/10/29	CK	0.386180556	0.140561632
2019/10/29	W	0.543611111	NA
2019/10/30	CK	0.380763889	0.138616707
2019/10/30	W	0.540972222	NA
2019/10/31	CK	0.375694444	0.13772556
2019/10/31	W	0.541111111	NA
2019/11/1	CK	0.375347222	0.136348507
2019/11/1	W	0.54625	NA
2019/11/2	CK	0.368958333	0.13587093
2019/11/2	W	0.539652778	NA
2019/11/3	CK	0.359791667	0.13493459
2019/11/3	W	0.533263889	NA
2019/11/4	CK	0.351736111	0.133036041
2019/11/4	W	0.530347222	NA
2019/11/5	CK	0.346458333	0.131653529
2019/11/5	W	0.526666667	NA
2019/11/6	CK	0.343125	0.130188852
2019/11/6	W	0.524583333	NA
2019/11/7	CK	0.337986111	0.12946354
2019/11/7	W	0.525972222	NA
2019/11/8	CK	0.334027778	0.128483261
2019/11/8	W	0.520486111	NA
2019/11/9	CK	0.330694444	0.127076719
2019/11/9	W	0.518819444	NA
2019/11/10	CK	0.328888889	0.126942404
2019/11/10	W	0.512361111	NA
2019/11/11	CK	0.318402778	0.125381928
2019/11/11	W	0.506944444	NA
2019/11/12	CK	0.312916667	0.124781385
2019/11/12	W	0.505972222	NA
2019/11/13	CK	0.306597222	0.122605904
2019/11/13	W	0.502708333	NA
2019/11/14	CK	0.301597222	0.11679422
2019/11/14	W	0.496597222	NA
2019/11/15	CK	0.300416667	0.10724489
2019/11/15	W	0.491111111	NA
2019/11/16	CK	0.303819444	0.103356265
2019/11/16	W	0.486944444	NA
2019/11/17	CK	0.307222222	0.102773806
2019/11/17	W	0.487430556	NA
2019/11/18	CK	0.287430556	0.096173197
2019/11/18	W	0.485138889	NA
2019/11/19	CK	0.262916667	0.085647978
2019/11/19	W	0.480763889	NA
2019/11/20	CK	0.256875	0.081834772
2019/11/20	W	0.475069444	NA
2019/11/21	CK	0.244444444	0.076889087
2019/11/21	W	0.47125	NA
2019/11/22	CK	0.241111111	0.074461644
2019/11/22	W	0.465902778	NA
2019/11/23	CK	0.239444444	0.074093529
2019/11/23	W	0.464652778	NA
2019/11/24	CK	0.2425	0.074765233
2019/11/24	W	0.470486111	NA
2019/11/25	CK	0.239027778	0.072920819
2019/11/25	W	0.471527778	NA
2019/11/26	CK	0.230208333	0.069806101
2019/11/26	W	0.466805556	NA
2019/11/27	CK	0.227708333	0.069122994
2019/11/27	W	0.466527778	NA
2019/11/28	CK	0.22625	0.067890113
2019/11/28	W	0.464583333	NA
2019/11/29	CK	0.225208333	0.067411225
2019/11/29	W	0.463680556	NA
2019/11/30	CK	0.225347222	0.067598007
2019/11/30	W	0.463611111	NA
2019/12/1	CK	0.22	0.066807802
2019/12/1	W	0.464861111	NA
2019/12/2	CK	0.208125	0.061787691
2019/12/2	W	0.452291667	NA
2019/12/3	CK	0.196666667	0.058888168
2019/12/3	W	0.500486111	0.133593062
2019/12/4	CK	0.189861111	0.057672022
2019/12/4	W	0.501944444	0.126602064
2019/12/5	CK	0.187291667	0.05673928
2019/12/5	W	0.459722222	0.113783138
2019/12/6	CK	0.186458333	0.055978543
2019/12/6	W	0.429444444	0.10429037
2019/12/7	CK	0.185833333	0.05552645
2019/12/7	W	0.414722222	0.1017573
2019/12/8	CK	0.184791667	0.055328946
2019/12/8	W	0.405625	0.099316147
2019/12/9	CK	0.181875	0.054680525
2019/12/9	W	0.394652778	0.093236156
2019/12/10	CK	0.178402778	0.054019456
2019/12/10	W	0.376180556	0.080761104
2019/12/11	CK	0.177847222	0.053688393
2019/12/11	W	0.363055556	0.076602692
2019/12/12	CK	0.177083333	0.053299643
2019/12/12	W	0.349583333	0.073145075
2019/12/13	CK	0.177083333	0.053017191
2019/12/13	W	0.342291667	0.070986719
2019/12/14	CK	0.177222222	0.052935554
2019/12/14	W	0.341458333	0.070730103
2019/12/15	CK	0.178472222	0.053367588
2019/12/15	W	0.349305556	0.072562034
2019/12/16	CK	0.178958333	0.053812659
2019/12/16	W	0.35625	0.074489637
2019/12/17	CK	0.18	0.053802181
2019/12/17	W	0.3575	0.075272209
2019/12/18	CK	0.179166667	0.05400369
2019/12/18	W	0.358680556	0.075343245
2019/12/19	CK	0.177013889	0.052696288
2019/12/19	W	0.345763889	0.071455557
2019/12/20	CK	0.176319444	0.05228503
2019/12/20	W	0.334930556	0.067995695
2019/12/21	CK	0.175625	0.052118085
2019/12/21	W	0.326875	0.065180991
2019/12/22	CK	0.173194444	0.051412696
2019/12/22	W	0.318055556	0.062191868
2019/12/23	CK	0.172152778	0.051323402
2019/12/23	W	0.317222222	0.061843261
2019/12/24	CK	0.175694444	0.052035467
2019/12/24	W	0.317083333	0.061857444
2019/12/25	CK	0.175208333	0.051851919
2019/12/25	W	0.318541667	0.061406643
2019/12/26	CK	0.172013889	0.051398976
2019/12/26	W	0.309027778	0.058997707
2019/12/27	CK	0.168333333	0.050389959
2019/12/27	W	0.300902778	0.056344867
2019/12/28	CK	0.168125	0.050267114
2019/12/28	W	0.297152778	0.055580615
2019/12/29	CK	0.168611111	0.050428043
2019/12/29	W	0.297638889	0.055563283
2019/12/30	CK	0.167986111	0.050185335
2019/12/30	W	0.296458333	0.054802785
2019/12/31	CK	0.167847222	0.050557583
2019/12/31	W	0.295972222	0.054553797
2020/1/1	CK	0.168541667	0.050955216
2020/1/1	W	0.296805556	0.054851371
2020/1/2	CK	0.168472222	0.050928346
2020/1/2	W	0.294027778	0.05315897
2020/1/3	CK	0.172222222	0.051253552
2020/1/3	W	0.296875	0.052892179
2020/1/4	CK	0.169097222	0.051102469
2020/1/4	W	0.292847222	0.050786853
2020/1/5	CK	0.172430556	0.051645494
2020/1/5	W	0.294444444	0.051380036
2020/1/6	CK	0.174652778	0.051824406
2020/1/6	W	0.298333333	0.051922491
2020/1/7	CK	0.173472222	0.051924646
2020/1/7	W	0.296180556	0.050365103
2020/1/8	CK	0.170416667	0.051167987
2020/1/8	W	0.290625	0.048341464
2020/1/9	CK	0.171875	0.051412446
2020/1/9	W	0.292569444	0.049276721
2020/1/10	CK	0.171944444	0.051446321
2020/1/10	W	0.297222222	0.049326535
2020/1/11	CK	0.172847222	0.051835855
2020/1/11	W	0.294513889	0.04813555
2020/1/12	CK	0.168888889	0.050729277
2020/1/12	W	0.287430556	0.046716936
2020/1/13	CK	0.167986111	0.050586464
2020/1/13	W	0.286458333	0.046130268
2020/1/14	CK	0.168541667	0.050737698
2020/1/14	W	0.286527778	0.046049177
2020/1/15	CK	0.17	0.050855856
2020/1/15	W	0.288402778	0.046503496
2020/1/16	CK	0.169583333	0.051157405
2020/1/16	W	0.287708333	0.04639765
2020/1/17	CK	0.168194444	0.050818176
2020/1/17	W	0.285972222	0.045586936
2020/1/18	CK	0.169236111	0.050760282
2020/1/18	W	0.285416667	0.045091761
2020/1/19	CK	0.169791667	0.050173658
2020/1/19	W	0.284375	0.044470301
2020/1/20	CK	0.167361111	0.050243942
2020/1/20	W	0.279444444	0.043563153
2020/1/21	CK	0.167222222	0.050220077
2020/1/21	W	0.278958333	0.043345601
2020/1/22	CK	0.167430556	0.05013339
2020/1/22	W	0.278402778	0.042787401
2020/1/23	CK	0.166944444	0.050202741
2020/1/23	W	0.276875	0.042329397
2020/1/24	CK	0.167708333	0.050292238
2020/1/24	W	0.280208333	0.04301945
2020/1/25	CK	0.167777778	0.050028986
2020/1/25	W	0.277638889	0.042550602
2020/1/26	CK	0.167361111	0.050130595
2020/1/26	W	0.277083333	0.041941392
2020/1/27	CK	0.166527778	0.049770742
2020/1/27	W	0.276041667	0.04121539
2020/1/28	CK	0.166805556	0.049256165
2020/1/28	W	0.275625	0.041273809
2020/1/29	CK	0.166041667	0.04897146
2020/1/29	W	0.273333333	0.040693243
2020/1/30	CK	0.165555556	0.048571383
2020/1/30	W	0.270902778	0.040187042
2020/1/31	CK	0.165069444	0.048435159
2020/1/31	W	0.270347222	0.039870984
2020/2/1	CK	0.166319444	0.048595313
2020/2/1	W	0.273125	0.039890574
2020/2/2	CK	0.165972222	0.048629961
2020/2/2	W	0.271527778	0.039905481
2020/2/3	CK	0.165069444	0.048239527
2020/2/3	W	0.267777778	0.039161172
2020/2/4	CK	0.164652778	0.048272834
2020/2/4	W	0.268194444	0.03916036
2020/2/5	CK	0.164861111	0.048261036
2020/2/5	W	0.268194444	0.039076093
2020/2/6	CK	0.165069444	0.048245021
2020/2/6	W	0.267013889	0.0389882
2020/2/7	CK	0.164930556	0.048236224
2020/2/7	W	0.268055556	0.038924633
2020/2/8	CK	0.165555556	0.048343903
2020/2/8	W	0.268611111	0.038956997
2020/2/9	CK	0.165694444	0.048364133
2020/2/9	W	0.269513889	0.038957852
2020/2/10	CK	0.165694444	0.048468616
2020/2/10	W	0.269861111	0.038883178
2020/2/11	CK	0.165486111	0.04839616
2020/2/11	W	0.269513889	0.038860557
2020/2/12	CK	0.165972222	0.048405663
2020/2/12	W	0.270416667	0.038857569
2020/2/13	CK	0.167291667	0.048444758
2020/2/13	W	0.272916667	0.038981221
2020/2/14	CK	0.167222222	0.048532484
2020/2/14	W	0.274652778	0.038900859
2020/2/15	CK	0.166041667	0.048244509
2020/2/15	W	0.270694444	0.039014125
2020/2/16	CK	0.165208333	0.048141518
2020/2/16	W	0.268958333	0.03816089
2020/2/17	CK	0.165972222	0.048245362
2020/2/17	W	0.269861111	0.038524359
2020/2/18	CK	0.167291667	0.048905072
2020/2/18	W	0.275902778	0.039085095
2020/2/19	CK	0.166736111	0.048966603
2020/2/19	W	0.275208333	0.039055338
2020/2/20	CK	0.169166667	0.048647485
2020/2/20	W	0.276875	0.039255229
2020/2/21	CK	0.167361111	0.049205137
2020/2/21	W	0.277708333	0.039186643
2020/2/22	CK	0.167986111	0.049877377
2020/2/22	W	0.278888889	0.039477222
2020/2/23	CK	0.168680556	0.049952462
2020/2/23	W	0.281527778	0.039778882
2020/2/24	CK	0.171527778	0.050255544
2020/2/24	W	0.285208333	0.039996534
2020/2/25	CK	0.175138889	0.050836729
2020/2/25	W	0.288611111	0.040180052
2020/2/26	CK	0.176458333	0.051074193
2020/2/26	W	0.294305556	0.041310646
2020/2/27	CK	0.181180556	0.051718548
2020/2/27	W	0.301111111	0.042029525
2020/2/28	CK	0.177916667	0.051013293
2020/2/28	W	0.299444444	0.04190203
2020/2/29	CK	0.179791667	0.051456235
2020/2/29	W	0.302638889	0.042596582
2020/3/1	CK	0.18375	0.051902978
2020/3/1	W	0.309027778	0.042687819
2020/3/2	CK	0.181875	0.051960058
2020/3/2	W	0.307222222	0.04178884
2020/3/3	CK	0.180625	0.051363532
2020/3/3	W	0.304166667	0.041312542
2020/3/4	CK	0.178263889	0.051022392
2020/3/4	W	0.300277778	0.041341138
2020/3/5	CK	0.178125	0.051247212
2020/3/5	W	0.300277778	0.041778942
2020/3/6	CK	0.182569444	0.052096074
2020/3/6	W	0.305277778	0.042705647
2020/3/7	CK	0.184166667	0.052546034
2020/3/7	W	0.306527778	0.042965169
2020/3/8	CK	0.19	0.054111219
2020/3/8	W	0.319097222	0.044187217
2020/3/9	CK	0.188125	0.053094205
2020/3/9	W	0.3175	0.044006426
2020/3/10	CK	0.182291667	0.0518017
2020/3/10	W	0.308194444	0.04278168
2020/3/11	CK	0.180555556	0.051807443
2020/3/11	W	0.303819444	0.042411561
2020/3/12	CK	0.182222222	0.05225446
2020/3/12	W	0.309166667	0.043370469
2020/3/13	CK	0.180555556	0.051890247
2020/3/13	W	0.305555556	0.042842462
2020/3/14	CK	0.182361111	0.052320582
2020/3/14	W	0.299930556	0.03898014
2020/3/15	CK	0.186875	0.053551922
2020/3/15	W	0.305763889	0.037873975
2020/3/16	CK	0.189722222	0.054477004
2020/3/16	W	0.307986111	0.038035035
2020/3/17	CK	0.190347222	0.054773727
2020/3/17	W	0.310555556	0.037896517
2020/3/18	CK	0.196527778	0.056565012
2020/3/18	W	0.316041667	0.038874708
2020/3/19	CK	0.197430556	0.057621836
2020/3/19	W	0.321041667	0.03926151
2020/3/20	CK	0.204861111	0.058048882
2020/3/20	W	0.324722222	0.039232827
2020/3/21	CK	0.209652778	0.05934704
2020/3/21	W	0.329861111	0.039639949
2020/3/22	CK	0.216041667	0.060933496
2020/3/22	W	0.343680556	0.04485062
2020/3/23	CK	0.220694444	0.061700418
2020/3/23	W	0.353055556	0.044547425
2020/3/24	CK	0.225833333	0.063823723
2020/3/24	W	0.376388889	0.047244097
2020/3/25	CK	0.23	0.065684252
2020/3/25	W	0.418958333	0.057837047
2020/3/26	CK	0.234652778	0.066221219
2020/3/26	W	0.452986111	0.069037782
2020/3/27	CK	0.24	0.067623643
2020/3/27	W	0.464583333	0.069308932
2020/3/28	CK	0.246180556	0.069059523
2020/3/28	W	0.458958333	0.067104995
2020/3/29	CK	0.25	0.070708331
2020/3/29	W	0.461944444	0.066471323
2020/3/30	CK	0.254305556	0.072427195
2020/3/30	W	0.466736111	0.065463145
2020/3/31	CK	0.269166667	0.077799915
2020/3/31	W	0.470625	0.064397302
2020/4/1	CK	0.282083333	0.083617057
2020/4/1	W	0.477083333	0.060951611
2020/4/2	CK	0.295347222	0.093448858
2020/4/2	W	0.493819444	0.059145983
2020/4/3	CK	0.316736111	0.105940834
2020/4/3	W	0.51125	0.057127686
2020/4/4	CK	0.333055556	0.116357838
2020/4/4	W	0.531111111	0.058139555
2020/4/5	CK	0.359444444	0.132601689
2020/4/5	W	0.569652778	0.074743648
2020/4/6	CK	0.395	0.155336158
2020/4/6	W	0.585694444	0.10212919
2020/4/7	CK	0.397083333	0.165934548
2020/4/7	W	0.507708333	NA
2020/4/8	CK	0.388472222	0.175932703
2020/4/8	W	0.499930556	NA
2020/4/9	CK	0.351875	0.174816878
2020/4/9	W	0.495138889	NA
2020/4/10	CK	0.345694444	0.173310959
2020/4/10	W	0.49	NA
2020/4/11	CK	0.362847222	0.170870394
2020/4/11	W	0.485069444	NA
2020/4/12	CK	0.366736111	0.170861191
2020/4/12	W	0.479444444	NA
2020/4/13	CK	0.316875	NA
2020/4/13	W	0.477847222	NA
2020/4/14	CK	0.391875	0.176882161
2020/4/14	W	0.475138889	NA
2020/4/15	CK	0.387430556	0.177656522
2020/4/15	W	0.472569444	NA
2020/4/16	CK	0.349513889	0.179489309
2020/4/16	W	0.46625	NA
2020/4/17	CK	0.303402778	NA
2020/4/17	W	0.463819444	NA
2020/4/18	CK	0.346458333	0.180394845
2020/4/18	W	0.46	NA
2020/4/19	CK	0.39375	0.180905658
2020/4/19	W	0.457708333	NA
2020/4/20	CK	0.401458333	0.179956988
2020/4/20	W	0.456041667	NA
2020/4/21	CK	0.302708333	NA
2020/4/21	W	0.460347222	NA
2020/4/22	CK	0.312569444	NA
2020/4/22	W	0.481944444	NA
2020/4/23	CK	0.317708333	NA
2020/4/23	W	0.489375	NA
2020/4/24	CK	0.31625	NA
2020/4/24	W	0.485833333	NA
2020/4/25	CK	0.312986111	NA
2020/4/25	W	0.482708333	NA
2020/4/26	CK	0.307222222	NA
2020/4/26	W	0.474791667	NA
2020/4/27	CK	0.305486111	NA
2020/4/27	W	0.468472222	NA
2020/4/28	CK	0.307222222	NA
2020/4/28	W	0.462638889	NA
2020/4/29	CK	0.305069444	NA
2020/4/29	W	0.453541667	NA
2020/4/30	CK	0.304930556	NA
2020/4/30	W	0.521597222	0.081607833
2020/5/1	CK	0.304444444	NA
2020/5/1	W	0.507708333	0.08611242
2020/5/2	CK	0.303541667	NA
2020/5/2	W	0.432291667	NA
2020/5/3	CK	0.302986111	NA
2020/5/3	W	0.423125	NA
2020/5/4	CK	0.297708333	NA
2020/5/4	W	0.413263889	NA
2020/5/5	CK	0.305555556	0.180852041
2020/5/5	W	0.403541667	NA
2020/5/6	CK	0.301736111	NA
2020/5/6	W	0.409652778	NA
2020/5/7	CK	0.3	NA
2020/5/7	W	0.358194444	0.059234263
2020/5/8	CK	0.3	NA
2020/5/8	W	0.383541667	0.04973514
2020/5/9	CK	0.3	NA
2020/5/9	W	0.394305556	0.048261961
2020/5/10	CK	0.298125	NA
2020/5/10	W	0.397638889	0.042879742
2020/5/11	CK	0.325347222	0.180203875
2020/5/11	W	0.400069444	0.036896077
2020/5/12	CK	0.404375	0.178524791
2020/5/12	W	0.397569444	0.033287818
2020/5/13	CK	0.41125	0.179418432
2020/5/13	W	0.406388889	0.024478475
2020/5/14	CK	0.41375	0.178068952
2020/5/14	W	0.420347222	0.020424775
2020/5/15	CK	0.450069444	0.1776575
2020/5/15	W	0.437638889	0.02949548
2020/5/16	CK	0.444583333	0.174998581
2020/5/16	W	0.422013889	0.022852294
2020/5/17	CK	0.442569444	0.172097825
2020/5/17	W	0.41125	0.021960801
2020/5/18	CK	0.433402778	0.168000893
2020/5/18	W	0.43	0.113460648
2020/5/19	CK	0.401180556	0.167443035
2020/5/19	W	0.391180556	NA
2020/5/20	CK	0.420486111	0.17516779
2020/5/20	W	0.420833333	NA
2020/5/21	CK	0.443263889	0.170519301
2020/5/21	W	0.424930556	NA
2020/5/22	CK	0.434375	0.166205836
2020/5/22	W	0.422013889	NA
2020/5/23	CK	0.429930556	0.162838418
2020/5/23	W	0.469166667	0.083061449
2020/5/24	CK	0.433819444	0.165143964
2020/5/24	W	0.406041667	0.026031711
2020/5/25	CK	0.429722222	0.159820859
2020/5/25	W	0.370416667	0.0518492
2020/5/26	CK	0.427083333	0.1557846
2020/5/26	W	0.428055556	0.027406479
2020/5/27	CK	0.421838235	0.152430756
2020/5/27	W	0.437647059	0.104657731
2020/5/28	CK	0.414375	0.149633867
2020/5/28	W	0.421805556	0.13324669
2020/5/29	CK	0.411736111	0.146853841
2020/5/29	W	0.452361111	0.13147911
2020/5/30	CK	0.404097222	0.14505013
2020/5/30	W	0.477291667	0.133020006
2020/5/31	CK	0.39875	0.140915362
2020/5/31	W	0.498402778	0.128722533
2020/6/1	CK	0.393402778	0.13757643
2020/6/1	W	0.490972222	0.119441031
2020/6/2	CK	0.385138889	0.134122583
2020/6/2	W	0.474236111	0.110130954
2020/6/3	CK	0.380347222	0.130501676
2020/6/3	W	0.459236111	0.105198535
2020/6/4	CK	0.373541667	0.126585109
2020/6/4	W	0.445208333	0.098898093
2020/6/5	CK	0.363541667	0.121755532
2020/6/5	W	0.434375	0.099733965
2020/6/6	CK	0.355069444	0.118627656
2020/6/6	W	0.416458333	0.090433468
2020/6/7	CK	0.350902778	0.116588288
2020/6/7	W	0.411319444	0.08764731
2020/6/8	CK	0.380416667	0.130213723
2020/6/8	W	0.428333333	0.092482265
2020/6/9	CK	0.39125	0.135027209
2020/6/9	W	0.458402778	0.103626543
2020/6/10	CK	0.390416667	0.133949954
2020/6/10	W	0.467986111	0.107402806
2020/6/11	CK	0.409513889	0.144445004
2020/6/11	W	0.5125	0.122093679
2020/6/12	CK	0.41625	0.146221725
2020/6/12	W	0.514652778	0.126037957
2020/6/13	CK	0.428541667	0.153217828
2020/6/13	W	0.465069444	NA
2020/6/14	CK	0.433055556	0.155530195
2020/6/14	W	0.496458333	NA
2020/6/15	CK	0.432916667	0.155823106
2020/6/15	W	0.509791667	NA
2020/6/16	CK	0.440138889	0.159760186
2020/6/16	W	0.533194444	NA
2020/6/17	CK	0.430486111	0.154398288
2020/6/17	W	0.524930556	NA
2020/6/18	CK	0.416597222	0.147424008
2020/6/18	W	0.499097222	NA
2020/6/19	CK	0.404027778	0.140666866
2020/6/19	W	0.479027778	NA
2020/6/20	CK	0.393958333	0.135383113
2020/6/20	W	0.462569444	NA
2020/6/21	CK	0.419305556	0.146973843
2020/6/21	W	0.503194444	NA
2020/6/22	CK	0.445416667	0.159081273
2020/6/22	W	0.561319444	NA
2020/6/23	CK	0.427569444	0.150455299
2020/6/23	W	0.533888889	NA
2020/6/24	CK	0.413611111	0.143334889
2020/6/24	W	0.509166667	NA
2020/6/25	CK	0.403263889	0.137607113
2020/6/25	W	0.492152778	NA
2020/6/26	CK	0.39375	0.133974435
2020/6/26	W	0.477708333	NA
2020/6/27	CK	0.385972222	0.12890157
2020/6/27	W	0.466041667	0.124821218
2020/6/28	CK	0.379861111	0.12601699
2020/6/28	W	0.517638889	0.121138012
2020/6/29	CK	0.366875	0.119459091
2020/6/29	W	0.538888889	0.114870352
2020/6/30	CK	0.36	0.116761866
2020/6/30	W	0.527013889	0.109884994
2020/7/1	CK	0.355972222	0.116548363
2020/7/1	W	0.515833333	0.10265939
2020/7/2	CK	0.353263889	0.114636658
2020/7/2	W	0.495	0.094278719
2020/7/3	CK	0.351527778	0.114960316
2020/7/3	W	0.498263889	0.095420638
2020/7/4	CK	0.353402778	0.115257366
2020/7/4	W	0.493611111	0.092635082
2020/7/5	CK	0.344444444	0.111463103
2020/7/5	W	0.476597222	0.087144106
2020/7/6	CK	0.337777778	0.109688155
2020/7/6	W	0.46375	0.081674579
2020/7/7	CK	0.331388889	0.106570842
2020/7/7	W	0.451597222	0.075584386
2020/7/8	CK	0.325347222	0.103350679
2020/7/8	W	0.448680556	0.072283011
2020/7/9	CK	0.324305556	0.103523719
2020/7/9	W	0.443611111	0.072797944
2020/7/10	CK	0.326736111	0.104510891
2020/7/10	W	0.452847222	0.075498591
2020/7/11	CK	0.33	0.104775334
2020/7/11	W	0.458194444	0.078874099
2020/7/12	CK	0.324861111	0.104283485
2020/7/12	W	0.450902778	0.07550327
2020/7/13	CK	0.322916667	0.102526365
2020/7/13	W	0.442222222	0.073545926
2020/7/14	CK	0.315416667	0.10180775
2020/7/14	W	0.431736111	0.070292086
2020/7/15	CK	0.313125	0.099497631
2020/7/15	W	0.422847222	0.068331224
2020/7/16	CK	0.314305556	0.101129315
2020/7/16	W	0.437430556	0.074146005
2020/7/17	CK	0.328402778	0.104811639
2020/7/17	W	0.464513889	0.080222564
2020/7/18	CK	0.327222222	0.105614418
2020/7/18	W	0.464305556	0.080925642
2020/7/19	CK	0.322847222	0.103167792
2020/7/19	W	0.452916667	0.076642209
2020/7/20	CK	0.31625	0.101894503
2020/7/20	W	0.440972222	0.073686329
2020/7/21	CK	0.313263889	0.101500269
2020/7/21	W	0.434166667	0.072001992
2020/7/22	CK	0.305069444	0.098738087
2020/7/22	W	0.425	0.068774664
2020/7/23	CK	0.3	0.09736503
2020/7/23	W	0.418402778	0.067336855
2020/7/24	CK	0.3	0.097356547
2020/7/24	W	0.4175	0.066747212
2020/7/25	CK	0.296180556	0.096432621
2020/7/25	W	0.410069444	0.063580504
2020/7/26	CK	0.290694444	0.093191406
2020/7/26	W	0.394791667	0.05917681
2020/7/27	CK	0.283402778	0.089971974
2020/7/27	W	0.381666667	0.05567543
2020/7/28	CK	0.276319444	0.089495836
2020/7/28	W	0.373680556	0.053759475
2020/7/29	CK	0.270555556	0.086051481
2020/7/29	W	0.362152778	0.052018138
2020/7/30	CK	0.263541667	0.083387238
2020/7/30	W	0.358541667	0.057152261
2020/7/31	CK	0.254513889	0.080466209
2020/7/31	W	0.348819444	0.053715995
2020/8/1	CK	0.251180556	0.079670991
2020/8/1	W	0.352083333	0.06221357
2020/8/2	CK	0.245069444	0.07709408
2020/8/2	W	0.344583333	0.058526456
2020/8/3	CK	0.243819444	0.077012843
2020/8/3	W	0.34375	0.05757381
2020/8/4	CK	0.237708333	0.076023084
2020/8/4	W	0.33625	0.056805742
2020/8/5	CK	0.237013889	0.075292753
2020/8/5	W	0.334583333	0.056615435
2020/8/6	CK	0.236527778	0.074869922
2020/8/6	W	0.336805556	0.055603654
2020/8/7	CK	0.238125	0.076478117
2020/8/7	W	0.339791667	0.055228933
2020/8/8	CK	0.236875	0.075756862
2020/8/8	W	0.34	0.054497973
2020/8/9	CK	0.236319444	0.075640577
2020/8/9	W	0.34	0.054520088
2020/8/10	CK	0.23875	0.075603337
2020/8/10	W	0.341111111	0.053936524
2020/8/11	CK	0.239930556	0.076012752
2020/8/11	W	0.345555556	0.054143917
2020/8/12	CK	0.245694444	0.073695779
2020/8/12	W	0.353888889	0.053209922
2020/8/13	CK	0.245694444	0.075478292
2020/8/13	W	0.358263889	0.055820083
2020/8/14	CK	0.25	0.075420959
2020/8/14	W	0.361736111	0.055933534
2020/8/15	CK	0.251388889	0.076594034
2020/8/15	W	0.374305556	0.057304562
2020/8/16	CK	0.267986111	0.077421693
2020/8/16	W	0.400694444	0.062115238
2020/8/17	CK	0.336041667	0.10817033
2020/8/17	W	0.560902778	0.109080042
2020/8/18	CK	0.348055556	0.115172439
2020/8/18	W	0.512916667	0.128917417
2020/8/19	CK	0.343958333	0.114284288
2020/8/19	W	0.537430556	0.127318099
2020/8/20	CK	0.334444444	0.110886149
2020/8/20	W	0.555	0.120976351
2020/8/21	CK	0.324027778	0.106651733
2020/8/21	W	0.528194444	0.111073124
2020/8/22	CK	0.318263889	0.104003763
2020/8/22	W	0.504513889	0.09896399
2020/8/23	CK	0.347986111	0.115287066
2020/8/23	W	0.571388889	0.111706435
2020/8/24	CK	0.351666667	0.116492509
2020/8/24	W	0.575416667	0.1122295
2020/8/25	CK	0.347013889	0.116485345
2020/8/25	W	0.565763889	0.108211338
2020/8/26	CK	0.340763889	0.112913055
2020/8/26	W	0.539791667	0.100351429
2020/8/27	CK	0.331597222	0.108929968
2020/8/27	W	0.510347222	0.090517013
2020/8/28	CK	0.323194444	0.105703423
2020/8/28	W	0.486666667	0.081502689
2020/8/29	CK	0.371388889	0.127661084
2020/8/29	W	0.553472222	0.094127694
2020/8/30	CK	0.408402778	0.144314992
2020/8/30	W	0.576666667	NA
2020/8/31	CK	0.396736111	0.137442545
2020/8/31	W	0.549930556	NA
2020/9/1	CK	0.391875	0.134132468
2020/9/1	W	0.543055556	NA
2020/9/2	CK	0.383958333	0.130191266
2020/9/2	W	0.550208333	0.116360675
2020/9/3	CK	0.373888889	0.125286519
2020/9/3	W	0.572291667	0.116451045
2020/9/4	CK	0.362986111	0.121196547
2020/9/4	W	0.57875	0.108486392
2020/9/5	CK	0.355902778	0.11722825
2020/9/5	W	0.560347222	0.103027697
2020/9/6	CK	0.35	0.116042721
2020/9/6	W	0.548680556	0.098605134
2020/9/7	CK	0.346666667	0.114009997
2020/9/7	W	0.536805556	0.093873536
2020/9/8	CK	0.344305556	0.112395068
2020/9/8	W	0.532847222	0.093295512
2020/9/9	CK	0.352916667	0.115787813
2020/9/9	W	0.566388889	0.104945794
2020/9/10	CK	0.355277778	0.116553876
2020/9/10	W	0.576875	0.11396835
2020/9/11	CK	0.351527778	0.115011743
2020/9/11	W	0.568402778	0.112317598
2020/9/12	CK	0.359444444	0.117969852
2020/9/12	W	0.590763889	0.117953269
2020/9/13	CK	0.389652778	0.129077262
2020/9/13	W	0.554930556	0.12438955
2020/9/14	CK	0.437916667	0.151492899
2020/9/14	W	0.628958333	NA
2020/9/15	CK	0.429375	0.147567035
2020/9/15	W	0.607847222	NA
2020/9/16	CK	0.414027778	0.140083827
2020/9/16	W	0.577986111	NA
2020/9/17	CK	0.407430556	0.137040963
2020/9/17	W	0.562847222	NA
2020/9/18	CK	0.400833333	0.134106629
2020/9/18	W	0.548611111	NA
2020/9/19	CK	0.392569444	0.130907113
2020/9/19	W	0.529583333	NA
2020/9/20	CK	0.386041667	0.127773825
2020/9/20	W	0.515277778	NA
2020/9/21	CK	0.415694444	0.139341797
2020/9/21	W	0.573125	NA
2020/9/22	CK	0.462291667	0.163139639
2020/9/22	W	0.627222222	NA
2020/9/23	CK	0.435486111	0.149276462
2020/9/23	W	0.612986111	NA
2020/9/24	CK	0.423888889	0.144147276
2020/9/24	W	0.589166667	NA
2020/9/25	CK	0.434166667	0.148825772
2020/9/25	W	0.612847222	NA
2020/9/26	CK	0.425694444	0.144764476
2020/9/26	W	0.596111111	NA
2020/9/27	CK	0.416597222	0.141095314
2020/9/27	W	0.577569444	NA
2020/9/28	CK	0.439380531	0.149158319
2020/9/28	W	0.616460177	NA
2020/9/29	CK	0.441527778	0.151937243
2020/9/29	W	0.623819444	NA
2020/9/30	CK	0.431944444	0.147522418
2020/9/30	W	0.608819444	NA
2020/10/1	CK	0.426875	0.144654678
2020/10/1	W	0.593333333	NA
2020/10/2	CK	0.417291667	0.140135151
2020/10/2	W	0.576527778	NA
2020/10/3	CK	0.411180556	0.136841925
2020/10/3	W	0.564652778	NA
2020/10/4	CK	0.407430556	0.134562486
2020/10/4	W	0.554861111	NA
2020/10/5	CK	0.402708333	0.13287386
2020/10/5	W	0.544375	NA
2020/10/6	CK	0.399583333	0.131335072
2020/10/6	W	0.539722222	NA
2020/10/7	CK	0.396944444	0.130560644
2020/10/7	W	0.536527778	NA
2020/10/8	CK	0.396319444	0.128402043
2020/10/8	W	0.530902778	NA
2020/10/9	CK	0.388263889	0.126505226
2020/10/9	W	0.524166667	NA
2020/10/10	CK	0.386736111	0.124651406
2020/10/10	W	0.516388889	NA
2020/10/11	CK	0.383541667	0.122758428
2020/10/11	W	0.508194444	NA
2020/10/12	CK	0.3775	0.120693677
2020/10/12	W	0.502083333	NA
2020/10/13	CK	0.377916667	0.119460292
2020/10/13	W	0.496666667	NA
2020/10/14	CK	0.377222222	0.118566619
2020/10/14	W	0.492916667	NA
2020/10/15	CK	0.378680556	0.12042159
2020/10/15	W	0.497361111	NA
2020/10/16	CK	0.378611111	0.121071841
2020/10/16	W	0.497152778	NA
2020/10/17	CK	0.378472222	0.120673423
2020/10/17	W	0.496388889	NA
2020/10/18	CK	0.377291667	0.120531162
2020/10/18	W	0.495902778	NA
2020/10/19	CK	0.378680556	0.1201026
2020/10/19	W	0.493333333	NA
2020/10/20	CK	0.3775	0.120270572
2020/10/20	W	0.489236111	NA
2020/10/21	CK	0.376944444	0.120217196
2020/10/21	W	0.487361111	NA
2020/10/22	CK	0.376666667	0.119612213
2020/10/22	W	0.486736111	NA
2020/10/23	CK	0.376458333	0.118993287
2020/10/23	W	0.492430556	0.122326236
2020/10/24	CK	0.376388889	0.119133527
2020/10/24	W	0.499236111	0.122734652
2020/10/25	CK	0.377291667	0.11940116
2020/10/25	W	0.480277778	NA
2020/10/26	CK	0.377013889	0.11983536
2020/10/26	W	0.488888889	0.122882771
2020/10/27	CK	0.3775	0.120543205
2020/10/27	W	0.48	NA
2020/10/28	CK	0.376875	0.120297721
2020/10/28	W	0.51625	0.121659582
2020/10/29	CK	0.377013889	0.12080485
2020/10/29	W	0.524791667	0.120604857
2020/10/30	CK	0.377083333	0.120853129
2020/10/30	W	0.522152778	0.121717585
2020/10/31	CK	0.377222222	0.120615368
2020/10/31	W	0.51625	0.121166383
2020/11/1	CK	0.377916667	0.121006237
2020/11/1	W	0.488055556	NA
2020/11/2	CK	0.378263889	0.121306541
2020/11/2	W	0.487986111	NA
2020/11/3	CK	0.377291667	0.12097866
2020/11/3	W	0.496944444	0.122613428
2020/11/4	CK	0.377569444	0.120821015
2020/11/4	W	0.514375	0.122219956
2020/11/5	CK	0.376875	0.120729345
2020/11/5	W	0.513611111	0.122538088
2020/11/6	CK	0.376597222	0.120358867
2020/11/6	W	0.532916667	0.121161847
2020/11/7	CK	0.3725	0.118306162
2020/11/7	W	0.556041667	0.12076349
2020/11/8	CK	0.366944444	0.116253874
2020/11/8	W	0.563611111	0.11944927
2020/11/9	CK	0.361041667	0.11412383
2020/11/9	W	0.590486111	0.118086716
2020/11/10	CK	0.351180556	0.112336032
2020/11/10	W	0.585694444	0.11604759
2020/11/11	CK	0.341319444	0.110242581
2020/11/11	W	0.5825	0.113950333
2020/11/12	CK	0.333680556	0.108682032
2020/11/12	W	0.581527778	0.112330356
2020/11/13	CK	0.327152778	0.107905492
2020/11/13	W	0.578541667	0.11246288
2020/11/14	CK	0.327083333	0.107021215
2020/11/14	W	0.580486111	0.11214381
2020/11/15	CK	0.3325	0.107427542
2020/11/15	W	0.580347222	0.111747924
2020/11/16	CK	0.336319444	0.107863808
2020/11/16	W	0.582291667	0.111666625
2020/11/17	CK	0.34	0.108667766
2020/11/17	W	0.582291667	0.111342718
2020/11/18	CK	0.345694444	0.108818951
2020/11/18	W	0.587222222	0.113794745
2020/11/19	CK	0.3425	0.106353764
2020/11/19	W	0.590416667	0.121359543
2020/11/20	CK	0.34	0.10416465
2020/11/20	W	0.582013889	0.121749452
2020/11/21	CK	0.347361111	0.104849917
2020/11/21	W	0.487152778	NA
2020/11/22	CK	0.346180556	0.104206549
2020/11/22	W	0.487430556	NA
2020/11/23	CK	0.325069444	0.09820942
2020/11/23	W	0.486805556	NA
2020/11/24	CK	0.304930556	0.092417947
2020/11/24	W	0.483888889	NA
2020/11/25	CK	0.296180556	0.089238271
2020/11/25	W	0.478541667	NA
2020/11/26	CK	0.290486111	0.087907455
2020/11/26	W	0.477986111	NA
2020/11/27	CK	0.277708333	0.083845911
2020/11/27	W	0.477361111	NA
2020/11/28	CK	0.26375	0.079593952
2020/11/28	W	0.481319444	NA
2020/11/29	CK	0.250277778	0.074787886
2020/11/29	W	0.507083333	NA
2020/11/30	CK	0.245972222	0.072831036
2020/11/30	W	0.501527778	NA
2020/12/1	CK	0.240763889	0.071833458
2020/12/1	W	0.515902778	0.127809492
2020/12/2	CK	0.233819444	0.069373902
2020/12/2	W	0.552708333	0.120495795
2020/12/3	CK	0.226111111	0.06678746
2020/12/3	W	0.553472222	0.104356615
2020/12/4	CK	0.225	0.066299089
2020/12/4	W	0.526736111	0.09127917
2020/12/5	CK	0.220625	0.065711861
2020/12/5	W	0.496944444	0.07587493
2020/12/6	CK	0.216597222	0.0648758
2020/12/6	W	0.448819444	0.061114671
2020/12/7	CK	0.218611111	0.065924352
2020/12/7	W	0.440347222	0.06061411
2020/12/8	CK	0.217013889	0.064511983
2020/12/8	W	0.425138889	0.056566916
2020/12/9	CK	0.216388889	0.064791043
2020/12/9	W	0.413125	0.052840564
2020/12/10	CK	0.214652778	0.064678911
2020/12/10	W	0.406388889	0.05129197
2020/12/11	CK	0.214513889	0.064624871
2020/12/11	W	0.404652778	0.050718708
2020/12/12	CK	0.211944444	0.063961295
2020/12/12	W	0.397916667	0.050101949
2020/12/13	CK	0.21	0.063836813
2020/12/13	W	0.391111111	0.049951582
2020/12/14	CK	0.21	0.063776931
2020/12/14	W	0.390763889	0.050352262
2020/12/15	CK	0.208263889	0.063329593
2020/12/15	W	0.380625	0.047048679
2020/12/16	CK	0.208333333	0.062832302
2020/12/16	W	0.373958333	0.044662537
2020/12/17	CK	0.207430556	0.062574615
2020/12/17	W	0.36875	0.043146652
2020/12/18	CK	0.207152778	0.062131963
2020/12/18	W	0.366805556	0.042248041
2020/12/19	CK	0.202222222	0.06150321
2020/12/19	W	0.351041667	0.04075889
2020/12/20	CK	0.197083333	0.059653575
2020/12/20	W	0.329861111	0.03899796
2020/12/21	CK	0.196041667	0.058885245
2020/12/21	W	0.312986111	0.038240471
2020/12/22	CK	0.19375	0.058126887
2020/12/22	W	0.306597222	0.037594717
2020/12/23	CK	0.192013889	0.057914907
2020/12/23	W	0.304097222	0.037280748
2020/12/24	CK	0.188194444	0.057654578
2020/12/24	W	0.296388889	0.036135991
2020/12/25	CK	0.1875	0.05723278
2020/12/25	W	0.289305556	0.034835192
2020/12/26	CK	0.187291667	0.056553614
2020/12/26	W	0.286805556	0.034984982
2020/12/27	CK	0.187847222	0.056440913
2020/12/27	W	0.285416667	0.034384574
2020/12/28	CK	0.187291667	0.056252783
2020/12/28	W	0.285208333	0.034258864
2020/12/29	CK	0.187430556	0.056325178
2020/12/29	W	0.286388889	0.034850054
2020/12/30	CK	0.185972222	0.056007496
2020/12/30	W	0.278819444	0.033298822
2020/12/31	CK	0.186319444	0.05594487
2020/12/31	W	0.277013889	0.032939032
2021/1/1	CK	0.185347222	0.055782065
2021/1/1	W	0.276041667	0.032615763
2021/1/2	CK	0.18375	0.055544465
2021/1/2	W	0.275	0.032987115
2021/1/3	CK	0.183125	0.055322881
2021/1/3	W	0.274236111	0.033033263
2021/1/4	CK	0.182986111	0.055253625
2021/1/4	W	0.273125	0.033051689
2021/1/5	CK	0.182361111	0.054961475
2021/1/5	W	0.272847222	0.03270459
2021/1/6	CK	0.180138889	0.054352153
2021/1/6	W	0.268541667	0.032222204
2021/1/7	CK	0.18	0.054205196
2021/1/7	W	0.268125	0.032092464
2021/1/8	CK	0.178541667	0.05393262
2021/1/8	W	0.267152778	0.031832235
2021/1/9	CK	0.18	0.054374257
2021/1/9	W	0.268958333	0.032080853
2021/1/10	CK	0.18	0.054216868
2021/1/10	W	0.27	0.032695891
2021/1/11	CK	0.18	0.054166685
2021/1/11	W	0.267222222	0.032484329
2021/1/12	CK	0.178333333	0.053932478
2021/1/12	W	0.266527778	0.03198291
2021/1/13	CK	0.177986111	0.053770471
2021/1/13	W	0.266736111	0.032023408
2021/1/14	CK	0.179722222	0.054036617
2021/1/14	W	0.267777778	0.032147403
2021/1/15	CK	0.179930556	0.054018542
2021/1/15	W	0.269305556	0.033113089
2021/1/16	CK	0.18	0.054067264
2021/1/16	W	0.269791667	0.032593082
2021/1/17	CK	0.177638889	0.053589537
2021/1/17	W	0.266180556	0.031500761
2021/1/18	CK	0.177638889	0.053572762
2021/1/18	W	0.265833333	0.031412559
2021/1/19	CK	0.177708333	0.053642121
2021/1/19	W	0.265902778	0.031529363
2021/1/20	CK	0.177986111	0.053566043
2021/1/20	W	0.266527778	0.031316961
2021/1/21	CK	0.178055556	0.053542991
2021/1/21	W	0.266875	0.03164674
2021/1/22	CK	0.178680556	0.053685758
2021/1/22	W	0.267291667	0.031962518
2021/1/23	CK	0.178333333	0.053564637
2021/1/23	W	0.267152778	0.031887484
2021/1/24	CK	0.18	0.053443896
2021/1/24	W	0.27	0.033166248
2021/1/25	CK	0.18	0.053785507
2021/1/25	W	0.269652778	0.031942587
2021/1/26	CK	0.178611111	0.053648553
2021/1/26	W	0.2675	0.031316472
2021/1/27	CK	0.179305556	0.053610414
2021/1/27	W	0.266875	0.031120623
2021/1/28	CK	0.177569444	0.053433129
2021/1/28	W	0.266111111	0.030802667
2021/1/29	CK	0.178125	0.053271283
2021/1/29	W	0.265833333	0.030503777
2021/1/30	CK	0.178333333	0.053399862
2021/1/30	W	0.266666667	0.030955869
2021/1/31	CK	0.177708333	0.053425555
2021/1/31	W	0.266597222	0.030804665
2021/2/1	CK	0.177083333	0.053227414
2021/2/1	W	0.265625	0.029918402
2021/2/2	CK	0.177430556	0.05324894
2021/2/2	W	0.265486111	0.029795476
2021/2/3	CK	0.1775	0.053107488
2021/2/3	W	0.265347222	0.030492168
2021/2/4	CK	0.18	0.053442139
2021/2/4	W	0.270625	0.031371771
2021/2/5	CK	0.181111111	0.053629199
2021/2/5	W	0.271736111	0.030996321
2021/2/6	CK	0.180625	0.053497081
2021/2/6	W	0.269930556	0.030444445
2021/2/7	CK	0.179583333	0.053550045
2021/2/7	W	0.269305556	0.030516117
2021/2/8	CK	0.181597222	0.053544589
2021/2/8	W	0.271041667	0.031089588
2021/2/9	CK	0.183402778	0.053735354
2021/2/9	W	0.274027778	0.03149655
2021/2/10	CK	0.184583333	0.053850726
2021/2/10	W	0.275694444	0.031955947
2021/2/11	CK	0.186527778	0.054700145
2021/2/11	W	0.279375	0.033177739
2021/2/12	CK	0.187638889	0.054935611
2021/2/12	W	0.286319444	0.033645415
2021/2/13	CK	0.19	0.05555323
2021/2/13	W	0.295555556	0.035125487
2021/2/14	CK	0.189652778	0.054375392
2021/2/14	W	0.295416667	0.034729552
2021/2/15	CK	0.186875	0.054567084
2021/2/15	W	0.290555556	0.033578997
2021/2/16	CK	0.1875	0.055029244
2021/2/16	W	0.287847222	0.03287478
2021/2/17	CK	0.187083333	0.054777636
2021/2/17	W	0.287291667	0.032744686
2021/2/18	CK	0.18625	0.054964509
2021/2/18	W	0.286527778	0.032833974
2021/2/19	CK	0.186041667	0.054779316
2021/2/19	W	0.285902778	0.03219763
2021/2/20	CK	0.186041667	0.055011451
2021/2/20	W	0.285277778	0.032216397
2021/2/21	CK	0.187083333	0.055047367
2021/2/21	W	0.288125	0.033495902
2021/2/22	CK	0.189722222	0.055384447
2021/2/22	W	0.292152778	0.034245129
2021/2/23	CK	0.192916667	0.055442006
2021/2/23	W	0.29625	0.035431721
2021/2/24	CK	0.196944444	0.05629558
2021/2/24	W	0.306388889	0.038203486
2021/2/25	CK	0.202222222	0.05780926
2021/2/25	W	0.317152778	0.040485441
2021/2/26	CK	0.211388889	0.059376641
2021/2/26	W	0.326388889	0.043465347
2021/2/27	CK	0.216041667	0.060776516
2021/2/27	W	0.335069444	0.045867485
2021/2/28	CK	0.218472222	0.061398868
2021/2/28	W	0.34	0.045730018
2021/3/1	CK	0.207083333	0.059428416
2021/3/1	W	0.329375	0.044994682
2021/3/2	CK	0.206805556	0.059084521
2021/3/2	W	0.303333333	0.06584346
2021/3/3	CK	0.206736111	0.059182615
2021/3/3	W	0.300138889	0.067331915
2021/3/4	CK	0.207083333	0.059172945
2021/3/4	W	0.302013889	0.068138357
2021/3/5	CK	0.207847222	0.059296131
2021/3/5	W	0.305486111	0.069396982
2021/3/6	CK	0.210486111	0.059859147
2021/3/6	W	0.308611111	0.070327619
2021/3/7	CK	0.207430556	0.059267992
2021/3/7	W	0.309027778	0.069290741
2021/3/8	CK	0.207222222	0.05936489
2021/3/8	W	0.302569444	0.06863626
2021/3/9	CK	0.213402778	0.060416953
2021/3/9	W	0.310694444	0.069540439
2021/3/10	CK	0.216666667	0.060896529
2021/3/10	W	0.316319444	0.071043313
2021/3/11	CK	0.216944444	0.061395124
2021/3/11	W	0.322152778	0.07236013
2021/3/12	CK	0.221111111	0.061718867
2021/3/12	W	0.347083333	0.056783863
2021/3/13	CK	0.225277778	0.063064165
2021/3/13	W	0.363402778	0.052041954
2021/3/14	CK	0.231319444	0.064729009
2021/3/14	W	0.372361111	0.055635629
2021/3/15	CK	0.236180556	0.066456806
2021/3/15	W	0.388819444	0.059200065
2021/3/16	CK	0.24	0.067683878
2021/3/16	W	0.402777778	0.062833399
2021/3/17	CK	0.245	0.068271277
2021/3/17	W	0.428125	0.068395883
2021/3/18	CK	0.25	0.069311006
2021/3/18	W	0.471388889	0.082093754
2021/3/19	CK	0.256597222	0.071022841
2021/3/19	W	0.545555556	0.10966148
2021/3/20	CK	0.26	0.072116495
2021/3/20	W	0.505972222	0.128793494
2021/3/21	CK	0.257986111	0.073049517
2021/3/21	W	0.509861111	NA
2021/3/22	CK	0.255277778	0.072049821
2021/3/22	W	0.518194444	NA
2021/3/23	CK	0.255138889	0.072057332
2021/3/23	W	0.54125	NA
2021/3/24	CK	0.258472222	0.072563975
2021/3/24	W	0.547430556	NA
2021/3/25	CK	0.260833333	0.073417375
2021/3/25	W	0.553055556	NA
2021/3/26	CK	0.265902778	0.074753267
2021/3/26	W	0.561736111	NA
2021/3/27	CK	0.269513889	0.076359598
2021/3/27	W	0.575833333	NA
2021/3/28	CK	0.273958333	0.077431466
2021/3/28	W	0.574722222	NA
2021/3/29	CK	0.277013889	0.078080463
2021/3/29	W	0.568958333	NA
2021/3/30	CK	0.282430556	0.079672193
2021/3/30	W	0.560833333	NA
2021/3/31	CK	0.289027778	0.082214108
2021/3/31	W	0.554166667	NA
2021/4/1	CK	0.297847222	0.085065915
2021/4/1	W	0.575208333	NA
2021/4/2	CK	0.314305556	0.092909223
2021/4/2	W	0.595625	NA
2021/4/3	CK	0.344930556	0.110542358
2021/4/3	W	0.612361111	NA
2021/4/4	CK	0.372777778	0.129941354
2021/4/4	W	0.610277778	NA
2021/4/5	CK	0.394236111	0.144051344
2021/4/5	W	0.602430556	NA
2021/4/6	CK	0.412083333	0.154656117
2021/4/6	W	0.592986111	NA
2021/4/7	CK	0.410416667	0.166586217
2021/4/7	W	0.587361111	NA
2021/4/8	CK	0.326041667	NA
2021/4/8	W	0.584027778	NA
2021/4/9	CK	0.373125	NA
[truncated: 349 more rows]
