# Supplementary material for: Whole-soil warming leads to substantial soil carbon emission in an alpine grassland
Source: Nat Commun. 2024 May 27;15:4489. doi: 10.1038/s41467-024-48736-w (PMC11130387; doi:10.1038/s41467-024-48736-w)
Supplement: Supplementary file 4 — Source data [file 41467_2024_48736_MOESM4_ESM.zip › Figshare数据上传/Fig. S3/Mday_30_meanse.csv]

Day	Type	Mean	se
2018/6/17	CK	0.24734375	0.070210122
2018/6/17	W	0.34	0.050930325
2018/6/18	CK	0.245763889	0.069981933
2018/6/18	W	0.34	0.051461621
2018/6/19	CK	0.243263889	0.06855323
2018/6/19	W	0.34	0.0522634
2018/6/20	CK	0.240416667	0.068077165
2018/6/20	W	0.339722222	0.052305071
2018/6/21	CK	0.240625	0.067297203
2018/6/21	W	0.337152778	0.052080941
2018/6/22	CK	0.240208333	0.065229651
2018/6/22	W	0.33375	0.05178651
2018/6/23	CK	0.24	0.064581774
2018/6/23	W	0.33	0.051802549
2018/6/24	CK	0.239861111	0.063916541
2018/6/24	W	0.330069444	0.051239228
2018/6/25	CK	0.247916667	0.068743689
2018/6/25	W	0.337638889	0.052887529
2018/6/26	CK	0.254722222	0.074210644
2018/6/26	W	0.350694444	0.05658597
2018/6/27	CK	0.254861111	0.074577898
2018/6/27	W	0.354652778	0.059008864
2018/6/28	CK	0.252638889	0.073900065
2018/6/28	W	0.355277778	0.059639285
2018/6/29	CK	0.253333333	0.073765087
2018/6/29	W	0.354652778	0.058611509
2018/6/30	CK	0.255138889	0.073281497
2018/6/30	W	0.355972222	0.059545095
2018/7/1	CK	0.256875	0.072852106
2018/7/1	W	0.359652778	0.05967855
2018/7/2	CK	0.261805556	0.076125996
2018/7/2	W	0.363888889	0.06116531
2018/7/3	CK	0.27	0.078237698
2018/7/3	W	0.377013889	0.06513325
2018/7/4	CK	0.269375	0.078615811
2018/7/4	W	0.385694444	0.069472998
2018/7/5	CK	0.266458333	0.077317714
2018/7/5	W	0.384791667	0.069388893
2018/7/6	CK	0.266944444	0.076714633
2018/7/6	W	0.383125	0.068168634
2018/7/7	CK	0.267638889	0.075809837
2018/7/7	W	0.38	0.06723699
2018/7/8	CK	0.27	0.07763006
2018/7/8	W	0.3875	0.0690326
2018/7/9	CK	0.273263889	0.078883506
2018/7/9	W	0.396666667	0.073069114
2018/7/10	CK	0.28	0.082982655
2018/7/10	W	0.428541667	0.082881135
2018/7/11	CK	0.278819444	0.082125767
2018/7/11	W	0.432430556	0.084603659
2018/7/12	CK	0.275208333	0.081091612
2018/7/12	W	0.422569444	0.081632928
2018/7/13	CK	0.273333333	0.079756589
2018/7/13	W	0.415486111	0.079194939
2018/7/14	CK	0.270208333	0.078309527
2018/7/14	W	0.413194444	0.077370965
2018/7/15	CK	0.267222222	0.07721205
2018/7/15	W	0.406111111	0.076112822
2018/7/16	CK	0.266944444	0.076331544
2018/7/16	W	0.403263889	0.075621213
2018/7/17	CK	0.265416667	0.075776899
2018/7/17	W	0.400347222	0.074440819
2018/7/18	CK	0.264236111	0.075297519
2018/7/18	W	0.399791667	0.073210887
2018/7/19	CK	0.263819444	0.074477963
2018/7/19	W	0.394861111	0.072698325
2018/7/20	CK	0.26	0.072907051
2018/7/20	W	0.392916667	0.071583011
2018/7/21	CK	0.263402778	0.072942687
2018/7/21	W	0.390347222	0.071187773
2018/7/22	CK	0.2625	0.072576413
2018/7/22	W	0.386875	0.070034392
2018/7/23	CK	0.259236111	0.070891036
2018/7/23	W	0.384513889	0.06907288
2018/7/24	CK	0.2575	0.070762006
2018/7/24	W	0.381736111	0.068131094
2018/7/25	CK	0.255972222	0.070297827
2018/7/25	W	0.373333333	0.066802226
2018/7/26	CK	0.255069444	0.069206336
2018/7/26	W	0.364375	0.064355385
2018/7/27	CK	0.253194444	0.067660441
2018/7/27	W	0.354444444	0.061054657
2018/7/28	CK	0.245902778	0.065825521
2018/7/28	W	0.344652778	0.058187962
2018/7/29	CK	0.243661972	0.063007343
2018/7/29	W	0.334647887	0.056207011
2018/7/30	CK	0.237638889	0.060126505
2018/7/30	W	0.325138889	0.053261603
2018/7/31	CK	0.233958333	0.057548069
2018/7/31	W	0.321944444	0.051215795
2018/8/1	CK	0.230416667	0.055279707
2018/8/1	W	0.320486111	0.051219052
2018/8/2	CK	0.230208333	0.053896249
2018/8/2	W	0.329722222	0.053368951
2018/8/3	CK	0.231388889	0.05591871
2018/8/3	W	0.335208333	0.055888753
2018/8/4	CK	0.237708333	0.057151859
2018/8/4	W	0.340208333	0.057810821
2018/8/5	CK	0.236875	0.058457997
2018/8/5	W	0.345972222	0.058686442
2018/8/6	CK	0.239722222	0.058778723
2018/8/6	W	0.347361111	0.059791958
2018/8/7	CK	0.239652778	0.058693398
2018/8/7	W	0.349652778	0.060031305
2018/8/8	CK	0.24	0.060554441
2018/8/8	W	0.350833333	0.060050706
2018/8/9	CK	0.24	0.060808804
2018/8/9	W	0.35796875	0.060498183
2018/8/10	CK	0.242307692	0.060922701
2018/8/10	W	0.355384615	0.062079652
2018/8/14	CK	0.24	0.058505698
2018/8/14	W	0.35	0.058186947
2018/8/15	CK	0.238819444	0.058294198
2018/8/15	W	0.34625	0.057720759
2018/8/16	CK	0.238333333	0.05734585
2018/8/16	W	0.348472222	0.056941716
2018/8/17	CK	0.239444444	0.057919507
2018/8/17	W	0.350902778	0.058595938
2018/8/18	CK	0.238958333	0.058760975
2018/8/18	W	0.356944444	0.06103688
2018/8/19	CK	0.238194444	0.060011834
2018/8/19	W	0.357222222	0.062040149
2018/8/20	CK	0.24	0.060262745
2018/8/20	W	0.358680556	0.061342578
2018/8/21	CK	0.241805556	0.060506322
2018/8/21	W	0.362291667	0.064028866
2018/8/22	CK	0.245902778	0.06166124
2018/8/22	W	0.367361111	0.066904676
2018/8/23	CK	0.246111111	0.061819114
2018/8/23	W	0.367708333	0.065934837
2018/8/24	CK	0.247013889	0.061854156
2018/8/24	W	0.367638889	0.065591901
2018/8/25	CK	0.2475	0.062218847
2018/8/25	W	0.371527778	0.066856431
2018/8/26	CK	0.249791667	0.063540674
2018/8/26	W	0.377430556	0.068793956
2018/8/27	CK	0.249166667	0.063845503
2018/8/27	W	0.377638889	0.069209722
2018/8/28	CK	0.247847222	0.063767758
2018/8/28	W	0.376319444	0.06830463
2018/8/29	CK	0.248263889	0.063636506
2018/8/29	W	0.374236111	0.067780559
2018/8/30	CK	0.249375	0.062819959
2018/8/30	W	0.37	0.066682326
2018/8/31	CK	0.249861111	0.06291023
2018/8/31	W	0.37	0.06662061
2018/9/1	CK	0.25	0.061927344
2018/9/1	W	0.374722222	0.069274146
2018/9/2	CK	0.25875	0.06659399
2018/9/2	W	0.404791667	0.082440028
2018/9/3	CK	0.266458333	0.071282596
2018/9/3	W	0.419652778	0.086704369
2018/9/4	CK	0.267083333	0.07110653
2018/9/4	W	0.42	0.084218411
2018/9/5	CK	0.269930556	0.071716991
2018/9/5	W	0.42	0.084557673
2018/9/6	CK	0.267291667	0.071367547
2018/9/6	W	0.419652778	0.084433804
2018/9/7	CK	0.266180556	0.071194095
2018/9/7	W	0.416458333	0.083517001
2018/9/8	CK	0.263888889	0.070560655
2018/9/8	W	0.412152778	0.081456396
2018/9/9	CK	0.263611111	0.070368935
2018/9/9	W	0.412916667	0.082451239
2018/9/10	CK	0.268333333	0.072530763
2018/9/10	W	0.423263889	0.085590916
2018/9/11	CK	0.267638889	0.071867767
2018/9/11	W	0.4175	0.083802295
2018/9/12	CK	0.268125	0.071855911
2018/9/12	W	0.414027778	0.082342125
2018/9/13	CK	0.268055556	0.072111719
2018/9/13	W	0.41	0.081441742
2018/9/14	CK	0.271319444	0.072114522
2018/9/14	W	0.420486111	0.084429373
2018/9/15	CK	0.28	0.078068758
2018/9/15	W	0.458888889	0.101394709
2018/9/16	CK	0.280763889	0.078493928
2018/9/16	W	0.457152778	0.099906083
2018/9/17	CK	0.28	0.077582563
2018/9/17	W	0.455277778	0.098873672
2018/9/18	CK	0.28	0.077663878
2018/9/18	W	0.452013889	0.097719824
2018/9/19	CK	0.279791667	0.077572069
2018/9/19	W	0.451041667	0.097145168
2018/9/20	CK	0.278541667	0.077229031
2018/9/20	W	0.448194444	0.095913333
2018/9/21	CK	0.277152778	0.076878037
2018/9/21	W	0.445277778	0.092914463
2018/9/22	CK	0.276527778	0.07593076
2018/9/22	W	0.440486111	0.090480786
2018/9/23	CK	0.275833333	0.075049004
2018/9/23	W	0.434027778	0.088656962
2018/9/24	CK	0.273680556	0.074455431
2018/9/24	W	0.428888889	0.087226926
2018/9/25	CK	0.270347222	0.074070524
2018/9/25	W	0.425069444	0.085318995
2018/9/26	CK	0.27	0.073730006
2018/9/26	W	0.42	0.084526272
2018/9/27	CK	0.27	0.073325909
2018/9/27	W	0.418888889	0.083517442
2018/9/28	CK	0.270625	0.07317744
2018/9/28	W	0.416805556	0.082716766
2018/9/29	CK	0.268611111	0.072861184
2018/9/29	W	0.415347222	0.081204943
2018/9/30	CK	0.27	0.071727486
2018/9/30	W	0.410277778	0.079784612
2018/10/1	CK	0.269027778	0.071429203
2018/10/1	W	0.40875	0.079444085
2018/10/2	CK	0.267986111	0.071135065
2018/10/2	W	0.406805556	0.078160134
2018/10/3	CK	0.267222222	0.071033964
2018/10/3	W	0.405555556	0.077530336
2018/10/4	CK	0.267222222	0.070832009
2018/10/4	W	0.401944444	0.07640973
2018/10/5	CK	0.267708333	0.070303925
2018/10/5	W	0.399027778	0.075432625
2018/10/6	CK	0.266527778	0.069401347
2018/10/6	W	0.397430556	0.074586378
2018/10/7	CK	0.26625	0.069362231
2018/10/7	W	0.396458333	0.074413626
2018/10/8	CK	0.265972222	0.069113432
2018/10/8	W	0.395833333	0.0737094
2018/10/9	CK	0.265972222	0.06873465
2018/10/9	W	0.394166667	0.072796469
2018/10/10	CK	0.265972222	0.068797598
2018/10/10	W	0.394375	0.072454335
2018/10/11	CK	0.265902778	0.068873996
2018/10/11	W	0.392291667	0.072262856
2018/10/12	CK	0.265833333	0.068729164
2018/10/12	W	0.391944444	0.072149606
2018/10/13	CK	0.264236111	0.069106727
2018/10/13	W	0.389583333	0.072973919
2018/10/14	CK	0.266180556	0.068927324
2018/10/14	W	0.389513889	0.07214941
2018/10/15	CK	0.265833333	0.068786591
2018/10/15	W	0.390833333	0.071971191
2018/10/16	CK	0.265972222	0.068792346
2018/10/16	W	0.390138889	0.071934894
2018/10/17	CK	0.266041667	0.068602975
2018/10/17	W	0.39	0.071854876
2018/10/18	CK	0.266388889	0.068717459
2018/10/18	W	0.389583333	0.071790779
2018/10/19	CK	0.264791667	0.06922743
2018/10/19	W	0.39	0.072124307
2018/10/20	CK	0.264236111	0.069182184
2018/10/20	W	0.39	0.07164016
2018/10/21	CK	0.265972222	0.069025917
2018/10/21	W	0.393333333	0.072281284
2018/10/22	CK	0.266388889	0.068983289
2018/10/22	W	0.39625	0.072965465
2018/10/23	CK	0.266666667	0.0689915
2018/10/23	W	0.396597222	0.073101634
2018/10/24	CK	0.267777778	0.069246036
2018/10/24	W	0.397847222	0.073046739
2018/10/25	CK	0.266944444	0.06919903
2018/10/25	W	0.397152778	0.073325381
2018/10/26	CK	0.267013889	0.069488946
2018/10/26	W	0.396944444	0.073821061
2018/10/27	CK	0.267708333	0.070029692
2018/10/27	W	0.397222222	0.073762998
2018/10/28	CK	0.267430556	0.069937538
2018/10/28	W	0.397222222	0.074095243
2018/10/29	CK	0.267638889	0.069000796
2018/10/29	W	0.397222222	0.074156579
2018/10/30	CK	0.268402778	0.068203781
2018/10/30	W	0.397152778	0.073874438
2018/10/31	CK	0.267361111	0.067980676
2018/10/31	W	0.397013889	0.073784913
2018/11/1	CK	0.267152778	0.067202604
2018/11/1	W	0.397013889	0.073679743
2018/11/2	CK	0.266875	0.06586247
2018/11/2	W	0.396944444	0.073447979
2018/11/3	CK	0.267847222	0.065686714
2018/11/3	W	0.398680556	0.073124211
2018/11/4	CK	0.266944444	0.065740168
2018/11/4	W	0.398263889	0.073084339
2018/11/5	CK	0.267916667	0.06592501
2018/11/5	W	0.4	0.074253602
2018/11/6	CK	0.2675	0.065909116
2018/11/6	W	0.400347222	0.07508626
2018/11/7	CK	0.268333333	0.066390162
2018/11/7	W	0.406111111	0.075575066
2018/11/8	CK	0.268125	0.067421186
2018/11/8	W	0.406944444	0.076195576
2018/11/9	CK	0.268055556	0.066295898
2018/11/9	W	0.407083333	0.076257907
2018/11/10	CK	0.266944444	0.064285281
2018/11/10	W	0.407222222	0.076482147
2018/11/11	CK	0.267222222	0.064483614
2018/11/11	W	0.407291667	0.076660106
2018/11/12	CK	0.264722222	0.061414274
2018/11/12	W	0.407361111	0.076804511
2018/11/13	CK	0.262569444	0.059044731
2018/11/13	W	0.407152778	0.076751289
2018/11/14	CK	0.257361111	0.056362859
2018/11/14	W	0.406805556	0.075971614
2018/11/15	CK	0.257083333	0.056007834
2018/11/15	W	0.406666667	0.075472845
2018/11/16	CK	0.26	0.056349687
2018/11/16	W	0.408263889	0.075937069
2018/11/17	CK	0.259027778	0.056078058
2018/11/17	W	0.408194444	0.077112119
2018/11/18	CK	0.257222222	0.052181461
2018/11/18	W	0.408194444	0.077431876
2018/11/19	CK	0.248888889	0.045145498
2018/11/19	W	0.407152778	0.076883035
2018/11/20	CK	0.234166667	0.039078232
2018/11/20	W	0.403888889	0.076069785
2018/11/21	CK	0.224375	0.035912463
2018/11/21	W	0.394236111	0.072762491
2018/11/22	CK	0.200088496	0.02935388
2018/11/22	W	0.338318584	0.067719027
2018/11/23	CK	0.230185185	0.024185467
2018/11/23	W	0.41	0.063588137
2018/11/24	CK	0.194	NA
2018/11/24	W	0.324	NA
2018/11/25	CK	0.196984127	0.026250301
2018/11/25	W	0.341428571	0.054921668
2018/11/26	CK	0.182608696	0.026347152
2018/11/26	W	0.29326087	0.051032921
2018/11/27	CK	0.182622951	0.024798617
2018/11/27	W	0.290983607	0.04726225
2018/11/28	CK	0.173877551	0.024991168
2018/11/28	W	0.276938776	0.046574691
2018/11/29	CK	0.17	0.026635292
2018/11/29	W	0.280384615	0.050045516
2018/11/30	CK	0.171428571	0.025864403
2018/11/30	W	0.274761905	0.051815934
2018/12/1	CK	0.19	0.025706172
2018/12/1	W	0.347	0.057122082
2018/12/2	CK	0.188333333	0.025361963
2018/12/2	W	0.355	0.064277839
2018/12/3	CK	0.194	0.025338849
2018/12/3	W	0.38	0.067142689
2018/12/4	CK	0.154	NA
2018/12/4	W	0.332	NA
2018/12/5	CK	0.168571429	0.022830292
2018/12/5	W	0.355714286	0.063673702
2018/12/6	CK	0.15	NA
2018/12/6	W	0.34	NA
2018/12/24	CK	0.17	0.020230646
2018/12/24	W	0.274404762	0.057203888
2018/12/25	CK	0.167708333	0.020686197
2018/12/25	W	0.277291667	0.057120032
2018/12/26	CK	0.166597222	0.021238357
2018/12/26	W	0.278125	0.058044641
2018/12/27	CK	0.16625	0.021261276
2018/12/27	W	0.278194444	0.058390255
2018/12/28	CK	0.166875	0.021453211
2018/12/28	W	0.281666667	0.058696493
2018/12/29	CK	0.166666667	0.02096301
2018/12/29	W	0.284652778	0.058824818
2018/12/30	CK	0.165277778	0.021080345
2018/12/30	W	0.281805556	0.059069391
2018/12/31	CK	0.163819444	0.020419078
2018/12/31	W	0.277222222	0.059210871
2019/1/1	CK	0.16	0.02026028
2019/1/1	W	0.277222222	0.059119516
2019/1/2	CK	0.159444444	0.020265576
2019/1/2	W	0.277083333	0.059125603
2019/1/3	CK	0.159722222	0.020276608
2019/1/3	W	0.278055556	0.059227623
2019/1/4	CK	0.16	0.020123245
2019/1/4	W	0.278333333	0.059443393
2019/1/5	CK	0.158958333	0.019799523
2019/1/5	W	0.2775	0.059286853
2019/1/6	CK	0.158402778	0.019769166
2019/1/6	W	0.277361111	0.059320184
2019/1/7	CK	0.16	0.019905201
2019/1/7	W	0.280833333	0.059514324
2019/1/8	CK	0.16	0.019639591
2019/1/8	W	0.282708333	0.059636462
2019/1/9	CK	0.158263889	0.019582233
2019/1/9	W	0.279375	0.059449172
2019/1/10	CK	0.158055556	0.019619774
2019/1/10	W	0.277777778	0.059182684
2019/1/11	CK	0.156805556	0.019604713
2019/1/11	W	0.276736111	0.058184589
2019/1/12	CK	0.156736111	0.019439504
2019/1/12	W	0.276736111	0.057807536
2019/1/13	CK	0.156875	0.019087213
2019/1/13	W	0.277152778	0.057873632
2019/1/14	CK	0.158055556	0.019004045
2019/1/14	W	0.278888889	0.058042792
2019/1/15	CK	0.157847222	0.018615667
2019/1/15	W	0.280069444	0.058461671
2019/1/16	CK	0.156875	0.019265429
2019/1/16	W	0.277986111	0.05826854
2019/1/17	CK	0.156666667	0.018655142
2019/1/17	W	0.276666667	0.057811443
2019/1/18	CK	0.157986111	0.018153588
2019/1/18	W	0.278125	0.05792163
2019/1/19	CK	0.157638889	0.018259576
2019/1/19	W	0.277847222	0.057884776
2019/1/20	CK	0.159652778	0.017683201
2019/1/20	W	0.280069444	0.058010955
2019/1/21	CK	0.157777778	0.019134147
2019/1/21	W	0.285763889	0.058932838
2019/1/22	CK	0.156597222	0.01888862
2019/1/22	W	0.278333333	0.058438139
2019/1/23	CK	0.156458333	0.018321854
2019/1/23	W	0.276597222	0.057948018
2019/1/24	CK	0.156597222	0.018021435
2019/1/24	W	0.276736111	0.057929317
2019/1/25	CK	0.156319444	0.018070782
2019/1/25	W	0.276875	0.057830862
2019/1/26	CK	0.156666667	0.018185129
2019/1/26	W	0.277777778	0.057801151
2019/1/27	CK	0.157361111	0.018032816
2019/1/27	W	0.28	0.058158589
2019/1/28	CK	0.157222222	0.01801229
2019/1/28	W	0.279097222	0.057928018
2019/1/29	CK	0.157430556	0.017834811
2019/1/29	W	0.28	0.058479593
2019/1/30	CK	0.157361111	0.017605787
2019/1/30	W	0.28	0.059183573
2019/1/31	CK	0.156666667	0.018041269
2019/1/31	W	0.283263889	0.058919304
2019/2/1	CK	0.156319444	0.018542932
2019/2/1	W	0.280625	0.058485513
2019/2/2	CK	0.157361111	0.017860593
2019/2/2	W	0.28	0.059243835
2019/2/3	CK	0.157083333	0.018088534
2019/2/3	W	0.285833333	0.058887637
2019/2/4	CK	0.157361111	0.018915176
2019/2/4	W	0.284583333	0.059180172
2019/2/5	CK	0.157291667	0.018080412
2019/2/5	W	0.284722222	0.058863381
2019/2/6	CK	0.156944444	0.017860354
2019/2/6	W	0.286319444	0.058754982
2019/2/7	CK	0.158402778	0.018385242
2019/2/7	W	0.288472222	0.060183291
2019/2/8	CK	0.16	0.019081391
2019/2/8	W	0.29125	0.060787614
2019/2/9	CK	0.16	0.019161246
2019/2/9	W	0.299375	0.061989805
2019/2/10	CK	0.16	0.019163298
2019/2/10	W	0.3	0.061845307
2019/2/11	CK	0.158333333	0.018818299
2019/2/11	W	0.298333333	0.062312807
2019/2/12	CK	0.157638889	0.01882938
2019/2/12	W	0.297569444	0.062191452
2019/2/13	CK	0.15875	0.019197472
2019/2/13	W	0.300277778	0.062749511
2019/2/14	CK	0.16	0.018977473
2019/2/14	W	0.305208333	0.063086646
2019/2/15	CK	0.159722222	0.018928824
2019/2/15	W	0.305625	0.063807646
2019/2/16	CK	0.16	0.019084581
2019/2/16	W	0.306736111	0.06445226
2019/2/17	CK	0.16	0.019869858
2019/2/17	W	0.31	0.065664569
2019/2/18	CK	0.162222222	0.019380952
2019/2/18	W	0.317013889	0.066638271
2019/2/19	CK	0.163541667	0.018727052
2019/2/19	W	0.316597222	0.066754917
2019/2/20	CK	0.159722222	0.018925395
2019/2/20	W	0.316458333	0.066900333
2019/2/21	CK	0.162152778	0.019697293
2019/2/21	W	0.321319444	0.067833866
2019/2/22	CK	0.165069444	0.020166418
2019/2/22	W	0.326527778	0.069548065
2019/2/23	CK	0.165	0.019456994
2019/2/23	W	0.328958333	0.070646153
2019/2/24	CK	0.167361111	0.020448942
2019/2/24	W	0.332708333	0.071487429
2019/2/25	CK	0.1675	0.020709053
2019/2/25	W	0.339652778	0.072437632
2019/2/26	CK	0.167708333	0.021185628
2019/2/26	W	0.345694444	0.073628039
2019/2/27	CK	0.168125	0.021072375
2019/2/27	W	0.35	0.074575996
2019/2/28	CK	0.17	0.021294064
2019/2/28	W	0.356944444	0.075593983
2019/3/1	CK	0.17	0.021822707
2019/3/1	W	0.362847222	0.076160588
2019/3/2	CK	0.173055556	0.02181321
2019/3/2	W	0.372847222	0.076674471
2019/3/3	CK	0.173541667	0.021566486
2019/3/3	W	0.385277778	0.077014397
2019/3/4	CK	0.171458333	0.021759863
2019/3/4	W	0.394722222	0.079636432
2019/3/5	CK	0.170972222	0.022243378
2019/3/5	W	0.39625	0.086152849
2019/3/6	CK	0.174305556	0.021929935
2019/3/6	W	0.402569444	0.090105076
2019/3/7	CK	0.177013889	0.022013898
2019/3/7	W	0.417916667	0.0931729
2019/3/8	CK	0.178680556	0.022948789
2019/3/8	W	0.439236111	0.09859961
2019/3/9	CK	0.18	0.023739278
2019/3/9	W	0.473680556	0.108562484
2019/3/10	CK	0.179930556	0.023153611
2019/3/10	W	0.484166667	0.100212275
2019/3/11	CK	0.176666667	0.022955425
2019/3/11	W	0.445277778	0.078356198
2019/3/12	CK	0.174791667	0.021903182
2019/3/12	W	0.432638889	0.077953079
2019/3/13	CK	0.17625	0.022706021
2019/3/13	W	0.429513889	0.076227043
2019/3/14	CK	0.176736111	0.023008383
2019/3/14	W	0.430277778	0.077010106
2019/3/15	CK	0.176458333	0.023116646
2019/3/15	W	0.436319444	0.078574255
2019/3/16	CK	0.178263889	0.023454604
2019/3/16	W	0.442152778	0.079688191
2019/3/17	CK	0.180763889	0.023868784
2019/3/17	W	0.445486111	0.080734273
2019/3/18	CK	0.185138889	0.024849292
2019/3/18	W	0.445972222	0.081234771
2019/3/19	CK	0.18625	0.025214572
2019/3/19	W	0.444513889	0.081014247
2019/3/20	CK	0.189791667	0.025542553
2019/3/20	W	0.443680556	0.080696991
2019/3/21	CK	0.189513889	0.025388712
2019/3/21	W	0.442013889	0.080322182
2019/3/22	CK	0.19	0.025902002
2019/3/22	W	0.43875	0.080992045
2019/3/23	CK	0.19	0.025977691
2019/3/23	W	0.445555556	0.081996768
2019/3/24	CK	0.192222222	0.026475163
2019/3/24	W	0.445625	0.082708107
2019/3/25	CK	0.195277778	0.026745256
2019/3/25	W	0.445277778	0.082100039
2019/3/26	CK	0.195763889	0.026659681
2019/3/26	W	0.443333333	0.081516791
2019/3/27	CK	0.197638889	0.027065943
2019/3/27	W	0.44	0.081007718
2019/3/28	CK	0.197569444	0.027653287
2019/3/28	W	0.438194444	0.08066706
2019/3/29	CK	0.2	0.028384298
2019/3/29	W	0.435833333	0.080442205
2019/3/30	CK	0.199166667	0.028293839
2019/3/30	W	0.435625	0.079723477
2019/3/31	CK	0.2	0.028445383
2019/3/31	W	0.433888889	0.078893741
2019/4/1	CK	0.2	0.029051655
2019/4/1	W	0.432430556	0.07829036
2019/4/2	CK	0.201458333	0.028935653
2019/4/2	W	0.427430556	0.077906835
2019/4/3	CK	0.202777778	0.029440568
2019/4/3	W	0.428611111	0.077444179
2019/4/4	CK	0.205416667	0.029794073
2019/4/4	W	0.425902778	0.077008383
2019/4/5	CK	0.205486111	0.029810726
2019/4/5	W	0.425277778	0.076327524
2019/4/6	CK	0.206319444	0.030906874
2019/4/6	W	0.424166667	0.076086562
2019/4/7	CK	0.209513889	0.030877252
2019/4/7	W	0.423472222	0.07628037
2019/4/8	CK	0.21	0.03133807
2019/4/8	W	0.420625	0.076009464
2019/4/9	CK	0.21	0.03123172
2019/4/9	W	0.42	0.075439105
2019/4/10	CK	0.212152778	0.032651261
2019/4/10	W	0.416458333	0.074835266
2019/4/11	CK	0.213541667	0.032819033
2019/4/11	W	0.415763889	0.075228643
2019/4/12	CK	0.215763889	0.033164871
2019/4/12	W	0.415972222	0.07473928
2019/4/13	CK	0.217708333	0.033334688
2019/4/13	W	0.416458333	0.074345223
2019/4/14	CK	0.22	0.034057289
2019/4/14	W	0.42	0.075166482
2019/4/20	CK	0.31097561	0.068144538
2019/4/20	W	0.41	0.073924471
2019/4/21	CK	0.310347222	0.076095195
2019/4/21	W	0.408263889	0.073731761
2019/4/22	CK	0.306319444	0.082824289
2019/4/22	W	0.406041667	0.072861402
2019/4/23	CK	0.303611111	0.087865352
2019/4/23	W	0.405416667	0.07218922
2019/4/24	CK	0.302152778	0.089915807
2019/4/24	W	0.403472222	0.072007546
2019/4/25	CK	0.303055556	0.088856503
2019/4/25	W	0.399166667	0.071516383
2019/4/26	CK	0.301875	0.088732866
2019/4/26	W	0.395902778	0.070857422
2019/4/27	CK	0.303819444	0.089544105
2019/4/27	W	0.393333333	0.069556064
2019/4/28	CK	0.31125	0.092652286
2019/4/28	W	0.391527778	0.068685134
2019/4/29	CK	0.32	0.09625583
2019/4/29	W	0.400138889	0.070140971
2019/4/30	CK	0.321489362	0.097168239
2019/4/30	W	0.41	0.072038763
2019/5/1	CK	0.335454545	0.103709832
2019/5/1	W	0.44	0.079306893
2019/5/2	CK	0.332222222	0.101922955
2019/5/2	W	0.436527778	0.08052486
2019/5/3	CK	0.337847222	0.104518551
2019/5/3	W	0.446180556	0.083236668
2019/5/4	CK	0.34	0.10541078
2019/5/4	W	0.468181818	0.088553186
2019/5/6	CK	0.34	0.105779354
2019/5/6	W	0.5	0.107198465
2019/5/9	CK	0.34	0.101930323
2019/5/9	W	0.487857143	0.132808955
2019/5/10	CK	0.335	0.100583489
2019/5/10	W	0.479444444	0.119603421
2019/5/11	CK	0.334027778	0.099979467
2019/5/11	W	0.511180556	0.125196382
2019/5/12	CK	0.332847222	0.099445449
2019/5/12	W	0.513055556	0.128173268
2019/5/13	CK	0.326388889	0.098444016
2019/5/13	W	0.501458333	0.121598324
2019/5/14	CK	0.327777778	0.096902685
2019/5/14	W	0.488888889	0.113470042
2019/5/15	CK	0.324583333	0.096190359
2019/5/15	W	0.494027778	0.119758152
2019/5/16	CK	0.323125	0.095244557
2019/5/16	W	0.491805556	0.119410496
2019/5/17	CK	0.322777778	0.094050305
2019/5/17	W	0.484305556	0.117784476
2019/5/18	CK	0.318055556	0.093208253
2019/5/18	W	0.480208333	0.115612558
2019/5/19	CK	0.315833333	0.092139896
2019/5/19	W	0.473125	0.114498721
2019/5/20	CK	0.316041667	0.091307333
2019/5/20	W	0.458194444	0.104918082
2019/5/21	CK	0.314236111	0.089773844
2019/5/21	W	0.444236111	0.097517489
2019/5/22	CK	0.312916667	0.08821555
2019/5/22	W	0.437083333	0.095299717
2019/5/23	CK	0.309861111	0.08689842
2019/5/23	W	0.430486111	0.092897913
2019/5/24	CK	0.306527778	0.086649123
2019/5/24	W	0.42875	0.092304159
2019/5/25	CK	0.309513889	0.085566027
2019/5/25	W	0.426527778	0.090543477
2019/5/26	CK	0.307847222	0.084427816
2019/5/26	W	0.425694444	0.08944875
2019/5/27	CK	0.306875	0.085602623
2019/5/27	W	0.425416667	0.08978068
2019/5/28	CK	0.304930556	0.085018481
2019/5/28	W	0.422847222	0.089327317
2019/5/29	CK	0.304791667	0.083884172
2019/5/29	W	0.420486111	0.088506558
2019/5/30	CK	0.302430556	0.083764487
2019/5/30	W	0.419930556	0.087984089
2019/5/31	CK	0.304930556	0.083370181
2019/5/31	W	0.42	0.088131646
2019/6/1	CK	0.305	0.083434017
2019/6/1	W	0.423055556	0.088715594
2019/6/2	CK	0.303125	0.082997822
2019/6/2	W	0.419236111	0.088233243
2019/6/3	CK	0.302430556	0.082064905
2019/6/3	W	0.419444444	0.087402702
2019/6/4	CK	0.3	0.081705744
2019/6/4	W	0.41875	0.086732099
2019/6/5	CK	0.3	0.081045589
2019/6/5	W	0.415486111	0.086893738
2019/6/6	CK	0.299722222	0.08045446
2019/6/6	W	0.413194444	0.085530024
2019/6/7	CK	0.296666667	0.078938564
2019/6/7	W	0.406875	0.084328467
2019/6/8	CK	0.297152778	0.078627634
2019/6/8	W	0.405625	0.083187393
2019/6/9	CK	0.299305556	0.078340387
2019/6/9	W	0.415347222	0.086749317
2019/6/10	CK	0.299861111	0.078825364
2019/6/10	W	0.421319444	0.088852498
2019/6/11	CK	0.300069444	0.079955646
2019/6/11	W	0.421319444	0.089240004
2019/6/12	CK	0.302986111	0.079715233
2019/6/12	W	0.420486111	0.088811876
2019/6/13	CK	0.301111111	0.079062533
2019/6/13	W	0.411805556	0.086314605
2019/6/14	CK	0.3	0.07791297
2019/6/14	W	0.41	0.085537629
2019/6/15	CK	0.299791667	0.078450379
2019/6/15	W	0.411041667	0.085351396
2019/6/16	CK	0.301111111	0.0794133
2019/6/16	W	0.414861111	0.086297343
2019/6/17	CK	0.305625	0.080371409
2019/6/17	W	0.415347222	0.086313193
2019/6/18	CK	0.305069444	0.081045923
2019/6/18	W	0.419583333	0.0872563
2019/6/19	CK	0.304166667	0.080228267
2019/6/19	W	0.414444444	0.086011154
2019/6/20	CK	0.303125	0.079775198
2019/6/20	W	0.413055556	0.084621853
2019/6/21	CK	0.299791667	0.078149329
2019/6/21	W	0.404097222	0.082355619
2019/6/22	CK	0.298472222	0.077265979
2019/6/22	W	0.396111111	0.079266463
2019/6/23	CK	0.3	0.076293419
2019/6/23	W	0.417777778	0.086435537
2019/6/24	CK	0.302013889	0.079246064
2019/6/24	W	0.417430556	0.087273224
2019/6/25	CK	0.31	0.081088579
2019/6/25	W	0.422847222	0.088967192
2019/6/26	CK	0.328263889	0.090265746
2019/6/26	W	0.451527778	0.098839486
2019/6/27	CK	0.34	0.094615719
2019/6/27	W	0.512708333	0.127121599
2019/6/28	CK	0.335763889	0.093777642
2019/6/28	W	0.519583333	0.128691551
2019/6/29	CK	0.333402778	0.092980498
2019/6/29	W	0.513263889	0.125710121
2019/6/30	CK	0.332291667	0.092124847
2019/6/30	W	0.505763889	0.122356987
2019/7/1	CK	0.327083333	0.09089312
2019/7/1	W	0.498055556	0.118461204
2019/7/2	CK	0.324652778	0.089015902
2019/7/2	W	0.487083333	0.112842067
2019/7/3	CK	0.322986111	0.087292967
2019/7/3	W	0.474375	0.108051786
2019/7/4	CK	0.316944444	0.085246421
2019/7/4	W	0.461180556	0.102395192
2019/7/5	CK	0.314652778	0.083684846
2019/7/5	W	0.448194444	0.096305243
2019/7/6	CK	0.308402778	0.080992581
2019/7/6	W	0.429236111	0.089996088
2019/7/7	CK	0.309166667	0.079493022
2019/7/7	W	0.420555556	0.08540539
2019/7/8	CK	0.306458333	0.079583268
2019/7/8	W	0.425	0.0863871
2019/7/9	CK	0.305833333	0.080523303
2019/7/9	W	0.425277778	0.086649605
2019/7/10	CK	0.306319444	0.080556379
2019/7/10	W	0.422152778	0.0857723
2019/7/11	CK	0.309305556	0.080679504
2019/7/11	W	0.420902778	0.0850619
2019/7/12	CK	0.305972222	0.080435722
2019/7/12	W	0.420833333	0.084642998
2019/7/13	CK	0.304930556	0.079590915
2019/7/13	W	0.414236111	0.083149994
2019/7/14	CK	0.314583333	0.083480563
2019/7/14	W	0.426111111	0.087026942
2019/7/15	CK	0.328819444	0.089795777
2019/7/15	W	0.463472222	0.102754226
2019/7/16	CK	0.325694444	0.089290166
2019/7/16	W	0.463333333	0.102385495
2019/7/17	CK	0.323958333	0.08774584
2019/7/17	W	0.459166667	0.100332641
2019/7/18	CK	0.32	0.086859375
2019/7/18	W	0.459930556	0.099461587
2019/7/19	CK	0.32125	0.086795659
2019/7/19	W	0.454027778	0.098088512
2019/7/20	CK	0.322569444	0.086921545
2019/7/20	W	0.451944444	0.097389675
2019/7/21	CK	0.321458333	0.087039885
2019/7/21	W	0.451597222	0.097753848
2019/7/22	CK	0.328125	0.089802297
2019/7/22	W	0.460972222	0.100719046
2019/7/23	CK	0.328680556	0.090156759
2019/7/23	W	0.467291667	0.102739932
2019/7/24	CK	0.325625	0.088950515
2019/7/24	W	0.461805556	0.10147489
2019/7/25	CK	0.323611111	0.08761135
2019/7/25	W	0.454583333	0.098290814
2019/7/26	CK	0.318333333	0.085321012
2019/7/26	W	0.445972222	0.094016765
2019/7/27	CK	0.313888889	0.083937185
2019/7/27	W	0.434513889	0.090274726
2019/7/28	CK	0.316597222	0.084999907
2019/7/28	W	0.437222222	0.091636154
2019/7/29	CK	0.339722222	0.09522767
2019/7/29	W	0.491805556	0.114201308
2019/7/30	CK	0.33625	0.094367247
2019/7/30	W	0.491875	0.115217725
2019/7/31	CK	0.333819444	0.092365641
2019/7/31	W	0.481805556	0.110779099
2019/8/1	CK	0.327430556	0.090092663
2019/8/1	W	0.471875	0.106043427
2019/8/2	CK	0.324513889	0.088268826
2019/8/2	W	0.463194444	0.101828221
2019/8/3	CK	0.321944444	0.087671354
2019/8/3	W	0.451944444	0.097327863
2019/8/4	CK	0.315277778	0.085290675
2019/8/4	W	0.440694444	0.093130884
2019/8/5	CK	0.313055556	0.083413741
2019/8/5	W	0.430972222	0.08880436
2019/8/6	CK	0.306111111	0.08117379
2019/8/6	W	0.418819444	0.084676
2019/8/7	CK	0.303125	0.078352329
2019/8/7	W	0.406180556	0.079064848
2019/8/8	CK	0.297361111	0.077535139
2019/8/8	W	0.398263889	0.077359414
2019/8/9	CK	0.299444444	0.078363809
2019/8/9	W	0.405069444	0.079326656
2019/8/10	CK	0.298888889	0.078651791
2019/8/10	W	0.405416667	0.079768205
2019/8/11	CK	0.296666667	0.077984727
2019/8/11	W	0.401180556	0.079191676
2019/8/12	CK	0.297291667	0.076661296
2019/8/12	W	0.404375	0.080553248
2019/8/13	CK	0.325833333	0.088722018
2019/8/13	W	0.557013889	0.148994824
2019/8/14	CK	0.334583333	0.093180948
2019/8/14	W	0.531597222	0.134224277
2019/8/15	CK	0.329930556	0.091813016
2019/8/15	W	0.505416667	0.122153918
2019/8/16	CK	0.326597222	0.090559489
2019/8/16	W	0.48875	0.11441249
2019/8/17	CK	0.324094488	0.089592347
2019/8/17	W	0.476062992	0.107750228
2019/8/18	CK	0.316857143	0.087489786
2019/8/18	W	0.459809524	0.10237086
2019/8/19	CK	0.314027778	0.084935434
2019/8/19	W	0.443819444	0.095395018
2019/8/20	CK	0.31	0.083706242
2019/8/20	W	0.44	0.093371624
2019/8/21	CK	0.31	0.083754158
2019/8/21	W	0.437361111	0.092629902
2019/8/22	CK	0.308958333	0.08330227
2019/8/22	W	0.433958333	0.090531869
2019/8/23	CK	0.31	0.082743575
2019/8/23	W	0.43	0.088892544
2019/8/24	CK	0.306666667	0.081552367
2019/8/24	W	0.424652778	0.087326526
2019/8/25	CK	0.305972222	0.080815647
2019/8/25	W	0.419236111	0.08532465
2019/8/26	CK	0.328611111	0.091141794
2019/8/26	W	0.476597222	0.111189792
2019/8/27	CK	0.338680556	0.096708447
2019/8/27	W	0.516875	0.128925461
2019/8/28	CK	0.336319444	0.097135346
2019/8/28	W	0.508263889	0.123549205
2019/8/29	CK	0.33375	0.096126173
2019/8/29	W	0.494513889	0.117096563
2019/8/30	CK	0.337569444	0.09788396
2019/8/30	W	0.497986111	0.118240699
2019/8/31	CK	0.332638889	0.09173086
2019/8/31	W	0.502083333	0.118953831
2019/9/1	CK	0.322083333	0.084220582
2019/9/1	W	0.489097222	0.111426171
2019/9/2	CK	0.318333333	0.083705378
2019/9/2	W	0.481458333	0.109000392
2019/9/3	CK	0.316319444	0.082498412
2019/9/3	W	0.473333333	0.105508857
2019/9/4	CK	0.313958333	0.081731735
2019/9/4	W	0.463958333	0.101787042
2019/9/5	CK	0.309791667	0.080352801
2019/9/5	W	0.454791667	0.097446741
2019/9/6	CK	0.308541667	0.079560436
2019/9/6	W	0.449097222	0.09343662
2019/9/7	CK	0.306041667	0.078127104
2019/9/7	W	0.440416667	0.090941335
2019/9/8	CK	0.305763889	0.076222298
2019/9/8	W	0.434583333	0.087957205
2019/9/9	CK	0.319513889	0.081263123
2019/9/9	W	0.460347222	0.100283903
2019/9/10	CK	0.329930556	0.086167341
2019/9/10	W	0.492361111	0.115577256
2019/9/11	CK	0.326736111	0.086442581
2019/9/11	W	0.495625	0.115146211
2019/9/12	CK	0.333888889	0.088339126
2019/9/12	W	0.515902778	0.122456299
2019/9/13	CK	0.34	0.092185394
2019/9/13	W	0.5525	0.139492938
2019/9/14	CK	0.336458333	0.091188133
2019/9/14	W	0.541319444	0.132873081
2019/9/15	CK	0.338472222	0.091042172
2019/9/15	W	0.540972222	0.133028619
2019/9/16	CK	0.338194444	0.091477551
2019/9/16	W	0.543888889	0.132796834
2019/9/17	CK	0.338402778	0.09112109
2019/9/17	W	0.54125	0.132522324
2019/9/18	CK	0.337222222	0.090543768
2019/9/18	W	0.539097222	0.130952052
2019/9/19	CK	0.339930556	0.09220354
2019/9/19	W	0.548611111	0.134629604
2019/9/20	CK	0.336458333	0.090461852
2019/9/20	W	0.541944444	0.131864489
2019/9/21	CK	0.335694444	0.090275981
2019/9/21	W	0.533680556	0.128662219
2019/9/22	CK	0.333680556	0.088980399
2019/9/22	W	0.527083333	0.125669251
2019/9/23	CK	0.331319444	0.088690812
2019/9/23	W	0.526736111	0.124635394
2019/9/24	CK	0.334305556	0.089464802
2019/9/24	W	0.526180556	0.124424674
2019/9/25	CK	0.332847222	0.088665507
2019/9/25	W	0.521180556	0.121919081
2019/9/26	CK	0.327569444	0.087748659
2019/9/26	W	0.515138889	0.119267305
2019/9/27	CK	0.326736111	0.087116575
2019/9/27	W	0.510138889	0.116729193
2019/9/28	CK	0.326597222	0.086129448
2019/9/28	W	0.5025	0.114478533
2019/9/29	CK	0.325833333	0.085631084
2019/9/29	W	0.496180556	0.111863082
2019/9/30	CK	0.324305556	0.08470804
2019/9/30	W	0.49125	0.109136208
2019/10/1	CK	0.321527778	0.084190463
2019/10/1	W	0.482986111	0.106537851
2019/10/2	CK	0.317569444	0.083187995
2019/10/2	W	0.479513889	0.103767921
2019/10/3	CK	0.32	0.082470647
2019/10/3	W	0.478958333	0.102442555
2019/10/4	CK	0.323194444	0.084759471
2019/10/4	W	0.487152778	0.106447719
2019/10/5	CK	0.329444444	0.087766177
2019/10/5	W	0.499166667	0.113373102
2019/10/6	CK	0.342361111	0.09215697
2019/10/6	W	0.536666667	0.128469033
2019/10/7	CK	0.346666667	0.094674779
2019/10/7	W	0.562708333	0.138899563
2019/10/8	CK	0.344444444	0.093569532
2019/10/8	W	0.556527778	0.136351488
2019/10/9	CK	0.349861111	0.095990806
2019/10/9	W	0.578194444	0.145148752
2019/10/10	CK	0.353402778	0.097467797
2019/10/10	W	0.591597222	0.149645934
2019/10/11	CK	0.35	0.095303969
2019/10/11	W	0.580208333	0.14368221
2019/10/12	CK	0.351180556	0.096596084
2019/10/12	W	0.589166667	0.147585158
2019/10/13	CK	0.355486111	0.098075333
2019/10/13	W	0.595902778	0.150705984
2019/10/14	CK	0.351458333	0.097194161
2019/10/14	W	0.587708333	0.146769579
2019/10/15	CK	0.35	0.096413108
2019/10/15	W	0.589166667	0.146221709
2019/10/16	CK	0.350347222	0.096826549
2019/10/16	W	0.592569444	0.148891133
2019/10/17	CK	0.352916667	0.097057045
2019/10/17	W	0.598333333	0.150495742
2019/10/18	CK	0.354097222	0.097334977
2019/10/18	W	0.601180556	0.150828815
2019/10/19	CK	0.353541667	0.096817649
2019/10/19	W	0.598541667	0.150186773
2019/10/20	CK	0.355555556	0.09708971
2019/10/20	W	0.590347222	0.14662105
2019/10/21	CK	0.35625	0.097451855
2019/10/21	W	0.583333333	0.143473127
2019/10/22	CK	0.355694444	0.09686718
2019/10/22	W	0.576736111	0.140888532
2019/10/23	CK	0.353611111	0.096223134
2019/10/23	W	0.573888889	0.139038156
2019/10/24	CK	0.353402778	0.095840053
2019/10/24	W	0.570902778	0.13746958
2019/10/25	CK	0.35	0.094469666
2019/10/25	W	0.567986111	0.135418146
2019/10/26	CK	0.349166667	0.095741176
2019/10/26	W	0.567430556	0.136759664
2019/10/27	CK	0.347083333	0.095454256
2019/10/27	W	0.570625	0.13648223
2019/10/28	CK	0.346041667	0.094890933
2019/10/28	W	0.56625	0.135369595
2019/10/29	CK	0.344444444	0.09505952
2019/10/29	W	0.56375	0.133966539
2019/10/30	CK	0.339583333	0.094315314
2019/10/30	W	0.561180556	0.132860402
2019/10/31	CK	0.338194444	0.092680081
2019/10/31	W	0.559305556	0.132277621
2019/11/1	CK	0.336319444	0.092617053
2019/11/1	W	0.557152778	0.131827205
2019/11/2	CK	0.3325	0.092459267
2019/11/2	W	0.559861111	0.13169311
2019/11/3	CK	0.327013889	0.09151793
2019/11/3	W	0.556597222	0.131104163
2019/11/4	CK	0.32625	0.090727016
2019/11/4	W	0.556180556	0.130072628
2019/11/5	CK	0.323541667	0.088631293
2019/11/5	W	0.554166667	0.128919265
2019/11/6	CK	0.318194444	0.086106128
2019/11/6	W	0.552361111	0.128632993
2019/11/7	CK	0.317013889	0.084412857
2019/11/7	W	0.547569444	0.12725664
2019/11/8	CK	0.31375	0.08389233
2019/11/8	W	0.547291667	0.126273733
2019/11/9	CK	0.31	0.082196853
2019/11/9	W	0.547083333	0.126499126
2019/11/10	CK	0.306875	0.081369081
2019/11/10	W	0.546666667	0.125647183
2019/11/11	CK	0.302638889	0.077070352
2019/11/11	W	0.545833333	0.125020502
2019/11/12	CK	0.299930556	0.074026792
2019/11/12	W	0.542291667	0.124308706
2019/11/13	CK	0.29625	0.07212457
2019/11/13	W	0.543194444	0.123765458
2019/11/14	CK	0.291597222	0.069595545
2019/11/14	W	0.541041667	0.122901642
2019/11/15	CK	0.286180556	0.066738962
2019/11/15	W	0.536736111	0.122524436
2019/11/16	CK	0.283541667	0.064977559
2019/11/16	W	0.536111111	0.121372967
2019/11/17	CK	0.281458333	0.064179373
2019/11/17	W	0.534930556	0.120698485
2019/11/18	CK	0.283472222	0.06345583
2019/11/18	W	0.533680556	0.120346392
2019/11/19	CK	0.277152778	0.061222183
2019/11/19	W	0.532013889	0.120508287
2019/11/20	CK	0.272708333	0.058360453
2019/11/20	W	0.527152778	0.119097354
2019/11/21	CK	0.270208333	0.056823844
2019/11/21	W	0.526666667	0.118955527
2019/11/22	CK	0.265625	0.053868544
2019/11/22	W	0.524513889	0.117147887
2019/11/23	CK	0.264236111	0.054024463
2019/11/23	W	0.523402778	0.116682471
2019/11/24	CK	0.267916667	0.05582607
2019/11/24	W	0.519444444	0.115608101
2019/11/25	CK	0.270763889	0.059652012
2019/11/25	W	0.519305556	0.115203382
2019/11/26	CK	0.277291667	0.065998417
2019/11/26	W	0.516875	0.114459394
2019/11/27	CK	0.288472222	0.074021303
2019/11/27	W	0.516458333	0.113384757
2019/11/28	CK	0.299930556	0.077008767
2019/11/28	W	0.515972222	0.11321291
2019/11/29	CK	0.312430556	0.073430087
2019/11/29	W	0.514097222	0.11352146
2019/11/30	CK	0.322222222	0.071300144
2019/11/30	W	0.511875	0.114119674
2019/12/1	CK	0.328125	0.069226332
2019/12/1	W	0.515208333	0.113157039
2019/12/2	CK	0.321319444	0.059921793
2019/12/2	W	0.516388889	0.113918813
2019/12/3	CK	0.304097222	0.054026642
2019/12/3	W	0.512569444	0.113923304
2019/12/4	CK	0.290625	0.052835901
2019/12/4	W	0.50375	0.111684196
2019/12/5	CK	0.282361111	0.049390848
2019/12/5	W	0.491666667	0.106134224
2019/12/6	CK	0.274027778	0.047051582
2019/12/6	W	0.476111111	0.100567826
2019/12/7	CK	0.267152778	0.045682943
2019/12/7	W	0.460555556	0.093911799
2019/12/8	CK	0.265416667	0.045442343
2019/12/8	W	0.448263889	0.088774689
2019/12/9	CK	0.260625	0.04477821
2019/12/9	W	0.440347222	0.084863851
2019/12/10	CK	0.256736111	0.043976865
2019/12/10	W	0.431319444	0.081991602
2019/12/11	CK	0.255833333	0.043288408
2019/12/11	W	0.421805556	0.080309672
2019/12/12	CK	0.252152778	0.043088944
2019/12/12	W	0.412777778	0.077731506
2019/12/13	CK	0.247569444	0.042676049
2019/12/13	W	0.410555556	0.072894455
2019/12/14	CK	0.247361111	0.042026326
2019/12/14	W	0.402847222	0.070467068
2019/12/15	CK	0.247708333	0.042507161
2019/12/15	W	0.400416667	0.069684598
2019/12/16	CK	0.248888889	0.043542313
2019/12/16	W	0.409097222	0.070247953
2019/12/17	CK	0.25	0.043449377
2019/12/17	W	0.416041667	0.071132111
2019/12/18	CK	0.251875	0.043806869
2019/12/18	W	0.422986111	0.07196041
2019/12/19	CK	0.247083333	0.042344263
2019/12/19	W	0.417708333	0.070373681
2019/12/20	CK	0.246180556	0.042128541
2019/12/20	W	0.406805556	0.068062685
2019/12/21	CK	0.244861111	0.041512198
2019/12/21	W	0.398333333	0.066277698
2019/12/22	CK	0.240277778	0.040563744
2019/12/22	W	0.389513889	0.0646375
2019/12/23	CK	0.238263889	0.040594881
2019/12/23	W	0.389513889	0.066625991
2019/12/24	CK	0.238819444	0.040708016
2019/12/24	W	0.415138889	0.078433562
2019/12/25	CK	0.24	0.040878418
2019/12/25	W	0.444166667	0.093346366
2019/12/26	CK	0.237708333	0.040358241
2019/12/26	W	0.450347222	0.098606106
2019/12/27	CK	0.236944444	0.040280936
2019/12/27	W	0.433819444	0.095002077
2019/12/28	CK	0.236527778	0.039390016
2019/12/28	W	0.422013889	0.092893599
2019/12/29	CK	0.236597222	0.039843837
2019/12/29	W	0.427291667	0.097951327
2019/12/30	CK	0.236388889	0.039758045
2019/12/30	W	0.428611111	0.099474294
2019/12/31	CK	0.236180556	0.039872492
2019/12/31	W	0.421041667	0.096840898
2020/1/1	CK	0.236388889	0.039445691
2020/1/1	W	0.417222222	0.09577637
2020/1/2	CK	0.23625	0.039457284
2020/1/2	W	0.411527778	0.09257423
2020/1/3	CK	0.236666667	0.039589763
2020/1/3	W	0.409166667	0.090665715
2020/1/4	CK	0.236319444	0.039108491
2020/1/4	W	0.405902778	0.088755391
2020/1/5	CK	0.236875	0.039887023
2020/1/5	W	0.404652778	0.087639666
2020/1/6	CK	0.238333333	0.040040679
2020/1/6	W	0.407916667	0.088743982
2020/1/7	CK	0.236805556	0.039817013
2020/1/7	W	0.408472222	0.088177247
2020/1/8	CK	0.236458333	0.039008779
2020/1/8	W	0.398819444	0.08534774
2020/1/9	CK	0.236805556	0.039721352
2020/1/9	W	0.396875	0.085037997
2020/1/10	CK	0.238333333	0.040004606
2020/1/10	W	0.401180556	0.08549343
2020/1/11	CK	0.236736111	0.039213062
2020/1/11	W	0.400902778	0.085303111
2020/1/12	CK	0.236388889	0.038919538
2020/1/12	W	0.391805556	0.083112421
2020/1/13	CK	0.236041667	0.039484149
2020/1/13	W	0.387222222	0.081245239
2020/1/14	CK	0.235555556	0.039704112
2020/1/14	W	0.385625	0.080376142
2020/1/15	CK	0.235486111	0.03953616
2020/1/15	W	0.38625	0.079839829
2020/1/16	CK	0.23625	0.039026135
2020/1/16	W	0.386388889	0.080660975
2020/1/17	CK	0.235972222	0.039023993
2020/1/17	W	0.38125	0.078992071
2020/1/18	CK	0.236041667	0.039359814
2020/1/18	W	0.377361111	0.077409649
2020/1/19	CK	0.234791667	0.038787487
2020/1/19	W	0.375069444	0.076016894
2020/1/20	CK	0.232083333	0.038666283
2020/1/20	W	0.367638889	0.073603811
2020/1/21	CK	0.231527778	0.037982339
2020/1/21	W	0.366180556	0.072341817
2020/1/22	CK	0.230208333	0.037832517
2020/1/22	W	0.364444444	0.071606357
2020/1/23	CK	0.228472222	0.037837297
2020/1/23	W	0.360972222	0.070650132
2020/1/24	CK	0.229722222	0.037896421
2020/1/24	W	0.363611111	0.070822629
2020/1/25	CK	0.23	0.037861114
2020/1/25	W	0.362569444	0.070742944
2020/1/26	CK	0.23	0.037684181
2020/1/26	W	0.358611111	0.070192367
2020/1/27	CK	0.227708333	0.037724065
2020/1/27	W	0.355833333	0.06862934
2020/1/28	CK	0.2275	0.037639476
2020/1/28	W	0.352708333	0.067335467
2020/1/29	CK	0.226597222	0.037593862
2020/1/29	W	0.348888889	0.066436889
2020/1/30	CK	0.226458333	0.036616252
2020/1/30	W	0.345902778	0.065171141
2020/1/31	CK	0.226319444	0.035944599
2020/1/31	W	0.343958333	0.064493482
2020/2/1	CK	0.227430556	0.036193387
2020/2/1	W	0.345694444	0.064406397
2020/2/2	CK	0.226388889	0.036238901
2020/2/2	W	0.345694444	0.064184019
2020/2/3	CK	0.22625	0.035747079
2020/2/3	W	0.34125	0.063575147
2020/2/4	CK	0.226111111	0.035690543
2020/2/4	W	0.33875	0.063032856
2020/2/5	CK	0.226388889	0.035746844
2020/2/5	W	0.337708333	0.062892706
2020/2/6	CK	0.226111111	0.035680936
2020/2/6	W	0.337569444	0.062639832
2020/2/7	CK	0.226180556	0.035714485
2020/2/7	W	0.336388889	0.062338971
2020/2/8	CK	0.226458333	0.035671351
2020/2/8	W	0.336597222	0.06218518
2020/2/9	CK	0.226180556	0.035619715
2020/2/9	W	0.336388889	0.062144637
2020/2/10	CK	0.226111111	0.035586234
2020/2/10	W	0.336319444	0.062281685
2020/2/11	CK	0.226041667	0.035583287
2020/2/11	W	0.336180556	0.062204762
2020/2/12	CK	0.226041667	0.035656065
2020/2/12	W	0.33625	0.062315794
2020/2/13	CK	0.227361111	0.035907908
2020/2/13	W	0.338194444	0.062822934
2020/2/14	CK	0.227430556	0.035914086
2020/2/14	W	0.342777778	0.063122345
2020/2/15	CK	0.226458333	0.035219214
2020/2/15	W	0.339513889	0.063054481
2020/2/16	CK	0.22625	0.035686443
2020/2/16	W	0.336319444	0.062340727
2020/2/17	CK	0.226388889	0.035826592
2020/2/17	W	0.336458333	0.062373963
2020/2/18	CK	0.226875	0.035877677
2020/2/18	W	0.339930556	0.063469705
2020/2/19	CK	0.226666667	0.035556362
2020/2/19	W	0.342569444	0.063941488
2020/2/20	CK	0.23	0.036203423
2020/2/20	W	0.346180556	0.064470895
2020/2/21	CK	0.226736111	0.036451679
2020/2/21	W	0.345902778	0.064808308
2020/2/22	CK	0.226597222	0.036843714
2020/2/22	W	0.34625	0.065859605
2020/2/23	CK	0.229652778	0.036732242
2020/2/23	W	0.35125	0.067186369
2020/2/24	CK	0.231388889	0.036624647
2020/2/24	W	0.355555556	0.067144569
2020/2/25	CK	0.235277778	0.03665823
2020/2/25	W	0.356319444	0.068187564
2020/2/26	CK	0.235902778	0.037378866
2020/2/26	W	0.363194444	0.069700566
2020/2/27	CK	0.237777778	0.038218841
2020/2/27	W	0.369583333	0.071287662
2020/2/28	CK	0.236388889	0.037894747
2020/2/28	W	0.373541667	0.073262097
2020/2/29	CK	0.238263889	0.0378971
2020/2/29	W	0.37625	0.073808672
2020/3/1	CK	0.24	0.038220965
2020/3/1	W	0.381805556	0.075858106
2020/3/2	CK	0.241944444	0.038660524
2020/3/2	W	0.385972222	0.076750546
2020/3/3	CK	0.241875	0.038520718
2020/3/3	W	0.38625	0.07796646
2020/3/4	CK	0.238611111	0.037819455
2020/3/4	W	0.385	0.077790422
2020/3/5	CK	0.236736111	0.038198815
2020/3/5	W	0.384027778	0.078262294
2020/3/6	CK	0.242708333	0.038901856
2020/3/6	W	0.386111111	0.079520835
2020/3/7	CK	0.242847222	0.039168456
2020/3/7	W	0.390277778	0.081317727
2020/3/8	CK	0.247222222	0.039734122
2020/3/8	W	0.397847222	0.08371183
2020/3/9	CK	0.246944444	0.039466968
2020/3/9	W	0.403888889	0.085850343
2020/3/10	CK	0.244722222	0.039051633
2020/3/10	W	0.403541667	0.088037093
2020/3/11	CK	0.241805556	0.038665377
2020/3/11	W	0.401388889	0.088521782
2020/3/12	CK	0.240972222	0.039422722
2020/3/12	W	0.402708333	0.089617687
2020/3/13	CK	0.244375	0.039274348
2020/3/13	W	0.405763889	0.091479293
2020/3/14	CK	0.244236111	0.039425289
2020/3/14	W	0.405902778	0.09198461
2020/3/15	CK	0.245833333	0.039832825
2020/3/15	W	0.410972222	0.093074804
2020/3/16	CK	0.246458333	0.039906404
2020/3/16	W	0.4175	0.095699488
2020/3/17	CK	0.246458333	0.040212516
2020/3/17	W	0.425625	0.098196157
2020/3/18	CK	0.251388889	0.041148915
2020/3/18	W	0.431041667	0.100221336
2020/3/19	CK	0.255208333	0.042256886
2020/3/19	W	0.435972222	0.102106851
2020/3/20	CK	0.256666667	0.042080959
2020/3/20	W	0.443819444	0.104384787
2020/3/21	CK	0.259583333	0.043209043
2020/3/21	W	0.449305556	0.106054483
2020/3/22	CK	0.265347222	0.043939345
2020/3/22	W	0.458611111	0.108631595
2020/3/23	CK	0.266597222	0.044942954
2020/3/23	W	0.467152778	0.110566934
2020/3/24	CK	0.270486111	0.045734632
2020/3/24	W	0.478125	0.113249789
2020/3/25	CK	0.275694444	0.046462506
2020/3/25	W	0.500138889	0.116914971
2020/3/26	CK	0.277569444	0.046890141
2020/3/26	W	0.540833333	0.126159671
2020/3/27	CK	0.28	0.048226832
2020/3/27	W	0.538541667	0.119369702
2020/3/28	CK	0.280625	0.047874717
2020/3/28	W	0.481805556	0.078929099
2020/3/29	CK	0.285694444	0.048449272
2020/3/29	W	0.478125	0.075929749
2020/3/30	CK	0.287291667	0.048773662
2020/3/30	W	0.477430556	0.07438096
2020/3/31	CK	0.289444444	0.049182775
2020/3/31	W	0.479305556	0.072334489
2020/4/1	CK	0.29	0.050248526
2020/4/1	W	0.481180556	0.07181036
2020/4/2	CK	0.291041667	0.050388927
2020/4/2	W	0.4875	0.070931772
2020/4/3	CK	0.29625	0.050239687
2020/4/3	W	0.499583333	0.072665714
2020/4/4	CK	0.297638889	0.051082085
2020/4/4	W	0.502986111	0.070278209
2020/4/5	CK	0.298333333	0.051145201
2020/4/5	W	0.508541667	0.067334253
2020/4/6	CK	0.300277778	0.051647019
2020/4/6	W	0.512569444	0.069999411
2020/4/7	CK	0.305347222	0.052599047
2020/4/7	W	0.503541667	0.077771768
2020/4/8	CK	0.307013889	0.053258368
2020/4/8	W	0.501388889	0.080184981
2020/4/9	CK	0.309444444	0.053818567
2020/4/9	W	0.502152778	0.079991652
2020/4/10	CK	0.315069444	0.055245696
2020/4/10	W	0.503958333	0.07968988
2020/4/11	CK	0.316527778	0.056628026
2020/4/11	W	0.504652778	0.079343666
2020/4/12	CK	0.323333333	0.058064287
2020/4/12	W	0.505	0.079598878
2020/4/13	CK	0.327777778	0.059449315
2020/4/13	W	0.505625	0.079607654
2020/4/14	CK	0.335208333	0.060839605
2020/4/14	W	0.5075	0.081267905
2020/4/15	CK	0.349930556	0.062955716
2020/4/15	W	0.525208333	0.093019975
2020/4/16	CK	0.372569444	0.068351229
2020/4/16	W	0.555763889	0.11289811
2020/4/17	CK	0.4025	0.083203151
2020/4/17	W	0.493472222	0.130814412
2020/4/18	CK	0.426458333	0.096435368
2020/4/18	W	0.457986111	NA
2020/4/19	CK	0.445208333	0.103881637
2020/4/19	W	0.456458333	NA
2020/4/20	CK	0.453958333	0.114329163
2020/4/20	W	0.456111111	NA
2020/4/21	CK	0.455208333	0.127839374
2020/4/21	W	0.455138889	NA
2020/4/22	CK	0.422291667	0.137712257
2020/4/22	W	0.457916667	NA
2020/4/23	CK	0.343194444	NA
2020/4/23	W	0.466597222	NA
2020/4/24	CK	0.328263889	NA
2020/4/24	W	0.467013889	NA
2020/4/25	CK	0.323125	NA
2020/4/25	W	0.465416667	NA
2020/4/26	CK	0.315208333	NA
2020/4/26	W	0.464930556	NA
2020/4/27	CK	0.312916667	NA
2020/4/27	W	0.462152778	NA
2020/4/28	CK	0.312361111	NA
2020/4/28	W	0.460833333	NA
2020/4/29	CK	0.310208333	NA
2020/4/29	W	0.455208333	NA
2020/4/30	CK	0.308194444	NA
2020/4/30	W	0.452986111	NA
2020/5/1	CK	0.306527778	NA
2020/5/1	W	0.44875	NA
2020/5/2	CK	0.348333333	0.148785863
2020/5/2	W	0.443333333	NA
2020/5/3	CK	0.405833333	0.14738986
2020/5/3	W	0.472291667	0.12439198
2020/5/4	CK	0.445694444	0.147322955
2020/5/4	W	0.547638889	0.130841858
2020/5/5	CK	0.443611111	0.146342064
2020/5/5	W	0.543402778	0.13778693
2020/5/6	CK	0.323472222	0.149743238
2020/5/6	W	0.424861111	NA
2020/5/7	CK	0.345555556	0.149795908
2020/5/7	W	0.481666667	0.09364354
2020/5/8	CK	0.317013889	NA
2020/5/8	W	0.520138889	0.109256046
2020/5/9	CK	0.313055556	NA
2020/5/9	W	0.524097222	0.109394035
2020/5/10	CK	0.310069444	NA
2020/5/10	W	0.517569444	0.105616539
2020/5/11	CK	0.383541667	0.148518084
2020/5/11	W	0.511875	0.09984598
2020/5/12	CK	0.444583333	0.147806154
2020/5/12	W	0.507569444	0.097200711
2020/5/13	CK	0.448402778	0.147918228
2020/5/13	W	0.506180556	0.096080705
2020/5/14	CK	0.446111111	0.147224742
2020/5/14	W	0.509027778	0.099161475
2020/5/15	CK	0.444375	0.145370339
2020/5/15	W	0.504305556	0.096079097
2020/5/16	CK	0.441180556	0.143213845
2020/5/16	W	0.498680556	0.093530062
2020/5/17	CK	0.434861111	0.14090087
2020/5/17	W	0.495138889	0.093430268
2020/5/18	CK	0.432361111	0.138349535
2020/5/18	W	0.491041667	0.093441891
2020/5/19	CK	0.431805556	0.139013886
2020/5/19	W	0.487569444	0.091714706
2020/5/20	CK	0.437916667	0.141793322
2020/5/20	W	0.494930556	0.097354888
2020/5/21	CK	0.433263889	0.138862745
2020/5/21	W	0.507638889	0.104201686
2020/5/22	CK	0.428125	0.135746871
2020/5/22	W	0.512986111	0.107617396
2020/5/23	CK	0.425	0.132982534
2020/5/23	W	0.519305556	0.116935089
2020/5/24	CK	0.426180556	0.13278204
2020/5/24	W	0.426458333	NA
2020/5/25	CK	0.419583333	0.130427367
2020/5/25	W	0.426041667	NA
2020/5/26	CK	0.415763889	0.128084216
2020/5/26	W	0.427083333	NA
2020/5/27	CK	0.411911765	0.125483099
2020/5/27	W	0.425147059	NA
2020/5/28	CK	0.406041667	0.122676469
2020/5/28	W	0.423888889	NA
2020/5/29	CK	0.402986111	0.120033562
2020/5/29	W	0.449513889	0.141768514
2020/5/30	CK	0.398333333	0.117548863
2020/5/30	W	0.535208333	0.135706657
2020/5/31	CK	0.393958333	0.114609177
2020/5/31	W	0.531180556	0.132517302
2020/6/1	CK	0.390694444	0.112356563
2020/6/1	W	0.524166667	0.12883504
2020/6/2	CK	0.387222222	0.109731346
2020/6/2	W	0.517013889	0.125032761
2020/6/3	CK	0.383055556	0.107386926
2020/6/3	W	0.508402778	0.12106894
2020/6/4	CK	0.37875	0.104352082
2020/6/4	W	0.498680556	0.118245998
2020/6/5	CK	0.373194444	0.100500249
2020/6/5	W	0.487152778	0.11399873
2020/6/6	CK	0.368263889	0.097917912
2020/6/6	W	0.478888889	0.109756095
2020/6/7	CK	0.363611111	0.095180264
2020/6/7	W	0.474444444	0.10776497
2020/6/8	CK	0.365694444	0.096097669
2020/6/8	W	0.475972222	0.107738255
2020/6/9	CK	0.374375	0.099709432
2020/6/9	W	0.479583333	0.10850215
2020/6/10	CK	0.377083333	0.101544471
2020/6/10	W	0.486527778	0.110337029
2020/6/11	CK	0.383125	0.104802485
2020/6/11	W	0.494375	0.111153241
2020/6/12	CK	0.388680556	0.107712905
2020/6/12	W	0.508472222	0.114349756
2020/6/13	CK	0.400208333	0.113977742
2020/6/13	W	0.522569444	0.119416311
2020/6/14	CK	0.403541667	0.117448156
2020/6/14	W	0.541944444	0.128660958
2020/6/15	CK	0.404930556	0.118509925
2020/6/15	W	0.560208333	0.136669717
2020/6/16	CK	0.41	0.121832441
2020/6/16	W	0.468125	NA
2020/6/17	CK	0.405	0.119932953
2020/6/17	W	0.483888889	NA
2020/6/18	CK	0.402083333	0.117104424
2020/6/18	W	0.483611111	NA
2020/6/19	CK	0.393541667	0.114126707
2020/6/19	W	0.505069444	0.140439423
2020/6/20	CK	0.389444444	0.111572836
2020/6/20	W	0.553611111	0.13698028
2020/6/21	CK	0.395555556	0.112638295
2020/6/21	W	0.563541667	0.136725287
2020/6/22	CK	0.409375	0.121977878
2020/6/22	W	0.509444444	NA
2020/6/23	CK	0.403541667	0.119443681
2020/6/23	W	0.511597222	NA
2020/6/24	CK	0.397638889	0.115854256
2020/6/24	W	0.504236111	NA
2020/6/25	CK	0.393194444	0.113188133
2020/6/25	W	0.502916667	0.140656839
2020/6/26	CK	0.387222222	0.110821111
2020/6/26	W	0.563472222	0.137397996
2020/6/27	CK	0.384305556	0.1093298
2020/6/27	W	0.592361111	0.135295489
2020/6/28	CK	0.379583333	0.10743166
2020/6/28	W	0.576875	0.129275241
2020/6/29	CK	0.373611111	0.105473524
2020/6/29	W	0.563819444	0.12374487
2020/6/30	CK	0.37	0.102659185
2020/6/30	W	0.555555556	0.119369612
2020/7/1	CK	0.365833333	0.101887099
2020/7/1	W	0.545972222	0.11678393
2020/7/2	CK	0.363541667	0.101313195
2020/7/2	W	0.534861111	0.111028215
2020/7/3	CK	0.361111111	0.101123966
2020/7/3	W	0.528819444	0.110404555
2020/7/4	CK	0.363958333	0.100721901
2020/7/4	W	0.524097222	0.108813805
2020/7/5	CK	0.362291667	0.099772175
2020/7/5	W	0.514722222	0.105525192
2020/7/6	CK	0.356527778	0.097844357
2020/7/6	W	0.506388889	0.102037541
2020/7/7	CK	0.352847222	0.095701661
2020/7/7	W	0.497847222	0.09715078
2020/7/8	CK	0.349513889	0.094838055
2020/7/8	W	0.491875	0.094667036
2020/7/9	CK	0.35	0.094568754
2020/7/9	W	0.49	0.096100302
2020/7/10	CK	0.346805556	0.094547228
2020/7/10	W	0.488958333	0.095076281
2020/7/11	CK	0.35	0.094858524
2020/7/11	W	0.490902778	0.097032459
2020/7/12	CK	0.346805556	0.09520095
2020/7/12	W	0.487986111	0.094676757
2020/7/13	CK	0.348263889	0.093960692
2020/7/13	W	0.485486111	0.094341163
2020/7/14	CK	0.344861111	0.093208921
2020/7/14	W	0.479791667	0.092767516
2020/7/15	CK	0.343194444	0.092345752
2020/7/15	W	0.474930556	0.090896285
2020/7/16	CK	0.34	0.09207183
2020/7/16	W	0.479236111	0.091489036
2020/7/17	CK	0.342916667	0.093960354
2020/7/17	W	0.480277778	0.092817477
2020/7/18	CK	0.345972222	0.094226389
2020/7/18	W	0.484861111	0.093414013
2020/7/19	CK	0.344583333	0.093404991
2020/7/19	W	0.479583333	0.09213526
2020/7/20	CK	0.343263889	0.092745607
2020/7/20	W	0.475694444	0.09107589
2020/7/21	CK	0.341875	0.092411498
2020/7/21	W	0.475208333	0.090087974
2020/7/22	CK	0.336458333	0.090705678
2020/7/22	W	0.46875	0.088452571
2020/7/23	CK	0.337777778	0.089792031
2020/7/23	W	0.467708333	0.08751129
2020/7/24	CK	0.336944444	0.089670121
2020/7/24	W	0.467361111	0.087127569
2020/7/25	CK	0.333611111	0.088457119
2020/7/25	W	0.460763889	0.085484322
2020/7/26	CK	0.329236111	0.086326313
2020/7/26	W	0.450069444	0.081819843
2020/7/27	CK	0.325972222	0.084713686
2020/7/27	W	0.442708333	0.079229159
2020/7/28	CK	0.323194444	0.083566557
2020/7/28	W	0.436666667	0.077347377
2020/7/29	CK	0.319375	0.081465597
2020/7/29	W	0.426666667	0.074726302
2020/7/30	CK	0.314583333	0.078529734
2020/7/30	W	0.419583333	0.072337965
2020/7/31	CK	0.313194444	0.076866403
2020/7/31	W	0.414236111	0.070866104
2020/8/1	CK	0.306041667	0.075354534
2020/8/1	W	0.40625	0.06876844
2020/8/2	CK	0.305208333	0.074080284
2020/8/2	W	0.404375	0.06751048
2020/8/3	CK	0.303888889	0.073403821
2020/8/3	W	0.402638889	0.06715108
2020/8/4	CK	0.299722222	0.072752784
2020/8/4	W	0.396736111	0.066379185
2020/8/5	CK	0.298194444	0.072150959
2020/8/5	W	0.396875	0.065854384
2020/8/6	CK	0.298680556	0.072362413
2020/8/6	W	0.397777778	0.065432714
2020/8/7	CK	0.3	0.073010362
2020/8/7	W	0.4	0.06528233
2020/8/8	CK	0.297777778	0.072975838
2020/8/8	W	0.398125	0.065351739
2020/8/9	CK	0.296875	0.07269455
2020/8/9	W	0.396875	0.065292412
2020/8/10	CK	0.3	0.072478639
2020/8/10	W	0.399166667	0.064778853
2020/8/11	CK	0.299861111	0.07243443
2020/8/11	W	0.399097222	0.064934389
2020/8/12	CK	0.299652778	0.071807996
2020/8/12	W	0.397222222	0.064684701
2020/8/13	CK	0.298125	0.072458106
2020/8/13	W	0.398194444	0.064613875
2020/8/14	CK	0.3	0.072784478
2020/8/14	W	0.4	0.064831044
2020/8/15	CK	0.298125	0.07405162
2020/8/15	W	0.401111111	0.064963363
2020/8/16	CK	0.3	0.074665923
2020/8/16	W	0.409861111	0.06569416
2020/8/17	CK	0.311319444	0.075702495
2020/8/17	W	0.416597222	0.068685696
2020/8/18	CK	0.323819444	0.083615334
2020/8/18	W	0.445902778	0.078690589
2020/8/19	CK	0.327013889	0.087300282
2020/8/19	W	0.458333333	0.083362372
2020/8/20	CK	0.326805556	0.087222609
2020/8/20	W	0.461527778	0.084413164
2020/8/21	CK	0.328125	0.086716748
2020/8/21	W	0.459791667	0.082985832
2020/8/22	CK	0.3275	0.086793353
2020/8/22	W	0.458680556	0.08305218
2020/8/23	CK	0.330416667	0.087544206
2020/8/23	W	0.463888889	0.08583592
2020/8/24	CK	0.335069444	0.090136733
2020/8/24	W	0.475694444	0.089693696
2020/8/25	CK	0.335625	0.090402385
2020/8/25	W	0.47625	0.090275327
2020/8/26	CK	0.334722222	0.089767887
2020/8/26	W	0.473472222	0.089662242
2020/8/27	CK	0.333194444	0.088956059
2020/8/27	W	0.471180556	0.087407186
2020/8/28	CK	0.327638889	0.087561346
2020/8/28	W	0.464166667	0.085020656
2020/8/29	CK	0.336875	0.088609347
2020/8/29	W	0.478611111	0.090140522
2020/8/30	CK	0.360902778	0.103960796
2020/8/30	W	0.537986111	0.116989569
2020/8/31	CK	0.368125	0.107843091
2020/8/31	W	0.558958333	0.126783462
2020/9/1	CK	0.37	0.107394403
2020/9/1	W	0.56125	0.125630455
2020/9/2	CK	0.366527778	0.106547553
2020/9/2	W	0.559513889	0.122809565
2020/9/3	CK	0.365555556	0.104136736
2020/9/3	W	0.549236111	0.118294687
2020/9/4	CK	0.360902778	0.102211552
2020/9/4	W	0.536736111	0.113043581
2020/9/5	CK	0.3575	0.099581176
2020/9/5	W	0.526944444	0.108023817
2020/9/6	CK	0.355625	0.099514682
2020/9/6	W	0.518402778	0.104189575
2020/9/7	CK	0.353611111	0.098231544
2020/9/7	W	0.511805556	0.101433758
2020/9/8	CK	0.35	0.097709869
2020/9/8	W	0.51	0.099548593
2020/9/9	CK	0.350625	0.098153597
2020/9/9	W	0.505902778	0.098117859
2020/9/10	CK	0.353680556	0.098842864
2020/9/10	W	0.503125	0.096862251
2020/9/11	CK	0.349930556	0.098610388
2020/9/11	W	0.502916667	0.095831611
2020/9/12	CK	0.351944444	0.099319589
2020/9/12	W	0.503611111	0.096582141
2020/9/13	CK	0.362361111	0.102373403
2020/9/13	W	0.514861111	0.101552979
2020/9/14	CK	0.389861111	0.117655168
2020/9/14	W	0.575208333	0.134483528
2020/9/15	CK	0.397986111	0.119727625
2020/9/15	W	0.579097222	0.148609131
2020/9/16	CK	0.395138889	0.117895065
2020/9/16	W	0.613263889	0.143324772
2020/9/17	CK	0.393125	0.115936438
2020/9/17	W	0.606458333	0.137956906
2020/9/18	CK	0.3875	0.113710929
2020/9/18	W	0.599722222	0.134727517
2020/9/19	CK	0.384444444	0.111728873
2020/9/19	W	0.588888889	0.130218467
2020/9/20	CK	0.381944444	0.11007486
2020/9/20	W	0.579444444	0.125930019
2020/9/21	CK	0.386388889	0.112421778
2020/9/21	W	0.585972222	0.128562404
2020/9/22	CK	0.415138889	0.124937296
2020/9/22	W	0.558055556	0.14907394
2020/9/23	CK	0.408472222	0.121995652
2020/9/23	W	0.551319444	NA
2020/9/24	CK	0.404027778	0.119728786
2020/9/24	W	0.541944444	NA
2020/9/25	CK	0.40625	0.12177782
2020/9/25	W	0.544444444	NA
2020/9/26	CK	0.405625	0.121021832
2020/9/26	W	0.542013889	NA
2020/9/27	CK	0.401805556	0.119368539
2020/9/27	W	0.575833333	0.144776991
2020/9/28	CK	0.406637168	0.120848592
2020/9/28	W	0.564867257	0.14641763
2020/9/29	CK	0.413125	0.123132609
2020/9/29	W	0.556666667	NA
2020/9/30	CK	0.409305556	0.12236843
2020/9/30	W	0.550277778	NA
2020/10/1	CK	0.406875	0.121120126
2020/10/1	W	0.546666667	NA
2020/10/2	CK	0.403888889	0.119954912
2020/10/2	W	0.541041667	NA
2020/10/3	CK	0.399236111	0.118518518
2020/10/3	W	0.566666667	0.143499421
2020/10/4	CK	0.397916667	0.117113866
2020/10/4	W	0.628125	0.142171392
2020/10/5	CK	0.396388889	0.115388468
2020/10/5	W	0.622430556	0.139395019
2020/10/6	CK	0.396944444	0.114384912
2020/10/6	W	0.617777778	0.137317238
2020/10/7	CK	0.395208333	0.114677336
2020/10/7	W	0.612777778	0.135471484
2020/10/8	CK	0.393541667	0.113916296
2020/10/8	W	0.609652778	0.133768578
2020/10/9	CK	0.388125	0.112953999
2020/10/9	W	0.604722222	0.131897281
2020/10/10	CK	0.387083333	0.11202974
2020/10/10	W	0.599097222	0.129957453
2020/10/11	CK	0.387708333	0.111553162
2020/10/11	W	0.596458333	0.129332506
2020/10/12	CK	0.38625	0.110655059
2020/10/12	W	0.592013889	0.127900858
2020/10/13	CK	0.386597222	0.109708158
2020/10/13	W	0.588263889	0.12698997
2020/10/14	CK	0.386111111	0.109219532
2020/10/14	W	0.586805556	0.12583381
2020/10/15	CK	0.386111111	0.109691345
2020/10/15	W	0.586111111	0.12539195
2020/10/16	CK	0.386458333	0.109778435
2020/10/16	W	0.586527778	0.125296884
2020/10/17	CK	0.386319444	0.110155253
2020/10/17	W	0.584861111	0.125567486
2020/10/18	CK	0.386180556	0.109694893
2020/10/18	W	0.585833333	0.125127001
2020/10/19	CK	0.386458333	0.109859181
2020/10/19	W	0.583402778	0.125158333
2020/10/20	CK	0.386180556	0.109754511
2020/10/20	W	0.581041667	0.125066893
2020/10/21	CK	0.386388889	0.110634072
2020/10/21	W	0.58125	0.124845362
2020/10/22	CK	0.386180556	0.11052315
2020/10/22	W	0.580625	0.124632314
2020/10/23	CK	0.386180556	0.11031956
2020/10/23	W	0.576875	0.124002482
2020/10/24	CK	0.385833333	0.109135047
2020/10/24	W	0.576527778	0.123147131
2020/10/25	CK	0.385555556	0.109259031
2020/10/25	W	0.577361111	0.122806043
2020/10/26	CK	0.384513889	0.109430297
2020/10/26	W	0.576458333	0.122232968
2020/10/27	CK	0.38375	0.109099533
2020/10/27	W	0.576875	0.12137871
2020/10/28	CK	0.385	0.109467878
2020/10/28	W	0.576180556	0.1213885
2020/10/29	CK	0.38625	0.109723894
2020/10/29	W	0.575	0.122353348
2020/10/30	CK	0.386180556	0.109622867
2020/10/30	W	0.57625	0.122604057
2020/10/31	CK	0.386180556	0.10958994
2020/10/31	W	0.576666667	0.122877506
2020/11/1	CK	0.385833333	0.109299704
2020/11/1	W	0.576875	0.122590251
2020/11/2	CK	0.386458333	0.109420943
2020/11/2	W	0.577291667	0.122911525
2020/11/3	CK	0.386458333	0.109605029
2020/11/3	W	0.576666667	0.12277883
2020/11/4	CK	0.386458333	0.109410843
2020/11/4	W	0.576805556	0.122738357
2020/11/5	CK	0.386458333	0.109374651
2020/11/5	W	0.576666667	0.122921183
2020/11/6	CK	0.386666667	0.10881187
2020/11/6	W	0.576736111	0.122816803
2020/11/7	CK	0.386666667	0.107664664
2020/11/7	W	0.576597222	0.122425064
2020/11/8	CK	0.387083333	0.105066983
2020/11/8	W	0.576736111	0.122541632
2020/11/9	CK	0.385833333	0.103703232
2020/11/9	W	0.575694444	0.122315749
2020/11/10	CK	0.382638889	0.101589756
2020/11/10	W	0.574861111	0.122136855
2020/11/11	CK	0.379583333	0.097180383
2020/11/11	W	0.57375	0.121854674
2020/11/12	CK	0.373055556	0.091740768
2020/11/12	W	0.574097222	0.121611117
2020/11/13	CK	0.366666667	0.088410187
2020/11/13	W	0.572569444	0.120635662
2020/11/14	CK	0.362708333	0.08561084
2020/11/14	W	0.572361111	0.120531706
2020/11/15	CK	0.357569444	0.081932445
2020/11/15	W	0.571458333	0.119990932
2020/11/16	CK	0.355138889	0.079555885
2020/11/16	W	0.571319444	0.119878449
2020/11/17	CK	0.350625	0.079643479
2020/11/17	W	0.57	0.119962028
2020/11/18	CK	0.350763889	0.079509413
2020/11/18	W	0.568541667	0.119325719
2020/11/19	CK	0.353402778	0.078639308
2020/11/19	W	0.572222222	0.120310566
2020/11/20	CK	0.348333333	0.077359934
2020/11/20	W	0.569097222	0.119487565
2020/11/21	CK	0.347777778	0.078118413
2020/11/21	W	0.571180556	0.120391286
2020/11/22	CK	0.347430556	0.07674202
2020/11/22	W	0.575208333	0.120698244
2020/11/23	CK	0.347013889	0.075714162
2020/11/23	W	0.574652778	0.120701005
2020/11/24	CK	0.343472222	0.073316971
2020/11/24	W	0.573125	0.120164123
2020/11/25	CK	0.336805556	0.071563201
2020/11/25	W	0.568680556	0.119139146
2020/11/26	CK	0.334097222	0.070863751
2020/11/26	W	0.567986111	0.118818044
2020/11/27	CK	0.328194444	0.068857251
2020/11/27	W	0.568055556	0.118500962
2020/11/28	CK	0.324097222	0.065879324
2020/11/28	W	0.567152778	0.11814861
2020/11/29	CK	0.315486111	0.062360744
2020/11/29	W	0.566388889	0.117731626
2020/11/30	CK	0.315208333	0.061129564
2020/11/30	W	0.563958333	0.116953655
2020/12/1	CK	0.316875	0.062070554
2020/12/1	W	0.559930556	0.115874433
2020/12/2	CK	0.313819444	0.059374799
2020/12/2	W	0.557916667	0.114895773
2020/12/3	CK	0.296805556	0.053106231
2020/12/3	W	0.554305556	0.112612098
2020/12/4	CK	0.287291667	0.051447266
2020/12/4	W	0.547291667	0.10929613
2020/12/5	CK	0.284236111	0.052638683
2020/12/5	W	0.542361111	0.106615168
2020/12/6	CK	0.274166667	0.050345749
2020/12/6	W	0.534236111	0.103686957
2020/12/7	CK	0.272708333	0.050804456
2020/12/7	W	0.526805556	0.10010736
2020/12/8	CK	0.271597222	0.050167227
2020/12/8	W	0.523611111	0.099420158
2020/12/9	CK	0.265763889	0.048251797
2020/12/9	W	0.514305556	0.095942405
2020/12/10	CK	0.258472222	0.046767409
2020/12/10	W	0.505694444	0.093386611
2020/12/11	CK	0.258402778	0.046638227
2020/12/11	W	0.503472222	0.091582757
2020/12/12	CK	0.255625	0.045835213
2020/12/12	W	0.496875	0.09022924
2020/12/13	CK	0.252291667	0.044817511
2020/12/13	W	0.494027778	0.089526178
2020/12/14	CK	0.25	0.044401033
2020/12/14	W	0.488541667	0.08832465
2020/12/15	CK	0.247361111	0.043922358
2020/12/15	W	0.485972222	0.087417452
2020/12/16	CK	0.246597222	0.042715027
2020/12/16	W	0.478333333	0.086048343
2020/12/17	CK	0.244027778	0.042674307
2020/12/17	W	0.474652778	0.085653668
2020/12/18	CK	0.24	0.042790838
2020/12/18	W	0.468541667	0.084527261
2020/12/19	CK	0.236527778	0.04186913
2020/12/19	W	0.464583333	0.084217066
2020/12/20	CK	0.230833333	0.039947746
2020/12/20	W	0.449166667	0.079691794
2020/12/21	CK	0.226111111	0.037989375
2020/12/21	W	0.422638889	0.074145083
2020/12/22	CK	0.222638889	0.037353746
2020/12/22	W	0.403055556	0.069686081
2020/12/23	CK	0.219236111	0.037036535
2020/12/23	W	0.405833333	0.072691587
2020/12/24	CK	0.216944444	0.036283554
2020/12/24	W	0.393194444	0.069547917
2020/12/25	CK	0.216458333	0.036543027
2020/12/25	W	0.373055556	0.064986353
2020/12/26	CK	0.216111111	0.034936323
2020/12/26	W	0.363680556	0.063274227
2020/12/27	CK	0.215486111	0.034774388
2020/12/27	W	0.359097222	0.063059968
2020/12/28	CK	0.213888889	0.034696812
2020/12/28	W	0.351458333	0.061076862
2020/12/29	CK	0.214791667	0.034655892
2020/12/29	W	0.346944444	0.05998613
2020/12/30	CK	0.212430556	0.034408903
2020/12/30	W	0.339444444	0.057581174
2020/12/31	CK	0.209236111	0.033972011
2020/12/31	W	0.331597222	0.055455272
2021/1/1	CK	0.207569444	0.032917564
2021/1/1	W	0.325416667	0.054211211
2021/1/2	CK	0.207222222	0.032669712
2021/1/2	W	0.318958333	0.05314013
2021/1/3	CK	0.206944444	0.032697747
2021/1/3	W	0.316111111	0.052204416
2021/1/4	CK	0.206597222	0.032826862
2021/1/4	W	0.315208333	0.052099746
2021/1/5	CK	0.206805556	0.032876113
2021/1/5	W	0.314722222	0.05174444
2021/1/6	CK	0.206527778	0.032615609
2021/1/6	W	0.307847222	0.051700984
2021/1/7	CK	0.206458333	0.031785187
2021/1/7	W	0.306527778	0.050730829
2021/1/8	CK	0.206111111	0.031223914
2021/1/8	W	0.305625	0.049946003
2021/1/9	CK	0.205972222	0.031447069
2021/1/9	W	0.304305556	0.049922276
2021/1/10	CK	0.206388889	0.031195095
2021/1/10	W	0.305416667	0.049929223
2021/1/11	CK	0.20625	0.031474572
2021/1/11	W	0.305763889	0.04978564
2021/1/12	CK	0.205833333	0.030903929
2021/1/12	W	0.301388889	0.049724388
2021/1/13	CK	0.205416667	0.030784435
2021/1/13	W	0.299513889	0.049441424
2021/1/14	CK	0.203194444	0.031004286
2021/1/14	W	0.298888889	0.049396234
2021/1/15	CK	0.201458333	0.03119424
2021/1/15	W	0.300972222	0.049544166
2021/1/16	CK	0.206180556	0.031289173
2021/1/16	W	0.303472222	0.049352713
2021/1/17	CK	0.205138889	0.030709615
2021/1/17	W	0.297083333	0.048726801
2021/1/18	CK	0.204444444	0.030856968
2021/1/18	W	0.296319444	0.048262402
2021/1/19	CK	0.203055556	0.030711016
2021/1/19	W	0.296180556	0.048260253
2021/1/20	CK	0.200833333	0.030667284
2021/1/20	W	0.296458333	0.048261745
2021/1/21	CK	0.202916667	0.03054565
2021/1/21	W	0.296388889	0.048288571
2021/1/22	CK	0.204236111	0.030585384
2021/1/22	W	0.296597222	0.048040136
2021/1/23	CK	0.203888889	0.030557073
2021/1/23	W	0.296805556	0.048476047
2021/1/24	CK	0.2	0.030623627
2021/1/24	W	0.3	0.048211852
2021/1/25	CK	0.205972222	0.030521834
2021/1/25	W	0.298194444	0.049533194
2021/1/26	CK	0.205486111	0.030474645
2021/1/26	W	0.297638889	0.048839798
2021/1/27	CK	0.205486111	0.030510864
2021/1/27	W	0.296527778	0.048738796
2021/1/28	CK	0.204791667	0.030423801
2021/1/28	W	0.295972222	0.047740967
2021/1/29	CK	0.201944444	0.030097463
2021/1/29	W	0.295625	0.047753861
2021/1/30	CK	0.200625	0.030283146
2021/1/30	W	0.296111111	0.047681602
2021/1/31	CK	0.203541667	0.030340733
2021/1/31	W	0.295972222	0.047583444
2021/2/1	CK	0.201666667	0.030084663
2021/2/1	W	0.295625	0.047292231
2021/2/2	CK	0.200555556	0.029927427
2021/2/2	W	0.294166667	0.047227859
2021/2/3	CK	0.199513889	0.029457776
2021/2/3	W	0.294652778	0.04718491
2021/2/4	CK	0.200208333	0.029407645
2021/2/4	W	0.296666667	0.047454777
2021/2/5	CK	0.205625	0.030101537
2021/2/5	W	0.296666667	0.048633331
2021/2/6	CK	0.205416667	0.029988337
2021/2/6	W	0.296597222	0.048295664
2021/2/7	CK	0.204930556	0.030018012
2021/2/7	W	0.296388889	0.048118155
2021/2/8	CK	0.205486111	0.030008519
2021/2/8	W	0.296458333	0.048602868
2021/2/9	CK	0.205902778	0.030050773
2021/2/9	W	0.297152778	0.048809198
2021/2/10	CK	0.205833333	0.029989844
2021/2/10	W	0.300972222	0.048828419
2021/2/11	CK	0.20625	0.029957411
2021/2/11	W	0.305694444	0.04901266
2021/2/12	CK	0.207361111	0.029642752
2021/2/12	W	0.307638889	0.049697876
2021/2/13	CK	0.209444444	0.029919127
2021/2/13	W	0.316111111	0.051186833
2021/2/14	CK	0.210555556	0.03062528
2021/2/14	W	0.320763889	0.052392902
2021/2/15	CK	0.207916667	0.03035815
2021/2/15	W	0.319652778	0.051668141
2021/2/16	CK	0.207777778	0.030090133
2021/2/16	W	0.317291667	0.050891884
2021/2/17	CK	0.207847222	0.030451303
2021/2/17	W	0.316597222	0.051124684
2021/2/18	CK	0.206666667	0.030405679
2021/2/18	W	0.31625	0.050908493
2021/2/19	CK	0.206319444	0.029819353
2021/2/19	W	0.315694444	0.050719627
2021/2/20	CK	0.206180556	0.029371831
2021/2/20	W	0.313263889	0.051205649
2021/2/21	CK	0.206458333	0.030321671
2021/2/21	W	0.315902778	0.051748185
2021/2/22	CK	0.207222222	0.030739993
2021/2/22	W	0.316805556	0.052434912
2021/2/23	CK	0.20875	0.030855527
2021/2/23	W	0.322083333	0.05309279
2021/2/24	CK	0.214930556	0.030947682
2021/2/24	W	0.327152778	0.05434974
2021/2/25	CK	0.218888889	0.031960405
2021/2/25	W	0.334513889	0.05721648
2021/2/26	CK	0.221597222	0.032841916
2021/2/26	W	0.341944444	0.058388686
2021/2/27	CK	0.226597222	0.033440997
2021/2/27	W	0.350555556	0.060007491
2021/2/28	CK	0.23	0.03300597
2021/2/28	W	0.36	0.062499556
2021/3/1	CK	0.226180556	0.033117878
2021/3/1	W	0.360347222	0.063727169
2021/3/2	CK	0.226111111	0.033229661
2021/3/2	W	0.355416667	0.068489173
2021/3/3	CK	0.225555556	0.033346291
2021/3/3	W	0.354930556	0.069012616
2021/3/4	CK	0.226041667	0.033338493
2021/3/4	W	0.356041667	0.069781154
2021/3/5	CK	0.226875	0.033345375
2021/3/5	W	0.358402778	0.070756048
2021/3/6	CK	0.226527778	0.033636342
2021/3/6	W	0.361875	0.071583932
2021/3/7	CK	0.22625	0.03347482
2021/3/7	W	0.366041667	0.073076216
2021/3/8	CK	0.225763889	0.033381223
2021/3/8	W	0.365763889	0.073028122
2021/3/9	CK	0.226666667	0.033865092
2021/3/9	W	0.366458333	0.074218074
2021/3/10	CK	0.228055556	0.034434111
2021/3/10	W	0.371597222	0.074837167
2021/3/11	CK	0.233263889	0.034727459
2021/3/11	W	0.376041667	0.076817856
2021/3/12	CK	0.235555556	0.03487921
2021/3/12	W	0.384444444	0.074404208
2021/3/13	CK	0.235833333	0.036493352
2021/3/13	W	0.391527778	0.07283539
2021/3/14	CK	0.236736111	0.036251164
2021/3/14	W	0.396180556	0.074734013
2021/3/15	CK	0.244097222	0.037109392
2021/3/15	W	0.405416667	0.076730823
2021/3/16	CK	0.246111111	0.037903718
2021/3/16	W	0.410694444	0.078631215
2021/3/17	CK	0.247638889	0.038500295
2021/3/17	W	0.417222222	0.080472441
2021/3/18	CK	0.25	0.039222562
2021/3/18	W	0.425555556	0.082736692
2021/3/19	CK	0.254375	0.039654383
2021/3/19	W	0.434305556	0.084865986
2021/3/20	CK	0.257777778	0.04074896
2021/3/20	W	0.44875	0.087917743
2021/3/21	CK	0.258541667	0.041214298
2021/3/21	W	0.469236111	0.09346083
2021/3/22	CK	0.256875	0.041755735
2021/3/22	W	0.4975	0.101382376
2021/3/23	CK	0.256805556	0.041539534
2021/3/23	W	0.535902778	0.109657599
2021/3/24	CK	0.259722222	0.042156909
2021/3/24	W	0.578611111	0.120947587
2021/3/25	CK	0.26	0.042123899
2021/3/25	W	0.494305556	NA
2021/3/26	CK	0.264375	0.041997577
2021/3/26	W	0.488125	NA
2021/3/27	CK	0.265486111	0.043515958
2021/3/27	W	0.495833333	NA
2021/3/28	CK	0.267152778	0.043611286
2021/3/28	W	0.497430556	NA
2021/3/29	CK	0.266527778	0.043861368
2021/3/29	W	0.496458333	NA
2021/3/30	CK	0.27	0.044248078
2021/3/30	W	0.499305556	NA
2021/3/31	CK	0.269583333	0.045078346
2021/3/31	W	0.493402778	NA
2021/4/1	CK	0.270277778	0.04560968
2021/4/1	W	0.498055556	NA
2021/4/2	CK	0.275486111	0.045591978
2021/4/2	W	0.505972222	NA
2021/4/3	CK	0.276944444	0.046156377
2021/4/3	W	0.515972222	NA
2021/4/4	CK	0.277013889	0.046862536
2021/4/4	W	0.516944444	NA
2021/4/5	CK	0.277152778	0.046887407
2021/4/5	W	0.515763889	NA
2021/4/6	CK	0.279722222	0.048148881
2021/4/6	W	0.515277778	NA
2021/4/7	CK	0.28	0.048573998
2021/4/7	W	0.511388889	NA
2021/4/8	CK	0.285138889	0.04957031
2021/4/8	W	0.507638889	NA
2021/4/9	CK	0.288888889	0.050583484
[truncated: 349 more rows]
