# Supplementary material for: Whole-soil warming leads to substantial soil carbon emission in an alpine grassland
Source: Nat Commun. 2024 May 27;15:4489. doi: 10.1038/s41467-024-48736-w (PMC11130387; doi:10.1038/s41467-024-48736-w)
Supplement: Supplementary file 4 — Source data [file 41467_2024_48736_MOESM4_ESM.zip › Figshare数据上传/Fig. S3/Mday_40_meanse.csv]

Day	Type	Mean	se
2018/6/17	CK	0.17	0.012234547
2018/6/17	W	0.24109375	0.100587609
2018/6/18	CK	0.170625	0.012123211
2018/6/18	W	0.243402778	0.100598294
2018/6/19	CK	0.171180556	0.011851219
2018/6/19	W	0.241319444	0.100260164
2018/6/20	CK	0.171041667	0.011859914
2018/6/20	W	0.24	0.100744614
2018/6/21	CK	0.172291667	0.011516316
2018/6/21	W	0.239305556	0.100384226
2018/6/22	CK	0.172430556	0.011809585
2018/6/22	W	0.238888889	0.099349113
2018/6/23	CK	0.171041667	0.011844007
2018/6/23	W	0.238541667	0.098880819
2018/6/24	CK	0.170069444	0.01194015
2018/6/24	W	0.235277778	0.098900172
2018/6/25	CK	0.170694444	0.011525058
2018/6/25	W	0.236944444	0.098783042
2018/6/26	CK	0.171319444	0.011765604
2018/6/26	W	0.236180556	0.098798492
2018/6/27	CK	0.172430556	0.012061929
2018/6/27	W	0.238888889	0.099738361
2018/6/28	CK	0.173263889	0.011953874
2018/6/28	W	0.239444444	0.099711765
2018/6/29	CK	0.171458333	0.011901448
2018/6/29	W	0.24	0.100262152
2018/6/30	CK	0.173263889	0.011769463
2018/6/30	W	0.24	0.101286002
2018/7/1	CK	0.17	0.011902381
2018/7/1	W	0.24	0.10202807
2018/7/2	CK	0.171527778	0.012373248
2018/7/2	W	0.24	0.101758555
2018/7/3	CK	0.179097222	0.01206506
2018/7/3	W	0.244444444	0.102553834
2018/7/4	CK	0.175416667	0.013409328
2018/7/4	W	0.246180556	0.104035794
2018/7/5	CK	0.175902778	0.013213904
2018/7/5	W	0.247013889	0.104608321
2018/7/6	CK	0.177291667	0.012067808
2018/7/6	W	0.249097222	0.104654419
2018/7/7	CK	0.178888889	0.011719779
2018/7/7	W	0.25	0.104623696
2018/7/8	CK	0.179027778	0.011090127
2018/7/8	W	0.25	0.104965341
2018/7/9	CK	0.177291667	0.012801109
2018/7/9	W	0.252013889	0.106554549
2018/7/10	CK	0.18	0.013184096
2018/7/10	W	0.263819444	0.111037157
2018/7/11	CK	0.18	0.013422448
2018/7/11	W	0.274305556	0.114780363
2018/7/12	CK	0.176597222	0.013191562
2018/7/12	W	0.272916667	0.114606286
2018/7/13	CK	0.176805556	0.01324055
2018/7/13	W	0.268263889	0.113357089
2018/7/14	CK	0.177291667	0.013177224
2018/7/14	W	0.268263889	0.112552362
2018/7/15	CK	0.176388889	0.013131337
2018/7/15	W	0.266875	0.111974618
2018/7/16	CK	0.176458333	0.013422823
2018/7/16	W	0.266388889	0.111428397
2018/7/17	CK	0.175486111	0.013285157
2018/7/17	W	0.264791667	0.111037524
2018/7/18	CK	0.179375	0.013195206
2018/7/18	W	0.263055556	0.109787561
2018/7/19	CK	0.175347222	0.013052754
2018/7/19	W	0.260833333	0.109059272
2018/7/20	CK	0.176111111	0.013439081
2018/7/20	W	0.258819444	0.108125643
2018/7/21	CK	0.175555556	0.013304759
2018/7/21	W	0.257430556	0.108028739
2018/7/22	CK	0.176180556	0.013063341
2018/7/22	W	0.257916667	0.107943249
2018/7/23	CK	0.175208333	0.013518038
2018/7/23	W	0.257916667	0.107719222
2018/7/24	CK	0.174930556	0.012911283
2018/7/24	W	0.255902778	0.106977464
2018/7/25	CK	0.174166667	0.012957062
2018/7/25	W	0.254652778	0.106013999
2018/7/26	CK	0.173402778	0.012857635
2018/7/26	W	0.253125	0.105230281
2018/7/27	CK	0.17	0.012732991
2018/7/27	W	0.246666667	0.103879084
2018/7/28	CK	0.17	0.012646085
2018/7/28	W	0.243888889	0.102042038
2018/7/29	CK	0.167887324	0.012310267
2018/7/29	W	0.237887324	0.100192918
2018/7/30	CK	0.167777778	0.012196429
2018/7/30	W	0.234930556	0.098219654
2018/7/31	CK	0.167291667	0.01238081
2018/7/31	W	0.232569444	0.09729741
2018/8/1	CK	0.166319444	0.012626577
2018/8/1	W	0.22875	0.09703132
2018/8/2	CK	0.169513889	0.013100463
2018/8/2	W	0.230069444	0.096355755
2018/8/3	CK	0.167430556	0.012986308
2018/8/3	W	0.23	0.097942247
2018/8/4	CK	0.168125	0.013042047
2018/8/4	W	0.231458333	0.098623583
2018/8/5	CK	0.166944444	0.012784235
2018/8/5	W	0.235069444	0.098663682
2018/8/6	CK	0.169513889	0.013149778
2018/8/6	W	0.236180556	0.099072442
2018/8/7	CK	0.169791667	0.013149778
2018/8/7	W	0.237013889	0.099432231
2018/8/8	CK	0.169513889	0.013149778
2018/8/8	W	0.237916667	0.099364818
2018/8/9	CK	0.16984375	0.013135614
2018/8/9	W	0.2390625	0.099359787
2018/8/10	CK	0.17	0.013041052
2018/8/10	W	0.238461538	0.099821525
2018/8/14	CK	0.17	0.012247449
2018/8/14	W	0.24	0.099582462
2018/8/15	CK	0.17	0.012672041
2018/8/15	W	0.238402778	0.098769636
2018/8/16	CK	0.17	0.013182286
2018/8/16	W	0.24	0.098551802
2018/8/17	CK	0.17	0.013955494
2018/8/17	W	0.239583333	0.09864765
2018/8/18	CK	0.169236111	0.013939387
2018/8/18	W	0.237847222	0.099030087
2018/8/19	CK	0.168263889	0.014135524
2018/8/19	W	0.237708333	0.099383316
2018/8/20	CK	0.17	0.014432932
2018/8/20	W	0.24	0.099204917
2018/8/21	CK	0.17	0.013979518
2018/8/21	W	0.237986111	0.098832705
2018/8/22	CK	0.17	0.013943988
2018/8/22	W	0.237430556	0.0997084
2018/8/23	CK	0.170416667	0.014127707
2018/8/23	W	0.238402778	0.099408177
2018/8/24	CK	0.172291667	0.014351004
2018/8/24	W	0.239513889	0.099195997
2018/8/25	CK	0.17	0.014509292
2018/8/25	W	0.237986111	0.098739455
2018/8/26	CK	0.17	0.014182615
2018/8/26	W	0.24	0.100269476
2018/8/27	CK	0.17	0.014221551
2018/8/27	W	0.24	0.100761641
2018/8/28	CK	0.17	0.014301633
2018/8/28	W	0.24	0.100802108
2018/8/29	CK	0.17	0.014593554
2018/8/29	W	0.24	0.100895753
2018/8/30	CK	0.17	0.014747464
2018/8/30	W	0.24	0.101002281
2018/8/31	CK	0.17	0.014765381
2018/8/31	W	0.24	0.100937309
2018/9/1	CK	0.17	0.014344467
2018/9/1	W	0.24	0.10004926
2018/9/2	CK	0.171875	0.013909024
2018/9/2	W	0.242430556	0.101978065
2018/9/3	CK	0.177083333	0.01317629
2018/9/3	W	0.249375	0.105633678
2018/9/4	CK	0.18	0.013299393
2018/9/4	W	0.25	0.10647814
2018/9/5	CK	0.18	0.013149778
2018/9/5	W	0.25	0.105112116
2018/9/6	CK	0.177986111	0.013533919
2018/9/6	W	0.250763889	0.104701491
2018/9/7	CK	0.177083333	0.01397627
2018/9/7	W	0.253819444	0.105091294
2018/9/8	CK	0.177083333	0.013435212
2018/9/8	W	0.253819444	0.105007974
2018/9/9	CK	0.177847222	0.013550697
2018/9/9	W	0.25125	0.104739039
2018/9/10	CK	0.178333333	0.013685563
2018/9/10	W	0.255416667	0.105097769
2018/9/11	CK	0.178263889	0.013581091
2018/9/11	W	0.255972222	0.105056682
2018/9/12	CK	0.178888889	0.01340138
2018/9/12	W	0.255833333	0.104982719
2018/9/13	CK	0.178611111	0.013355179
2018/9/13	W	0.255555556	0.104870052
2018/9/14	CK	0.18	0.013529119
2018/9/14	W	0.256041667	0.104990079
2018/9/15	CK	0.18	0.014143084
2018/9/15	W	0.262083333	0.109133723
2018/9/16	CK	0.18	0.014506338
2018/9/16	W	0.267430556	0.110763958
2018/9/17	CK	0.18	0.014255618
2018/9/17	W	0.27	0.110603664
2018/9/18	CK	0.18	0.014585741
2018/9/18	W	0.26875	0.110404854
2018/9/19	CK	0.18	0.014398492
2018/9/19	W	0.267638889	0.110485923
2018/9/20	CK	0.180208333	0.014269309
2018/9/20	W	0.267708333	0.110185296
2018/9/21	CK	0.183611111	0.014141084
2018/9/21	W	0.267013889	0.10985189
2018/9/22	CK	0.183263889	0.014265394
2018/9/22	W	0.266388889	0.109216638
2018/9/23	CK	0.18	0.014455496
2018/9/23	W	0.265694444	0.108287845
2018/9/24	CK	0.18	0.014638152
2018/9/24	W	0.263541667	0.107857221
2018/9/25	CK	0.18	0.014282512
2018/9/25	W	0.260486111	0.10767423
2018/9/26	CK	0.18	0.014520709
2018/9/26	W	0.26	0.107148165
2018/9/27	CK	0.18	0.01417112
2018/9/27	W	0.26	0.106627297
2018/9/28	CK	0.178402778	0.014373948
2018/9/28	W	0.262291667	0.106371029
2018/9/29	CK	0.178194444	0.014365558
2018/9/29	W	0.260416667	0.105918622
2018/9/30	CK	0.18	0.014065297
2018/9/30	W	0.26	0.105356344
2018/10/1	CK	0.179791667	0.013619475
2018/10/1	W	0.259375	0.105212693
2018/10/2	CK	0.179375	0.013615786
2018/10/2	W	0.258402778	0.104396692
2018/10/3	CK	0.17875	0.013747691
2018/10/3	W	0.257708333	0.104257956
2018/10/4	CK	0.178194444	0.01394808
2018/10/4	W	0.257430556	0.103586263
2018/10/5	CK	0.18	0.013826113
2018/10/5	W	0.258055556	0.103357445
2018/10/6	CK	0.179305556	0.013769054
2018/10/6	W	0.256875	0.102242445
2018/10/7	CK	0.179444444	0.01387369
2018/10/7	W	0.256458333	0.102194231
2018/10/8	CK	0.18	0.013869963
2018/10/8	W	0.256527778	0.101976892
2018/10/9	CK	0.177847222	0.013795316
2018/10/9	W	0.256319444	0.101847037
2018/10/10	CK	0.179027778	0.013668047
2018/10/10	W	0.256041667	0.101732337
2018/10/11	CK	0.178125	0.013678455
2018/10/11	W	0.255902778	0.101650262
2018/10/12	CK	0.177777778	0.013693456
2018/10/12	W	0.255833333	0.101450962
2018/10/13	CK	0.18	0.013680056
2018/10/13	W	0.253680556	0.101410847
2018/10/14	CK	0.179097222	0.013770309
2018/10/14	W	0.255625	0.101436238
2018/10/15	CK	0.178819444	0.013758722
2018/10/15	W	0.255486111	0.101251526
2018/10/16	CK	0.178888889	0.013675267
2018/10/16	W	0.255555556	0.101144843
2018/10/17	CK	0.178333333	0.013697711
2018/10/17	W	0.255763889	0.101256098
2018/10/18	CK	0.179097222	0.013704124
2018/10/18	W	0.253958333	0.100761988
2018/10/19	CK	0.18	0.013600843
2018/10/19	W	0.251111111	0.100815243
2018/10/20	CK	0.18	0.013748608
2018/10/20	W	0.25125	0.100857253
2018/10/21	CK	0.179513889	0.013764646
2018/10/21	W	0.254583333	0.101344297
2018/10/22	CK	0.179027778	0.013802433
2018/10/22	W	0.256111111	0.101516929
2018/10/23	CK	0.178888889	0.01375564
2018/10/23	W	0.256180556	0.101486711
2018/10/24	CK	0.18	0.013498786
2018/10/24	W	0.256736111	0.101540192
2018/10/25	CK	0.180972222	0.013213026
2018/10/25	W	0.256666667	0.101389632
2018/10/26	CK	0.184722222	0.012858557
2018/10/26	W	0.256597222	0.10196238
2018/10/27	CK	0.184930556	0.01271336
2018/10/27	W	0.256666667	0.101909722
2018/10/28	CK	0.185208333	0.012619967
2018/10/28	W	0.256805556	0.101720607
2018/10/29	CK	0.185902778	0.01284655
2018/10/29	W	0.256944444	0.101538161
2018/10/30	CK	0.186041667	0.013146764
2018/10/30	W	0.256944444	0.101460649
2018/10/31	CK	0.185972222	0.013214912
2018/10/31	W	0.256944444	0.101399275
2018/11/1	CK	0.18625	0.012861834
2018/11/1	W	0.256805556	0.101378216
2018/11/2	CK	0.186041667	0.012654281
2018/11/2	W	0.256805556	0.101276024
2018/11/3	CK	0.184930556	0.011917009
2018/11/3	W	0.257916667	0.100871205
2018/11/4	CK	0.184652778	0.012372172
2018/11/4	W	0.257152778	0.101050633
2018/11/5	CK	0.182777778	0.01217285
2018/11/5	W	0.258472222	0.101384112
2018/11/6	CK	0.18625	0.01228717
2018/11/6	W	0.257916667	0.101553905
2018/11/7	CK	0.185902778	0.012360636
2018/11/7	W	0.258402778	0.10164621
2018/11/8	CK	0.186319444	0.012827077
2018/11/8	W	0.257986111	0.101975354
2018/11/9	CK	0.186666667	0.012669076
2018/11/9	W	0.258055556	0.102288915
2018/11/10	CK	0.186666667	0.012420319
2018/11/10	W	0.258611111	0.102301726
2018/11/11	CK	0.187152778	0.012191242
2018/11/11	W	0.258541667	0.101984187
2018/11/12	CK	0.187638889	0.011769805
2018/11/12	W	0.258472222	0.10202234
2018/11/13	CK	0.187083333	0.011619772
2018/11/13	W	0.258402778	0.102011271
2018/11/14	CK	0.187222222	0.01147794
2018/11/14	W	0.258541667	0.102245849
2018/11/15	CK	0.187013889	0.011936649
2018/11/15	W	0.259027778	0.102807101
2018/11/16	CK	0.188541667	0.011871852
2018/11/16	W	0.26	0.102554461
2018/11/17	CK	0.188888889	0.012236726
2018/11/17	W	0.26	0.102157996
2018/11/18	CK	0.191458333	0.011101504
2018/11/18	W	0.26	0.102227767
2018/11/19	CK	0.195694444	0.009807619
2018/11/19	W	0.26	0.102167966
2018/11/20	CK	0.194513889	0.010101283
2018/11/20	W	0.26	0.102471956
2018/11/21	CK	0.195972222	0.010061674
2018/11/21	W	0.259166667	0.102427206
2018/11/22	CK	0.193716814	0.011027051
2018/11/22	W	0.232477876	0.102224475
2018/11/23	CK	0.201296296	0.009684542
2018/11/23	W	0.274259259	0.100377236
2018/11/24	CK	0.178	NA
2018/11/24	W	0.27	NA
2018/11/25	CK	0.17968254	0.010068662
2018/11/25	W	0.27031746	0.09687694
2018/11/26	CK	0.173043478	0.008598543
2018/11/26	W	0.22	0.094291127
2018/11/27	CK	0.172459016	0.007852223
2018/11/27	W	0.218196721	0.092762713
2018/11/28	CK	0.168877551	0.010921973
2018/11/28	W	0.204489796	0.091279727
2018/11/29	CK	0.167307692	0.013953848
2018/11/29	W	0.211153846	0.090399789
2018/11/30	CK	0.181904762	0.012784569
2018/11/30	W	0.191428571	0.088256482
2018/12/1	CK	0.201	0.013425786
2018/12/1	W	0.224	0.088772972
2018/12/2	CK	0.216666667	0.023526913
2018/12/2	W	0.215	0.08617675
2018/12/3	CK	0.225	0.030675978
2018/12/3	W	0.229	0.084097166
2018/12/4	CK	0.198	NA
2018/12/4	W	0.186	NA
2018/12/5	CK	0.205714286	0.034884333
2018/12/5	W	0.211428571	0.080226459
2018/12/6	CK	0.2	NA
2018/12/6	W	0.19	NA
2018/12/24	CK	0.205	0.039114979
2018/12/24	W	0.165	0.07343425
2018/12/25	CK	0.204305556	0.039893466
2018/12/25	W	0.167152778	0.074456198
2018/12/26	CK	0.202569444	0.040580959
2018/12/26	W	0.167569444	0.075056108
2018/12/27	CK	0.2	0.040367288
2018/12/27	W	0.167986111	0.074611415
2018/12/28	CK	0.2	0.04014573
2018/12/28	W	0.17	0.074992886
2018/12/29	CK	0.199583333	0.039833502
2018/12/29	W	0.169097222	0.075294856
2018/12/30	CK	0.1975	0.040090807
2018/12/30	W	0.167847222	0.074553268
2018/12/31	CK	0.196527778	0.038959101
2018/12/31	W	0.166875	0.074063742
2019/1/1	CK	0.19625	0.039787056
2019/1/1	W	0.166666667	0.073045435
2019/1/2	CK	0.195902778	0.039934836
2019/1/2	W	0.166527778	0.072891902
2019/1/3	CK	0.195416667	0.039610172
2019/1/3	W	0.166805556	0.072751897
2019/1/4	CK	0.196041667	0.03965033
2019/1/4	W	0.167152778	0.072923607
2019/1/5	CK	0.195486111	0.039894764
2019/1/5	W	0.166597222	0.072798219
2019/1/6	CK	0.193958333	0.039548478
2019/1/6	W	0.166666667	0.072680725
2019/1/7	CK	0.192916667	0.039312088
2019/1/7	W	0.167777778	0.073100611
2019/1/8	CK	0.195416667	0.03973692
2019/1/8	W	0.167847222	0.073104536
2019/1/9	CK	0.193958333	0.039503559
2019/1/9	W	0.167222222	0.072609424
2019/1/10	CK	0.192777778	0.038761106
2019/1/10	W	0.167013889	0.072822373
2019/1/11	CK	0.193819444	0.038994662
2019/1/11	W	0.166388889	0.072367889
2019/1/12	CK	0.190277778	0.038136167
2019/1/12	W	0.166180556	0.072345172
2019/1/13	CK	0.189722222	0.03819569
2019/1/13	W	0.166180556	0.072458262
2019/1/14	CK	0.19	0.038542682
2019/1/14	W	0.167222222	0.07248128
2019/1/15	CK	0.19	0.0386138
2019/1/15	W	0.167222222	0.072695472
2019/1/16	CK	0.191736111	0.038074549
2019/1/16	W	0.166666667	0.071571591
2019/1/17	CK	0.188541667	0.03818844
2019/1/17	W	0.165138889	0.071305155
2019/1/18	CK	0.19	0.038278804
2019/1/18	W	0.166180556	0.071055788
2019/1/19	CK	0.189652778	0.038286789
2019/1/19	W	0.164444444	0.070774811
2019/1/20	CK	0.19	0.038852113
2019/1/20	W	0.167013889	0.071130145
2019/1/21	CK	0.193125	0.038109822
2019/1/21	W	0.167569444	0.071231065
2019/1/22	CK	0.192361111	0.038005386
2019/1/22	W	0.16625	0.070228485
2019/1/23	CK	0.187708333	0.0380867
2019/1/23	W	0.163958333	0.069786037
2019/1/24	CK	0.187986111	0.038341693
2019/1/24	W	0.160208333	0.069712247
2019/1/25	CK	0.187222222	0.03826977
2019/1/25	W	0.163472222	0.069905796
2019/1/26	CK	0.187986111	0.038114008
2019/1/26	W	0.164930556	0.069818739
2019/1/27	CK	0.19	0.038427237
2019/1/27	W	0.162986111	0.069886311
2019/1/28	CK	0.189027778	0.038158595
2019/1/28	W	0.166388889	0.069831255
2019/1/29	CK	0.189513889	0.038324301
2019/1/29	W	0.166666667	0.069875853
2019/1/30	CK	0.19	0.038461822
2019/1/30	W	0.166736111	0.06980163
2019/1/31	CK	0.19	0.038135027
2019/1/31	W	0.166388889	0.06980581
2019/2/1	CK	0.187847222	0.038147123
2019/2/1	W	0.164930556	0.069261365
2019/2/2	CK	0.19	0.038578405
2019/2/2	W	0.165277778	0.069518678
2019/2/3	CK	0.189652778	0.038290709
2019/2/3	W	0.166666667	0.069704827
2019/2/4	CK	0.188819444	0.038273701
2019/2/4	W	0.166666667	0.069550686
2019/2/5	CK	0.18875	0.038287023
2019/2/5	W	0.16625	0.069448345
2019/2/6	CK	0.19	0.038374465
2019/2/6	W	0.166944444	0.069745651
2019/2/7	CK	0.189930556	0.038357327
2019/2/7	W	0.168263889	0.070300576
2019/2/8	CK	0.19	0.038529938
2019/2/8	W	0.17	0.071510052
2019/2/9	CK	0.19	0.038212375
2019/2/9	W	0.170138889	0.07232365
2019/2/10	CK	0.19	0.038397287
2019/2/10	W	0.176041667	0.072625473
2019/2/11	CK	0.192916667	0.038393107
2019/2/11	W	0.176111111	0.072563338
2019/2/12	CK	0.191805556	0.038182904
2019/2/12	W	0.176180556	0.07224199
2019/2/13	CK	0.190069444	0.038200825
2019/2/13	W	0.177152778	0.07233582
2019/2/14	CK	0.190833333	0.038637305
2019/2/14	W	0.178680556	0.07247748
2019/2/15	CK	0.1925	0.03872633
2019/2/15	W	0.179027778	0.072382276
2019/2/16	CK	0.191875	0.038382663
2019/2/16	W	0.18	0.072288906
2019/2/17	CK	0.19	0.038529855
2019/2/17	W	0.180555556	0.072404337
2019/2/18	CK	0.194166667	0.039084664
2019/2/18	W	0.187291667	0.073479013
2019/2/19	CK	0.194791667	0.039491787
2019/2/19	W	0.188541667	0.073980904
2019/2/20	CK	0.193680556	0.039316136
2019/2/20	W	0.19	0.07311695
2019/2/21	CK	0.193263889	0.039087117
2019/2/21	W	0.191597222	0.073334783
2019/2/22	CK	0.195416667	0.03951731
2019/2/22	W	0.197222222	0.074107445
2019/2/23	CK	0.195972222	0.039514605
2019/2/23	W	0.2	0.074071756
2019/2/24	CK	0.197222222	0.039768799
2019/2/24	W	0.202708333	0.074739358
2019/2/25	CK	0.197569444	0.039895973
2019/2/25	W	0.208125	0.076141701
2019/2/26	CK	0.197569444	0.040278536
2019/2/26	W	0.211458333	0.076499473
2019/2/27	CK	0.198333333	0.040303357
2019/2/27	W	0.218055556	0.077056929
2019/2/28	CK	0.2	0.040348461
2019/2/28	W	0.22	0.077880396
2019/3/1	CK	0.2	0.041202921
2019/3/1	W	0.224791667	0.079675794
2019/3/2	CK	0.200625	0.040799335
2019/3/2	W	0.231458333	0.081422207
2019/3/3	CK	0.203611111	0.04073032
2019/3/3	W	0.236527778	0.082517257
2019/3/4	CK	0.200902778	0.040922732
2019/3/4	W	0.242569444	0.084278604
2019/3/5	CK	0.2	0.041431963
2019/3/5	W	0.25	0.083927418
2019/3/6	CK	0.2	0.041376996
2019/3/6	W	0.250416667	0.08546773
2019/3/7	CK	0.203263889	0.041129938
2019/3/7	W	0.262638889	0.092337983
2019/3/8	CK	0.206319444	0.041375433
2019/3/8	W	0.284236111	0.111460203
2019/3/9	CK	0.207083333	0.042304607
2019/3/9	W	0.312777778	0.133551889
2019/3/10	CK	0.208472222	0.042537887
2019/3/10	W	0.323055556	0.136460019
2019/3/11	CK	0.207638889	0.042359872
2019/3/11	W	0.299097222	0.114992544
2019/3/12	CK	0.205694444	0.042309941
2019/3/12	W	0.293611111	0.109411265
2019/3/13	CK	0.206527778	0.042414607
2019/3/13	W	0.2925	0.110805571
2019/3/14	CK	0.206111111	0.042411409
2019/3/14	W	0.291527778	0.11164936
2019/3/15	CK	0.206041667	0.042505421
2019/3/15	W	0.291805556	0.112171336
2019/3/16	CK	0.207222222	0.042678597
2019/3/16	W	0.293402778	0.112619722
2019/3/17	CK	0.208194444	0.042583796
2019/3/17	W	0.293819444	0.112995474
2019/3/18	CK	0.21	0.042980206
2019/3/18	W	0.295416667	0.114392649
2019/3/19	CK	0.21	0.043139465
2019/3/19	W	0.294375	0.114085665
2019/3/20	CK	0.211666667	0.043660991
2019/3/20	W	0.295347222	0.113506667
2019/3/21	CK	0.215763889	0.043832707
2019/3/21	W	0.293263889	0.11291622
2019/3/22	CK	0.21625	0.043953904
2019/3/22	W	0.29	0.112786107
2019/3/23	CK	0.217430556	0.04416107
2019/3/23	W	0.29	0.112744994
2019/3/24	CK	0.218888889	0.044838212
2019/3/24	W	0.291319444	0.112755142
2019/3/25	CK	0.217986111	0.044750909
2019/3/25	W	0.292708333	0.112498209
2019/3/26	CK	0.22	0.044809172
2019/3/26	W	0.290902778	0.112001602
2019/3/27	CK	0.22	0.045051147
2019/3/27	W	0.29	0.111904908
2019/3/28	CK	0.220972222	0.045325496
2019/3/28	W	0.290069444	0.111326401
2019/3/29	CK	0.224722222	0.046066191
2019/3/29	W	0.289027778	0.110827597
2019/3/30	CK	0.225277778	0.046322468
2019/3/30	W	0.287430556	0.110435625
2019/3/31	CK	0.225208333	0.046527807
2019/3/31	W	0.285625	0.109571903
2019/4/1	CK	0.225833333	0.046350984
2019/4/1	W	0.285902778	0.109516844
2019/4/2	CK	0.226319444	0.046246423
2019/4/2	W	0.285486111	0.108580129
2019/4/3	CK	0.22875	0.046792984
2019/4/3	W	0.285694444	0.109032549
2019/4/4	CK	0.228333333	0.046914203
2019/4/4	W	0.285	0.107767297
2019/4/5	CK	0.226875	0.047721502
2019/4/5	W	0.283541667	0.107387911
2019/4/6	CK	0.229027778	0.047859016
2019/4/6	W	0.283333333	0.106996948
2019/4/7	CK	0.23	0.047746867
2019/4/7	W	0.282638889	0.106980795
2019/4/8	CK	0.230277778	0.04860851
2019/4/8	W	0.28	0.106916996
2019/4/9	CK	0.232777778	0.048556967
2019/4/9	W	0.28	0.10616664
2019/4/10	CK	0.235069444	0.049523907
2019/4/10	W	0.27875	0.105370365
2019/4/11	CK	0.235069444	0.049601829
2019/4/11	W	0.276319444	0.104939254
2019/4/12	CK	0.235972222	0.049976239
2019/4/12	W	0.276597222	0.105138069
2019/4/13	CK	0.237083333	0.050261069
2019/4/13	W	0.277986111	0.104510349
2019/4/14	CK	0.24	0.050723926
2019/4/14	W	0.28	0.10419333
2019/4/20	CK	0.25	0.054664308
2019/4/20	W	0.27902439	0.10177636
2019/4/21	CK	0.251319444	0.055082509
2019/4/21	W	0.275486111	0.102171703
2019/4/22	CK	0.25625	0.056337105
2019/4/22	W	0.274791667	0.101927994
2019/4/23	CK	0.261944444	0.057335596
2019/4/23	W	0.27375	0.101398483
2019/4/24	CK	0.271736111	0.057439207
2019/4/24	W	0.272361111	0.100730974
2019/4/25	CK	0.286458333	0.056418211
2019/4/25	W	0.271736111	0.100202105
2019/4/26	CK	0.306319444	0.058007516
2019/4/26	W	0.269513889	0.099768004
2019/4/27	CK	0.313402778	0.062198006
2019/4/27	W	0.266736111	0.099284329
2019/4/28	CK	0.285763889	0.052493435
2019/4/28	W	0.266875	0.09952753
2019/4/29	CK	0.272222222	0.04857437
2019/4/29	W	0.269930556	0.100308746
2019/4/30	CK	0.28	0.050664915
2019/4/30	W	0.27	0.09989526
2019/5/1	CK	0.28	0.050085799
2019/5/1	W	0.28	0.101999298
2019/5/2	CK	0.273402778	0.045781128
2019/5/2	W	0.277013889	0.102644113
2019/5/3	CK	0.271458333	0.044188836
2019/5/3	W	0.281041667	0.104189517
2019/5/4	CK	0.271818182	0.04333287
2019/5/4	W	0.29	0.107411126
2019/5/6	CK	0.27	0.043779752
2019/5/6	W	0.316461538	0.118956823
2019/5/9	CK	0.27	0.042902213
2019/5/9	W	0.313285714	0.117849004
2019/5/10	CK	0.268333333	0.042197119
2019/5/10	W	0.314444444	0.118012853
2019/5/11	CK	0.265277778	0.042151237
2019/5/11	W	0.314027778	0.117593243
2019/5/12	CK	0.264930556	0.041576774
2019/5/12	W	0.3125	0.117165809
2019/5/13	CK	0.263263889	0.04048012
2019/5/13	W	0.309027778	0.116517745
2019/5/14	CK	0.260208333	0.041027868
2019/5/14	W	0.309930556	0.115611876
2019/5/15	CK	0.260763889	0.040522726
2019/5/15	W	0.306388889	0.115462677
2019/5/16	CK	0.26	0.040683229
2019/5/16	W	0.305625	0.114782664
2019/5/17	CK	0.258263889	0.040093413
2019/5/17	W	0.304722222	0.113615361
2019/5/18	CK	0.257708333	0.040260218
2019/5/18	W	0.304305556	0.11339842
2019/5/19	CK	0.255902778	0.040331885
2019/5/19	W	0.302916667	0.11224547
2019/5/20	CK	0.256458333	0.039156798
2019/5/20	W	0.298333333	0.110803489
2019/5/21	CK	0.254930556	0.038741811
2019/5/21	W	0.295069444	0.109299468
2019/5/22	CK	0.254513889	0.038204023
2019/5/22	W	0.293263889	0.108427048
2019/5/23	CK	0.25375	0.03789726
2019/5/23	W	0.290555556	0.1082749
2019/5/24	CK	0.252986111	0.037397519
2019/5/24	W	0.290416667	0.107450138
2019/5/25	CK	0.25	0.03705289
2019/5/25	W	0.29	0.106460407
2019/5/26	CK	0.25	0.03657399
2019/5/26	W	0.289791667	0.106638261
2019/5/27	CK	0.25	0.035996863
2019/5/27	W	0.287569444	0.106547945
2019/5/28	CK	0.248333333	0.036098871
2019/5/28	W	0.285208333	0.106733703
2019/5/29	CK	0.25	0.035351103
2019/5/29	W	0.289236111	0.107216894
2019/5/30	CK	0.247152778	0.035059903
2019/5/30	W	0.286111111	0.107028528
2019/5/31	CK	0.248402778	0.035270354
2019/5/31	W	0.285763889	0.106954015
2019/6/1	CK	0.248819444	0.035623201
2019/6/1	W	0.285694444	0.106316528
2019/6/2	CK	0.247916667	0.035235899
2019/6/2	W	0.285625	0.106788265
2019/6/3	CK	0.247638889	0.034789245
2019/6/3	W	0.284791667	0.106049418
2019/6/4	CK	0.248819444	0.034989221
2019/6/4	W	0.28625	0.106713431
2019/6/5	CK	0.246805556	0.035131687
2019/6/5	W	0.284097222	0.106430202
2019/6/6	CK	0.246736111	0.03513043
2019/6/6	W	0.283055556	0.10565077
2019/6/7	CK	0.245138889	0.034919203
2019/6/7	W	0.279722222	0.104621426
2019/6/8	CK	0.244791667	0.034623239
2019/6/8	W	0.277847222	0.104290449
2019/6/9	CK	0.244930556	0.034979882
2019/6/9	W	0.280902778	0.1046875
2019/6/10	CK	0.244722222	0.034846576
2019/6/10	W	0.279375	0.104691158
2019/6/11	CK	0.245138889	0.035042705
2019/6/11	W	0.28	0.105162334
2019/6/12	CK	0.244652778	0.034472894
2019/6/12	W	0.280833333	0.1055006
2019/6/13	CK	0.244652778	0.034471141
2019/6/13	W	0.2775	0.10369963
2019/6/14	CK	0.245902778	0.035329413
2019/6/14	W	0.28	0.103111987
2019/6/15	CK	0.245416667	0.03471799
2019/6/15	W	0.278472222	0.104234069
2019/6/16	CK	0.246180556	0.034389662
2019/6/16	W	0.278819444	0.104326326
2019/6/17	CK	0.24625	0.034470027
2019/6/17	W	0.278055556	0.104508907
2019/6/18	CK	0.249583333	0.034924312
2019/6/18	W	0.28	0.10556822
2019/6/19	CK	0.246041667	0.034738439
2019/6/19	W	0.277986111	0.104459973
2019/6/20	CK	0.246319444	0.034691333
2019/6/20	W	0.278402778	0.104447986
2019/6/21	CK	0.245277778	0.03488507
2019/6/21	W	0.275694444	0.103145735
2019/6/22	CK	0.243263889	0.034501339
2019/6/22	W	0.27375	0.101996195
2019/6/23	CK	0.24	0.033728631
2019/6/23	W	0.274513889	0.101760597
2019/6/24	CK	0.24	0.034027595
2019/6/24	W	0.27625	0.102377251
2019/6/25	CK	0.244375	0.034885611
2019/6/25	W	0.277361111	0.102343683
2019/6/26	CK	0.251944444	0.035101139
2019/6/26	W	0.28	0.103269995
2019/6/27	CK	0.26	0.036076621
2019/6/27	W	0.288263889	0.10889572
2019/6/28	CK	0.25625	0.037439448
2019/6/28	W	0.296458333	0.112818074
2019/6/29	CK	0.257361111	0.036306002
2019/6/29	W	0.3	0.113825524
2019/6/30	CK	0.254652778	0.036519421
2019/6/30	W	0.299791667	0.113801489
2019/7/1	CK	0.254652778	0.036055975
2019/7/1	W	0.298611111	0.113620419
2019/7/2	CK	0.254027778	0.035620973
2019/7/2	W	0.298263889	0.11309574
2019/7/3	CK	0.253819444	0.0352344
2019/7/3	W	0.297291667	0.112438172
2019/7/4	CK	0.253125	0.035129201
2019/7/4	W	0.295625	0.111137979
2019/7/5	CK	0.249722222	0.035287756
2019/7/5	W	0.294305556	0.109211766
2019/7/6	CK	0.247847222	0.034831591
2019/7/6	W	0.289861111	0.1074911
2019/7/7	CK	0.25	0.03382615
2019/7/7	W	0.29	0.107490984
2019/7/8	CK	0.246944444	0.034766966
2019/7/8	W	0.287986111	0.106926612
2019/7/9	CK	0.245416667	0.034278055
2019/7/9	W	0.285763889	0.106333465
2019/7/10	CK	0.245972222	0.034926533
2019/7/10	W	0.285555556	0.105843935
2019/7/11	CK	0.248402778	0.035939764
2019/7/11	W	0.289166667	0.106862745
2019/7/12	CK	0.245694444	0.034819209
2019/7/12	W	0.285833333	0.106144078
2019/7/13	CK	0.245208333	0.034388319
2019/7/13	W	0.283680556	0.10507843
2019/7/14	CK	0.245277778	0.035030327
2019/7/14	W	0.279930556	0.103995237
2019/7/15	CK	0.249375	0.035350853
2019/7/15	W	0.286319444	0.106194371
2019/7/16	CK	0.248263889	0.035437647
2019/7/16	W	0.287569444	0.107267689
2019/7/17	CK	0.248472222	0.035093551
2019/7/17	W	0.29	0.108447417
2019/7/18	CK	0.25	0.035295926
2019/7/18	W	0.295347222	0.110595779
2019/7/19	CK	0.247083333	0.035191733
2019/7/19	W	0.293958333	0.109089103
2019/7/20	CK	0.247638889	0.035566657
2019/7/20	W	0.293472222	0.109180774
2019/7/21	CK	0.25	0.035489071
2019/7/21	W	0.291041667	0.110161579
2019/7/22	CK	0.247847222	0.035753902
2019/7/22	W	0.294861111	0.109087697
2019/7/23	CK	0.25	0.0358488
2019/7/23	W	0.296180556	0.109614629
2019/7/24	CK	0.248472222	0.035874744
2019/7/24	W	0.295347222	0.109398276
2019/7/25	CK	0.248333333	0.035835739
2019/7/25	W	0.295069444	0.108992447
2019/7/26	CK	0.2475	0.035325811
2019/7/26	W	0.293055556	0.108252063
2019/7/27	CK	0.247430556	0.035250233
2019/7/27	W	0.291180556	0.10712116
2019/7/28	CK	0.25	0.035849889
2019/7/28	W	0.29	0.107368917
2019/7/29	CK	0.250208333	0.036064813
2019/7/29	W	0.2925	0.109394947
2019/7/30	CK	0.254236111	0.035971288
2019/7/30	W	0.296597222	0.110936467
2019/7/31	CK	0.253888889	0.035885909
2019/7/31	W	0.297291667	0.110910413
2019/8/1	CK	0.253055556	0.035908703
2019/8/1	W	0.2975	0.110379264
2019/8/2	CK	0.249513889	0.03590707
2019/8/2	W	0.298055556	0.110240238
2019/8/3	CK	0.248888889	0.035440448
2019/8/3	W	0.296736111	0.109779318
2019/8/4	CK	0.247222222	0.035576995
2019/8/4	W	0.294583333	0.108229344
2019/8/5	CK	0.247986111	0.035700303
2019/8/5	W	0.293263889	0.107701473
2019/8/6	CK	0.246041667	0.035506155
2019/8/6	W	0.287638889	0.105715655
2019/8/7	CK	0.244583333	0.035217114
2019/8/7	W	0.283888889	0.10394939
2019/8/8	CK	0.241111111	0.036046666
2019/8/8	W	0.28	0.102337014
2019/8/9	CK	0.241319444	0.03583382
2019/8/9	W	0.281388889	0.103212585
2019/8/10	CK	0.243611111	0.03596103
2019/8/10	W	0.282152778	0.103007604
2019/8/11	CK	0.243333333	0.035961797
2019/8/11	W	0.279791667	0.102581402
2019/8/12	CK	0.241597222	0.036128218
2019/8/12	W	0.277222222	0.103773113
2019/8/13	CK	0.242152778	0.035075499
2019/8/13	W	0.298888889	0.116727815
2019/8/14	CK	0.247569444	0.035613221
2019/8/14	W	0.304583333	0.117117628
2019/8/15	CK	0.246875	0.036260734
2019/8/15	W	0.3025	0.115375715
2019/8/16	CK	0.249236111	0.036965328
2019/8/16	W	0.3	0.11528011
2019/8/17	CK	0.246377953	0.036633592
2019/8/17	W	0.301496063	0.113512812
2019/8/18	CK	0.246285714	0.036590004
2019/8/18	W	0.296666667	0.112266362
2019/8/19	CK	0.247986111	0.035859007
2019/8/19	W	0.297291667	0.111058098
2019/8/20	CK	0.24625	0.036220071
2019/8/20	W	0.29625	0.110539082
2019/8/21	CK	0.245486111	0.036180726
2019/8/21	W	0.294027778	0.109853057
2019/8/22	CK	0.244652778	0.036097353
2019/8/22	W	0.292083333	0.109034731
2019/8/23	CK	0.243402778	0.036502392
2019/8/23	W	0.29	0.108235464
2019/8/24	CK	0.242291667	0.035958288
2019/8/24	W	0.288263889	0.107144026
2019/8/25	CK	0.24	0.036332536
2019/8/25	W	0.2875	0.106328399
2019/8/26	CK	0.243263889	0.036274498
2019/8/26	W	0.289722222	0.106833683
2019/8/27	CK	0.248888889	0.0358426
2019/8/27	W	0.297638889	0.111202333
2019/8/28	CK	0.246736111	0.035517162
2019/8/28	W	0.297847222	0.112715206
2019/8/29	CK	0.247083333	0.032735272
2019/8/29	W	0.3	0.113555192
2019/8/30	CK	0.246597222	0.033268363
2019/8/30	W	0.3	0.113348761
2019/8/31	CK	0.240902778	0.034631392
2019/8/31	W	0.297083333	0.113266949
2019/9/1	CK	0.235763889	0.034688089
2019/9/1	W	0.290416667	0.112870126
2019/9/2	CK	0.236180556	0.034932918
2019/9/2	W	0.29	0.112382184
2019/9/3	CK	0.235555556	0.034626372
2019/9/3	W	0.291875	0.113147703
2019/9/4	CK	0.235486111	0.034629866
2019/9/4	W	0.292222222	0.112744677
2019/9/5	CK	0.234722222	0.034563228
2019/9/5	W	0.288958333	0.111839972
2019/9/6	CK	0.233402778	0.034819511
2019/9/6	W	0.288611111	0.111388071
2019/9/7	CK	0.232430556	0.034433877
2019/9/7	W	0.286597222	0.110051804
2019/9/8	CK	0.23	0.034145222
2019/9/8	W	0.286875	0.109688786
2019/9/9	CK	0.232083333	0.034646526
2019/9/9	W	0.286736111	0.109110486
2019/9/10	CK	0.237986111	0.034805079
2019/9/10	W	0.290902778	0.111829321
2019/9/11	CK	0.236944444	0.03555261
2019/9/11	W	0.295208333	0.113447968
2019/9/12	CK	0.24	0.035278387
2019/9/12	W	0.3	0.115434261
2019/9/13	CK	0.242152778	0.03600586
2019/9/13	W	0.310625	0.121876924
2019/9/14	CK	0.243472222	0.036367297
2019/9/14	W	0.316180556	0.123646489
2019/9/15	CK	0.24125	0.035879918
2019/9/15	W	0.318125	0.124644616
2019/9/16	CK	0.240625	0.035881486
2019/9/16	W	0.319930556	0.125807827
2019/9/17	CK	0.240486111	0.035739828
2019/9/17	W	0.32	0.125895185
2019/9/18	CK	0.24	0.035573278
2019/9/18	W	0.32	0.125639713
2019/9/19	CK	0.243055556	0.036240435
2019/9/19	W	0.321180556	0.126143823
2019/9/20	CK	0.245486111	0.03694038
2019/9/20	W	0.325138889	0.126751835
2019/9/21	CK	0.24375	0.036943971
2019/9/21	W	0.32375	0.126306719
2019/9/22	CK	0.24	0.03699044
2019/9/22	W	0.321111111	0.125267077
2019/9/23	CK	0.239722222	0.036693875
2019/9/23	W	0.318958333	0.124801458
2019/9/24	CK	0.24	0.036785769
2019/9/24	W	0.319027778	0.124545888
2019/9/25	CK	0.238680556	0.03702375
2019/9/25	W	0.317569444	0.124138105
2019/9/26	CK	0.238263889	0.036797436
2019/9/26	W	0.317083333	0.12368908
2019/9/27	CK	0.2375	0.036593086
2019/9/27	W	0.316666667	0.122562337
2019/9/28	CK	0.237986111	0.036734213
2019/9/28	W	0.316388889	0.122146225
2019/9/29	CK	0.237291667	0.036596403
2019/9/29	W	0.315763889	0.120880341
2019/9/30	CK	0.237222222	0.03659704
2019/9/30	W	0.314513889	0.120114524
2019/10/1	CK	0.237083333	0.036572039
2019/10/1	W	0.312083333	0.118679778
2019/10/2	CK	0.237083333	0.036512047
2019/10/2	W	0.308055556	0.118017289
2019/10/3	CK	0.239652778	0.037066157
2019/10/3	W	0.31	0.116881046
2019/10/4	CK	0.237986111	0.036603415
2019/10/4	W	0.309375	0.116410848
2019/10/5	CK	0.238541667	0.036565099
2019/10/5	W	0.309583333	0.116974126
2019/10/6	CK	0.24125	0.03701259
2019/10/6	W	0.312222222	0.118570413
2019/10/7	CK	0.245902778	0.037932991
2019/10/7	W	0.322013889	0.123200115
2019/10/8	CK	0.246111111	0.038184442
2019/10/8	W	0.328611111	0.125255418
2019/10/9	CK	0.249930556	0.038827032
2019/10/9	W	0.332083333	0.127000667
2019/10/10	CK	0.248055556	0.038763567
2019/10/10	W	0.345902778	0.133946256
2019/10/11	CK	0.249930556	0.038158836
2019/10/11	W	0.345069444	0.134005208
2019/10/12	CK	0.248055556	0.038360587
2019/10/12	W	0.347569444	0.135055452
2019/10/13	CK	0.248333333	0.038891094
2019/10/13	W	0.354444444	0.138678839
2019/10/14	CK	0.248680556	0.038652393
2019/10/14	W	0.35	0.138106635
2019/10/15	CK	0.25	0.038863835
2019/10/15	W	0.35	0.139277954
2019/10/16	CK	0.25	0.038514458
2019/10/16	W	0.357361111	0.139971343
2019/10/17	CK	0.25	0.038555037
2019/10/17	W	0.357986111	0.141778576
2019/10/18	CK	0.25	0.038644199
2019/10/18	W	0.360694444	0.142166226
2019/10/19	CK	0.25	0.038355012
2019/10/19	W	0.362777778	0.143151017
2019/10/20	CK	0.25	0.038248914
2019/10/20	W	0.357708333	0.142141668
2019/10/21	CK	0.25	0.038291381
2019/10/21	W	0.358402778	0.14185884
2019/10/22	CK	0.25	0.03862221
2019/10/22	W	0.356875	0.141237254
2019/10/23	CK	0.25	0.038089264
2019/10/23	W	0.3575	0.14164553
2019/10/24	CK	0.25	0.038228247
2019/10/24	W	0.356458333	0.140769012
2019/10/25	CK	0.25	0.037813053
2019/10/25	W	0.356319444	0.140567796
2019/10/26	CK	0.25	0.038035416
2019/10/26	W	0.356319444	0.140337403
2019/10/27	CK	0.248819444	0.038762086
2019/10/27	W	0.356180556	0.140445357
2019/10/28	CK	0.246666667	0.038864576
2019/10/28	W	0.355902778	0.139954725
2019/10/29	CK	0.246527778	0.038590804
2019/10/29	W	0.355486111	0.139615183
2019/10/30	CK	0.246388889	0.038491929
2019/10/30	W	0.354236111	0.138847556
2019/10/31	CK	0.245763889	0.038544767
2019/10/31	W	0.350347222	0.138258109
2019/11/1	CK	0.246041667	0.038078428
2019/11/1	W	0.350347222	0.138137774
2019/11/2	CK	0.241666667	0.039303289
2019/11/2	W	0.351944444	0.137966478
2019/11/3	CK	0.2375	0.039493292
2019/11/3	W	0.349722222	0.137782526
2019/11/4	CK	0.237708333	0.039760986
2019/11/4	W	0.348472222	0.137081429
2019/11/5	CK	0.238194444	0.04017328
2019/11/5	W	0.348333333	0.136592997
2019/11/6	CK	0.238472222	0.040425123
2019/11/6	W	0.348611111	0.136365117
2019/11/7	CK	0.237986111	0.040349626
2019/11/7	W	0.347638889	0.136182923
2019/11/8	CK	0.237291667	0.040547176
2019/11/8	W	0.3475	0.135566445
2019/11/9	CK	0.24	0.040307145
2019/11/9	W	0.348333333	0.134993157
2019/11/10	CK	0.2375	0.040911585
2019/11/10	W	0.347222222	0.135456323
2019/11/11	CK	0.238958333	0.041462918
2019/11/11	W	0.347013889	0.134780155
2019/11/12	CK	0.24	0.042240887
2019/11/12	W	0.349097222	0.134237171
2019/11/13	CK	0.242638889	0.04251255
2019/11/13	W	0.346875	0.134082773
2019/11/14	CK	0.246319444	0.043872554
2019/11/14	W	0.346736111	0.133983832
2019/11/15	CK	0.246111111	0.043444169
2019/11/15	W	0.346041667	0.13363992
2019/11/16	CK	0.24625	0.042579567
2019/11/16	W	0.345972222	0.132986655
2019/11/17	CK	0.246736111	0.042659779
2019/11/17	W	0.346527778	0.132433874
2019/11/18	CK	0.247152778	0.044116715
2019/11/18	W	0.346180556	0.133037131
2019/11/19	CK	0.24875	0.044134836
2019/11/19	W	0.344166667	0.132695823
2019/11/20	CK	0.249236111	0.044284353
2019/11/20	W	0.343263889	0.131724436
2019/11/21	CK	0.250972222	0.044493986
2019/11/21	W	0.343263889	0.13100841
2019/11/22	CK	0.252430556	0.044776407
2019/11/22	W	0.341875	0.130714105
2019/11/23	CK	0.250277778	0.045558793
2019/11/23	W	0.34	0.130275706
2019/11/24	CK	0.252013889	0.046256433
2019/11/24	W	0.34	0.129731556
2019/11/25	CK	0.256319444	0.046627601
2019/11/25	W	0.338472222	0.129798582
2019/11/26	CK	0.256527778	0.047393116
2019/11/26	W	0.337986111	0.129376477
2019/11/27	CK	0.256319444	0.048448247
2019/11/27	W	0.3375	0.12869362
2019/11/28	CK	0.256319444	0.048949734
2019/11/28	W	0.337847222	0.128652281
2019/11/29	CK	0.256944444	0.049120234
2019/11/29	W	0.338472222	0.127524017
2019/11/30	CK	0.257430556	0.049763162
2019/11/30	W	0.34	0.127932952
2019/12/1	CK	0.257291667	0.049086736
2019/12/1	W	0.338402778	0.127695434
2019/12/2	CK	0.257222222	0.049292092
2019/12/2	W	0.338611111	0.128036803
2019/12/3	CK	0.256666667	0.049733248
2019/12/3	W	0.341458333	0.127454598
2019/12/4	CK	0.253819444	0.048753285
2019/12/4	W	0.337777778	0.126474687
2019/12/5	CK	0.246805556	0.047378735
2019/12/5	W	0.337013889	0.124629248
2019/12/6	CK	0.244236111	0.045750315
2019/12/6	W	0.334930556	0.121259629
2019/12/7	CK	0.246111111	0.045401595
2019/12/7	W	0.331597222	0.116965792
2019/12/8	CK	0.255277778	0.050765934
2019/12/8	W	0.325763889	0.112833181
2019/12/9	CK	0.264027778	0.055549866
2019/12/9	W	0.322569444	0.108571118
2019/12/10	CK	0.257083333	0.054439964
2019/12/10	W	0.317430556	0.104526127
2019/12/11	CK	0.257291667	0.056996525
2019/12/11	W	0.316458333	0.101582769
2019/12/12	CK	0.255694444	0.058092239
2019/12/12	W	0.314375	0.098832707
2019/12/13	CK	0.250972222	0.056151048
2019/12/13	W	0.313541667	0.096679202
2019/12/14	CK	0.244027778	0.054770942
2019/12/14	W	0.308402778	0.096012666
2019/12/15	CK	0.237361111	0.054379275
2019/12/15	W	0.307361111	0.09440581
2019/12/16	CK	0.237222222	0.054814902
2019/12/16	W	0.308611111	0.094393276
2019/12/17	CK	0.237638889	0.055222711
2019/12/17	W	0.309722222	0.094378451
2019/12/18	CK	0.236875	0.055186297
2019/12/18	W	0.311527778	0.093701202
2019/12/19	CK	0.234097222	0.053712367
2019/12/19	W	0.310486111	0.092068674
2019/12/20	CK	0.226597222	0.051543837
2019/12/20	W	0.307986111	0.090895989
2019/12/21	CK	0.223888889	0.050952737
2019/12/21	W	0.307569444	0.090421271
2019/12/22	CK	0.217291667	0.049953259
2019/12/22	W	0.307013889	0.089521101
2019/12/23	CK	0.216805556	0.048922394
2019/12/23	W	0.304236111	0.088029945
2019/12/24	CK	0.217222222	0.048927676
2019/12/24	W	0.299930556	0.087138723
2019/12/25	CK	0.219305556	0.04887897
2019/12/25	W	0.300208333	0.085508516
2019/12/26	CK	0.216736111	0.048436981
2019/12/26	W	0.305972222	0.083301699
2019/12/27	CK	0.214027778	0.047655601
2019/12/27	W	0.307569444	0.081070024
2019/12/28	CK	0.20875	0.046776285
2019/12/28	W	0.306388889	0.079926415
2019/12/29	CK	0.208680556	0.046807827
2019/12/29	W	0.305972222	0.080763862
2019/12/30	CK	0.207361111	0.046348553
2019/12/30	W	0.306736111	0.084103637
2019/12/31	CK	0.206944444	0.046305972
2019/12/31	W	0.312083333	0.093136139
2020/1/1	CK	0.207083333	0.046665791
2020/1/1	W	0.324861111	0.106515899
2020/1/2	CK	0.206944444	0.047081527
2020/1/2	W	0.335069444	0.115326806
2020/1/3	CK	0.207152778	0.046658562
2020/1/3	W	0.34	0.120626767
2020/1/4	CK	0.206875	0.046998367
2020/1/4	W	0.346666667	0.124713317
2020/1/5	CK	0.208125	0.046614554
2020/1/5	W	0.3525	0.126612881
2020/1/6	CK	0.21	0.046736266
2020/1/6	W	0.365277778	0.130578889
2020/1/7	CK	0.208055556	0.047125909
2020/1/7	W	0.376180556	0.13503396
2020/1/8	CK	0.207083333	0.046748625
2020/1/8	W	0.380347222	0.135593372
2020/1/9	CK	0.207569444	0.046433651
2020/1/9	W	0.387291667	0.137447571
2020/1/10	CK	0.209722222	0.04674172
2020/1/10	W	0.396805556	0.14238077
2020/1/11	CK	0.207291667	0.046232353
2020/1/11	W	0.405625	0.146809334
2020/1/12	CK	0.206805556	0.046042282
2020/1/12	W	0.402013889	0.146486038
2020/1/13	CK	0.206458333	0.045977445
2020/1/13	W	0.398402778	0.144853708
2020/1/14	CK	0.206180556	0.045819491
2020/1/14	W	0.396180556	0.144147794
2020/1/15	CK	0.206319444	0.045557535
2020/1/15	W	0.399375	0.144385653
2020/1/16	CK	0.206458333	0.045856414
2020/1/16	W	0.403263889	0.146030877
2020/1/17	CK	0.206180556	0.045747556
2020/1/17	W	0.401666667	0.146569045
2020/1/18	CK	0.206458333	0.045674766
2020/1/18	W	0.397152778	0.144965172
2020/1/19	CK	0.205486111	0.045116915
2020/1/19	W	0.395555556	0.144587707
2020/1/20	CK	0.204166667	0.043989315
2020/1/20	W	0.391527778	0.142666652
2020/1/21	CK	0.203819444	0.044051069
2020/1/21	W	0.387569444	0.142459718
2020/1/22	CK	0.202777778	0.043920171
2020/1/22	W	0.386666667	0.143838683
2020/1/23	CK	0.2	0.043786538
2020/1/23	W	0.384583333	0.144170634
2020/1/24	CK	0.199930556	0.043692763
2020/1/24	W	0.38625	0.14409835
2020/1/25	CK	0.200625	0.043462931
2020/1/25	W	0.384930556	0.143937415
2020/1/26	CK	0.200069444	0.043496588
2020/1/26	W	0.381736111	0.142630287
2020/1/27	CK	0.198263889	0.04352661
2020/1/27	W	0.372430556	0.138809417
2020/1/28	CK	0.197777778	0.043350092
2020/1/28	W	0.365486111	0.134833778
2020/1/29	CK	0.196805556	0.042817962
2020/1/29	W	0.361041667	0.131945588
2020/1/30	CK	0.196527778	0.042563736
2020/1/30	W	0.3525	0.128667833
2020/1/31	CK	0.196388889	0.041733948
2020/1/31	W	0.349861111	0.12602336
2020/2/1	CK	0.197222222	0.041697332
2020/2/1	W	0.346875	0.12583702
2020/2/2	CK	0.196388889	0.041737093
2020/2/2	W	0.346041667	0.124704662
2020/2/3	CK	0.196319444	0.041692945
2020/2/3	W	0.342291667	0.123281247
2020/2/4	CK	0.196111111	0.041704709
2020/2/4	W	0.340555556	0.1221643
2020/2/5	CK	0.196319444	0.041639269
2020/2/5	W	0.336805556	0.121482784
2020/2/6	CK	0.196111111	0.041684201
2020/2/6	W	0.336180556	0.120517492
2020/2/7	CK	0.196041667	0.041659783
2020/2/7	W	0.335694444	0.12012007
2020/2/8	CK	0.196319444	0.04167699
2020/2/8	W	0.335902778	0.11952384
2020/2/9	CK	0.196111111	0.041653557
2020/2/9	W	0.335069444	0.119213836
2020/2/10	CK	0.196041667	0.041710869
2020/2/10	W	0.335	0.119036064
2020/2/11	CK	0.195972222	0.041635428
2020/2/11	W	0.333541667	0.118628064
2020/2/12	CK	0.195972222	0.041643218
2020/2/12	W	0.333402778	0.118536307
2020/2/13	CK	0.196319444	0.041477827
2020/2/13	W	0.334791667	0.118552427
2020/2/14	CK	0.196805556	0.041613096
2020/2/14	W	0.336319444	0.119094662
2020/2/15	CK	0.19625	0.041379123
2020/2/15	W	0.335763889	0.118812372
2020/2/16	CK	0.196111111	0.041549211
2020/2/16	W	0.333263889	0.117554316
2020/2/17	CK	0.195972222	0.041548225
2020/2/17	W	0.331805556	0.117375326
2020/2/18	CK	0.196319444	0.041596772
2020/2/18	W	0.334930556	0.117989476
2020/2/19	CK	0.19625	0.041610041
2020/2/19	W	0.335902778	0.119218554
2020/2/20	CK	0.197916667	0.041519777
2020/2/20	W	0.338194444	0.119736781
2020/2/21	CK	0.19625	0.04170954
2020/2/21	W	0.336666667	0.12015408
2020/2/22	CK	0.196180556	0.041749387
2020/2/22	W	0.340347222	0.120995817
2020/2/23	CK	0.197083333	0.042346674
2020/2/23	W	0.344236111	0.122084082
2020/2/24	CK	0.197013889	0.04220241
2020/2/24	W	0.346180556	0.123127263
2020/2/25	CK	0.197152778	0.043266179
2020/2/25	W	0.348888889	0.124950284
2020/2/26	CK	0.199375	0.043161053
2020/2/26	W	0.353888889	0.126672856
2020/2/27	CK	0.201597222	0.043423193
2020/2/27	W	0.359513889	0.129084161
2020/2/28	CK	0.205	0.042643171
2020/2/28	W	0.365694444	0.131109724
2020/2/29	CK	0.205208333	0.043116429
2020/2/29	W	0.367986111	0.132940824
2020/3/1	CK	0.207152778	0.043996212
2020/3/1	W	0.372083333	0.134724145
2020/3/2	CK	0.206111111	0.044293694
2020/3/2	W	0.376805556	0.137288044
2020/3/3	CK	0.206388889	0.044043657
2020/3/3	W	0.385347222	0.139942633
2020/3/4	CK	0.205763889	0.043964536
2020/3/4	W	0.385694444	0.141088492
2020/3/5	CK	0.205486111	0.044006234
2020/3/5	W	0.385833333	0.141875134
2020/3/6	CK	0.205763889	0.044082789
2020/3/6	W	0.386111111	0.142790819
2020/3/7	CK	0.206111111	0.044250613
2020/3/7	W	0.390625	0.14476284
2020/3/8	CK	0.209861111	0.045035333
2020/3/8	W	0.396180556	0.146370418
2020/3/9	CK	0.21	0.044919163
2020/3/9	W	0.378958333	0.148884762
2020/3/10	CK	0.207986111	0.044864357
2020/3/10	W	0.295972222	NA
2020/3/11	CK	0.207083333	0.044461671
2020/3/11	W	0.297847222	NA
2020/3/12	CK	0.209722222	0.045296187
2020/3/12	W	0.301805556	NA
2020/3/13	CK	0.206388889	0.04427101
2020/3/13	W	0.30625	NA
2020/3/14	CK	0.20625	0.044356865
2020/3/14	W	0.310555556	NA
2020/3/15	CK	0.21	0.045167503
2020/3/15	W	0.316388889	NA
2020/3/16	CK	0.207916667	0.044640856
2020/3/16	W	0.318472222	NA
2020/3/17	CK	0.212222222	0.045869675
2020/3/17	W	0.325486111	NA
2020/3/18	CK	0.211666667	0.045950034
2020/3/18	W	0.325694444	NA
2020/3/19	CK	0.215208333	0.046528645
2020/3/19	W	0.325694444	NA
2020/3/20	CK	0.216388889	0.047338665
2020/3/20	W	0.326944444	NA
2020/3/21	CK	0.216597222	0.047951866
2020/3/21	W	0.331944444	NA
2020/3/22	CK	0.22	0.048007052
2020/3/22	W	0.340555556	NA
2020/3/23	CK	0.22125	0.048644854
2020/3/23	W	0.341180556	NA
2020/3/24	CK	0.225208333	0.048795429
2020/3/24	W	0.3025	NA
2020/3/25	CK	0.226458333	0.049227793
2020/3/25	W	0.27125	NA
2020/3/26	CK	0.228194444	0.049721066
2020/3/26	W	0.271388889	NA
2020/3/27	CK	0.23	0.049617844
2020/3/27	W	0.279375	NA
2020/3/28	CK	0.23	0.051015255
2020/3/28	W	0.28625	NA
2020/3/29	CK	0.23	0.051483416
2020/3/29	W	0.285625	NA
2020/3/30	CK	0.235138889	0.05162223
2020/3/30	W	0.286805556	NA
2020/3/31	CK	0.237708333	0.052897658
2020/3/31	W	0.289444444	NA
2020/4/1	CK	0.238472222	0.053138581
2020/4/1	W	0.29	NA
2020/4/2	CK	0.238125	0.053323208
2020/4/2	W	0.290486111	NA
2020/4/3	CK	0.24	0.053039529
2020/4/3	W	0.293958333	NA
2020/4/4	CK	0.24	0.054444847
2020/4/4	W	0.288333333	NA
2020/4/5	CK	0.241319444	0.054657148
2020/4/5	W	0.283680556	NA
2020/4/6	CK	0.245833333	0.055082253
2020/4/6	W	0.274444444	NA
2020/4/7	CK	0.245555556	0.055626585
2020/4/7	W	0.265625	NA
2020/4/8	CK	0.246736111	0.055983278
2020/4/8	W	0.265416667	NA
2020/4/9	CK	0.247430556	0.056057178
2020/4/9	W	0.264930556	NA
2020/4/10	CK	0.249930556	0.056624556
2020/4/10	W	0.263888889	NA
2020/4/11	CK	0.251597222	0.05773109
2020/4/11	W	0.264097222	NA
2020/4/12	CK	0.253263889	0.057638041
2020/4/12	W	0.263125	NA
2020/4/13	CK	0.254652778	0.058363607
2020/4/13	W	0.26	NA
2020/4/14	CK	0.255208333	0.059031879
2020/4/14	W	0.319513889	0.148650263
2020/4/15	CK	0.256041667	0.059503415
2020/4/15	W	0.346527778	0.147606242
2020/4/16	CK	0.257638889	0.059412776
2020/4/16	W	0.381944444	0.147104298
2020/4/17	CK	0.26125	0.061683566
2020/4/17	W	0.380069444	0.145322693
2020/4/18	CK	0.266041667	0.062312788
2020/4/18	W	0.377986111	0.143306818
2020/4/19	CK	0.27	0.063850485
2020/4/19	W	0.377708333	0.141853494
2020/4/20	CK	0.276041667	0.065780554
2020/4/20	W	0.377013889	0.139879932
2020/4/21	CK	0.281805556	0.069325016
2020/4/21	W	0.376111111	0.137923583
2020/4/22	CK	0.292569444	0.073717257
2020/4/22	W	0.376388889	0.137265622
2020/4/23	CK	0.310208333	0.080122862
2020/4/23	W	0.378611111	0.136660954
2020/4/24	CK	0.324861111	0.084978906
2020/4/24	W	0.381666667	0.136540047
2020/4/25	CK	0.338611111	0.088313252
2020/4/25	W	0.384791667	0.136606489
2020/4/26	CK	0.348888889	0.091899306
2020/4/26	W	0.384861111	0.135719804
2020/4/27	CK	0.361736111	0.096532696
2020/4/27	W	0.384444444	0.134808244
2020/4/28	CK	0.381805556	0.103455331
2020/4/28	W	0.385	0.133234028
2020/4/29	CK	0.390763889	0.09864868
2020/4/29	W	0.385208333	0.131297773
2020/4/30	CK	0.369166667	0.086914957
2020/4/30	W	0.385694444	0.12865768
2020/5/1	CK	0.354722222	0.087557282
2020/5/1	W	0.386875	0.124721666
2020/5/2	CK	0.345277778	0.089164266
2020/5/2	W	0.391388889	0.120819674
2020/5/3	CK	0.336319444	0.084978783
2020/5/3	W	0.395555556	0.115735247
2020/5/4	CK	0.325625	0.080985509
2020/5/4	W	0.395833333	0.111747314
2020/5/5	CK	0.325416667	0.080573319
2020/5/5	W	0.396458333	0.107537902
2020/5/6	CK	0.331875	0.084411593
2020/5/6	W	0.417569444	0.100355918
2020/5/7	CK	0.335277778	0.085056208
2020/5/7	W	0.43	0.098179513
2020/5/8	CK	0.34	0.087408077
2020/5/8	W	0.431875	0.098026433
2020/5/9	CK	0.335138889	0.086286508
2020/5/9	W	0.435208333	0.098810688
2020/5/10	CK	0.332986111	0.082951146
2020/5/10	W	0.436944444	0.098885883
2020/5/11	CK	0.325416667	0.080979374
2020/5/11	W	0.434513889	0.100257687
2020/5/12	CK	0.324791667	0.07987333
2020/5/12	W	0.433680556	0.100017992
2020/5/13	CK	0.325972222	0.079392483
2020/5/13	W	0.435347222	0.099409261
2020/5/14	CK	0.324861111	0.079422763
2020/5/14	W	0.434513889	0.100133958
2020/5/15	CK	0.323888889	0.078507461
2020/5/15	W	0.434444444	0.100185172
2020/5/16	CK	0.321597222	0.077799561
2020/5/16	W	0.432083333	0.10004374
2020/5/17	CK	0.315347222	0.076380589
2020/5/17	W	0.429305556	0.099415347
2020/5/18	CK	0.315	0.075911106
2020/5/18	W	0.429305556	0.097975812
2020/5/19	CK	0.315208333	0.076278373
2020/5/19	W	0.428611111	0.097439221
2020/5/20	CK	0.316111111	0.077047229
2020/5/20	W	0.426319444	0.097736431
2020/5/21	CK	0.313125	0.075787539
2020/5/21	W	0.427430556	0.098768346
2020/5/22	CK	0.31	0.074961112
2020/5/22	W	0.428263889	0.099423377
2020/5/23	CK	0.309791667	0.074130914
2020/5/23	W	0.43	0.099697985
2020/5/24	CK	0.309861111	0.073477087
2020/5/24	W	0.424166667	0.100460538
2020/5/25	CK	0.308472222	0.072126892
2020/5/25	W	0.41	0.104364617
2020/5/26	CK	0.307986111	0.071164714
2020/5/26	W	0.410972222	0.104772338
2020/5/27	CK	0.304852941	0.070084856
2020/5/27	W	0.415220588	0.105120185
2020/5/28	CK	0.30375	0.068697963
2020/5/28	W	0.414791667	0.104355171
2020/5/29	CK	0.302847222	0.068045766
2020/5/29	W	0.416597222	0.103355365
2020/5/30	CK	0.298819444	0.06647246
2020/5/30	W	0.415625	0.102209519
2020/5/31	CK	0.29625	0.066092199
2020/5/31	W	0.415069444	0.101109268
2020/6/1	CK	0.296111111	0.065176903
2020/6/1	W	0.415347222	0.100167485
2020/6/2	CK	0.295347222	0.064468589
2020/6/2	W	0.412291667	0.099896738
2020/6/3	CK	0.294444444	0.063410808
2020/6/3	W	0.405347222	0.09897835
2020/6/4	CK	0.293819444	0.062646154
2020/6/4	W	0.401597222	0.097567856
2020/6/5	CK	0.2925	0.061433173
2020/6/5	W	0.391458333	0.097201363
2020/6/6	CK	0.29	0.060637908
2020/6/6	W	0.384513889	0.098126861
2020/6/7	CK	0.286597222	0.059896752
2020/6/7	W	0.37375	0.100414123
2020/6/8	CK	0.28	0.058678241
2020/6/8	W	0.36375	0.10520451
2020/6/9	CK	0.28	0.059612177
2020/6/9	W	0.357638889	0.107828218
2020/6/10	CK	0.28	0.059516134
2020/6/10	W	0.3575	0.111881347
2020/6/11	CK	0.283472222	0.059489824
2020/6/11	W	0.360625	0.119034815
2020/6/12	CK	0.286527778	0.060309801
2020/6/12	W	0.386875	0.139588994
2020/6/13	CK	0.289236111	0.062012381
2020/6/13	W	0.389305556	0.141449408
2020/6/14	CK	0.29	0.062239693
2020/6/14	W	0.391458333	0.143101908
2020/6/15	CK	0.29	0.061739531
2020/6/15	W	0.4	0.146357319
2020/6/16	CK	0.29	0.063731069
2020/6/16	W	0.369513889	0.148993146
2020/6/17	CK	0.292847222	0.062754718
2020/6/17	W	0.275902778	NA
2020/6/18	CK	0.290763889	0.061515428
2020/6/18	W	0.279513889	NA
2020/6/19	CK	0.288125	0.060392236
2020/6/19	W	0.28	NA
2020/6/20	CK	0.286111111	0.059472801
2020/6/20	W	0.279791667	NA
2020/6/21	CK	0.287430556	0.059467186
2020/6/21	W	0.28	NA
2020/6/22	CK	0.29	0.061588012
2020/6/22	W	0.282222222	NA
2020/6/23	CK	0.289513889	0.061351474
2020/6/23	W	0.285763889	NA
2020/6/24	CK	0.286875	0.060666055
2020/6/24	W	0.286666667	NA
2020/6/25	CK	0.286388889	0.059948072
2020/6/25	W	0.286875	NA
2020/6/26	CK	0.283402778	0.059158444
2020/6/26	W	0.286458333	NA
2020/6/27	CK	0.28	0.059235996
2020/6/27	W	0.286527778	NA
2020/6/28	CK	0.277569444	0.058224859
2020/6/28	W	0.284236111	NA
2020/6/29	CK	0.276875	0.057676732
2020/6/29	W	0.364305556	0.148608576
2020/6/30	CK	0.28	0.057807974
2020/6/30	W	0.41	0.147239133
2020/7/1	CK	0.275069444	0.05776752
2020/7/1	W	0.405347222	0.145227128
2020/7/2	CK	0.275	0.05664883
2020/7/2	W	0.40125	0.14227018
2020/7/3	CK	0.272986111	0.056657879
2020/7/3	W	0.396805556	0.140325895
2020/7/4	CK	0.273194444	0.05630338
2020/7/4	W	0.392361111	0.138820091
2020/7/5	CK	0.272291667	0.056256032
2020/7/5	W	0.389027778	0.137515259
2020/7/6	CK	0.271666667	0.056322088
2020/7/6	W	0.386111111	0.135902315
2020/7/7	CK	0.267569444	0.055973306
2020/7/7	W	0.382361111	0.133730636
2020/7/8	CK	0.267291667	0.055378439
2020/7/8	W	0.378402778	0.132425133
2020/7/9	CK	0.27	0.05558402
2020/7/9	W	0.38	0.132610846
2020/7/10	CK	0.265763889	0.055255457
2020/7/10	W	0.375902778	0.131970597
2020/7/11	CK	0.268888889	0.05558402
2020/7/11	W	0.38	0.132492297
2020/7/12	CK	0.265277778	0.055320117
2020/7/12	W	0.375277778	0.132198716
2020/7/13	CK	0.265972222	0.055254228
2020/7/13	W	0.375694444	0.131345531
2020/7/14	CK	0.263819444	0.055406067
2020/7/14	W	0.373194444	0.130527124
2020/7/15	CK	0.262777778	0.054804369
2020/7/15	W	0.368958333	0.129355191
2020/7/16	CK	0.26	0.054004606
2020/7/16	W	0.37	0.128265402
2020/7/17	CK	0.26	0.055237489
2020/7/17	W	0.368194444	0.128924013
2020/7/18	CK	0.263263889	0.055333631
2020/7/18	W	0.367916667	0.129384205
2020/7/19	CK	0.264305556	0.055276515
2020/7/19	W	0.365833333	0.128706031
2020/7/20	CK	0.263680556	0.055017062
2020/7/20	W	0.366666667	0.128775869
2020/7/21	CK	0.263125	0.055031684
2020/7/21	W	0.367222222	0.128721444
2020/7/22	CK	0.262986111	0.054743137
2020/7/22	W	0.363333333	0.128262725
2020/7/23	CK	0.26	0.054545575
2020/7/23	W	0.36	0.127053017
2020/7/24	CK	0.26	0.054484403
2020/7/24	W	0.360486111	0.127085646
2020/7/25	CK	0.256666667	0.053873773
2020/7/25	W	0.360555556	0.126973038
2020/7/26	CK	0.256388889	0.053647324
2020/7/26	W	0.355069444	0.124988602
2020/7/27	CK	0.258402778	0.054213288
2020/7/27	W	0.353472222	0.124823482
2020/7/28	CK	0.255763889	0.054142121
2020/7/28	W	0.349652778	0.124070634
2020/7/29	CK	0.255833333	0.053677137
2020/7/29	W	0.343194444	0.122067128
2020/7/30	CK	0.255	0.05343483
2020/7/30	W	0.336666667	0.12044758
2020/7/31	CK	0.254583333	0.054154264
2020/7/31	W	0.336458333	0.120249201
2020/8/1	CK	0.253472222	0.053431844
2020/8/1	W	0.331527778	0.119234697
2020/8/2	CK	0.252013889	0.053430998
2020/8/2	W	0.329166667	0.118510909
2020/8/3	CK	0.25	0.05328799
2020/8/3	W	0.327361111	0.118137589
2020/8/4	CK	0.25	0.053330013
2020/8/4	W	0.324791667	0.117901855
2020/8/5	CK	0.249166667	0.053746082
2020/8/5	W	0.324722222	0.117122838
2020/8/6	CK	0.25	0.053706208
2020/8/6	W	0.325	0.117431317
2020/8/7	CK	0.25	0.053914167
2020/8/7	W	0.327708333	0.118725521
2020/8/8	CK	0.247986111	0.053973848
2020/8/8	W	0.325486111	0.118520619
2020/8/9	CK	0.247569444	0.054113514
2020/8/9	W	0.325277778	0.118233487
2020/8/10	CK	0.25	0.054049028
2020/8/10	W	0.325486111	0.119077212
2020/8/11	CK	0.248680556	0.053968583
2020/8/11	W	0.325347222	0.119034366
2020/8/12	CK	0.246944444	0.054222515
2020/8/12	W	0.324722222	0.118742393
2020/8/13	CK	0.247986111	0.054191237
2020/8/13	W	0.323819444	0.118627456
2020/8/14	CK	0.249166667	0.054260605
2020/8/14	W	0.325208333	0.119086199
2020/8/15	CK	0.247777778	0.054293318
2020/8/15	W	0.323541667	0.119167626
2020/8/16	CK	0.25	0.054524459
2020/8/16	W	0.327083333	0.120944843
2020/8/17	CK	0.249027778	0.054295794
2020/8/17	W	0.325416667	0.120365801
2020/8/18	CK	0.25	0.054485149
2020/8/18	W	0.327569444	0.12171564
2020/8/19	CK	0.250347222	0.054510589
2020/8/19	W	0.328055556	0.123394867
2020/8/20	CK	0.254444444	0.054653138
2020/8/20	W	0.334027778	0.124495769
2020/8/21	CK	0.254722222	0.054254087
2020/8/21	W	0.335902778	0.125803677
2020/8/22	CK	0.253888889	0.054750889
2020/8/22	W	0.337569444	0.125515498
2020/8/23	CK	0.252986111	0.05513515
2020/8/23	W	0.337361111	0.124769584
2020/8/24	CK	0.255902778	0.055308936
2020/8/24	W	0.337916667	0.126561813
2020/8/25	CK	0.255902778	0.055487911
2020/8/25	W	0.337777778	0.126821822
2020/8/26	CK	0.255763889	0.05555869
2020/8/26	W	0.338819444	0.12728536
2020/8/27	CK	0.256875	0.055207372
2020/8/27	W	0.340138889	0.127536405
2020/8/28	CK	0.256111111	0.055005234
2020/8/28	W	0.339930556	0.127446479
2020/8/29	CK	0.26	0.054362015
2020/8/29	W	0.34	0.127903197
2020/8/30	CK	0.259861111	0.055152017
2020/8/30	W	0.350486111	0.134668858
2020/8/31	CK	0.264027778	0.05680321
2020/8/31	W	0.361597222	0.142652405
2020/9/1	CK	0.266041667	0.056719118
2020/9/1	W	0.366736111	0.145367439
2020/9/2	CK	0.266041667	0.056214245
2020/9/2	W	0.368611111	0.146941716
2020/9/3	CK	0.266041667	0.056082021
2020/9/3	W	0.370138889	0.146632331
2020/9/4	CK	0.265833333	0.055872893
2020/9/4	W	0.370763889	0.146088042
2020/9/5	CK	0.266597222	0.055882448
2020/9/5	W	0.369513889	0.145027576
2020/9/6	CK	0.265763889	0.055954531
2020/9/6	W	0.368541667	0.144311306
2020/9/7	CK	0.26375	0.055349019
2020/9/7	W	0.366527778	0.143745243
2020/9/8	CK	0.262222222	0.055340966
2020/9/8	W	0.37	0.142499327
2020/9/9	CK	0.261666667	0.055252097
2020/9/9	W	0.36625	0.142336604
2020/9/10	CK	0.264722222	0.055476936
2020/9/10	W	0.365208333	0.142302247
2020/9/11	CK	0.264791667	0.055974293
2020/9/11	W	0.365972222	0.141928063
2020/9/12	CK	0.262847222	0.056200584
2020/9/12	W	0.366388889	0.142025535
2020/9/13	CK	0.265208333	0.056248788
2020/9/13	W	0.366527778	0.142426222
2020/9/14	CK	0.270833333	0.056550561
2020/9/14	W	0.3175	0.14572176
2020/9/15	CK	0.277083333	0.059254701
2020/9/15	W	0.243333333	NA
2020/9/16	CK	0.277430556	0.059140881
2020/9/16	W	0.248055556	NA
2020/9/17	CK	0.277569444	0.059335666
2020/9/17	W	0.25	NA
2020/9/18	CK	0.276041667	0.058630937
2020/9/18	W	0.253125	NA
2020/9/19	CK	0.275763889	0.058581061
2020/9/19	W	0.253402778	NA
2020/9/20	CK	0.27375	0.058302413
2020/9/20	W	0.251805556	NA
2020/9/21	CK	0.2725	0.058102196
2020/9/21	W	0.25	NA
2020/9/22	CK	0.282222222	0.06005799
2020/9/22	W	0.258958333	NA
2020/9/23	CK	0.286041667	0.060310548
2020/9/23	W	0.267430556	NA
2020/9/24	CK	0.28375	0.060012387
2020/9/24	W	0.27	NA
2020/9/25	CK	0.282083333	0.06000495
2020/9/25	W	0.271597222	NA
2020/9/26	CK	0.284930556	0.059727316
2020/9/26	W	0.275694444	NA
2020/9/27	CK	0.283263889	0.05911907
2020/9/27	W	0.273819444	NA
2020/9/28	CK	0.283274336	0.059272335
2020/9/28	W	0.277256637	NA
2020/9/29	CK	0.286736111	0.059542698
2020/9/29	W	0.277638889	NA
2020/9/30	CK	0.287847222	0.059444393
2020/9/30	W	0.279930556	NA
2020/10/1	CK	0.286458333	0.059193646
2020/10/1	W	0.28	NA
2020/10/2	CK	0.286111111	0.05891211
2020/10/2	W	0.28	NA
2020/10/3	CK	0.285833333	0.05914245
2020/10/3	W	0.28	NA
2020/10/4	CK	0.283472222	0.05866374
2020/10/4	W	0.28	NA
2020/10/5	CK	0.28	0.057967441
2020/10/5	W	0.279583333	NA
2020/10/6	CK	0.28	0.057973818
2020/10/6	W	0.28	NA
2020/10/7	CK	0.281736111	0.057292209
2020/10/7	W	0.277638889	NA
2020/10/8	CK	0.280347222	0.05709538
2020/10/8	W	0.278194444	NA
2020/10/9	CK	0.278958333	0.057593672
2020/10/9	W	0.277986111	NA
2020/10/10	CK	0.277847222	0.057211598
2020/10/10	W	0.2775	NA
2020/10/11	CK	0.278958333	0.057836113
2020/10/11	W	0.278194444	NA
2020/10/12	CK	0.277847222	0.057328035
2020/10/12	W	0.277638889	NA
2020/10/13	CK	0.28	0.057566369
2020/10/13	W	0.279791667	NA
2020/10/14	CK	0.28	0.056997999
2020/10/14	W	0.278819444	NA
2020/10/15	CK	0.278263889	0.057318754
2020/10/15	W	0.277708333	NA
2020/10/16	CK	0.278125	0.057073451
2020/10/16	W	0.277777778	NA
2020/10/17	CK	0.27875	0.056864141
2020/10/17	W	0.278055556	NA
2020/10/18	CK	0.278125	0.056669369
2020/10/18	W	0.277708333	NA
2020/10/19	CK	0.279652778	0.056648026
2020/10/19	W	0.27875	NA
2020/10/20	CK	0.278888889	0.056467674
2020/10/20	W	0.277777778	NA
2020/10/21	CK	0.277916667	0.056379256
2020/10/21	W	0.277291667	NA
2020/10/22	CK	0.278472222	0.056187697
2020/10/22	W	0.277013889	NA
2020/10/23	CK	0.278611111	0.056262483
2020/10/23	W	0.276944444	NA
2020/10/24	CK	0.277361111	0.056141516
2020/10/24	W	0.276805556	NA
2020/10/25	CK	0.28	0.056057839
2020/10/25	W	0.278611111	NA
2020/10/26	CK	0.279236111	0.056220502
2020/10/26	W	0.278194444	NA
2020/10/27	CK	0.28	0.056102548
2020/10/27	W	0.28	NA
2020/10/28	CK	0.278819444	0.056265333
2020/10/28	W	0.277916667	NA
2020/10/29	CK	0.277638889	0.056256647
2020/10/29	W	0.277222222	NA
2020/10/30	CK	0.278680556	0.056442604
2020/10/30	W	0.277013889	NA
2020/10/31	CK	0.279305556	0.056410543
2020/10/31	W	0.277569444	NA
2020/11/1	CK	0.28	0.05623205
2020/11/1	W	0.278194444	NA
2020/11/2	CK	0.279861111	0.056321609
2020/11/2	W	0.278263889	NA
2020/11/3	CK	0.278888889	0.056430808
2020/11/3	W	0.277569444	NA
2020/11/4	CK	0.281527778	0.056328399
2020/11/4	W	0.277986111	NA
2020/11/5	CK	0.280972222	0.056306731
2020/11/5	W	0.278055556	NA
2020/11/6	CK	0.285	0.055911529
2020/11/6	W	0.277916667	NA
2020/11/7	CK	0.286180556	0.055466454
2020/11/7	W	0.277777778	NA
2020/11/8	CK	0.287152778	0.055062813
2020/11/8	W	0.277916667	NA
2020/11/9	CK	0.286875	0.055217121
2020/11/9	W	0.277708333	NA
2020/11/10	CK	0.287013889	0.055371171
2020/11/10	W	0.277638889	NA
2020/11/11	CK	0.287152778	0.055262603
2020/11/11	W	0.2775	NA
2020/11/12	CK	0.288333333	0.055363299
2020/11/12	W	0.278263889	NA
2020/11/13	CK	0.287152778	0.055470584
2020/11/13	W	0.277430556	NA
2020/11/14	CK	0.287222222	0.055550763
2020/11/14	W	0.2775	NA
2020/11/15	CK	0.287222222	0.055336257
2020/11/15	W	0.2775	NA
2020/11/16	CK	0.287638889	0.05535282
2020/11/16	W	0.277916667	NA
2020/11/17	CK	0.29	0.054762477
2020/11/17	W	0.28	NA
2020/11/18	CK	0.287430556	0.054917594
2020/11/18	W	0.278888889	NA
2020/11/19	CK	0.288611111	0.05607747
2020/11/19	W	0.279236111	NA
2020/11/20	CK	0.288263889	0.055354645
2020/11/20	W	0.279027778	NA
2020/11/21	CK	0.287569444	0.056043699
2020/11/21	W	0.28	NA
2020/11/22	CK	0.289930556	0.056520457
2020/11/22	W	0.28	NA
2020/11/23	CK	0.288541667	0.057057549
2020/11/23	W	0.28	NA
2020/11/24	CK	0.288958333	0.057552021
2020/11/24	W	0.28	NA
2020/11/25	CK	0.289027778	0.057703312
2020/11/25	W	0.279375	NA
2020/11/26	CK	0.288194444	0.057996277
2020/11/26	W	0.278958333	NA
2020/11/27	CK	0.289930556	0.058183929
2020/11/27	W	0.28	NA
2020/11/28	CK	0.288472222	0.058526689
2020/11/28	W	0.27875	NA
2020/11/29	CK	0.288125	0.059071004
2020/11/29	W	0.27875	NA
2020/11/30	CK	0.287986111	0.059406779
2020/11/30	W	0.278958333	NA
2020/12/1	CK	0.289166667	0.059797238
2020/12/1	W	0.28	NA
2020/12/2	CK	0.287569444	0.060213709
2020/12/2	W	0.28	NA
2020/12/3	CK	0.286944444	0.060892895
2020/12/3	W	0.279930556	NA
2020/12/4	CK	0.285555556	0.060679547
2020/12/4	W	0.28	NA
2020/12/5	CK	0.281527778	0.060583628
2020/12/5	W	0.278958333	NA
2020/12/6	CK	0.28	0.06049041
2020/12/6	W	0.28	NA
2020/12/7	CK	0.277152778	0.059998073
2020/12/7	W	0.278611111	NA
2020/12/8	CK	0.276736111	0.058708542
2020/12/8	W	0.278263889	NA
2020/12/9	CK	0.276180556	0.055953167
2020/12/9	W	0.306458333	0.150063487
2020/12/10	CK	0.277152778	0.053354084
2020/12/10	W	0.352986111	0.14893333
2020/12/11	CK	0.282222222	0.054808893
2020/12/11	W	0.405833333	0.148257553
2020/12/12	CK	0.294930556	0.064308501
2020/12/12	W	0.404097222	0.145700679
2020/12/13	CK	0.3	0.07139959
2020/12/13	W	0.4	0.143810937
2020/12/14	CK	0.297430556	0.071316629
2020/12/14	W	0.398055556	0.142086464
2020/12/15	CK	0.295625	0.07047419
2020/12/15	W	0.397222222	0.140655593
2020/12/16	CK	0.294166667	0.072575663
2020/12/16	W	0.393958333	0.137497486
2020/12/17	CK	0.294305556	0.074224655
2020/12/17	W	0.393055556	0.135644849
2020/12/18	CK	0.287013889	0.072143484
2020/12/18	W	0.387777778	0.132721477
2020/12/19	CK	0.280763889	0.070766053
2020/12/19	W	0.386736111	0.130492215
2020/12/20	CK	0.266180556	0.066589723
2020/12/20	W	0.382152778	0.12742492
2020/12/21	CK	0.254236111	0.061992684
2020/12/21	W	0.375833333	0.124063433
2020/12/22	CK	0.246666667	0.059774292
2020/12/22	W	0.368194444	0.121637713
2020/12/23	CK	0.244027778	0.058438425
2020/12/23	W	0.363194444	0.118565461
2020/12/24	CK	0.239097222	0.057481961
2020/12/24	W	0.355625	0.115702782
2020/12/25	CK	0.236041667	0.056968399
2020/12/25	W	0.349444444	0.112363773
2020/12/26	CK	0.234027778	0.056262434
2020/12/26	W	0.342847222	0.109583724
2020/12/27	CK	0.232013889	0.055615032
2020/12/27	W	0.334861111	0.106903621
2020/12/28	CK	0.23	0.0552182
2020/12/28	W	0.333888889	0.105718246
2020/12/29	CK	0.228680556	0.055548618
2020/12/29	W	0.33125	0.109134967
2020/12/30	CK	0.226944444	0.054627281
2020/12/30	W	0.332638889	0.11247017
2020/12/31	CK	0.226319444	0.053574956
2020/12/31	W	0.324375	0.111946961
2021/1/1	CK	0.225	0.053456486
2021/1/1	W	0.316944444	0.109738406
2021/1/2	CK	0.223819444	0.052813881
2021/1/2	W	0.304166667	0.106523565
2021/1/3	CK	0.220138889	0.052283346
2021/1/3	W	0.295347222	0.104622135
2021/1/4	CK	0.219375	0.051671391
2021/1/4	W	0.293680556	0.105571185
2021/1/5	CK	0.219791667	0.051541591
2021/1/5	W	0.291111111	0.104644242
2021/1/6	CK	0.218819444	0.05143273
2021/1/6	W	0.284375	0.101235882
2021/1/7	CK	0.2175	0.051373199
2021/1/7	W	0.279097222	0.097942366
2021/1/8	CK	0.216597222	0.050627242
2021/1/8	W	0.273472222	0.094740466
2021/1/9	CK	0.217083333	0.050493521
2021/1/9	W	0.268819444	0.092903729
2021/1/10	CK	0.218958333	0.050479197
2021/1/10	W	0.27	0.092800033
2021/1/11	CK	0.216666667	0.049643546
2021/1/11	W	0.266875	0.091595644
2021/1/12	CK	0.21625	0.049239939
2021/1/12	W	0.263958333	0.089357493
2021/1/13	CK	0.215972222	0.049306643
2021/1/13	W	0.261944444	0.087353784
2021/1/14	CK	0.215	0.049843323
2021/1/14	W	0.258541667	0.086366977
2021/1/15	CK	0.214444444	0.050210054
2021/1/15	W	0.259652778	0.086716626
2021/1/16	CK	0.217083333	0.049702517
2021/1/16	W	0.26	0.08712104
2021/1/17	CK	0.215763889	0.049101994
2021/1/17	W	0.256458333	0.085694203
2021/1/18	CK	0.215208333	0.049174647
2021/1/18	W	0.254791667	0.084310648
2021/1/19	CK	0.214930556	0.049120057
2021/1/19	W	0.252708333	0.0838367
2021/1/20	CK	0.214444444	0.049581448
2021/1/20	W	0.248194444	0.083473519
2021/1/21	CK	0.213888889	0.049080984
2021/1/21	W	0.249236111	0.083909737
2021/1/22	CK	0.214652778	0.049324401
2021/1/22	W	0.25	0.083726562
2021/1/23	CK	0.213888889	0.049250352
2021/1/23	W	0.253125	0.083989088
2021/1/24	CK	0.21	0.050052613
2021/1/24	W	0.25	0.083356645
2021/1/25	CK	0.215486111	0.049169679
2021/1/25	W	0.254236111	0.08432703
2021/1/26	CK	0.215138889	0.048989783
2021/1/26	W	0.254375	0.083747243
2021/1/27	CK	0.215486111	0.048895707
2021/1/27	W	0.254027778	0.08356347
2021/1/28	CK	0.214930556	0.048801306
2021/1/28	W	0.250625	0.082152662
2021/1/29	CK	0.213402778	0.048688615
2021/1/29	W	0.246666667	0.081787431
2021/1/30	CK	0.211736111	0.048147951
2021/1/30	W	0.246944444	0.08126208
2021/1/31	CK	0.214375	0.048225742
2021/1/31	W	0.246388889	0.081485672
2021/2/1	CK	0.21375	0.048014627
2021/2/1	W	0.245902778	0.080467035
2021/2/2	CK	0.212777778	0.047902024
2021/2/2	W	0.245555556	0.080279072
2021/2/3	CK	0.210347222	0.047476595
2021/2/3	W	0.244305556	0.080826683
2021/2/4	CK	0.21	0.048416654
2021/2/4	W	0.245972222	0.081256827
2021/2/5	CK	0.213541667	0.048301349
2021/2/5	W	0.246736111	0.081382827
2021/2/6	CK	0.214583333	0.048301819
2021/2/6	W	0.246736111	0.081287194
2021/2/7	CK	0.214027778	0.048313632
2021/2/7	W	0.246388889	0.080546023
2021/2/8	CK	0.214305556	0.048435226
2021/2/8	W	0.246527778	0.081148951
2021/2/9	CK	0.214444444	0.048420028
2021/2/9	W	0.247152778	0.081332606
2021/2/10	CK	0.21375	0.048683465
2021/2/10	W	0.247777778	0.082047895
2021/2/11	CK	0.215208333	0.048986336
2021/2/11	W	0.249930556	0.082797823
2021/2/12	CK	0.215972222	0.049048462
2021/2/12	W	0.255138889	0.083696712
2021/2/13	CK	0.217708333	0.049085102
2021/2/13	W	0.258194444	0.085460517
2021/2/14	CK	0.217152778	0.050180434
2021/2/14	W	0.264444444	0.087347748
2021/2/15	CK	0.217152778	0.049737451
2021/2/15	W	0.265763889	0.087843761
2021/2/16	CK	0.217152778	0.049081721
2021/2/16	W	0.265555556	0.087037428
2021/2/17	CK	0.216875	0.049040186
2021/2/17	W	0.264097222	0.087288726
2021/2/18	CK	0.216180556	0.048838377
2021/2/18	W	0.265	0.086853704
2021/2/19	CK	0.215902778	0.048822972
2021/2/19	W	0.264444444	0.08677735
2021/2/20	CK	0.215833333	0.04890372
2021/2/20	W	0.262361111	0.08594124
2021/2/21	CK	0.215972222	0.048910695
2021/2/21	W	0.263472222	0.086693675
2021/2/22	CK	0.216458333	0.049003307
2021/2/22	W	0.265486111	0.087078169
2021/2/23	CK	0.216736111	0.049631948
2021/2/23	W	0.266458333	0.08852978
2021/2/24	CK	0.218125	0.050413951
2021/2/24	W	0.269236111	0.089773921
2021/2/25	CK	0.220763889	0.050931283
2021/2/25	W	0.272083333	0.091966674
2021/2/26	CK	0.226388889	0.051743634
2021/2/26	W	0.278125	0.094167821
2021/2/27	CK	0.228402778	0.052739478
2021/2/27	W	0.283958333	0.095942392
2021/2/28	CK	0.23	0.053023422
2021/2/28	W	0.29	0.097563062
2021/3/1	CK	0.231805556	0.0535383
2021/3/1	W	0.292638889	0.100036064
2021/3/2	CK	0.2325	0.053593817
2021/3/2	W	0.288680556	0.10324276
2021/3/3	CK	0.232361111	0.053545018
2021/3/3	W	0.293472222	0.104321176
2021/3/4	CK	0.229027778	0.053486493
2021/3/4	W	0.294722222	0.104837464
2021/3/5	CK	0.23	0.053489919
2021/3/5	W	0.296736111	0.10634492
2021/3/6	CK	0.230833333	0.053533008
2021/3/6	W	0.296597222	0.106982578
2021/3/7	CK	0.233680556	0.053730702
2021/3/7	W	0.304236111	0.108026852
2021/3/8	CK	0.233055556	0.053535327
2021/3/8	W	0.305347222	0.109351484
2021/3/9	CK	0.232013889	0.053818735
2021/3/9	W	0.306041667	0.110501734
2021/3/10	CK	0.234027778	0.054045248
2021/3/10	W	0.307638889	0.111013992
2021/3/11	CK	0.235625	0.055171513
2021/3/11	W	0.312291667	0.112325204
2021/3/12	CK	0.236111111	0.055750933
2021/3/12	W	0.321805556	0.112395849
2021/3/13	CK	0.236666667	0.055846255
2021/3/13	W	0.326111111	0.11259106
2021/3/14	CK	0.237708333	0.055930355
2021/3/14	W	0.329444444	0.11383796
2021/3/15	CK	0.243541667	0.057457157
2021/3/15	W	0.33625	0.11596395
2021/3/16	CK	0.245763889	0.057422711
2021/3/16	W	0.343888889	0.118013478
2021/3/17	CK	0.247013889	0.058216159
2021/3/17	W	0.351944444	0.120072097
2021/3/18	CK	0.248055556	0.058595479
2021/3/18	W	0.361666667	0.122667743
2021/3/19	CK	0.250972222	0.058843847
2021/3/19	W	0.373055556	0.127528511
2021/3/20	CK	0.255763889	0.059969037
2021/3/20	W	0.39	0.134055541
2021/3/21	CK	0.256875	0.060565655
2021/3/21	W	0.365833333	0.144938006
2021/3/22	CK	0.256388889	0.062402112
2021/3/22	W	0.281597222	NA
2021/3/23	CK	0.256597222	0.062698213
2021/3/23	W	0.283472222	NA
2021/3/24	CK	0.25875	0.062412924
2021/3/24	W	0.290763889	NA
2021/3/25	CK	0.26	0.062740403
2021/3/25	W	0.297916667	NA
2021/3/26	CK	0.262291667	0.063217541
2021/3/26	W	0.298611111	NA
2021/3/27	CK	0.264652778	0.064107494
2021/3/27	W	0.300416667	NA
2021/3/28	CK	0.265625	0.064520585
2021/3/28	W	0.296805556	NA
2021/3/29	CK	0.265555556	0.064128033
2021/3/29	W	0.287152778	NA
2021/3/30	CK	0.267569444	0.065383484
2021/3/30	W	0.280486111	NA
2021/3/31	CK	0.267013889	0.065312451
2021/3/31	W	0.276805556	NA
2021/4/1	CK	0.268958333	0.065726647
2021/4/1	W	0.279097222	NA
2021/4/2	CK	0.268958333	0.065754144
2021/4/2	W	0.278958333	NA
2021/4/3	CK	0.27	0.06635958
2021/4/3	W	0.28	NA
2021/4/4	CK	0.27	0.066651118
2021/4/4	W	0.285138889	NA
2021/4/5	CK	0.274097222	0.067701225
2021/4/5	W	0.285277778	NA
2021/4/6	CK	0.275347222	0.068017723
2021/4/6	W	0.285486111	NA
2021/4/7	CK	0.275902778	0.068090886
2021/4/7	W	0.285694444	NA
2021/4/8	CK	0.276458333	0.069031216
2021/4/8	W	0.286666667	NA
2021/4/9	CK	0.278541667	0.069883942
[truncated: 349 more rows]
