# Supplementary material for: Whole-soil warming leads to substantial soil carbon emission in an alpine grassland
Source: Nat Commun. 2024 May 27;15:4489. doi: 10.1038/s41467-024-48736-w (PMC11130387; doi:10.1038/s41467-024-48736-w)
Supplement: Supplementary file 4 — Source data [file 41467_2024_48736_MOESM4_ESM.zip › Figshare数据上传/Fig. S3/Mday_60_meanse.csv]

Day	Type	Mean	se
2018/6/17	CK	0.22875	0.031647472
2018/6/17	W	0.235	0.091460106
2018/6/18	CK	0.22875	0.031386571
2018/6/18	W	0.233819444	0.090481745
2018/6/19	CK	0.229583333	0.031099294
2018/6/19	W	0.231388889	0.089818508
2018/6/20	CK	0.22875	0.031239831
2018/6/20	W	0.23	0.089239513
2018/6/21	CK	0.225555556	0.030140627
2018/6/21	W	0.228472222	0.088801645
2018/6/22	CK	0.226666667	0.029828403
2018/6/22	W	0.227638889	0.087650189
2018/6/23	CK	0.228125	0.030275249
2018/6/23	W	0.226111111	0.087102303
2018/6/24	CK	0.228055556	0.030365604
2018/6/24	W	0.221944444	0.086267103
2018/6/25	CK	0.224513889	0.029917131
2018/6/25	W	0.22	0.086084647
2018/6/26	CK	0.221597222	0.029668459
2018/6/26	W	0.22	0.086428931
2018/6/27	CK	0.221319444	0.030000219
2018/6/27	W	0.22	0.08691177
2018/6/28	CK	0.22	0.029870705
2018/6/28	W	0.219791667	0.08696785
2018/6/29	CK	0.22	0.03072952
2018/6/29	W	0.22	0.086787426
2018/6/30	CK	0.22	0.0298328
2018/6/30	W	0.22	0.086800741
2018/7/1	CK	0.22	0.029486425
2018/7/1	W	0.22	0.086117558
2018/7/2	CK	0.22	0.029492726
2018/7/2	W	0.22	0.087007734
2018/7/3	CK	0.22	0.029452489
2018/7/3	W	0.22	0.087734096
2018/7/4	CK	0.222638889	0.029713824
2018/7/4	W	0.22	0.08743776
2018/7/5	CK	0.221944444	0.029541223
2018/7/5	W	0.22	0.087752055
2018/7/6	CK	0.22	0.029618787
2018/7/6	W	0.22	0.087844711
2018/7/7	CK	0.22	0.029424907
2018/7/7	W	0.22	0.088141021
2018/7/8	CK	0.22	0.030006327
2018/7/8	W	0.22	0.088256654
2018/7/9	CK	0.22	0.031865126
2018/7/9	W	0.220555556	0.088378626
2018/7/10	CK	0.222777778	0.0319188
2018/7/10	W	0.221319444	0.089212458
2018/7/11	CK	0.226111111	0.033649691
2018/7/11	W	0.227916667	0.091196928
2018/7/12	CK	0.225069444	0.033674482
2018/7/12	W	0.227361111	0.092023682
2018/7/13	CK	0.224444444	0.033051653
2018/7/13	W	0.228055556	0.092380169
2018/7/14	CK	0.223263889	0.032768659
2018/7/14	W	0.229236111	0.09222561
2018/7/15	CK	0.22	0.032491906
2018/7/15	W	0.228680556	0.092153077
2018/7/16	CK	0.221319444	0.0323312
2018/7/16	W	0.227847222	0.092005636
2018/7/17	CK	0.218333333	0.032066174
2018/7/17	W	0.226805556	0.091530067
2018/7/18	CK	0.22	0.032134136
2018/7/18	W	0.23	0.090712408
2018/7/19	CK	0.217083333	0.031644556
2018/7/19	W	0.226458333	0.090506114
2018/7/20	CK	0.217777778	0.032471019
2018/7/20	W	0.227013889	0.090110936
2018/7/21	CK	0.216736111	0.031492794
2018/7/21	W	0.225902778	0.08980763
2018/7/22	CK	0.217569444	0.031141096
2018/7/22	W	0.226736111	0.089872385
2018/7/23	CK	0.217638889	0.031362074
2018/7/23	W	0.22625	0.089829829
2018/7/24	CK	0.215972222	0.030754907
2018/7/24	W	0.225347222	0.089508489
2018/7/25	CK	0.215486111	0.030554773
2018/7/25	W	0.224861111	0.089036395
2018/7/26	CK	0.215347222	0.030496174
2018/7/26	W	0.224791667	0.088648725
2018/7/27	CK	0.214375	0.03096197
2018/7/27	W	0.222847222	0.087703987
2018/7/28	CK	0.211666667	0.032168479
2018/7/28	W	0.22	0.087168773
2018/7/29	CK	0.21	0.031946801
2018/7/29	W	0.219647887	0.086311498
2018/7/30	CK	0.209375	0.031664877
2018/7/30	W	0.218055556	0.085013571
2018/7/31	CK	0.207708333	0.031230027
2018/7/31	W	0.217361111	0.083863059
2018/8/1	CK	0.207013889	0.030698194
2018/8/1	W	0.216319444	0.083189739
2018/8/2	CK	0.21	0.03079266
2018/8/2	W	0.218194444	0.083231204
2018/8/3	CK	0.207430556	0.03084484
2018/8/3	W	0.217013889	0.083232786
2018/8/4	CK	0.207986111	0.030824474
2018/8/4	W	0.217986111	0.083563231
2018/8/5	CK	0.206736111	0.030861218
2018/8/5	W	0.216666667	0.083794945
2018/8/6	CK	0.208333333	0.031099914
2018/8/6	W	0.218402778	0.083997371
2018/8/7	CK	0.208472222	0.031216203
2018/8/7	W	0.219305556	0.083869161
2018/8/8	CK	0.208402778	0.031318861
2018/8/8	W	0.21875	0.084088618
2018/8/9	CK	0.208125	0.030618912
2018/8/9	W	0.2190625	0.083908929
2018/8/10	CK	0.206923077	0.031825422
2018/8/10	W	0.219230769	0.084296822
2018/8/14	CK	0.21	0.030276504
2018/8/14	W	0.22	0.083765546
2018/8/15	CK	0.207152778	0.031444105
2018/8/15	W	0.219444444	0.083798125
2018/8/16	CK	0.209097222	0.032405085
2018/8/16	W	0.22	0.083707846
2018/8/17	CK	0.208680556	0.031857104
2018/8/17	W	0.22	0.083660642
2018/8/18	CK	0.205902778	0.031749055
2018/8/18	W	0.218055556	0.083810238
2018/8/19	CK	0.206527778	0.031001486
2018/8/19	W	0.217777778	0.084198439
2018/8/20	CK	0.207847222	0.031674293
2018/8/20	W	0.22	0.083814717
2018/8/21	CK	0.206597222	0.031850801
2018/8/21	W	0.219236111	0.083818574
2018/8/22	CK	0.205972222	0.030768857
2018/8/22	W	0.217152778	0.085206538
2018/8/23	CK	0.206944444	0.030851893
2018/8/23	W	0.217847222	0.084881063
2018/8/24	CK	0.207638889	0.031329156
2018/8/24	W	0.21875	0.084652053
2018/8/25	CK	0.206805556	0.030811525
2018/8/25	W	0.217638889	0.084102101
2018/8/26	CK	0.206944444	0.031403206
2018/8/26	W	0.217916667	0.083859534
2018/8/27	CK	0.207430556	0.031798888
2018/8/27	W	0.217708333	0.083808859
2018/8/28	CK	0.207361111	0.031638676
2018/8/28	W	0.217638889	0.083839392
2018/8/29	CK	0.208125	0.031263924
2018/8/29	W	0.218402778	0.08374766
2018/8/30	CK	0.209236111	0.031508695
2018/8/30	W	0.22	0.083542708
2018/8/31	CK	0.21	0.031968307
2018/8/31	W	0.22	0.083499379
2018/9/1	CK	0.208611111	0.032351527
2018/9/1	W	0.22	0.083398614
2018/9/2	CK	0.210833333	0.032868889
2018/9/2	W	0.219652778	0.083569825
2018/9/3	CK	0.214236111	0.032715156
2018/9/3	W	0.218402778	0.084715882
2018/9/4	CK	0.214375	0.033243386
2018/9/4	W	0.22	0.084736301
2018/9/5	CK	0.21625	0.032741201
2018/9/5	W	0.22	0.085733802
2018/9/6	CK	0.216458333	0.032710586
2018/9/6	W	0.22	0.085534915
2018/9/7	CK	0.215902778	0.033107821
2018/9/7	W	0.22	0.0853747
2018/9/8	CK	0.216041667	0.033018909
2018/9/8	W	0.22	0.085492819
2018/9/9	CK	0.216527778	0.032984832
2018/9/9	W	0.22	0.085324586
2018/9/10	CK	0.216111111	0.033239844
2018/9/10	W	0.22	0.08528454
2018/9/11	CK	0.216388889	0.0331675
2018/9/11	W	0.22	0.085236619
2018/9/12	CK	0.216875	0.033129889
2018/9/12	W	0.22	0.08553741
2018/9/13	CK	0.217777778	0.032886845
2018/9/13	W	0.22	0.085423004
2018/9/14	CK	0.22	0.032996421
2018/9/14	W	0.22	0.08586569
2018/9/15	CK	0.217152778	0.033197961
2018/9/15	W	0.22	0.08545069
2018/9/16	CK	0.217708333	0.033284119
2018/9/16	W	0.22	0.085489714
2018/9/17	CK	0.22	0.033120772
2018/9/17	W	0.22	0.08586569
2018/9/18	CK	0.22	0.033934514
2018/9/18	W	0.221736111	0.085702775
2018/9/19	CK	0.218472222	0.034233006
2018/9/19	W	0.225972222	0.085232131
2018/9/20	CK	0.218402778	0.034050889
2018/9/20	W	0.226597222	0.085632279
2018/9/21	CK	0.217430556	0.034215316
2018/9/21	W	0.226527778	0.086540201
2018/9/22	CK	0.217291667	0.034220817
2018/9/22	W	0.226388889	0.086608491
2018/9/23	CK	0.217222222	0.033989993
2018/9/23	W	0.226180556	0.086148908
2018/9/24	CK	0.219305556	0.033354345
2018/9/24	W	0.22625	0.085543431
2018/9/25	CK	0.217986111	0.033305592
2018/9/25	W	0.226388889	0.085055301
2018/9/26	CK	0.22	0.032816013
2018/9/26	W	0.227569444	0.08479619
2018/9/27	CK	0.218125	0.033149175
2018/9/27	W	0.226666667	0.08566459
2018/9/28	CK	0.217013889	0.033397452
2018/9/28	W	0.226527778	0.086316854
2018/9/29	CK	0.217083333	0.033366755
2018/9/29	W	0.226458333	0.086096049
2018/9/30	CK	0.219930556	0.033244293
2018/9/30	W	0.226944444	0.0852004
2018/10/1	CK	0.21875	0.033462848
2018/10/1	W	0.226458333	0.085596832
2018/10/2	CK	0.218125	0.033389005
2018/10/2	W	0.226041667	0.08509253
2018/10/3	CK	0.217777778	0.033485835
2018/10/3	W	0.226111111	0.084873292
2018/10/4	CK	0.217569444	0.033359443
2018/10/4	W	0.225833333	0.084703314
2018/10/5	CK	0.218263889	0.033338987
2018/10/5	W	0.226180556	0.084675118
2018/10/6	CK	0.218055556	0.033149284
2018/10/6	W	0.225555556	0.084443583
2018/10/7	CK	0.218402778	0.033222924
2018/10/7	W	0.225694444	0.084452574
2018/10/8	CK	0.217708333	0.033025671
2018/10/8	W	0.226041667	0.084548352
2018/10/9	CK	0.216875	0.033180644
2018/10/9	W	0.226041667	0.084527889
2018/10/10	CK	0.217708333	0.033154662
2018/10/10	W	0.225763889	0.084517077
2018/10/11	CK	0.216736111	0.03300502
2018/10/11	W	0.225694444	0.084481606
2018/10/12	CK	0.216666667	0.033079163
2018/10/12	W	0.225625	0.084421341
2018/10/13	CK	0.217777778	0.032619724
2018/10/13	W	0.222361111	0.084224762
2018/10/14	CK	0.217847222	0.032966472
2018/10/14	W	0.225486111	0.084269264
2018/10/15	CK	0.2175	0.033176017
2018/10/15	W	0.225555556	0.084391894
2018/10/16	CK	0.217222222	0.032535482
2018/10/16	W	0.225625	0.084364402
2018/10/17	CK	0.216944444	0.032098816
2018/10/17	W	0.225694444	0.084412664
2018/10/18	CK	0.217291667	0.032372199
2018/10/18	W	0.223819444	0.084307679
2018/10/19	CK	0.217847222	0.032555416
2018/10/19	W	0.22	0.083708388
2018/10/20	CK	0.218888889	0.032629536
2018/10/20	W	0.221180556	0.084242871
2018/10/21	CK	0.217361111	0.032509821
2018/10/21	W	0.224583333	0.084500483
2018/10/22	CK	0.217152778	0.032853327
2018/10/22	W	0.226041667	0.084500756
2018/10/23	CK	0.216875	0.032738046
2018/10/23	W	0.226041667	0.084579263
2018/10/24	CK	0.218125	0.032815047
2018/10/24	W	0.226388889	0.084726354
2018/10/25	CK	0.217152778	0.033061318
2018/10/25	W	0.226597222	0.084638739
2018/10/26	CK	0.216875	0.033008289
2018/10/26	W	0.226458333	0.084624851
2018/10/27	CK	0.2175	0.033087897
2018/10/27	W	0.226388889	0.084672484
2018/10/28	CK	0.217222222	0.033081745
2018/10/28	W	0.226527778	0.084659032
2018/10/29	CK	0.217361111	0.033173257
2018/10/29	W	0.226666667	0.084676302
2018/10/30	CK	0.218194444	0.033172432
2018/10/30	W	0.226805556	0.084690968
2018/10/31	CK	0.217430556	0.033078896
2018/10/31	W	0.226736111	0.084543377
2018/11/1	CK	0.2175	0.033141447
2018/11/1	W	0.226666667	0.084681725
2018/11/2	CK	0.217777778	0.033284679
2018/11/2	W	0.226666667	0.084641837
2018/11/3	CK	0.22	0.033368259
2018/11/3	W	0.228263889	0.085175062
2018/11/4	CK	0.219722222	0.033138723
2018/11/4	W	0.227361111	0.085156972
2018/11/5	CK	0.22	0.033271511
2018/11/5	W	0.228611111	0.085207425
2018/11/6	CK	0.219236111	0.033114037
2018/11/6	W	0.227777778	0.085059379
2018/11/7	CK	0.219861111	0.033128797
2018/11/7	W	0.228263889	0.084950533
2018/11/8	CK	0.217777778	0.032500049
2018/11/8	W	0.227708333	0.085072238
2018/11/9	CK	0.218055556	0.032688182
2018/11/9	W	0.227777778	0.085251315
2018/11/10	CK	0.218055556	0.032895813
2018/11/10	W	0.228194444	0.085078765
2018/11/11	CK	0.219930556	0.033027788
2018/11/11	W	0.228125	0.08541893
2018/11/12	CK	0.221111111	0.033114947
2018/11/12	W	0.227916667	0.084962141
2018/11/13	CK	0.22	0.033548717
2018/11/13	W	0.227708333	0.084280394
2018/11/14	CK	0.219722222	0.033629524
2018/11/14	W	0.227777778	0.084976813
2018/11/15	CK	0.22	0.033453239
2018/11/15	W	0.228263889	0.085042281
2018/11/16	CK	0.22	0.033343994
2018/11/16	W	0.23	0.084899206
2018/11/17	CK	0.22	0.032339359
2018/11/17	W	0.229305556	0.084150557
2018/11/18	CK	0.226736111	0.033725211
2018/11/18	W	0.228611111	0.083823148
2018/11/19	CK	0.227916667	0.035179882
2018/11/19	W	0.227916667	0.083644031
2018/11/20	CK	0.229930556	0.035577188
2018/11/20	W	0.228263889	0.083676456
2018/11/21	CK	0.229722222	0.036054844
2018/11/21	W	0.227361111	0.083305915
2018/11/22	CK	0.233539823	0.035688218
2018/11/22	W	0.265044248	0.083157359
2018/11/23	CK	0.243703704	0.036693882
2018/11/23	W	0.206851852	0.082915051
2018/11/24	CK	0.22	NA
2018/11/24	W	0.266	NA
2018/11/25	CK	0.202380952	0.035116473
2018/11/25	W	0.201746032	0.080622366
2018/11/26	CK	0.213913043	0.034290411
2018/11/26	W	0.249130435	0.079177336
2018/11/27	CK	0.206721311	0.033672879
2018/11/27	W	0.233606557	0.078223712
2018/11/28	CK	0.200510204	0.032623415
2018/11/28	W	0.24255102	0.077349421
2018/11/29	CK	0.186538462	0.031907945
2018/11/29	W	0.223461538	0.078053183
2018/11/30	CK	0.196666667	0.030301696
2018/11/30	W	0.251428571	0.07690118
2018/12/1	CK	0.197	0.029884151
2018/12/1	W	0.215	0.076238114
2018/12/2	CK	0.201666667	0.029243945
2018/12/2	W	0.23	0.07607562
2018/12/3	CK	0.199	0.028069389
2018/12/3	W	0.212	0.075893978
2018/12/4	CK	0.176	NA
2018/12/4	W	0.248	NA
2018/12/5	CK	0.18	0.026438608
2018/12/5	W	0.217142857	0.077231434
2018/12/6	CK	0.18	NA
2018/12/6	W	0.25	NA
2018/12/24	CK	0.15	0.019744229
2018/12/24	W	0.175595238	0.065472536
2018/12/25	CK	0.148263889	0.020030306
2018/12/25	W	0.173819444	0.06333155
2018/12/26	CK	0.146597222	0.021097801
2018/12/26	W	0.169444444	0.062669417
2018/12/27	CK	0.144166667	0.020222418
2018/12/27	W	0.17	0.062207633
2018/12/28	CK	0.14	0.019293132
2018/12/28	W	0.17	0.061177444
2018/12/29	CK	0.14	0.019095044
2018/12/29	W	0.17	0.061653635
2018/12/30	CK	0.138055556	0.018940675
2018/12/30	W	0.17625	0.062477648
2018/12/31	CK	0.136180556	0.01857524
2018/12/31	W	0.176597222	0.06235133
2019/1/1	CK	0.134513889	0.018257493
2019/1/1	W	0.177083333	0.061899458
2019/1/2	CK	0.133541667	0.018024546
2019/1/2	W	0.179513889	0.061612561
2019/1/3	CK	0.13	0.018002825
2019/1/3	W	0.180694444	0.060889374
2019/1/4	CK	0.13	0.017565338
2019/1/4	W	0.186736111	0.061287351
2019/1/5	CK	0.1275	0.017532155
2019/1/5	W	0.187222222	0.062087621
2019/1/6	CK	0.127222222	0.017511628
2019/1/6	W	0.189652778	0.063263352
2019/1/7	CK	0.127847222	0.017510067
2019/1/7	W	0.19	0.064078768
2019/1/8	CK	0.127777778	0.01752188
2019/1/8	W	0.195486111	0.065404891
2019/1/9	CK	0.126875	0.017201897
2019/1/9	W	0.196805556	0.067370008
2019/1/10	CK	0.126875	0.016918181
2019/1/10	W	0.197361111	0.068388378
2019/1/11	CK	0.126111111	0.0167782
2019/1/11	W	0.197708333	0.069167817
2019/1/12	CK	0.125486111	0.016673305
2019/1/12	W	0.198472222	0.071308495
2019/1/13	CK	0.124930556	0.016540927
2019/1/13	W	0.199861111	0.07186501
2019/1/14	CK	0.124166667	0.016169807
2019/1/14	W	0.200347222	0.073513193
2019/1/15	CK	0.122708333	0.016076426
2019/1/15	W	0.202430556	0.074325669
2019/1/16	CK	0.125833333	0.016328489
2019/1/16	W	0.206458333	0.076001652
2019/1/17	CK	0.123888889	0.016222947
2019/1/17	W	0.204097222	0.07646411
2019/1/18	CK	0.120208333	0.01620883
2019/1/18	W	0.203125	0.077495597
2019/1/19	CK	0.122083333	0.016072314
2019/1/19	W	0.202986111	0.078890602
2019/1/20	CK	0.120138889	0.015401957
2019/1/20	W	0.200972222	0.079244766
2019/1/21	CK	0.126041667	0.016222857
2019/1/21	W	0.206805556	0.080902974
2019/1/22	CK	0.125833333	0.016430204
2019/1/22	W	0.206944444	0.082952932
2019/1/23	CK	0.123819444	0.016328193
2019/1/23	W	0.207013889	0.084735609
2019/1/24	CK	0.12	0.015699782
2019/1/24	W	0.206736111	0.085258889
2019/1/25	CK	0.119930556	0.016156878
2019/1/25	W	0.206736111	0.086924261
2019/1/26	CK	0.12	0.016340658
2019/1/26	W	0.208680556	0.089156719
2019/1/27	CK	0.12	0.015412583
2019/1/27	W	0.211180556	0.091614425
2019/1/28	CK	0.12	0.016074601
2019/1/28	W	0.216666667	0.093896569
2019/1/29	CK	0.12	0.015474455
2019/1/29	W	0.217986111	0.097013019
2019/1/30	CK	0.12	0.015247616
2019/1/30	W	0.22	0.100243897
2019/1/31	CK	0.120138889	0.015542749
2019/1/31	W	0.226180556	0.104059374
2019/2/1	CK	0.12375	0.016382843
2019/2/1	W	0.229652778	0.108562452
2019/2/2	CK	0.12	0.015212732
2019/2/2	W	0.234236111	0.112332292
2019/2/3	CK	0.120416667	0.015583597
2019/2/3	W	0.236805556	0.114335508
2019/2/4	CK	0.123402778	0.016015102
2019/2/4	W	0.235486111	0.11344451
2019/2/5	CK	0.12	0.015999533
2019/2/5	W	0.233958333	0.110786441
2019/2/6	CK	0.12	0.015491404
2019/2/6	W	0.23	0.109205893
2019/2/7	CK	0.12	0.015271713
2019/2/7	W	0.23	0.109261488
2019/2/8	CK	0.12	0.015396921
2019/2/8	W	0.23	0.108845721
2019/2/9	CK	0.12	0.016207841
2019/2/9	W	0.23	0.109817557
2019/2/10	CK	0.122430556	0.016190397
2019/2/10	W	0.234375	0.109880392
2019/2/11	CK	0.123888889	0.016128338
2019/2/11	W	0.236180556	0.109477022
2019/2/12	CK	0.123819444	0.015601835
2019/2/12	W	0.236527778	0.109233519
2019/2/13	CK	0.122638889	0.015931999
2019/2/13	W	0.237777778	0.10907782
2019/2/14	CK	0.123402778	0.016034359
2019/2/14	W	0.237986111	0.108710483
2019/2/15	CK	0.123819444	0.015640759
2019/2/15	W	0.239027778	0.108279616
2019/2/16	CK	0.123680556	0.016149389
2019/2/16	W	0.24	0.108227395
2019/2/17	CK	0.120694444	0.016263803
2019/2/17	W	0.24	0.107995755
2019/2/18	CK	0.125763889	0.015992866
2019/2/18	W	0.245833333	0.107237147
2019/2/19	CK	0.125833333	0.015388419
2019/2/19	W	0.246527778	0.107174731
2019/2/20	CK	0.123888889	0.015809736
2019/2/20	W	0.247777778	0.106982084
2019/2/21	CK	0.124027778	0.016296859
2019/2/21	W	0.249930556	0.106933315
2019/2/22	CK	0.125972222	0.015648349
2019/2/22	W	0.254861111	0.10630259
2019/2/23	CK	0.12625	0.016669307
2019/2/23	W	0.256319444	0.107103306
2019/2/24	CK	0.126875	0.016667173
2019/2/24	W	0.257777778	0.107481076
2019/2/25	CK	0.127291667	0.015688515
2019/2/25	W	0.26	0.107407798
2019/2/26	CK	0.127222222	0.015572468
2019/2/26	W	0.264097222	0.107967154
2019/2/27	CK	0.128263889	0.015499272
2019/2/27	W	0.268055556	0.108425717
2019/2/28	CK	0.128472222	0.015489987
2019/2/28	W	0.270069444	0.109345309
2019/3/1	CK	0.13	0.0154882
2019/3/1	W	0.273819444	0.109708228
2019/3/2	CK	0.13	0.016201563
2019/3/2	W	0.270555556	0.107615728
2019/3/3	CK	0.13	0.01640689
2019/3/3	W	0.261666667	0.102837833
2019/3/4	CK	0.13	0.016441733
2019/3/4	W	0.25625	0.100335219
2019/3/5	CK	0.13	0.016504638
2019/3/5	W	0.255486111	0.099916814
2019/3/6	CK	0.13	0.016502309
2019/3/6	W	0.253055556	0.099783139
2019/3/7	CK	0.13	0.016523145
2019/3/7	W	0.255833333	0.099963139
2019/3/8	CK	0.131111111	0.016615215
2019/3/8	W	0.257430556	0.10184038
2019/3/9	CK	0.135277778	0.016757685
2019/3/9	W	0.261458333	0.102800026
2019/3/10	CK	0.135694444	0.016751025
2019/3/10	W	0.26625	0.103724232
2019/3/11	CK	0.135694444	0.016797145
2019/3/11	W	0.266180556	0.104560019
2019/3/12	CK	0.134305556	0.016990663
2019/3/12	W	0.266527778	0.104221634
2019/3/13	CK	0.132847222	0.01729614
2019/3/13	W	0.267291667	0.104576391
2019/3/14	CK	0.135138889	0.017252819
2019/3/14	W	0.266041667	0.104706811
2019/3/15	CK	0.134930556	0.0175171
2019/3/15	W	0.265833333	0.104837794
2019/3/16	CK	0.134583333	0.01750444
2019/3/16	W	0.266111111	0.105179593
2019/3/17	CK	0.135972222	0.017089202
2019/3/17	W	0.266180556	0.104906698
2019/3/18	CK	0.135694444	0.017460376
2019/3/18	W	0.26625	0.105568699
2019/3/19	CK	0.136805556	0.017147678
2019/3/19	W	0.266527778	0.104961965
2019/3/20	CK	0.138611111	0.017738885
2019/3/20	W	0.266805556	0.105156205
2019/3/21	CK	0.1375	0.017858264
2019/3/21	W	0.266458333	0.105118695
2019/3/22	CK	0.138125	0.017895264
2019/3/22	W	0.266180556	0.104815147
2019/3/23	CK	0.138888889	0.018140013
2019/3/23	W	0.266458333	0.104805608
2019/3/24	CK	0.14	0.018542143
2019/3/24	W	0.265694444	0.104776089
2019/3/25	CK	0.14	0.018242937
2019/3/25	W	0.265625	0.104860212
2019/3/26	CK	0.14	0.018644818
2019/3/26	W	0.265486111	0.104795634
2019/3/27	CK	0.14	0.017921788
2019/3/27	W	0.266041667	0.104539535
2019/3/28	CK	0.140625	0.017619475
2019/3/28	W	0.265208333	0.104348972
2019/3/29	CK	0.144305556	0.017585826
2019/3/29	W	0.265	0.104486017
2019/3/30	CK	0.144583333	0.017906421
2019/3/30	W	0.264861111	0.104499995
2019/3/31	CK	0.145	0.018139238
2019/3/31	W	0.264791667	0.104651389
2019/4/1	CK	0.145277778	0.018208608
2019/4/1	W	0.263402778	0.104255592
2019/4/2	CK	0.145486111	0.018230068
2019/4/2	W	0.263333333	0.103951887
2019/4/3	CK	0.147638889	0.017714074
2019/4/3	W	0.260763889	0.103210821
2019/4/4	CK	0.145972222	0.018256549
2019/4/4	W	0.26375	0.103971984
2019/4/5	CK	0.145763889	0.018568274
2019/4/5	W	0.263263889	0.103491789
2019/4/6	CK	0.146319444	0.018560673
2019/4/6	W	0.260972222	0.102914392
2019/4/7	CK	0.147986111	0.018125474
2019/4/7	W	0.26	0.102672894
2019/4/8	CK	0.15	0.018550148
2019/4/8	W	0.26	0.102034236
2019/4/9	CK	0.15	0.018602072
2019/4/9	W	0.26	0.101898753
2019/4/10	CK	0.149027778	0.018809435
2019/4/10	W	0.26	0.102253209
2019/4/11	CK	0.146875	0.019158383
2019/4/11	W	0.256805556	0.101999572
2019/4/12	CK	0.149027778	0.0189193
2019/4/12	W	0.258263889	0.101784341
2019/4/13	CK	0.15	0.018728865
2019/4/13	W	0.259652778	0.10110932
2019/4/14	CK	0.15	0.018874586
2019/4/14	W	0.26	0.101937348
2019/4/20	CK	0.153658537	0.020089405
2019/4/20	W	0.26	0.100083299
2019/4/21	CK	0.155	0.0197217
2019/4/21	W	0.257361111	0.099566061
2019/4/22	CK	0.154791667	0.019769532
2019/4/22	W	0.256527778	0.09956415
2019/4/23	CK	0.155555556	0.019256345
2019/4/23	W	0.256180556	0.099834971
2019/4/24	CK	0.155763889	0.02002774
2019/4/24	W	0.255763889	0.099408986
2019/4/25	CK	0.155416667	0.019506852
2019/4/25	W	0.255138889	0.099646819
2019/4/26	CK	0.156875	0.020270027
2019/4/26	W	0.255694444	0.098858978
2019/4/27	CK	0.156597222	0.020297297
2019/4/27	W	0.255277778	0.098473353
2019/4/28	CK	0.159097222	0.019573049
2019/4/28	W	0.255416667	0.097820721
2019/4/29	CK	0.16	0.019318988
2019/4/29	W	0.255625	0.097483794
2019/4/30	CK	0.16	0.020422831
2019/4/30	W	0.26	0.097941484
2019/5/1	CK	0.16	0.020368823
2019/5/1	W	0.26	0.099947989
2019/5/2	CK	0.16	0.019314679
2019/5/2	W	0.255833333	0.099721188
2019/5/3	CK	0.163333333	0.017238327
2019/5/3	W	0.257291667	0.099596676
2019/5/4	CK	0.17	0.014117426
2019/5/4	W	0.26	0.100083299
2019/5/6	CK	0.206	0.018326684
2019/5/6	W	0.269538462	0.103299843
2019/5/9	CK	0.224428571	0.032664706
2019/5/9	W	0.270285714	0.104083717
2019/5/10	CK	0.231180556	0.034489898
2019/5/10	W	0.273263889	0.103770432
2019/5/11	CK	0.235347222	0.036306356
2019/5/11	W	0.2725	0.103943957
2019/5/12	CK	0.24	0.038394629
2019/5/12	W	0.272430556	0.103551333
2019/5/13	CK	0.245	0.039907275
2019/5/13	W	0.269652778	0.103459041
2019/5/14	CK	0.249444444	0.041626741
2019/5/14	W	0.27	0.104137641
2019/5/15	CK	0.251736111	0.043545168
2019/5/15	W	0.27	0.103427829
2019/5/16	CK	0.253263889	0.044479319
2019/5/16	W	0.26875	0.103307683
2019/5/17	CK	0.242986111	0.039908453
2019/5/17	W	0.267847222	0.102904098
2019/5/18	CK	0.237708333	0.038700907
2019/5/18	W	0.267777778	0.103161868
2019/5/19	CK	0.237083333	0.038968921
2019/5/19	W	0.266527778	0.102551405
2019/5/20	CK	0.236805556	0.037267287
2019/5/20	W	0.268263889	0.103261505
2019/5/21	CK	0.235208333	0.036647262
2019/5/21	W	0.266111111	0.102989648
2019/5/22	CK	0.235625	0.036415974
2019/5/22	W	0.266041667	0.102007756
2019/5/23	CK	0.238472222	0.036695693
2019/5/23	W	0.268125	0.101895177
2019/5/24	CK	0.235625	0.036572039
2019/5/24	W	0.264930556	0.100745625
2019/5/25	CK	0.239375	0.037424371
2019/5/25	W	0.2675	0.101360038
2019/5/26	CK	0.239513889	0.037941905
2019/5/26	W	0.267569444	0.101253336
2019/5/27	CK	0.237152778	0.037967046
2019/5/27	W	0.265277778	0.100867195
2019/5/28	CK	0.235416667	0.037328278
2019/5/28	W	0.263055556	0.100264089
2019/5/29	CK	0.239236111	0.038139075
2019/5/29	W	0.265763889	0.100787433
2019/5/30	CK	0.236805556	0.038033769
2019/5/30	W	0.264375	0.100161125
2019/5/31	CK	0.236805556	0.038059973
2019/5/31	W	0.264375	0.100105397
2019/6/1	CK	0.238194444	0.038309721
2019/6/1	W	0.263888889	0.100215841
2019/6/2	CK	0.237569444	0.038900492
2019/6/2	W	0.262569444	0.099480671
2019/6/3	CK	0.237847222	0.039018046
2019/6/3	W	0.262361111	0.09976119
2019/6/4	CK	0.239583333	0.039429658
2019/6/4	W	0.260138889	0.099687786
2019/6/5	CK	0.238333333	0.038953984
2019/6/5	W	0.260208333	0.099329593
2019/6/6	CK	0.238055556	0.038465049
2019/6/6	W	0.262916667	0.099272762
2019/6/7	CK	0.235486111	0.038278679
2019/6/7	W	0.26	0.098565401
2019/6/8	CK	0.235347222	0.037850093
2019/6/8	W	0.260138889	0.098468355
2019/6/9	CK	0.238680556	0.037885716
2019/6/9	W	0.26	0.099336616
2019/6/10	CK	0.236041667	0.037199056
2019/6/10	W	0.26	0.098611947
2019/6/11	CK	0.237013889	0.037997349
2019/6/11	W	0.26	0.098961349
2019/6/12	CK	0.235	0.03804361
2019/6/12	W	0.258611111	0.098661256
2019/6/13	CK	0.235	0.038186379
2019/6/13	W	0.258888889	0.098803747
2019/6/14	CK	0.24	0.039433566
2019/6/14	W	0.26	0.099104357
2019/6/15	CK	0.236944444	0.03921834
2019/6/15	W	0.26	0.098499841
2019/6/16	CK	0.237361111	0.03936742
2019/6/16	W	0.26	0.098653467
2019/6/17	CK	0.236180556	0.039391852
2019/6/17	W	0.26	0.098643242
2019/6/18	CK	0.238263889	0.039438468
2019/6/18	W	0.26	0.099314784
2019/6/19	CK	0.234791667	0.039352921
2019/6/19	W	0.259722222	0.099110691
2019/6/20	CK	0.234722222	0.039180896
2019/6/20	W	0.259444444	0.099216995
2019/6/21	CK	0.233333333	0.03909457
2019/6/21	W	0.258125	0.09904804
2019/6/22	CK	0.230277778	0.038792554
2019/6/22	W	0.259722222	0.098947642
2019/6/23	CK	0.23	0.037667333
2019/6/23	W	0.26	0.099050183
2019/6/24	CK	0.23	0.038179132
2019/6/24	W	0.257777778	0.098847149
2019/6/25	CK	0.23	0.03815298
2019/6/25	W	0.26	0.098910789
2019/6/26	CK	0.231944444	0.038030752
2019/6/26	W	0.26	0.099195895
2019/6/27	CK	0.24	0.039716531
2019/6/27	W	0.26	0.099563416
2019/6/28	CK	0.239583333	0.040864958
2019/6/28	W	0.26	0.100892774
2019/6/29	CK	0.24	0.040436671
2019/6/29	W	0.260833333	0.101466819
2019/6/30	CK	0.237361111	0.040905149
2019/6/30	W	0.264513889	0.101602856
2019/7/1	CK	0.236944444	0.040360382
2019/7/1	W	0.265277778	0.101687379
2019/7/2	CK	0.236875	0.040309325
2019/7/2	W	0.265069444	0.102211098
2019/7/3	CK	0.236319444	0.040115584
2019/7/3	W	0.265277778	0.101970417
2019/7/4	CK	0.236319444	0.039993031
2019/7/4	W	0.265069444	0.102393431
2019/7/5	CK	0.235694444	0.039641815
2019/7/5	W	0.265138889	0.101493339
2019/7/6	CK	0.235416667	0.039578876
2019/7/6	W	0.264583333	0.101167364
2019/7/7	CK	0.24	0.038777867
2019/7/7	W	0.267152778	0.101693985
2019/7/8	CK	0.235416667	0.038706697
2019/7/8	W	0.264166667	0.101186761
2019/7/9	CK	0.234652778	0.03856973
2019/7/9	W	0.263819444	0.100984184
2019/7/10	CK	0.233055556	0.038109136
2019/7/10	W	0.260972222	0.10094771
2019/7/11	CK	0.230833333	0.037877982
2019/7/11	W	0.26	0.100948165
2019/7/12	CK	0.233611111	0.037985512
2019/7/12	W	0.260069444	0.100765581
2019/7/13	CK	0.233263889	0.037926851
2019/7/13	W	0.260416667	0.100365391
2019/7/14	CK	0.230138889	0.037727347
2019/7/14	W	0.259722222	0.099581955
2019/7/15	CK	0.231319444	0.037735739
2019/7/15	W	0.26	0.099841291
2019/7/16	CK	0.233333333	0.037945108
2019/7/16	W	0.26	0.100449971
2019/7/17	CK	0.231388889	0.037620968
2019/7/17	W	0.26	0.100426379
2019/7/18	CK	0.230972222	0.037510548
2019/7/18	W	0.26	0.100883425
2019/7/19	CK	0.234583333	0.037968444
2019/7/19	W	0.261041667	0.100762686
2019/7/20	CK	0.233611111	0.038028029
2019/7/20	W	0.2625	0.100604612
2019/7/21	CK	0.232222222	0.037454909
2019/7/21	W	0.26	0.100626391
2019/7/22	CK	0.234861111	0.038007258
2019/7/22	W	0.262638889	0.100603863
2019/7/23	CK	0.235208333	0.037972106
2019/7/23	W	0.260555556	0.100648063
2019/7/24	CK	0.235	0.038171721
2019/7/24	W	0.263819444	0.100614246
2019/7/25	CK	0.235138889	0.038121906
2019/7/25	W	0.264236111	0.100536951
2019/7/26	CK	0.236319444	0.038271161
2019/7/26	W	0.263819444	0.100695128
2019/7/27	CK	0.234722222	0.037865577
2019/7/27	W	0.262013889	0.100238838
2019/7/28	CK	0.236666667	0.036883308
2019/7/28	W	0.26	0.100853486
2019/7/29	CK	0.235069444	0.037311936
2019/7/29	W	0.26	0.100649788
2019/7/30	CK	0.235347222	0.038168536
2019/7/30	W	0.262777778	0.100399908
2019/7/31	CK	0.235625	0.038321405
2019/7/31	W	0.265138889	0.10024694
2019/8/1	CK	0.236666667	0.038346576
2019/8/1	W	0.26625	0.100254693
2019/8/2	CK	0.235555556	0.037894661
2019/8/2	W	0.265	0.100213548
2019/8/3	CK	0.236388889	0.038190367
2019/8/3	W	0.265416667	0.100135579
2019/8/4	CK	0.235277778	0.038129817
2019/8/4	W	0.264444444	0.100038744
2019/8/5	CK	0.235347222	0.037792147
2019/8/5	W	0.264513889	0.099880512
2019/8/6	CK	0.235	0.037895876
2019/8/6	W	0.263402778	0.099747995
2019/8/7	CK	0.233472222	0.037506916
2019/8/7	W	0.262222222	0.099001398
2019/8/8	CK	0.23	0.036610864
2019/8/8	W	0.26	0.097870616
2019/8/9	CK	0.231597222	0.036679273
2019/8/9	W	0.259861111	0.09825322
2019/8/10	CK	0.233055556	0.036674327
2019/8/10	W	0.25875	0.098252406
2019/8/11	CK	0.23	0.036599214
2019/8/11	W	0.257916667	0.09813877
2019/8/12	CK	0.229722222	0.036353636
2019/8/12	W	0.258680556	0.097697657
2019/8/13	CK	0.23	0.036147822
2019/8/13	W	0.258402778	0.097783007
2019/8/14	CK	0.232152778	0.036695421
2019/8/14	W	0.258055556	0.098169928
2019/8/15	CK	0.233472222	0.036850311
2019/8/15	W	0.258958333	0.09844424
2019/8/16	CK	0.230486111	0.036717361
2019/8/16	W	0.26	0.098687688
2019/8/17	CK	0.23488189	0.036931925
2019/8/17	W	0.262677165	0.098964295
2019/8/18	CK	0.233619048	0.03689328
2019/8/18	W	0.262	0.098330127
2019/8/19	CK	0.231736111	0.036690514
2019/8/19	W	0.260208333	0.098078029
2019/8/20	CK	0.23	0.036491453
2019/8/20	W	0.26	0.097898458
2019/8/21	CK	0.23	0.036455427
2019/8/21	W	0.26	0.097633303
2019/8/22	CK	0.23	0.036604177
2019/8/22	W	0.26	0.097361858
2019/8/23	CK	0.23	0.036034362
2019/8/23	W	0.26	0.097356258
2019/8/24	CK	0.23	0.03640714
2019/8/24	W	0.26	0.097359951
2019/8/25	CK	0.23	0.035673052
2019/8/25	W	0.26	0.097296239
2019/8/26	CK	0.23	0.035401463
2019/8/26	W	0.26	0.097528104
2019/8/27	CK	0.23	0.035931124
2019/8/27	W	0.26	0.097717787
2019/8/28	CK	0.230833333	0.036786163
2019/8/28	W	0.26	0.09779998
2019/8/29	CK	0.235069444	0.037051256
2019/8/29	W	0.26	0.097771271
2019/8/30	CK	0.234861111	0.036780886
2019/8/30	W	0.26	0.097857428
2019/8/31	CK	0.228125	0.033749397
2019/8/31	W	0.257986111	0.096945972
2019/9/1	CK	0.219027778	0.031524468
2019/9/1	W	0.256736111	0.096092908
2019/9/2	CK	0.219722222	0.031212104
2019/9/2	W	0.258055556	0.096189599
2019/9/3	CK	0.219444444	0.031403256
2019/9/3	W	0.258055556	0.096130149
2019/9/4	CK	0.21875	0.0314531
2019/9/4	W	0.257569444	0.096263717
2019/9/5	CK	0.219236111	0.031243917
2019/9/5	W	0.257569444	0.096186142
2019/9/6	CK	0.219305556	0.031104148
2019/9/6	W	0.258472222	0.096013298
2019/9/7	CK	0.219513889	0.030928165
2019/9/7	W	0.258333333	0.095895654
2019/9/8	CK	0.219930556	0.030733946
2019/9/8	W	0.258958333	0.095579998
2019/9/9	CK	0.219513889	0.030916785
2019/9/9	W	0.257986111	0.095331471
2019/9/10	CK	0.22	0.031068705
2019/9/10	W	0.26	0.095824604
2019/9/11	CK	0.22	0.031385987
2019/9/11	W	0.257638889	0.09610178
2019/9/12	CK	0.22	0.03135446
2019/9/12	W	0.26	0.096781541
2019/9/13	CK	0.221805556	0.031574936
2019/9/13	W	0.26	0.096781541
2019/9/14	CK	0.225833333	0.032167467
2019/9/14	W	0.26	0.097463756
2019/9/15	CK	0.227361111	0.032397047
2019/9/15	W	0.261805556	0.098888974
2019/9/16	CK	0.227152778	0.032382421
2019/9/16	W	0.266597222	0.099016047
2019/9/17	CK	0.228263889	0.032669251
2019/9/17	W	0.266944444	0.099540611
2019/9/18	CK	0.229444444	0.03274352
2019/9/18	W	0.269444444	0.099540611
2019/9/19	CK	0.228055556	0.032545651
2019/9/19	W	0.268055556	0.099759356
2019/9/20	CK	0.226597222	0.032913448
2019/9/20	W	0.266944444	0.100678305
2019/9/21	CK	0.227361111	0.033030214
2019/9/21	W	0.267986111	0.100390447
2019/9/22	CK	0.227152778	0.032475153
2019/9/22	W	0.268888889	0.10116963
2019/9/23	CK	0.226736111	0.032408416
2019/9/23	W	0.2675	0.100785567
2019/9/24	CK	0.226527778	0.032382158
2019/9/24	W	0.268125	0.100964323
2019/9/25	CK	0.226458333	0.032931294
2019/9/25	W	0.267430556	0.100561862
2019/9/26	CK	0.22625	0.032578209
2019/9/26	W	0.267291667	0.100392733
2019/9/27	CK	0.226111111	0.0326218
2019/9/27	W	0.267222222	0.100106731
2019/9/28	CK	0.226041667	0.032542386
2019/9/28	W	0.267847222	0.100079927
2019/9/29	CK	0.225972222	0.032504705
2019/9/29	W	0.267222222	0.099630048
2019/9/30	CK	0.225833333	0.032321963
2019/9/30	W	0.267152778	0.099375446
2019/10/1	CK	0.224722222	0.032157557
2019/10/1	W	0.266805556	0.098917611
2019/10/2	CK	0.224375	0.031319732
2019/10/2	W	0.266736111	0.099103246
2019/10/3	CK	0.223263889	0.031251562
2019/10/3	W	0.27	0.099540611
2019/10/4	CK	0.225555556	0.031406903
2019/10/4	W	0.267986111	0.099317265
2019/10/5	CK	0.225347222	0.031390059
2019/10/5	W	0.267986111	0.098975285
2019/10/6	CK	0.227083333	0.031600241
2019/10/6	W	0.26875	0.099204042
2019/10/7	CK	0.226180556	0.031607707
2019/10/7	W	0.267152778	0.099226923
2019/10/8	CK	0.228611111	0.032599039
2019/10/8	W	0.27	0.099965408
2019/10/9	CK	0.23	0.033414583
2019/10/9	W	0.27	0.100631893
2019/10/10	CK	0.229375	0.032762661
2019/10/10	W	0.272152778	0.101042289
2019/10/11	CK	0.23	0.033665016
2019/10/11	W	0.278194444	0.102268095
2019/10/12	CK	0.23	0.033370988
2019/10/12	W	0.277986111	0.103128246
2019/10/13	CK	0.232638889	0.033739829
2019/10/13	W	0.280347222	0.105827476
2019/10/14	CK	0.23	0.034383726
2019/10/14	W	0.280138889	0.106496742
2019/10/15	CK	0.231597222	0.03473111
2019/10/15	W	0.28	0.106883277
2019/10/16	CK	0.232430556	0.033753548
2019/10/16	W	0.286458333	0.107226969
2019/10/17	CK	0.235138889	0.034271883
2019/10/17	W	0.287013889	0.108245145
2019/10/18	CK	0.234791667	0.034588707
2019/10/18	W	0.287083333	0.108680413
2019/10/19	CK	0.234027778	0.035036556
2019/10/19	W	0.29	0.109436873
2019/10/20	CK	0.235277778	0.034258341
2019/10/20	W	0.287152778	0.108902525
2019/10/21	CK	0.234444444	0.034328304
2019/10/21	W	0.288055556	0.108831758
2019/10/22	CK	0.235694444	0.034227451
2019/10/22	W	0.286875	0.108613089
2019/10/23	CK	0.234652778	0.034102555
2019/10/23	W	0.287777778	0.108411929
2019/10/24	CK	0.235208333	0.033840364
2019/10/24	W	0.286597222	0.10813882
2019/10/25	CK	0.232222222	0.034294277
2019/10/25	W	0.287291667	0.107393793
2019/10/26	CK	0.235555556	0.03396215
2019/10/26	W	0.286527778	0.108014036
2019/10/27	CK	0.230625	0.033930304
2019/10/27	W	0.286388889	0.107529686
2019/10/28	CK	0.227083333	0.033088418
2019/10/28	W	0.286041667	0.107174969
2019/10/29	CK	0.227013889	0.032382804
2019/10/29	W	0.285833333	0.106843072
2019/10/30	CK	0.227083333	0.03225201
2019/10/30	W	0.285486111	0.106557748
2019/10/31	CK	0.23	0.0325854
2019/10/31	W	0.282152778	0.106537241
2019/11/1	CK	0.226875	0.032275583
2019/11/1	W	0.283541667	0.106123325
2019/11/2	CK	0.225625	0.031955532
2019/11/2	W	0.285069444	0.106038018
2019/11/3	CK	0.224583333	0.032132435
2019/11/3	W	0.285069444	0.10589695
2019/11/4	CK	0.223611111	0.031753498
2019/11/4	W	0.284722222	0.105637039
2019/11/5	CK	0.221319444	0.03152955
2019/11/5	W	0.285138889	0.105462569
2019/11/6	CK	0.223472222	0.031699785
2019/11/6	W	0.283611111	0.105058105
2019/11/7	CK	0.220902778	0.030986868
2019/11/7	W	0.281597222	0.104620746
2019/11/8	CK	0.218958333	0.031947821
2019/11/8	W	0.283611111	0.104692976
2019/11/9	CK	0.22	0.031100569
2019/11/9	W	0.280416667	0.104272691
2019/11/10	CK	0.218819444	0.032359528
2019/11/10	W	0.283611111	0.10466105
2019/11/11	CK	0.221180556	0.032446889
2019/11/11	W	0.279444444	0.103929604
2019/11/12	CK	0.220416667	0.031598685
2019/11/12	W	0.28	0.104221718
2019/11/13	CK	0.226180556	0.03340508
2019/11/13	W	0.280138889	0.103762346
2019/11/14	CK	0.227013889	0.033937455
2019/11/14	W	0.282430556	0.103911819
2019/11/15	CK	0.227222222	0.03419168
2019/11/15	W	0.277777778	0.103827921
2019/11/16	CK	0.228055556	0.033550728
2019/11/16	W	0.278611111	0.103599375
2019/11/17	CK	0.228888889	0.03346889
2019/11/17	W	0.28	0.103678937
2019/11/18	CK	0.228541667	0.034382591
2019/11/18	W	0.277916667	0.103493676
2019/11/19	CK	0.233055556	0.035062802
2019/11/19	W	0.278263889	0.103123527
2019/11/20	CK	0.234722222	0.035550417
2019/11/20	W	0.277777778	0.102384419
2019/11/21	CK	0.236805556	0.036388396
2019/11/21	W	0.2775	0.102679592
2019/11/22	CK	0.237222222	0.037034278
2019/11/22	W	0.277291667	0.101751403
2019/11/23	CK	0.239513889	0.038003557
2019/11/23	W	0.277986111	0.101397218
2019/11/24	CK	0.24	0.037806622
2019/11/24	W	0.278125	0.101368939
2019/11/25	CK	0.239166667	0.03877299
2019/11/25	W	0.277291667	0.101308181
2019/11/26	CK	0.239097222	0.03912437
2019/11/26	W	0.276944444	0.100971213
2019/11/27	CK	0.238263889	0.039605088
2019/11/27	W	0.276597222	0.099884862
2019/11/28	CK	0.238263889	0.0398593
2019/11/28	W	0.276458333	0.100140171
2019/11/29	CK	0.239791667	0.039879813
2019/11/29	W	0.276666667	0.099556507
2019/11/30	CK	0.24	0.04
2019/11/30	W	0.276180556	0.09949963
2019/12/1	CK	0.241319444	0.040562333
2019/12/1	W	0.276597222	0.099454713
2019/12/2	CK	0.245972222	0.041656157
2019/12/2	W	0.277083333	0.100138746
2019/12/3	CK	0.246527778	0.04196694
2019/12/3	W	0.277361111	0.101107574
2019/12/4	CK	0.246458333	0.042508902
2019/12/4	W	0.277361111	0.101358984
2019/12/5	CK	0.24625	0.042448472
2019/12/5	W	0.277152778	0.101201578
2019/12/6	CK	0.244513889	0.042326767
2019/12/6	W	0.277291667	0.100629842
2019/12/7	CK	0.243402778	0.041758762
2019/12/7	W	0.277291667	0.100389462
2019/12/8	CK	0.237638889	0.041425996
2019/12/8	W	0.276875	0.09913795
2019/12/9	CK	0.236944444	0.040889792
2019/12/9	W	0.276875	0.098319553
2019/12/10	CK	0.236319444	0.039924109
2019/12/10	W	0.276805556	0.098062594
2019/12/11	CK	0.233958333	0.039328063
2019/12/11	W	0.276736111	0.097540017
2019/12/12	CK	0.231527778	0.038843179
2019/12/12	W	0.276597222	0.097330513
2019/12/13	CK	0.226875	0.037983429
2019/12/13	W	0.276597222	0.097521
2019/12/14	CK	0.222638889	0.035874643
2019/12/14	W	0.275486111	0.097318572
2019/12/15	CK	0.209027778	0.032869731
2019/12/15	W	0.274236111	0.096931487
2019/12/16	CK	0.204027778	0.030839622
2019/12/16	W	0.274027778	0.096956853
2019/12/17	CK	0.2	0.030179717
2019/12/17	W	0.273680556	0.097187475
2019/12/18	CK	0.197916667	0.029752015
2019/12/18	W	0.276458333	0.097609408
2019/12/19	CK	0.197152778	0.029544707
2019/12/19	W	0.275625	0.097565583
2019/12/20	CK	0.196666667	0.029841274
2019/12/20	W	0.274583333	0.096791267
2019/12/21	CK	0.194027778	0.029752931
2019/12/21	W	0.273680556	0.09607766
2019/12/22	CK	0.187986111	0.030762328
2019/12/22	W	0.271180556	0.095078686
2019/12/23	CK	0.186597222	0.030684977
2019/12/23	W	0.266666667	0.093832962
2019/12/24	CK	0.184166667	0.029929475
2019/12/24	W	0.264305556	0.091880723
2019/12/25	CK	0.18	0.030664924
2019/12/25	W	0.263125	0.091021849
2019/12/26	CK	0.181041667	0.030923292
2019/12/26	W	0.264027778	0.091181089
2019/12/27	CK	0.187708333	0.03395812
2019/12/27	W	0.2625	0.090033655
2019/12/28	CK	0.195972222	0.040218697
2019/12/28	W	0.257638889	0.088722398
2019/12/29	CK	0.194861111	0.041777596
2019/12/29	W	0.257222222	0.087258422
2019/12/30	CK	0.194583333	0.042695265
2019/12/30	W	0.256666667	0.086816076
2019/12/31	CK	0.190138889	0.042533286
2019/12/31	W	0.254166667	0.085765154
2020/1/1	CK	0.1875	0.042043104
2020/1/1	W	0.253125	0.085325053
2020/1/2	CK	0.186805556	0.041548772
2020/1/2	W	0.253263889	0.084972854
2020/1/3	CK	0.186458333	0.041980927
2020/1/3	W	0.25	0.084625786
2020/1/4	CK	0.185625	0.040931461
2020/1/4	W	0.253402778	0.084806697
2020/1/5	CK	0.181527778	0.040901304
2020/1/5	W	0.25	0.084599111
2020/1/6	CK	0.180972222	0.040901304
2020/1/6	W	0.25	0.085345745
2020/1/7	CK	0.185763889	0.040403016
2020/1/7	W	0.255694444	0.086464605
2020/1/8	CK	0.183958333	0.04014022
2020/1/8	W	0.256180556	0.086730549
2020/1/9	CK	0.18	0.040238097
2020/1/9	W	0.253055556	0.086258868
2020/1/10	CK	0.18	0.040188639
2020/1/10	W	0.252430556	0.086265007
2020/1/11	CK	0.179861111	0.039348734
2020/1/11	W	0.256597222	0.086910378
2020/1/12	CK	0.178402778	0.039211843
2020/1/12	W	0.256388889	0.086763712
2020/1/13	CK	0.176597222	0.038416572
2020/1/13	W	0.253958333	0.086591785
2020/1/14	CK	0.175555556	0.038103026
2020/1/14	W	0.252291667	0.085749671
2020/1/15	CK	0.173055556	0.037922775
2020/1/15	W	0.25	0.085021528
2020/1/16	CK	0.174513889	0.03805752
2020/1/16	W	0.249305556	0.08440981
2020/1/17	CK	0.174027778	0.037803858
2020/1/17	W	0.248194444	0.084830994
2020/1/18	CK	0.172708333	0.03742692
2020/1/18	W	0.248541667	0.084592082
2020/1/19	CK	0.171319444	0.036884702
2020/1/19	W	0.248819444	0.084865564
2020/1/20	CK	0.169097222	0.036519872
2020/1/20	W	0.246805556	0.084902335
2020/1/21	CK	0.167430556	0.036353005
2020/1/21	W	0.245833333	0.084400719
2020/1/22	CK	0.166805556	0.035975377
2020/1/22	W	0.245416667	0.083602139
2020/1/23	CK	0.166597222	0.035733675
2020/1/23	W	0.243888889	0.083440833
2020/1/24	CK	0.166597222	0.035159241
2020/1/24	W	0.239305556	0.083698339
2020/1/25	CK	0.166666667	0.035231936
2020/1/25	W	0.23875	0.084125804
2020/1/26	CK	0.166388889	0.035117959
2020/1/26	W	0.236875	0.084519254
2020/1/27	CK	0.166111111	0.035356817
2020/1/27	W	0.236111111	0.084795166
2020/1/28	CK	0.165277778	0.034782718
2020/1/28	W	0.234861111	0.08394698
2020/1/29	CK	0.165277778	0.034615233
2020/1/29	W	0.233819444	0.083615449
2020/1/30	CK	0.164305556	0.034607618
2020/1/30	W	0.227708333	0.083846967
2020/1/31	CK	0.16375	0.034531983
2020/1/31	W	0.22625	0.082774342
2020/2/1	CK	0.16	0.034323761
2020/2/1	W	0.224097222	0.082669389
2020/2/2	CK	0.161458333	0.034542735
2020/2/2	W	0.222361111	0.082930396
2020/2/3	CK	0.16375	0.034375035
2020/2/3	W	0.217847222	0.083124773
2020/2/4	CK	0.16	0.034445039
2020/2/4	W	0.21625	0.082982428
2020/2/5	CK	0.158888889	0.03434129
2020/2/5	W	0.215347222	0.082392419
2020/2/6	CK	0.159375	0.034403799
2020/2/6	W	0.213819444	0.082196338
2020/2/7	CK	0.157986111	0.034194395
2020/2/7	W	0.208472222	0.081696143
2020/2/8	CK	0.158333333	0.033929398
2020/2/8	W	0.207291667	0.081463062
2020/2/9	CK	0.158402778	0.033926182
2020/2/9	W	0.206597222	0.081298273
2020/2/10	CK	0.157916667	0.034210916
2020/2/10	W	0.206041667	0.080818999
2020/2/11	CK	0.157708333	0.034250089
2020/2/11	W	0.205486111	0.080502362
2020/2/12	CK	0.158055556	0.034128335
2020/2/12	W	0.203819444	0.080083057
2020/2/13	CK	0.159166667	0.033638664
2020/2/13	W	0.201319444	0.079489935
2020/2/14	CK	0.16	0.033916319
2020/2/14	W	0.202986111	0.080046978
2020/2/15	CK	0.1625	0.034169054
2020/2/15	W	0.205138889	0.079970705
2020/2/16	CK	0.159444444	0.034117599
2020/2/16	W	0.20375	0.079762829
2020/2/17	CK	0.157569444	0.033809021
2020/2/17	W	0.202708333	0.079185276
2020/2/18	CK	0.158888889	0.033457504
2020/2/18	W	0.2	0.078850301
2020/2/19	CK	0.158333333	0.034018824
2020/2/19	W	0.203472222	0.079676121
2020/2/20	CK	0.16	0.03291392
2020/2/20	W	0.203958333	0.08017341
2020/2/21	CK	0.16	0.033781378
2020/2/21	W	0.205833333	0.080615162
2020/2/22	CK	0.160138889	0.034314627
2020/2/22	W	0.206041667	0.080926067
2020/2/23	CK	0.161319444	0.034030971
2020/2/23	W	0.207222222	0.08098119
2020/2/24	CK	0.16	0.034301748
2020/2/24	W	0.207222222	0.081454034
2020/2/25	CK	0.163125	0.03448251
2020/2/25	W	0.208819444	0.081791119
2020/2/26	CK	0.161666667	0.034450144
2020/2/26	W	0.211527778	0.082310598
2020/2/27	CK	0.16375	0.034274385
2020/2/27	W	0.216041667	0.083017227
2020/2/28	CK	0.165416667	0.034286743
2020/2/28	W	0.216597222	0.084626489
2020/2/29	CK	0.165902778	0.034543817
2020/2/29	W	0.220763889	0.084929318
2020/3/1	CK	0.167083333	0.034716134
2020/3/1	W	0.227291667	0.085911401
2020/3/2	CK	0.166180556	0.034709643
2020/3/2	W	0.230347222	0.086568356
2020/3/3	CK	0.167291667	0.035235869
2020/3/3	W	0.235347222	0.08752289
2020/3/4	CK	0.16625	0.035390649
2020/3/4	W	0.235694444	0.087999577
2020/3/5	CK	0.166180556	0.034737265
2020/3/5	W	0.236111111	0.089201235
2020/3/6	CK	0.165902778	0.034980917
2020/3/6	W	0.236319444	0.089766467
2020/3/7	CK	0.166319444	0.035190877
2020/3/7	W	0.237708333	0.091257898
2020/3/8	CK	0.168958333	0.034832953
2020/3/8	W	0.241736111	0.092845055
2020/3/9	CK	0.17	0.035631661
2020/3/9	W	0.246666667	0.093860277
2020/3/10	CK	0.169027778	0.035094835
2020/3/10	W	0.247291667	0.094948772
2020/3/11	CK	0.168055556	0.034857226
2020/3/11	W	0.253055556	0.097130448
2020/3/12	CK	0.169861111	0.034931595
2020/3/12	W	0.257013889	0.099605883
2020/3/13	CK	0.167083333	0.035229364
2020/3/13	W	0.257916667	0.099889191
2020/3/14	CK	0.167013889	0.035220127
2020/3/14	W	0.261597222	0.10200235
2020/3/15	CK	0.17	0.03504118
2020/3/15	W	0.264513889	0.103210753
2020/3/16	CK	0.167083333	0.035753655
2020/3/16	W	0.26625	0.10392183
2020/3/17	CK	0.169027778	0.035402382
2020/3/17	W	0.267222222	0.104926647
2020/3/18	CK	0.17	0.035997339
2020/3/18	W	0.27125	0.10680565
2020/3/19	CK	0.170069444	0.03534057
2020/3/19	W	0.275277778	0.108753512
2020/3/20	CK	0.171388889	0.035967009
2020/3/20	W	0.276527778	0.109586372
2020/3/21	CK	0.171736111	0.035916107
2020/3/21	W	0.27625	0.110857985
2020/3/22	CK	0.174791667	0.035786607
2020/3/22	W	0.276666667	0.111594235
2020/3/23	CK	0.175625	0.036643384
2020/3/23	W	0.273680556	0.110015831
2020/3/24	CK	0.175763889	0.036799446
2020/3/24	W	0.263680556	0.107175563
2020/3/25	CK	0.177013889	0.03682766
2020/3/25	W	0.257291667	0.105564443
2020/3/26	CK	0.178819444	0.037164041
2020/3/26	W	0.258333333	0.103757096
2020/3/27	CK	0.18	0.036825088
2020/3/27	W	0.259236111	0.102829307
2020/3/28	CK	0.18	0.036806227
2020/3/28	W	0.254027778	0.100282933
2020/3/29	CK	0.18	0.036811719
2020/3/29	W	0.248472222	0.095628965
2020/3/30	CK	0.18	0.037598992
2020/3/30	W	0.241944444	0.08899343
2020/3/31	CK	0.181736111	0.03820276
2020/3/31	W	0.233472222	0.082809316
2020/4/1	CK	0.185	0.038362457
2020/4/1	W	0.228888889	0.077757068
2020/4/2	CK	0.185694444	0.038424314
2020/4/2	W	0.223611111	0.075856321
2020/4/3	CK	0.186319444	0.038840309
2020/4/3	W	0.22	0.074139309
2020/4/4	CK	0.186527778	0.038574571
2020/4/4	W	0.22	0.072867391
2020/4/5	CK	0.186666667	0.037882792
2020/4/5	W	0.218402778	0.072695257
2020/4/6	CK	0.189166667	0.037595978
2020/4/6	W	0.221527778	0.074048222
2020/4/7	CK	0.187638889	0.03831893
2020/4/7	W	0.225416667	0.076523653
2020/4/8	CK	0.188333333	0.038754235
2020/4/8	W	0.226458333	0.076985859
2020/4/9	CK	0.188819444	0.038875932
2020/4/9	W	0.226597222	0.077792608
2020/4/10	CK	0.19	0.0389157
2020/4/10	W	0.226458333	0.078050739
2020/4/11	CK	0.19	0.038955177
2020/4/11	W	0.226458333	0.078549728
2020/4/12	CK	0.19	0.039001309
2020/4/12	W	0.227708333	0.078580386
2020/4/13	CK	0.19	0.039404143
2020/4/13	W	0.229583333	0.078855394
2020/4/14	CK	0.19125	0.039302907
2020/4/14	W	0.229930556	0.080259078
2020/4/15	CK	0.19125	0.039346415
2020/4/15	W	0.23	0.080276864
2020/4/16	CK	0.192361111	0.039729476
2020/4/16	W	0.232916667	0.081757767
2020/4/17	CK	0.191388889	0.039148135
2020/4/17	W	0.235972222	0.081802608
2020/4/18	CK	0.193472222	0.039908045
2020/4/18	W	0.235763889	0.082974137
2020/4/19	CK	0.194930556	0.040255974
2020/4/19	W	0.236597222	0.083343939
2020/4/20	CK	0.196180556	0.040849131
2020/4/20	W	0.237152778	0.083412368
2020/4/21	CK	0.197013889	0.040696729
2020/4/21	W	0.238472222	0.082972618
2020/4/22	CK	0.196944444	0.040907301
2020/4/22	W	0.238958333	0.08404029
2020/4/23	CK	0.197777778	0.040953003
2020/4/23	W	0.24	0.084600857
2020/4/24	CK	0.198333333	0.04107173
2020/4/24	W	0.240069444	0.085550804
2020/4/25	CK	0.198611111	0.041155282
2020/4/25	W	0.243958333	0.085838766
2020/4/26	CK	0.198055556	0.041358768
2020/4/26	W	0.243888889	0.08612575
2020/4/27	CK	0.199097222	0.042122825
2020/4/27	W	0.243541667	0.086146817
2020/4/28	CK	0.2	0.04210918
2020/4/28	W	0.243611111	0.085682068
2020/4/29	CK	0.200138889	0.042193606
2020/4/29	W	0.242986111	0.085875365
2020/4/30	CK	0.203472222	0.041963539
2020/4/30	W	0.242986111	0.08567183
2020/5/1	CK	0.203888889	0.041690969
2020/5/1	W	0.2425	0.085447852
2020/5/2	CK	0.203888889	0.041595454
2020/5/2	W	0.242291667	0.085215226
2020/5/3	CK	0.203194444	0.041612874
2020/5/3	W	0.242291667	0.084627382
2020/5/4	CK	0.204444444	0.041596385
2020/5/4	W	0.24	0.083899037
2020/5/5	CK	0.203541667	0.041166729
2020/5/5	W	0.240138889	0.083382388
2020/5/6	CK	0.205208333	0.040274159
2020/5/6	W	0.24	0.082652368
2020/5/7	CK	0.21	0.037317655
2020/5/7	W	0.248611111	0.081841863
2020/5/8	CK	0.212361111	0.035252832
2020/5/8	W	0.25	0.080128111
2020/5/9	CK	0.22	0.035275663
2020/5/9	W	0.248680556	0.079161597
2020/5/10	CK	0.224375	0.037401388
2020/5/10	W	0.248472222	0.079247973
2020/5/11	CK	0.232569444	0.040059287
2020/5/11	W	0.247291667	0.079441991
2020/5/12	CK	0.241944444	0.042660009
2020/5/12	W	0.25	0.078421556
2020/5/13	CK	0.252152778	0.045369579
2020/5/13	W	0.253194444	0.077059782
2020/5/14	CK	0.264097222	0.048642437
2020/5/14	W	0.257152778	0.075804723
2020/5/15	CK	0.271597222	0.05115079
2020/5/15	W	0.259791667	0.074872357
2020/5/16	CK	0.274722222	0.052599009
2020/5/16	W	0.262708333	0.074027373
2020/5/17	CK	0.274722222	0.053673712
2020/5/17	W	0.264444444	0.073405825
2020/5/18	CK	0.272847222	0.053459437
2020/5/18	W	0.266458333	0.072741712
2020/5/19	CK	0.263333333	0.047095891
2020/5/19	W	0.27	0.071761229
2020/5/20	CK	0.253333333	0.042515779
2020/5/20	W	0.27	0.071382625
2020/5/21	CK	0.245347222	0.040244524
2020/5/21	W	0.27	0.071434233
2020/5/22	CK	0.242777778	0.038346482
2020/5/22	W	0.271875	0.071337229
2020/5/23	CK	0.240902778	0.0381257
2020/5/23	W	0.276111111	0.071090147
2020/5/24	CK	0.245208333	0.038428037
2020/5/24	W	0.276666667	0.071274063
2020/5/25	CK	0.245277778	0.038074908
2020/5/25	W	0.275763889	0.071257391
2020/5/26	CK	0.245486111	0.037280382
2020/5/26	W	0.276458333	0.071330575
2020/5/27	CK	0.245	0.036704227
2020/5/27	W	0.275735294	0.071744888
2020/5/28	CK	0.243888889	0.036603617
2020/5/28	W	0.275694444	0.072164465
2020/5/29	CK	0.243055556	0.036395916
2020/5/29	W	0.276388889	0.072168858
2020/5/30	CK	0.242708333	0.036063169
2020/5/30	W	0.275	0.072072982
2020/5/31	CK	0.240625	0.03596801
2020/5/31	W	0.274583333	0.071747177
2020/6/1	CK	0.240555556	0.036001105
2020/6/1	W	0.275277778	0.071768319
2020/6/2	CK	0.244236111	0.035833681
2020/6/2	W	0.274930556	0.071519891
2020/6/3	CK	0.243402778	0.036592341
2020/6/3	W	0.274861111	0.071369684
2020/6/4	CK	0.244652778	0.036627774
2020/6/4	W	0.274861111	0.071346039
2020/6/5	CK	0.244444444	0.036066594
2020/6/5	W	0.274444444	0.07117455
2020/6/6	CK	0.244722222	0.036048262
2020/6/6	W	0.275625	0.070653892
2020/6/7	CK	0.247013889	0.036722095
2020/6/7	W	0.279097222	0.069998016
2020/6/8	CK	0.24625	0.036599934
2020/6/8	W	0.277361111	0.069665115
2020/6/9	CK	0.246597222	0.037367323
2020/6/9	W	0.277152778	0.070011872
2020/6/10	CK	0.247569444	0.038188015
2020/6/10	W	0.279791667	0.070209108
2020/6/11	CK	0.247986111	0.038627765
2020/6/11	W	0.281805556	0.070705054
2020/6/12	CK	0.25	0.039498696
2020/6/12	W	0.287152778	0.072530095
2020/6/13	CK	0.25	0.040016413
2020/6/13	W	0.289444444	0.072512377
2020/6/14	CK	0.25	0.039995312
2020/6/14	W	0.29	0.072326961
2020/6/15	CK	0.25	0.04028544
2020/6/15	W	0.29	0.073777489
2020/6/16	CK	0.25	0.04028544
2020/6/16	W	0.29	0.073979164
2020/6/17	CK	0.250625	0.041380892
2020/6/17	W	0.291319444	0.073490128
2020/6/18	CK	0.25	0.041134458
2020/6/18	W	0.283333333	0.075217948
2020/6/19	CK	0.249791667	0.041390137
2020/6/19	W	0.280069444	0.077054556
2020/6/20	CK	0.248611111	0.040909036
2020/6/20	W	0.279513889	0.078231997
2020/6/21	CK	0.25	0.039355433
2020/6/21	W	0.277777778	0.080330687
2020/6/22	CK	0.248402778	0.039641871
2020/6/22	W	0.264513889	0.084341962
2020/6/23	CK	0.249236111	0.040313726
2020/6/23	W	0.261597222	0.087288505
2020/6/24	CK	0.247638889	0.040102012
2020/6/24	W	0.262847222	0.088361211
2020/6/25	CK	0.247013889	0.039257004
2020/6/25	W	0.265277778	0.089209836
2020/6/26	CK	0.246319444	0.038645038
2020/6/26	W	0.265208333	0.089246614
2020/6/27	CK	0.24625	0.038166281
2020/6/27	W	0.265555556	0.089351257
2020/6/28	CK	0.244236111	0.037690631
2020/6/28	W	0.264305556	0.089293308
2020/6/29	CK	0.243055556	0.037308544
2020/6/29	W	0.264236111	0.089204997
2020/6/30	CK	0.24	0.037175101
2020/6/30	W	0.264722222	0.089205871
2020/7/1	CK	0.24	0.036775968
2020/7/1	W	0.262083333	0.089220899
2020/7/2	CK	0.238611111	0.036843239
2020/7/2	W	0.263125	0.088894825
2020/7/3	CK	0.24	0.037299759
2020/7/3	W	0.26	0.088370198
2020/7/4	CK	0.237152778	0.036352105
2020/7/4	W	0.260625	0.088138187
2020/7/5	CK	0.236666667	0.036337148
2020/7/5	W	0.259375	0.087562011
2020/7/6	CK	0.236597222	0.035403729
2020/7/6	W	0.259513889	0.087709453
2020/7/7	CK	0.235972222	0.035646681
2020/7/7	W	0.257916667	0.088082364
2020/7/8	CK	0.235902778	0.035394333
2020/7/8	W	0.259444444	0.088016724
2020/7/9	CK	0.237847222	0.035642272
2020/7/9	W	0.26	0.088473101
2020/7/10	CK	0.234027778	0.035159119
2020/7/10	W	0.256805556	0.087529879
2020/7/11	CK	0.234652778	0.034754885
2020/7/11	W	0.26	0.088057406
2020/7/12	CK	0.233333333	0.035153541
2020/7/12	W	0.25625	0.087388838
2020/7/13	CK	0.230347222	0.03473111
2020/7/13	W	0.258055556	0.087185268
2020/7/14	CK	0.230694444	0.034755972
2020/7/14	W	0.255416667	0.086679851
2020/7/15	CK	0.23	0.034462272
2020/7/15	W	0.256458333	0.086029875
2020/7/16	CK	0.23	0.034707397
2020/7/16	W	0.257777778	0.086225858
2020/7/17	CK	0.23	0.034800691
2020/7/17	W	0.256180556	0.085931612
2020/7/18	CK	0.230416667	0.034786588
2020/7/18	W	0.25625	0.085879254
2020/7/19	CK	0.232847222	0.034695105
2020/7/19	W	0.255138889	0.086042131
2020/7/20	CK	0.23	0.034208562
2020/7/20	W	0.255208333	0.085769097
2020/7/21	CK	0.229791667	0.034242461
2020/7/21	W	0.254861111	0.08606402
2020/7/22	CK	0.227291667	0.034463322
2020/7/22	W	0.253472222	0.085706507
2020/7/23	CK	0.229930556	0.033850985
2020/7/23	W	0.25	0.08530125
2020/7/24	CK	0.229513889	0.033925098
2020/7/24	W	0.250625	0.085332367
2020/7/25	CK	0.226319444	0.034023343
2020/7/25	W	0.253958333	0.085579163
2020/7/26	CK	0.22625	0.033925564
2020/7/26	W	0.253194444	0.085059344
2020/7/27	CK	0.228541667	0.033849596
2020/7/27	W	0.251111111	0.084271043
2020/7/28	CK	0.225902778	0.033848502
2020/7/28	W	0.248958333	0.08408855
2020/7/29	CK	0.226111111	0.033686454
2020/7/29	W	0.247291667	0.083707164
2020/7/30	CK	0.225416667	0.033631985
2020/7/30	W	0.246527778	0.082948499
2020/7/31	CK	0.225486111	0.033058218
2020/7/31	W	0.248402778	0.082477389
2020/8/1	CK	0.224305556	0.03291265
2020/8/1	W	0.245416667	0.082438195
2020/8/2	CK	0.224166667	0.032485126
2020/8/2	W	0.245069444	0.082290736
2020/8/3	CK	0.223194444	0.032624732
2020/8/3	W	0.243888889	0.082132332
2020/8/4	CK	0.22	0.032335287
2020/8/4	W	0.242916667	0.081411246
2020/8/5	CK	0.22	0.032419742
2020/8/5	W	0.240069444	0.081718387
2020/8/6	CK	0.22	0.032351552
2020/8/6	W	0.24	0.081798232
2020/8/7	CK	0.22	0.032495714
2020/8/7	W	0.24	0.081796729
2020/8/8	CK	0.22	0.032285747
2020/8/8	W	0.241458333	0.082836619
2020/8/9	CK	0.220625	0.03216057
2020/8/9	W	0.242847222	0.082922012
2020/8/10	CK	0.22	0.032435752
2020/8/10	W	0.243541667	0.083295328
2020/8/11	CK	0.220208333	0.032478605
2020/8/11	W	0.243333333	0.083418104
2020/8/12	CK	0.22	0.032092739
2020/8/12	W	0.241111111	0.08390591
2020/8/13	CK	0.219861111	0.032165741
2020/8/13	W	0.240069444	0.083615319
2020/8/14	CK	0.22	0.032201375
2020/8/14	W	0.24	0.082933197
2020/8/15	CK	0.218888889	0.032250339
2020/8/15	W	0.24	0.083917968
2020/8/16	CK	0.22	0.031944713
2020/8/16	W	0.24	0.084485498
2020/8/17	CK	0.219930556	0.031834293
2020/8/17	W	0.24	0.084256964
2020/8/18	CK	0.22	0.032058177
2020/8/18	W	0.240416667	0.08448371
2020/8/19	CK	0.22	0.032077538
2020/8/19	W	0.240763889	0.084498816
2020/8/20	CK	0.220763889	0.032201693
2020/8/20	W	0.243055556	0.084569836
2020/8/21	CK	0.220347222	0.032677559
2020/8/21	W	0.240694444	0.084697054
2020/8/22	CK	0.223055556	0.032686178
2020/8/22	W	0.244791667	0.084825038
2020/8/23	CK	0.220763889	0.032411843
2020/8/23	W	0.245902778	0.084293211
2020/8/24	CK	0.223888889	0.032531165
2020/8/24	W	0.245555556	0.084257708
2020/8/25	CK	0.224513889	0.032423149
2020/8/25	W	0.245555556	0.084234257
2020/8/26	CK	0.224861111	0.032341812
2020/8/26	W	0.245347222	0.084188711
2020/8/27	CK	0.225416667	0.032628771
2020/8/27	W	0.245763889	0.084190978
2020/8/28	CK	0.223819444	0.032976247
2020/8/28	W	0.245069444	0.084322893
2020/8/29	CK	0.225694444	0.031799116
2020/8/29	W	0.248888889	0.084479474
2020/8/30	CK	0.226111111	0.032436516
2020/8/30	W	0.246666667	0.084544885
2020/8/31	CK	0.226527778	0.032576543
2020/8/31	W	0.246597222	0.08470114
2020/9/1	CK	0.226666667	0.033113829
2020/9/1	W	0.247152778	0.085336577
2020/9/2	CK	0.226875	0.033991624
2020/9/2	W	0.247361111	0.085466225
2020/9/3	CK	0.227083333	0.033942535
2020/9/3	W	0.248611111	0.085568441
2020/9/4	CK	0.226736111	0.033954067
2020/9/4	W	0.247013889	0.085484999
2020/9/5	CK	0.228888889	0.033980457
2020/9/5	W	0.249444444	0.085761431
2020/9/6	CK	0.228541667	0.03391624
2020/9/6	W	0.24875	0.085842547
2020/9/7	CK	0.227152778	0.033934116
2020/9/7	W	0.247291667	0.08556405
2020/9/8	CK	0.23	0.033266208
2020/9/8	W	0.25	0.085943841
2020/9/9	CK	0.227777778	0.033685798
2020/9/9	W	0.248472222	0.085890419
2020/9/10	CK	0.227361111	0.034003716
2020/9/10	W	0.247777778	0.085732715
2020/9/11	CK	0.228263889	0.033616246
2020/9/11	W	0.248402778	0.086774221
2020/9/12	CK	0.229722222	0.03334696
2020/9/12	W	0.249861111	0.087073076
2020/9/13	CK	0.227708333	0.033944086
2020/9/13	W	0.248611111	0.086877496
2020/9/14	CK	0.228888889	0.034095423
2020/9/14	W	0.249166667	0.087030206
2020/9/15	CK	0.230416667	0.034359366
2020/9/15	W	0.25	0.087050836
2020/9/16	CK	0.234236111	0.035105985
2020/9/16	W	0.250486111	0.088267752
2020/9/17	CK	0.236388889	0.035107177
2020/9/17	W	0.255972222	0.088812795
2020/9/18	CK	0.235694444	0.035654987
2020/9/18	W	0.255972222	0.089251833
2020/9/19	CK	0.235416667	0.035363278
2020/9/19	W	0.255972222	0.089393633
2020/9/20	CK	0.235555556	0.034992942
2020/9/20	W	0.256805556	0.089756823
2020/9/21	CK	0.236458333	0.035156421
2020/9/21	W	0.259513889	0.08979703
2020/9/22	CK	0.236666667	0.035529821
2020/9/22	W	0.257916667	0.090042135
2020/9/23	CK	0.239722222	0.036993292
2020/9/23	W	0.260902778	0.091811458
2020/9/24	CK	0.24	0.037200839
2020/9/24	W	0.265486111	0.093209098
2020/9/25	CK	0.24	0.036966144
2020/9/25	W	0.265972222	0.093489094
2020/9/26	CK	0.240972222	0.036185781
2020/9/26	W	0.26625	0.093434235
2020/9/27	CK	0.239861111	0.036509602
2020/9/27	W	0.266180556	0.093376578
2020/9/28	CK	0.24	0.037076748
2020/9/28	W	0.268938053	0.093562621
2020/9/29	CK	0.24	0.036009331
2020/9/29	W	0.267013889	0.093324572
2020/9/30	CK	0.24	0.036431483
2020/9/30	W	0.268541667	0.093728097
2020/10/1	CK	0.240069444	0.035840896
2020/10/1	W	0.267569444	0.093652201
2020/10/2	CK	0.24	0.035997077
2020/10/2	W	0.269027778	0.093761884
2020/10/3	CK	0.24	0.035761904
2020/10/3	W	0.268402778	0.093713433
2020/10/4	CK	0.24	0.035898462
2020/10/4	W	0.268402778	0.093518531
2020/10/5	CK	0.24	0.035752628
2020/10/5	W	0.268125	0.093395538
2020/10/6	CK	0.24	0.035679743
2020/10/6	W	0.269583333	0.092907334
2020/10/7	CK	0.241597222	0.0355385
2020/10/7	W	0.267291667	0.092298679
2020/10/8	CK	0.240208333	0.035525579
2020/10/8	W	0.267569444	0.092347719
2020/10/9	CK	0.24	0.035432084
2020/10/9	W	0.2675	0.092324119
2020/10/10	CK	0.238194444	0.035501136
2020/10/10	W	0.267222222	0.092288738
2020/10/11	CK	0.239930556	0.035452634
2020/10/11	W	0.267986111	0.092275089
2020/10/12	CK	0.24	0.035440265
2020/10/12	W	0.267569444	0.092156923
2020/10/13	CK	0.24	0.035429436
2020/10/13	W	0.269513889	0.092448186
2020/10/14	CK	0.24	0.035441729
2020/10/14	W	0.269097222	0.092460718
2020/10/15	CK	0.239861111	0.035261615
2020/10/15	W	0.267708333	0.092163642
2020/10/16	CK	0.24	0.035174764
2020/10/16	W	0.267777778	0.092074309
2020/10/17	CK	0.239166667	0.035483578
2020/10/17	W	0.267847222	0.092130205
2020/10/18	CK	0.24	0.035197973
2020/10/18	W	0.2675	0.092050898
2020/10/19	CK	0.24	0.035410107
2020/10/19	W	0.268680556	0.092158858
2020/10/20	CK	0.239861111	0.035192491
2020/10/20	W	0.267291667	0.091963235
2020/10/21	CK	0.237986111	0.035285596
2020/10/21	W	0.267152778	0.09197225
2020/10/22	CK	0.2375	0.035290039
2020/10/22	W	0.266944444	0.091958279
2020/10/23	CK	0.238055556	0.03533697
2020/10/23	W	0.266805556	0.091891657
2020/10/24	CK	0.237291667	0.035069611
2020/10/24	W	0.266597222	0.092033259
2020/10/25	CK	0.24	0.036361517
2020/10/25	W	0.268263889	0.091516328
2020/10/26	CK	0.239305556	0.035698621
2020/10/26	W	0.267847222	0.091645464
2020/10/27	CK	0.24	0.03543396
2020/10/27	W	0.27	0.091738938
2020/10/28	CK	0.24	0.035166994
2020/10/28	W	0.267638889	0.091797358
2020/10/29	CK	0.237708333	0.035146624
2020/10/29	W	0.267013889	0.091778275
2020/10/30	CK	0.238125	0.035106176
2020/10/30	W	0.266736111	0.091672011
2020/10/31	CK	0.238263889	0.035226801
2020/10/31	W	0.267013889	0.091365852
2020/11/1	CK	0.239513889	0.035218723
2020/11/1	W	0.267638889	0.090616119
2020/11/2	CK	0.239444444	0.035079749
2020/11/2	W	0.267569444	0.091668159
2020/11/3	CK	0.237847222	0.035051911
2020/11/3	W	0.267013889	0.091665338
2020/11/4	CK	0.239097222	0.035174581
2020/11/4	W	0.267361111	0.091437342
2020/11/5	CK	0.238819444	0.03511222
2020/11/5	W	0.267152778	0.091576153
2020/11/6	CK	0.239027778	0.035215409
2020/11/6	W	0.267152778	0.091717127
2020/11/7	CK	0.240555556	0.035313536
2020/11/7	W	0.267222222	0.091730282
2020/11/8	CK	0.243958333	0.035793928
2020/11/8	W	0.267569444	0.09162847
2020/11/9	CK	0.245138889	0.036298758
2020/11/9	W	0.267152778	0.091585658
2020/11/10	CK	0.246041667	0.036346769
2020/11/10	W	0.267083333	0.09164206
2020/11/11	CK	0.246319444	0.03636743
2020/11/11	W	0.267083333	0.091484395
2020/11/12	CK	0.246666667	0.03640965
2020/11/12	W	0.267638889	0.091512841
2020/11/13	CK	0.246458333	0.036454854
2020/11/13	W	0.267013889	0.09122926
2020/11/14	CK	0.246527778	0.036410882
2020/11/14	W	0.267013889	0.091235626
2020/11/15	CK	0.246597222	0.0364432
2020/11/15	W	0.267083333	0.09111436
2020/11/16	CK	0.246736111	0.036587067
2020/11/16	W	0.267013889	0.091166726
2020/11/17	CK	0.249861111	0.035942184
2020/11/17	W	0.27	0.090404185
2020/11/18	CK	0.246736111	0.036123857
2020/11/18	W	0.267777778	0.090819168
2020/11/19	CK	0.246875	0.035896923
2020/11/19	W	0.268472222	0.091265001
2020/11/20	CK	0.246736111	0.035763889
2020/11/20	W	0.268125	0.090543455
2020/11/21	CK	0.247013889	0.035784148
2020/11/21	W	0.268611111	0.091018071
2020/11/22	CK	0.247083333	0.036142114
2020/11/22	W	0.269652778	0.091368988
2020/11/23	CK	0.247222222	0.03657595
2020/11/23	W	0.268194444	0.091296824
2020/11/24	CK	0.246875	0.036795055
2020/11/24	W	0.2675	0.09115615
2020/11/25	CK	0.246736111	0.037107617
2020/11/25	W	0.2675	0.090614456
2020/11/26	CK	0.247013889	0.037059994
2020/11/26	W	0.267708333	0.090675165
2020/11/27	CK	0.2475	0.03781862
2020/11/27	W	0.268125	0.090542726
2020/11/28	CK	0.2475	0.038079082
2020/11/28	W	0.267847222	0.091028348
2020/11/29	CK	0.247569444	0.038382675
2020/11/29	W	0.267638889	0.091214898
2020/11/30	CK	0.247847222	0.039341032
2020/11/30	W	0.267569444	0.09084592
2020/12/1	CK	0.249861111	0.03999077
2020/12/1	W	0.269236111	0.090569527
2020/12/2	CK	0.249375	0.039999371
2020/12/2	W	0.268194444	0.091442933
2020/12/3	CK	0.249236111	0.040325378
2020/12/3	W	0.26875	0.091246188
2020/12/4	CK	0.248680556	0.040499103
2020/12/4	W	0.268472222	0.090664188
2020/12/5	CK	0.248611111	0.040828087
2020/12/5	W	0.268263889	0.09060413
2020/12/6	CK	0.25	0.040690152
2020/12/6	W	0.268888889	0.090838859
2020/12/7	CK	0.247777778	0.040346818
2020/12/7	W	0.268194444	0.090331365
2020/12/8	CK	0.247291667	0.040210052
2020/12/8	W	0.268125	0.0898353
2020/12/9	CK	0.246805556	0.040096901
2020/12/9	W	0.267777778	0.089741052
2020/12/10	CK	0.245416667	0.040060571
2020/12/10	W	0.2675	0.08963126
2020/12/11	CK	0.243958333	0.040127888
2020/12/11	W	0.267222222	0.089249886
2020/12/12	CK	0.242013889	0.039367195
2020/12/12	W	0.266944444	0.088829237
2020/12/13	CK	0.24	0.040322378
2020/12/13	W	0.267569444	0.088622387
2020/12/14	CK	0.24	0.039657409
2020/12/14	W	0.267222222	0.088460631
2020/12/15	CK	0.239027778	0.039319857
2020/12/15	W	0.267083333	0.088464679
2020/12/16	CK	0.238680556	0.039648531
2020/12/16	W	0.266458333	0.087682856
2020/12/17	CK	0.239305556	0.039311792
2020/12/17	W	0.267083333	0.088727652
2020/12/18	CK	0.234236111	0.038529371
2020/12/18	W	0.266875	0.088701075
2020/12/19	CK	0.228125	0.036507738
2020/12/19	W	0.267291667	0.089314002
2020/12/20	CK	0.22625	0.035403903
2020/12/20	W	0.267013889	0.089688776
2020/12/21	CK	0.222569444	0.035052691
2020/12/21	W	0.266597222	0.089848653
2020/12/22	CK	0.216875	0.034443399
2020/12/22	W	0.266180556	0.090102279
2020/12/23	CK	0.214027778	0.034727974
2020/12/23	W	0.265	0.089638358
2020/12/24	CK	0.208472222	0.035793239
2020/12/24	W	0.265	0.089533409
2020/12/25	CK	0.206527778	0.036421349
2020/12/25	W	0.263888889	0.089434489
2020/12/26	CK	0.202986111	0.036550571
2020/12/26	W	0.262847222	0.089532281
2020/12/27	CK	0.194236111	0.035904125
2020/12/27	W	0.260277778	0.08983741
2020/12/28	CK	0.187222222	0.034450727
2020/12/28	W	0.26	0.090189422
2020/12/29	CK	0.184444444	0.03485911
2020/12/29	W	0.259444444	0.089781455
2020/12/30	CK	0.180902778	0.034030227
2020/12/30	W	0.257847222	0.089419861
2020/12/31	CK	0.176388889	0.032337574
2020/12/31	W	0.256597222	0.089334326
2021/1/1	CK	0.173888889	0.031981498
2021/1/1	W	0.254305556	0.088554163
2021/1/2	CK	0.167222222	0.03037079
2021/1/2	W	0.253888889	0.088208517
2021/1/3	CK	0.164513889	0.029021317
2021/1/3	W	0.248541667	0.086420504
2021/1/4	CK	0.163055556	0.028462806
2021/1/4	W	0.246736111	0.086170254
2021/1/5	CK	0.16	0.027640261
2021/1/5	W	0.246388889	0.084635773
2021/1/6	CK	0.158611111	0.026994163
2021/1/6	W	0.244097222	0.084570917
2021/1/7	CK	0.156736111	0.026470822
2021/1/7	W	0.242986111	0.082791878
2021/1/8	CK	0.154861111	0.026056591
2021/1/8	W	0.239166667	0.082297221
2021/1/9	CK	0.151944444	0.026347942
2021/1/9	W	0.236041667	0.081328173
2021/1/10	CK	0.15	0.026535836
2021/1/10	W	0.23125	0.080448176
2021/1/11	CK	0.151666667	0.025055799
2021/1/11	W	0.229652778	0.080442092
2021/1/12	CK	0.149930556	0.024821354
2021/1/12	W	0.226875	0.079501642
2021/1/13	CK	0.149097222	0.024795628
2021/1/13	W	0.225694444	0.079441809
2021/1/14	CK	0.149861111	0.024995056
2021/1/14	W	0.222916667	0.077543517
2021/1/15	CK	0.149305556	0.024978796
2021/1/15	W	0.22	0.076718683
2021/1/16	CK	0.15	0.024794299
2021/1/16	W	0.22	0.076340591
2021/1/17	CK	0.147222222	0.023718732
2021/1/17	W	0.218472222	0.077278055
2021/1/18	CK	0.146736111	0.02351191
2021/1/18	W	0.216736111	0.07635734
2021/1/19	CK	0.146597222	0.023560461
2021/1/19	W	0.216041667	0.075472603
2021/1/20	CK	0.146944444	0.024323495
2021/1/20	W	0.214097222	0.075261325
2021/1/21	CK	0.146805556	0.023963281
2021/1/21	W	0.210138889	0.074274815
2021/1/22	CK	0.146597222	0.024248826
2021/1/22	W	0.20875	0.073410439
2021/1/23	CK	0.146805556	0.023593607
2021/1/23	W	0.208402778	0.073663116
2021/1/24	CK	0.15	0.024909655
2021/1/24	W	0.21	0.073619291
2021/1/25	CK	0.147013889	0.023843835
2021/1/25	W	0.207777778	0.073565013
2021/1/26	CK	0.147083333	0.023561196
2021/1/26	W	0.2075	0.073665202
2021/1/27	CK	0.146666667	0.023356005
2021/1/27	W	0.208194444	0.073963585
2021/1/28	CK	0.146527778	0.023213208
2021/1/28	W	0.206527778	0.073548991
2021/1/29	CK	0.146666667	0.023510483
2021/1/29	W	0.205486111	0.073540232
2021/1/30	CK	0.146805556	0.023964042
2021/1/30	W	0.203888889	0.073064035
2021/1/31	CK	0.146319444	0.023367806
2021/1/31	W	0.203125	0.073010414
2021/2/1	CK	0.146180556	0.023148345
2021/2/1	W	0.198472222	0.072871246
2021/2/2	CK	0.146111111	0.023075825
2021/2/2	W	0.197152778	0.072642498
2021/2/3	CK	0.145486111	0.023085437
2021/2/3	W	0.196458333	0.072560409
2021/2/4	CK	0.146041667	0.023036426
2021/2/4	W	0.195902778	0.072305569
2021/2/5	CK	0.146111111	0.023455187
2021/2/5	W	0.196111111	0.071069281
2021/2/6	CK	0.146458333	0.02313321
2021/2/6	W	0.196388889	0.071233175
2021/2/7	CK	0.146180556	0.023127891
2021/2/7	W	0.195625	0.071669339
2021/2/8	CK	0.146111111	0.023335831
2021/2/8	W	0.195902778	0.071619037
2021/2/9	CK	0.146458333	0.02337551
2021/2/9	W	0.196319444	0.071298752
2021/2/10	CK	0.146319444	0.022996546
2021/2/10	W	0.195763889	0.071491867
2021/2/11	CK	0.146388889	0.023582618
2021/2/11	W	0.196041667	0.071354814
2021/2/12	CK	0.147361111	0.023529748
2021/2/12	W	0.197013889	0.071650588
2021/2/13	CK	0.147986111	0.023868196
2021/2/13	W	0.197708333	0.071683471
2021/2/14	CK	0.149583333	0.023378707
2021/2/14	W	0.199375	0.072258338
2021/2/15	CK	0.149166667	0.023289804
2021/2/15	W	0.200625	0.072629851
2021/2/16	CK	0.147916667	0.023239439
2021/2/16	W	0.200277778	0.072817975
2021/2/17	CK	0.149444444	0.023527859
2021/2/17	W	0.203402778	0.073050836
2021/2/18	CK	0.147013889	0.023026452
2021/2/18	W	0.204652778	0.074383016
2021/2/19	CK	0.146666667	0.023012468
2021/2/19	W	0.205555556	0.074420056
2021/2/20	CK	0.146458333	0.023181151
2021/2/20	W	0.205625	0.074747574
2021/2/21	CK	0.146388889	0.023049323
2021/2/21	W	0.205694444	0.074615325
2021/2/22	CK	0.146805556	0.023213745
2021/2/22	W	0.206111111	0.074632752
2021/2/23	CK	0.147222222	0.023478539
2021/2/23	W	0.206319444	0.074588091
2021/2/24	CK	0.148055556	0.023221205
2021/2/24	W	0.206805556	0.074613181
2021/2/25	CK	0.15	0.02358871
2021/2/25	W	0.21	0.075142389
2021/2/26	CK	0.15	0.023549268
2021/2/26	W	0.21	0.075701906
2021/2/27	CK	0.153333333	0.024202045
2021/2/27	W	0.211388889	0.076297562
2021/2/28	CK	0.158680556	0.02491343
2021/2/28	W	0.22	0.076297941
2021/3/1	CK	0.15625	0.024756571
2021/3/1	W	0.218680556	0.075921632
2021/3/2	CK	0.156875	0.024686586
2021/3/2	W	0.215972222	0.071964881
2021/3/3	CK	0.156736111	0.024801753
2021/3/3	W	0.217916667	0.07288904
2021/3/4	CK	0.156805556	0.024816472
2021/3/4	W	0.224305556	0.074344589
2021/3/5	CK	0.157916667	0.024885032
2021/3/5	W	0.229652778	0.075557252
2021/3/6	CK	0.156666667	0.024889309
2021/3/6	W	0.235347222	0.077604545
2021/3/7	CK	0.157083333	0.024953878
2021/3/7	W	0.245902778	0.081206335
2021/3/8	CK	0.156319444	0.024974419
2021/3/8	W	0.252777778	0.084871715
2021/3/9	CK	0.156875	0.024914404
2021/3/9	W	0.257430556	0.088439779
2021/3/10	CK	0.157777778	0.024963779
2021/3/10	W	0.263888889	0.091372164
2021/3/11	CK	0.157291667	0.025007303
2021/3/11	W	0.265763889	0.092814855
2021/3/12	CK	0.157708333	0.025400368
2021/3/12	W	0.272569444	0.095487072
2021/3/13	CK	0.15875	0.02546988
2021/3/13	W	0.273472222	0.094406031
2021/3/14	CK	0.16	0.025748013
2021/3/14	W	0.266180556	0.092462357
2021/3/15	CK	0.162916667	0.025574262
2021/3/15	W	0.266319444	0.092402057
2021/3/16	CK	0.164027778	0.025662774
2021/3/16	W	0.266111111	0.09172477
2021/3/17	CK	0.165416667	0.025889944
2021/3/17	W	0.265833333	0.090498686
2021/3/18	CK	0.166527778	0.02578111
2021/3/18	W	0.264097222	0.089327105
2021/3/19	CK	0.168541667	0.02553549
2021/3/19	W	0.26	0.088530691
2021/3/20	CK	0.168680556	0.025977427
2021/3/20	W	0.26	0.088346419
2021/3/21	CK	0.169861111	0.026816623
2021/3/21	W	0.261597222	0.087445141
2021/3/22	CK	0.17	0.0270588
2021/3/22	W	0.263819444	0.087997403
2021/3/23	CK	0.170416667	0.027031131
2021/3/23	W	0.265	0.088220143
2021/3/24	CK	0.17	0.026913485
2021/3/24	W	0.266111111	0.088703222
2021/3/25	CK	0.17	0.027209027
2021/3/25	W	0.268958333	0.08932824
2021/3/26	CK	0.173819444	0.027423823
2021/3/26	W	0.268125	0.089597322
2021/3/27	CK	0.174722222	0.027250884
2021/3/27	W	0.27	0.090212532
2021/3/28	CK	0.175416667	0.027191829
2021/3/28	W	0.271527778	0.091272618
2021/3/29	CK	0.175347222	0.027417997
2021/3/29	W	0.274583333	0.092556631
2021/3/30	CK	0.175902778	0.027192289
2021/3/30	W	0.275277778	0.09374826
2021/3/31	CK	0.176111111	0.027635435
2021/3/31	W	0.275486111	0.093893731
2021/4/1	CK	0.177847222	0.028300313
2021/4/1	W	0.276597222	0.094310505
2021/4/2	CK	0.176875	0.028527843
2021/4/2	W	0.276180556	0.094634147
2021/4/3	CK	0.18	0.028810189
2021/4/3	W	0.278333333	0.095947548
2021/4/4	CK	0.177986111	0.028622421
2021/4/4	W	0.277430556	0.096806898
2021/4/5	CK	0.178888889	0.027815417
2021/4/5	W	0.28	0.097372987
2021/4/6	CK	0.179652778	0.028323522
2021/4/6	W	0.280138889	0.098302192
2021/4/7	CK	0.179027778	0.028759259
2021/4/7	W	0.279375	0.097864968
2021/4/8	CK	0.18	0.029137262
2021/4/8	W	0.28	0.097935497
2021/4/9	CK	0.18	0.029439203
[truncated: 349 more rows]
