# Supplementary material for: Whole-soil warming leads to substantial soil carbon emission in an alpine grassland
Source: Nat Commun. 2024 May 27;15:4489. doi: 10.1038/s41467-024-48736-w (PMC11130387; doi:10.1038/s41467-024-48736-w)
Supplement: Supplementary file 4 — Source data [file 41467_2024_48736_MOESM4_ESM.zip › Figshare数据上传/Fig. S3/Mday_80_meanse.csv]

Day	Type	Mean	se
2018/6/17	CK	0.25	0.04769736
2018/6/17	W	0.29453125	0.035951615
2018/6/18	CK	0.25	0.047621491
2018/6/18	W	0.296805556	0.036435873
2018/6/19	CK	0.252986111	0.048722066
2018/6/19	W	0.295486111	0.036167673
2018/6/20	CK	0.254791667	0.048820057
2018/6/20	W	0.294236111	0.036409694
2018/6/21	CK	0.255902778	0.04865729
2018/6/21	W	0.293888889	0.03658697
2018/6/22	CK	0.26	0.048220132
2018/6/22	W	0.293680556	0.036022221
2018/6/23	CK	0.265833333	0.048241205
2018/6/23	W	0.292708333	0.03591073
2018/6/24	CK	0.271180556	0.049178002
2018/6/24	W	0.290902778	0.035445458
2018/6/25	CK	0.279861111	0.051689817
2018/6/25	W	0.290277778	0.035481596
2018/6/26	CK	0.28125	0.054302666
2018/6/26	W	0.290069444	0.035120545
2018/6/27	CK	0.273333333	0.051040819
2018/6/27	W	0.289583333	0.034749237
2018/6/28	CK	0.26375	0.049010414
2018/6/28	W	0.289583333	0.03465967
2018/6/29	CK	0.260833333	0.049149417
2018/6/29	W	0.29	0.034140709
2018/6/30	CK	0.262013889	0.049156909
2018/6/30	W	0.289444444	0.034559763
2018/7/1	CK	0.260347222	0.049671522
2018/7/1	W	0.29	0.034880749
2018/7/2	CK	0.263333333	0.05011917
2018/7/2	W	0.288194444	0.035084596
2018/7/3	CK	0.262222222	0.049922783
2018/7/3	W	0.29	0.034880749
2018/7/4	CK	0.263194444	0.049244301
2018/7/4	W	0.28625	0.0350069
2018/7/5	CK	0.260902778	0.050104291
2018/7/5	W	0.286736111	0.034947963
2018/7/6	CK	0.26	0.05036697
2018/7/6	W	0.289166667	0.035044389
2018/7/7	CK	0.262569444	0.049802247
2018/7/7	W	0.29	0.034877448
2018/7/8	CK	0.264513889	0.049578822
2018/7/8	W	0.29	0.034876008
2018/7/9	CK	0.264513889	0.049640624
2018/7/9	W	0.289236111	0.035681915
2018/7/10	CK	0.265486111	0.049609927
2018/7/10	W	0.29	0.035338596
2018/7/11	CK	0.267638889	0.04960891
2018/7/11	W	0.290486111	0.036549451
2018/7/12	CK	0.27	0.049982178
2018/7/12	W	0.295763889	0.038658974
2018/7/13	CK	0.271597222	0.050130732
2018/7/13	W	0.300902778	0.041065014
2018/7/14	CK	0.273125	0.050540967
2018/7/14	W	0.305694444	0.042286008
2018/7/15	CK	0.27	0.05060388
2018/7/15	W	0.306319444	0.042316414
2018/7/16	CK	0.270347222	0.050665171
2018/7/16	W	0.306944444	0.042634019
2018/7/17	CK	0.269236111	0.050669114
2018/7/17	W	0.30625	0.042592156
2018/7/18	CK	0.27	0.051031332
2018/7/18	W	0.309583333	0.042792923
2018/7/19	CK	0.2675	0.050859284
2018/7/19	W	0.305694444	0.04258556
2018/7/20	CK	0.268472222	0.050871476
2018/7/20	W	0.306041667	0.042027197
2018/7/21	CK	0.267152778	0.050964274
2018/7/21	W	0.305208333	0.042095144
2018/7/22	CK	0.268541667	0.051025067
2018/7/22	W	0.303888889	0.041886141
2018/7/23	CK	0.269236111	0.050873261
2018/7/23	W	0.300694444	0.041622888
2018/7/24	CK	0.267222222	0.050961139
2018/7/24	W	0.302986111	0.04119657
2018/7/25	CK	0.266388889	0.051048748
2018/7/25	W	0.302430556	0.041000138
2018/7/26	CK	0.266527778	0.051058374
2018/7/26	W	0.301319444	0.040921461
2018/7/27	CK	0.26625	0.051324482
2018/7/27	W	0.3	0.040806716
2018/7/28	CK	0.266041667	0.051350258
2018/7/28	W	0.298125	0.040265737
2018/7/29	CK	0.266338028	0.051371558
2018/7/29	W	0.297676056	0.039488997
2018/7/30	CK	0.266597222	0.051446539
2018/7/30	W	0.297777778	0.03937134
2018/7/31	CK	0.267083333	0.051180921
2018/7/31	W	0.297361111	0.039334388
2018/8/1	CK	0.265972222	0.051158895
2018/8/1	W	0.296111111	0.039142294
2018/8/2	CK	0.265763889	0.051180857
2018/8/2	W	0.293541667	0.039024565
2018/8/3	CK	0.263680556	0.051124468
2018/8/3	W	0.29	0.03897269
2018/8/4	CK	0.263194444	0.051015783
2018/8/4	W	0.29	0.038694458
2018/8/5	CK	0.261805556	0.050818235
2018/8/5	W	0.29	0.03834732
2018/8/6	CK	0.262222222	0.051217058
2018/8/6	W	0.29	0.038533986
2018/8/7	CK	0.26	0.051338363
2018/8/7	W	0.29	0.038418538
2018/8/8	CK	0.26	0.051278308
2018/8/8	W	0.29	0.03809783
2018/8/9	CK	0.26046875	0.051283137
2018/8/9	W	0.29	0.038406391
2018/8/10	CK	0.263076923	0.050466634
2018/8/10	W	0.292307692	0.036895523
2018/8/14	CK	0.265454545	0.049609182
2018/8/14	W	0.29	0.036797366
2018/8/15	CK	0.260625	0.050966979
2018/8/15	W	0.29	0.036753506
2018/8/16	CK	0.26	0.051356709
2018/8/16	W	0.29	0.036209439
2018/8/17	CK	0.26	0.051488661
2018/8/17	W	0.29	0.036331397
2018/8/18	CK	0.26	0.051000917
2018/8/18	W	0.289791667	0.036343419
2018/8/19	CK	0.26125	0.050661506
2018/8/19	W	0.289236111	0.035847511
2018/8/20	CK	0.26	0.051163006
2018/8/20	W	0.29	0.035987975
2018/8/21	CK	0.26	0.050971618
2018/8/21	W	0.29	0.035511655
2018/8/22	CK	0.260763889	0.050344436
2018/8/22	W	0.287847222	0.035364265
2018/8/23	CK	0.25875	0.050574355
2018/8/23	W	0.288541667	0.0355265
2018/8/24	CK	0.26	0.050846131
2018/8/24	W	0.289375	0.035511566
2018/8/25	CK	0.25875	0.051020289
2018/8/25	W	0.287986111	0.035836036
2018/8/26	CK	0.26	0.051065888
2018/8/26	W	0.289166667	0.036606928
2018/8/27	CK	0.26	0.051125769
2018/8/27	W	0.287708333	0.03653841
2018/8/28	CK	0.259583333	0.051202242
2018/8/28	W	0.287569444	0.036539487
2018/8/29	CK	0.26	0.051525183
2018/8/29	W	0.288263889	0.036749732
2018/8/30	CK	0.26	0.051553839
2018/8/30	W	0.29	0.036896609
2018/8/31	CK	0.26	0.051414666
2018/8/31	W	0.29	0.036760291
2018/9/1	CK	0.26	0.051151081
2018/9/1	W	0.289861111	0.03590308
2018/9/2	CK	0.26	0.050765586
2018/9/2	W	0.289444444	0.035642057
2018/9/3	CK	0.259097222	0.050313857
2018/9/3	W	0.287986111	0.036032528
2018/9/4	CK	0.26	0.050565836
2018/9/4	W	0.29	0.036360301
2018/9/5	CK	0.26	0.050787823
2018/9/5	W	0.29	0.03664312
2018/9/6	CK	0.26	0.050356619
2018/9/6	W	0.289166667	0.036617656
2018/9/7	CK	0.26	0.050371429
2018/9/7	W	0.288125	0.036846315
2018/9/8	CK	0.260069444	0.050464714
2018/9/8	W	0.288333333	0.036958371
2018/9/9	CK	0.26	0.050363362
2018/9/9	W	0.289861111	0.03679801
2018/9/10	CK	0.26	0.050641338
2018/9/10	W	0.29	0.036856178
2018/9/11	CK	0.26	0.050531364
2018/9/11	W	0.29	0.036423466
2018/9/12	CK	0.26	0.050498834
2018/9/12	W	0.29	0.035721754
2018/9/13	CK	0.26	0.050383666
2018/9/13	W	0.29	0.035509471
2018/9/14	CK	0.262083333	0.050621313
2018/9/14	W	0.29	0.035609316
2018/9/15	CK	0.26	0.050622534
2018/9/15	W	0.29	0.036804642
2018/9/16	CK	0.260416667	0.050478771
2018/9/16	W	0.29	0.037260396
2018/9/17	CK	0.26	0.050269099
2018/9/17	W	0.29	0.037259974
2018/9/18	CK	0.260486111	0.050335108
2018/9/18	W	0.29	0.037326592
2018/9/19	CK	0.263055556	0.051602464
2018/9/19	W	0.291527778	0.037417981
2018/9/20	CK	0.265694444	0.051914242
2018/9/20	W	0.296180556	0.037647035
2018/9/21	CK	0.266111111	0.052044175
2018/9/21	W	0.296736111	0.037451931
2018/9/22	CK	0.266041667	0.052020961
2018/9/22	W	0.297361111	0.037316599
2018/9/23	CK	0.266111111	0.051881456
2018/9/23	W	0.297847222	0.037453021
2018/9/24	CK	0.266666667	0.051888109
2018/9/24	W	0.3	0.037343126
2018/9/25	CK	0.266597222	0.051889303
2018/9/25	W	0.3	0.037776943
2018/9/26	CK	0.268333333	0.052288508
2018/9/26	W	0.3	0.037676287
2018/9/27	CK	0.266805556	0.051687485
2018/9/27	W	0.3	0.03855834
2018/9/28	CK	0.266666667	0.051361373
2018/9/28	W	0.298888889	0.039226451
2018/9/29	CK	0.266736111	0.051343216
2018/9/29	W	0.298819444	0.03923505
2018/9/30	CK	0.269027778	0.051686894
2018/9/30	W	0.3	0.039078103
2018/10/1	CK	0.268055556	0.051310818
2018/10/1	W	0.3	0.039179269
2018/10/2	CK	0.267708333	0.051249783
2018/10/2	W	0.299930556	0.038935801
2018/10/3	CK	0.267430556	0.051431086
2018/10/3	W	0.299513889	0.038728229
2018/10/4	CK	0.2675	0.051522048
2018/10/4	W	0.299583333	0.038728521
2018/10/5	CK	0.268194444	0.051469417
2018/10/5	W	0.3	0.038713825
2018/10/6	CK	0.267708333	0.051347036
2018/10/6	W	0.299305556	0.038760676
2018/10/7	CK	0.268194444	0.051374962
2018/10/7	W	0.299236111	0.038469541
2018/10/8	CK	0.267569444	0.051284596
2018/10/8	W	0.299583333	0.038570293
2018/10/9	CK	0.266805556	0.051570479
2018/10/9	W	0.297777778	0.03895158
2018/10/10	CK	0.267777778	0.051536812
2018/10/10	W	0.298472222	0.038729756
2018/10/11	CK	0.266805556	0.051670684
2018/10/11	W	0.297569444	0.037925643
2018/10/12	CK	0.266736111	0.051547034
2018/10/12	W	0.297569444	0.038006302
2018/10/13	CK	0.267916667	0.051563852
2018/10/13	W	0.298680556	0.037689085
2018/10/14	CK	0.267777778	0.051503043
2018/10/14	W	0.298680556	0.03750293
2018/10/15	CK	0.2675	0.0514765
2018/10/15	W	0.298541667	0.037463571
2018/10/16	CK	0.267222222	0.051580057
2018/10/16	W	0.298194444	0.037543303
2018/10/17	CK	0.266805556	0.051372999
2018/10/17	W	0.297569444	0.037574242
2018/10/18	CK	0.267222222	0.051626526
2018/10/18	W	0.297430556	0.037842033
2018/10/19	CK	0.2675	0.051282002
2018/10/19	W	0.297708333	0.039182951
2018/10/20	CK	0.268055556	0.05136759
2018/10/20	W	0.298402778	0.039019491
2018/10/21	CK	0.267222222	0.051536968
2018/10/21	W	0.297430556	0.038007931
2018/10/22	CK	0.267083333	0.051616577
2018/10/22	W	0.297291667	0.037662215
2018/10/23	CK	0.266805556	0.051456134
2018/10/23	W	0.296944444	0.037624803
2018/10/24	CK	0.267986111	0.051493734
2018/10/24	W	0.298055556	0.037594963
2018/10/25	CK	0.267013889	0.051620684
2018/10/25	W	0.297430556	0.037286864
2018/10/26	CK	0.266736111	0.051555749
2018/10/26	W	0.297222222	0.037181565
2018/10/27	CK	0.267013889	0.051427464
2018/10/27	W	0.2975	0.037216082
2018/10/28	CK	0.266875	0.051591204
2018/10/28	W	0.297152778	0.037334268
2018/10/29	CK	0.266944444	0.051599897
2018/10/29	W	0.297083333	0.037437463
2018/10/30	CK	0.267013889	0.051769458
2018/10/30	W	0.297013889	0.037494368
2018/10/31	CK	0.266666667	0.051580481
2018/10/31	W	0.296875	0.037498161
2018/11/1	CK	0.266597222	0.051457834
2018/11/1	W	0.296736111	0.037460471
2018/11/2	CK	0.266666667	0.051390367
2018/11/2	W	0.296666667	0.037555183
2018/11/3	CK	0.268333333	0.051406633
2018/11/3	W	0.297847222	0.038126385
2018/11/4	CK	0.267152778	0.051533817
2018/11/4	W	0.297083333	0.037269185
2018/11/5	CK	0.268541667	0.051436363
2018/11/5	W	0.298194444	0.037011265
2018/11/6	CK	0.267361111	0.051523367
2018/11/6	W	0.297430556	0.037254566
2018/11/7	CK	0.267291667	0.051404921
2018/11/7	W	0.296944444	0.037409295
2018/11/8	CK	0.267152778	0.051724275
2018/11/8	W	0.297152778	0.037556492
2018/11/9	CK	0.267291667	0.051714709
2018/11/9	W	0.297013889	0.037934356
2018/11/10	CK	0.267430556	0.05172835
2018/11/10	W	0.297291667	0.037825622
2018/11/11	CK	0.2675	0.051821304
2018/11/11	W	0.297361111	0.037464633
2018/11/12	CK	0.267638889	0.051842844
2018/11/12	W	0.2975	0.037334462
2018/11/13	CK	0.267152778	0.051889768
2018/11/13	W	0.297361111	0.037295573
2018/11/14	CK	0.267777778	0.051727601
2018/11/14	W	0.297569444	0.037080422
2018/11/15	CK	0.268125	0.051666313
2018/11/15	W	0.298055556	0.037034809
2018/11/16	CK	0.27	0.051645796
2018/11/16	W	0.3	0.037068912
2018/11/17	CK	0.267916667	0.05159103
2018/11/17	W	0.299097222	0.037568139
2018/11/18	CK	0.267777778	0.051709036
2018/11/18	W	0.298402778	0.037647376
2018/11/19	CK	0.267569444	0.051679424
2018/11/19	W	0.298263889	0.037654111
2018/11/20	CK	0.268333333	0.051482124
2018/11/20	W	0.299305556	0.03783691
2018/11/21	CK	0.2675	0.051436183
2018/11/21	W	0.298402778	0.037606377
2018/11/22	CK	0.269911504	0.050013627
2018/11/22	W	0.307522124	0.035740641
2018/11/23	CK	0.280185185	0.048208916
2018/11/23	W	0.268888889	0.037164364
2018/11/24	CK	0.234	NA
2018/11/24	W	0.312	NA
2018/11/25	CK	0.248253968	0.049944712
2018/11/25	W	0.317142857	0.036211201
2018/11/26	CK	0.253695652	0.047902906
2018/11/26	W	0.315869565	0.032998995
2018/11/27	CK	0.255245902	0.046875567
2018/11/27	W	0.310655738	0.031845724
2018/11/28	CK	0.251938776	0.046272166
2018/11/28	W	0.310816327	0.029140099
2018/11/29	CK	0.247692308	0.046896624
2018/11/29	W	0.308076923	0.027943279
2018/11/30	CK	0.253809524	0.045648928
2018/11/30	W	0.304285714	0.028973294
2018/12/1	CK	0.254	0.045607188
2018/12/1	W	0.292	0.027580186
2018/12/2	CK	0.258333333	0.044930502
2018/12/2	W	0.288333333	0.028504386
2018/12/3	CK	0.256	0.045691067
2018/12/3	W	0.285	0.02884131
2018/12/4	CK	0.254	NA
2018/12/4	W	0.3	NA
2018/12/5	CK	0.254285714	0.043606909
2018/12/5	W	0.294285714	0.029021544
2018/12/6	CK	0.26	NA
2018/12/6	W	0.3	NA
2018/12/24	CK	0.24	0.041475881
2018/12/24	W	0.257380952	0.031879488
2018/12/25	CK	0.238194444	0.042382986
2018/12/25	W	0.257152778	0.031818226
2018/12/26	CK	0.238055556	0.042352425
2018/12/26	W	0.256180556	0.031950784
2018/12/27	CK	0.24	0.04174146
2018/12/27	W	0.254166667	0.032278615
2018/12/28	CK	0.24	0.041732592
2018/12/28	W	0.25	0.033260337
2018/12/29	CK	0.24	0.041813192
2018/12/29	W	0.25	0.032983996
2018/12/30	CK	0.237708333	0.042105372
2018/12/30	W	0.250555556	0.032823656
2018/12/31	CK	0.236597222	0.042240274
2018/12/31	W	0.25	0.032573459
2019/1/1	CK	0.235902778	0.04266285
2019/1/1	W	0.249722222	0.03252805
2019/1/2	CK	0.234583333	0.042627162
2019/1/2	W	0.249722222	0.032430562
2019/1/3	CK	0.232777778	0.042634707
2019/1/3	W	0.25	0.032416418
2019/1/4	CK	0.23	0.042767249
2019/1/4	W	0.25	0.031854051
2019/1/5	CK	0.227638889	0.042466213
2019/1/5	W	0.248333333	0.032030924
2019/1/6	CK	0.227083333	0.042717446
2019/1/6	W	0.248333333	0.031277436
2019/1/7	CK	0.227291667	0.043097901
2019/1/7	W	0.249027778	0.030920732
2019/1/8	CK	0.226875	0.04299179
2019/1/8	W	0.249444444	0.0302512
2019/1/9	CK	0.224305556	0.042793852
2019/1/9	W	0.249166667	0.030319418
2019/1/10	CK	0.222430556	0.042101477
2019/1/10	W	0.25	0.030001427
2019/1/11	CK	0.216805556	0.041202532
2019/1/11	W	0.248541667	0.03005778
2019/1/12	CK	0.213888889	0.040325187
2019/1/12	W	0.248472222	0.030061197
2019/1/13	CK	0.206875	0.039177634
2019/1/13	W	0.248263889	0.030541486
2019/1/14	CK	0.204097222	0.038780307
2019/1/14	W	0.25	0.031481505
2019/1/15	CK	0.2	0.037908192
2019/1/15	W	0.25	0.031511526
2019/1/16	CK	0.197361111	0.037531466
2019/1/16	W	0.249097222	0.031728424
2019/1/17	CK	0.196666667	0.037643569
2019/1/17	W	0.248680556	0.031763052
2019/1/18	CK	0.196527778	0.037809694
2019/1/18	W	0.249583333	0.0315339
2019/1/19	CK	0.193958333	0.037393038
2019/1/19	W	0.249930556	0.031650329
2019/1/20	CK	0.19	0.037206255
2019/1/20	W	0.25	0.031750677
2019/1/21	CK	0.195694444	0.037070396
2019/1/21	W	0.25	0.032966897
2019/1/22	CK	0.193819444	0.037322877
2019/1/22	W	0.24875	0.032595597
2019/1/23	CK	0.19	0.036883848
2019/1/23	W	0.248263889	0.032214443
2019/1/24	CK	0.188125	0.036926354
2019/1/24	W	0.247777778	0.032390534
2019/1/25	CK	0.186944444	0.036866263
2019/1/25	W	0.246875	0.032496278
2019/1/26	CK	0.187152778	0.036452374
2019/1/26	W	0.247222222	0.032927596
2019/1/27	CK	0.187222222	0.036069621
2019/1/27	W	0.247152778	0.033220662
2019/1/28	CK	0.186875	0.03532357
2019/1/28	W	0.246805556	0.032971688
2019/1/29	CK	0.185069444	0.034389346
2019/1/29	W	0.245555556	0.032457689
2019/1/30	CK	0.180208333	0.033710198
2019/1/30	W	0.241944444	0.032526779
2019/1/31	CK	0.18	0.032958498
2019/1/31	W	0.242708333	0.032662353
2019/2/1	CK	0.179444444	0.032559181
2019/2/1	W	0.243888889	0.032927963
2019/2/2	CK	0.18	0.032468787
2019/2/2	W	0.242430556	0.032934357
2019/2/3	CK	0.178888889	0.031524483
2019/2/3	W	0.245833333	0.033314247
2019/2/4	CK	0.177916667	0.031242392
2019/2/4	W	0.244583333	0.033599001
2019/2/5	CK	0.177777778	0.030719396
2019/2/5	W	0.244722222	0.033867778
2019/2/6	CK	0.176597222	0.030664046
2019/2/6	W	0.244722222	0.034109211
2019/2/7	CK	0.176319444	0.031108043
2019/2/7	W	0.245555556	0.03415795
2019/2/8	CK	0.176736111	0.030708547
2019/2/8	W	0.245763889	0.035042814
2019/2/9	CK	0.176597222	0.030689461
2019/2/9	W	0.246875	0.03554061
2019/2/10	CK	0.176180556	0.030098439
2019/2/10	W	0.247361111	0.035251947
2019/2/11	CK	0.176111111	0.029505233
2019/2/11	W	0.247083333	0.034359405
2019/2/12	CK	0.176180556	0.029654951
2019/2/12	W	0.2475	0.034552653
2019/2/13	CK	0.175625	0.029453879
2019/2/13	W	0.247708333	0.034351404
2019/2/14	CK	0.175833333	0.029351747
2019/2/14	W	0.246736111	0.033903247
2019/2/15	CK	0.175902778	0.029132041
2019/2/15	W	0.246875	0.03401798
2019/2/16	CK	0.176319444	0.029494097
2019/2/16	W	0.248680556	0.033663172
2019/2/17	CK	0.176319444	0.029112549
2019/2/17	W	0.247569444	0.033568644
2019/2/18	CK	0.17625	0.029056607
2019/2/18	W	0.247777778	0.033455306
2019/2/19	CK	0.175972222	0.029482561
2019/2/19	W	0.247708333	0.033652257
2019/2/20	CK	0.175555556	0.029558047
2019/2/20	W	0.247430556	0.032883617
2019/2/21	CK	0.176041667	0.029157041
2019/2/21	W	0.247708333	0.03257813
2019/2/22	CK	0.175902778	0.029280257
2019/2/22	W	0.248541667	0.032396888
2019/2/23	CK	0.176319444	0.029073241
2019/2/23	W	0.248958333	0.032017245
2019/2/24	CK	0.176597222	0.028813204
2019/2/24	W	0.25	0.030810221
2019/2/25	CK	0.176736111	0.028784302
2019/2/25	W	0.25	0.030376043
2019/2/26	CK	0.176458333	0.029247339
2019/2/26	W	0.25	0.030276504
2019/2/27	CK	0.177847222	0.029139915
2019/2/27	W	0.25	0.029382599
2019/2/28	CK	0.177430556	0.029364341
2019/2/28	W	0.25	0.028476181
2019/3/1	CK	0.177152778	0.029426592
2019/3/1	W	0.25	0.028256252
2019/3/2	CK	0.176388889	0.029414969
2019/3/2	W	0.251319444	0.027937653
2019/3/3	CK	0.176666667	0.02960888
2019/3/3	W	0.253611111	0.027671186
2019/3/4	CK	0.177152778	0.029585059
2019/3/4	W	0.252291667	0.027614974
2019/3/5	CK	0.179097222	0.029565102
2019/3/5	W	0.25	0.027646107
2019/3/6	CK	0.177847222	0.029613888
2019/3/6	W	0.25	0.027535766
2019/3/7	CK	0.177916667	0.029590728
2019/3/7	W	0.251111111	0.02760116
2019/3/8	CK	0.178055556	0.029390476
2019/3/8	W	0.254652778	0.02768161
2019/3/9	CK	0.179444444	0.029207002
2019/3/9	W	0.255694444	0.026880069
2019/3/10	CK	0.18	0.02944024
2019/3/10	W	0.255833333	0.026482427
2019/3/11	CK	0.18	0.029465897
2019/3/11	W	0.260972222	0.028654052
2019/3/12	CK	0.18	0.029639403
2019/3/12	W	0.266597222	0.031256185
2019/3/13	CK	0.18	0.029577817
2019/3/13	W	0.268472222	0.030916512
2019/3/14	CK	0.179722222	0.029560385
2019/3/14	W	0.267013889	0.031806528
2019/3/15	CK	0.18	0.029628093
2019/3/15	W	0.267152778	0.031475326
2019/3/16	CK	0.18	0.029548596
2019/3/16	W	0.268055556	0.03145436
2019/3/17	CK	0.18	0.029464174
2019/3/17	W	0.269583333	0.031586122
2019/3/18	CK	0.18	0.029653854
2019/3/18	W	0.268263889	0.031850386
2019/3/19	CK	0.18	0.029378042
2019/3/19	W	0.269236111	0.031966483
2019/3/20	CK	0.18	0.029636298
2019/3/20	W	0.27	0.031844941
2019/3/21	CK	0.180555556	0.029835166
2019/3/21	W	0.27	0.032021764
2019/3/22	CK	0.180069444	0.0301759
2019/3/22	W	0.27	0.032112035
2019/3/23	CK	0.180138889	0.03018132
2019/3/23	W	0.27	0.031963277
2019/3/24	CK	0.181180556	0.030258625
2019/3/24	W	0.27	0.031670892
2019/3/25	CK	0.183333333	0.0301297
2019/3/25	W	0.271041667	0.032260531
2019/3/26	CK	0.182013889	0.030179997
2019/3/26	W	0.270486111	0.03218595
2019/3/27	CK	0.182569444	0.030531443
2019/3/27	W	0.270555556	0.032512566
2019/3/28	CK	0.185	0.030372459
2019/3/28	W	0.272986111	0.032220842
2019/3/29	CK	0.185	0.030453578
2019/3/29	W	0.274375	0.032451149
2019/3/30	CK	0.185347222	0.030419897
2019/3/30	W	0.274513889	0.03252564
2019/3/31	CK	0.185138889	0.030208445
2019/3/31	W	0.274791667	0.032636763
2019/4/1	CK	0.185486111	0.03034977
2019/4/1	W	0.273888889	0.032616821
2019/4/2	CK	0.185555556	0.030528818
2019/4/2	W	0.274305556	0.03270153
2019/4/3	CK	0.187361111	0.030829892
2019/4/3	W	0.273472222	0.032690439
2019/4/4	CK	0.185902778	0.03027128
2019/4/4	W	0.275138889	0.03306088
2019/4/5	CK	0.185694444	0.030479867
2019/4/5	W	0.275069444	0.033193609
2019/4/6	CK	0.186111111	0.030261321
2019/4/6	W	0.275208333	0.033131296
2019/4/7	CK	0.186666667	0.030124978
2019/4/7	W	0.275138889	0.033330886
2019/4/8	CK	0.189861111	0.030142602
2019/4/8	W	0.276319444	0.033689699
2019/4/9	CK	0.189930556	0.030317332
2019/4/9	W	0.276666667	0.033770165
2019/4/10	CK	0.188125	0.030918124
2019/4/10	W	0.275416667	0.033431743
2019/4/11	CK	0.186319444	0.03066925
2019/4/11	W	0.275416667	0.033589706
2019/4/12	CK	0.187569444	0.030606155
2019/4/12	W	0.276041667	0.03359868
2019/4/13	CK	0.189444444	0.030705211
2019/4/13	W	0.276527778	0.033846349
2019/4/14	CK	0.19	0.031191612
2019/4/14	W	0.28	0.034247871
2019/4/20	CK	0.19	0.030889127
2019/4/20	W	0.28	0.034247871
2019/4/21	CK	0.19	0.030994033
2019/4/21	W	0.276805556	0.034076596
2019/4/22	CK	0.192361111	0.031140296
2019/4/22	W	0.275694444	0.034159201
2019/4/23	CK	0.193125	0.031195593
2019/4/23	W	0.276111111	0.034351638
2019/4/24	CK	0.191458333	0.030927672
2019/4/24	W	0.275902778	0.034132072
2019/4/25	CK	0.193125	0.031853715
2019/4/25	W	0.275277778	0.034426476
2019/4/26	CK	0.192569444	0.031511005
2019/4/26	W	0.27625	0.034331486
2019/4/27	CK	0.192013889	0.031653737
2019/4/27	W	0.276111111	0.034723808
2019/4/28	CK	0.193125	0.031001909
2019/4/28	W	0.276388889	0.034221533
2019/4/29	CK	0.194166667	0.031088271
2019/4/29	W	0.278402778	0.034182671
2019/4/30	CK	0.2	0.031371422
2019/4/30	W	0.28	0.034247871
2019/5/1	CK	0.198636364	0.030956959
2019/5/1	W	0.28	0.034247871
2019/5/2	CK	0.193194444	0.03072141
2019/5/2	W	0.275625	0.033912841
2019/5/3	CK	0.194791667	0.030954934
2019/5/3	W	0.275416667	0.034061238
2019/5/4	CK	0.2	0.030956959
2019/5/4	W	0.28	0.034247871
2019/5/6	CK	0.22	0.048648778
2019/5/6	W	0.270615385	0.033507182
2019/5/9	CK	0.224	0.048358862
2019/5/9	W	0.293285714	0.034684266
2019/5/10	CK	0.225694444	0.04841476
2019/5/10	W	0.299444444	0.036279273
2019/5/11	CK	0.226736111	0.048440582
2019/5/11	W	0.302361111	0.037632979
2019/5/12	CK	0.226041667	0.048088263
2019/5/12	W	0.304583333	0.038230591
2019/5/13	CK	0.226944444	0.048096427
2019/5/13	W	0.305138889	0.038915721
2019/5/14	CK	0.23	0.048223041
2019/5/14	W	0.306875	0.039355026
2019/5/15	CK	0.235	0.047504352
2019/5/15	W	0.305416667	0.039402364
2019/5/16	CK	0.241388889	0.047707373
2019/5/16	W	0.305555556	0.039392677
2019/5/17	CK	0.247847222	0.048483889
2019/5/17	W	0.306527778	0.03940399
2019/5/18	CK	0.249652778	0.048686775
2019/5/18	W	0.306111111	0.039340981
2019/5/19	CK	0.246805556	0.048184992
2019/5/19	W	0.305416667	0.039005287
2019/5/20	CK	0.248125	0.047737507
2019/5/20	W	0.306111111	0.039108315
2019/5/21	CK	0.25	0.047771321
2019/5/21	W	0.304930556	0.038605756
2019/5/22	CK	0.251041667	0.047950241
2019/5/22	W	0.304861111	0.038225696
2019/5/23	CK	0.251527778	0.047264121
2019/5/23	W	0.306388889	0.038957039
2019/5/24	CK	0.255625	0.045112816
2019/5/24	W	0.304027778	0.038106944
2019/5/25	CK	0.262083333	0.043468737
2019/5/25	W	0.305347222	0.038209009
2019/5/26	CK	0.27	0.042480337
2019/5/26	W	0.304861111	0.037666622
2019/5/27	CK	0.271388889	0.042082038
2019/5/27	W	0.301944444	0.037538962
2019/5/28	CK	0.275694444	0.043425679
2019/5/28	W	0.302847222	0.037072022
2019/5/29	CK	0.28	0.044614992
2019/5/29	W	0.3	0.037474693
2019/5/30	CK	0.281666667	0.045245888
2019/5/30	W	0.3	0.036800773
2019/5/31	CK	0.288888889	0.046824728
2019/5/31	W	0.3	0.036657463
2019/6/1	CK	0.295	0.049180246
2019/6/1	W	0.3	0.036770449
2019/6/2	CK	0.299513889	0.051865699
2019/6/2	W	0.299930556	0.036512531
2019/6/3	CK	0.305486111	0.055899344
2019/6/3	W	0.3	0.036288299
2019/6/4	CK	0.311388889	0.060168028
2019/6/4	W	0.3	0.035948534
2019/6/5	CK	0.317986111	0.063852785
2019/6/5	W	0.3	0.035744011
2019/6/6	CK	0.323125	0.065920163
2019/6/6	W	0.3	0.036080728
2019/6/7	CK	0.325486111	0.068380433
2019/6/7	W	0.29875	0.035721606
2019/6/8	CK	0.326944444	0.070198241
2019/6/8	W	0.298263889	0.035510603
2019/6/9	CK	0.33	0.071786295
2019/6/9	W	0.3	0.035102827
2019/6/10	CK	0.329236111	0.072255653
2019/6/10	W	0.297430556	0.034410785
2019/6/11	CK	0.33	0.073168373
2019/6/11	W	0.299791667	0.03518845
2019/6/12	CK	0.332291667	0.074116606
2019/6/12	W	0.295277778	0.034803158
2019/6/13	CK	0.332916667	0.074888908
2019/6/13	W	0.295277778	0.034993282
2019/6/14	CK	0.335902778	0.075799045
2019/6/14	W	0.3	0.035073448
2019/6/15	CK	0.327708333	0.069780238
2019/6/15	W	0.297777778	0.034333102
2019/6/16	CK	0.300833333	0.05428932
2019/6/16	W	0.298055556	0.034624311
2019/6/17	CK	0.299305556	0.053816913
2019/6/17	W	0.296597222	0.034702877
2019/6/18	CK	0.3	0.053965999
2019/6/18	W	0.3	0.034213936
2019/6/19	CK	0.297847222	0.053781277
2019/6/19	W	0.297083333	0.034105016
2019/6/20	CK	0.298055556	0.05391119
2019/6/20	W	0.297152778	0.034060659
2019/6/21	CK	0.296875	0.053721861
2019/6/21	W	0.296458333	0.034065178
2019/6/22	CK	0.297013889	0.053172972
2019/6/22	W	0.296944444	0.034156354
2019/6/23	CK	0.298402778	0.05286285
2019/6/23	W	0.297152778	0.034135216
2019/6/24	CK	0.296736111	0.052619409
2019/6/24	W	0.296319444	0.034301607
2019/6/25	CK	0.296666667	0.052360927
2019/6/25	W	0.296180556	0.034087054
2019/6/26	CK	0.297777778	0.052360927
2019/6/26	W	0.295347222	0.033747647
2019/6/27	CK	0.297222222	0.052909834
2019/6/27	W	0.296041667	0.033788979
2019/6/28	CK	0.295902778	0.053214574
2019/6/28	W	0.295277778	0.033702937
2019/6/29	CK	0.3	0.054064005
2019/6/29	W	0.298402778	0.033689138
2019/6/30	CK	0.297291667	0.053025812
2019/6/30	W	0.295694444	0.033422448
2019/7/1	CK	0.297291667	0.052993195
2019/7/1	W	0.296805556	0.033917551
2019/7/2	CK	0.298611111	0.052701414
2019/7/2	W	0.297569444	0.033831116
2019/7/3	CK	0.299722222	0.053338837
2019/7/3	W	0.297569444	0.034035761
2019/7/4	CK	0.300208333	0.052876456
2019/7/4	W	0.298333333	0.034290597
2019/7/5	CK	0.298958333	0.052937327
2019/7/5	W	0.29875	0.03455402
2019/7/6	CK	0.299791667	0.053034816
2019/7/6	W	0.3	0.034604314
2019/7/7	CK	0.3	0.053385391
2019/7/7	W	0.3	0.034880749
2019/7/8	CK	0.300069444	0.053054999
2019/7/8	W	0.3	0.034880749
2019/7/9	CK	0.299791667	0.052884611
2019/7/9	W	0.3	0.034713059
2019/7/10	CK	0.297777778	0.052980779
2019/7/10	W	0.299722222	0.034729066
2019/7/11	CK	0.3	0.053330631
2019/7/11	W	0.3	0.034880749
2019/7/12	CK	0.2975	0.052727784
2019/7/12	W	0.299652778	0.034578377
2019/7/13	CK	0.297083333	0.052915581
2019/7/13	W	0.299930556	0.034519237
2019/7/14	CK	0.297013889	0.052885515
2019/7/14	W	0.298402778	0.034662928
2019/7/15	CK	0.296736111	0.052767768
2019/7/15	W	0.298541667	0.034910865
2019/7/16	CK	0.296527778	0.052849207
2019/7/16	W	0.297291667	0.035148304
2019/7/17	CK	0.297847222	0.053164574
2019/7/17	W	0.298125	0.03494802
2019/7/18	CK	0.3	0.053725391
2019/7/18	W	0.3	0.034771601
2019/7/19	CK	0.296736111	0.052973295
2019/7/19	W	0.297361111	0.035103375
2019/7/20	CK	0.297361111	0.053092684
2019/7/20	W	0.297916667	0.035241339
2019/7/21	CK	0.3	0.053854973
2019/7/21	W	0.3	0.035179505
2019/7/22	CK	0.296944444	0.052977444
2019/7/22	W	0.298125	0.034933344
2019/7/23	CK	0.298125	0.053201631
2019/7/23	W	0.3	0.034953708
2019/7/24	CK	0.296597222	0.052869418
2019/7/24	W	0.299930556	0.034770307
2019/7/25	CK	0.2975	0.053083805
2019/7/25	W	0.3	0.03545005
2019/7/26	CK	0.297083333	0.052977107
2019/7/26	W	0.299722222	0.035663627
2019/7/27	CK	0.298125	0.053161294
2019/7/27	W	0.3	0.03576514
2019/7/28	CK	0.3	0.053402778
2019/7/28	W	0.3	0.035677958
2019/7/29	CK	0.297152778	0.052902205
2019/7/29	W	0.3	0.035804031
2019/7/30	CK	0.296458333	0.052932919
2019/7/30	W	0.3	0.035863337
2019/7/31	CK	0.297291667	0.052995609
2019/7/31	W	0.300069444	0.035652
2019/8/1	CK	0.297638889	0.053373409
2019/8/1	W	0.302986111	0.035620977
2019/8/2	CK	0.299375	0.05318933
2019/8/2	W	0.303402778	0.035947669
2019/8/3	CK	0.299861111	0.053881963
2019/8/3	W	0.304305556	0.035832979
2019/8/4	CK	0.298472222	0.053342066
2019/8/4	W	0.304444444	0.036115173
2019/8/5	CK	0.298888889	0.05361797
2019/8/5	W	0.304722222	0.03662378
2019/8/6	CK	0.2975	0.05347336
2019/8/6	W	0.304722222	0.036574495
2019/8/7	CK	0.298194444	0.053462168
2019/8/7	W	0.303402778	0.03647271
2019/8/8	CK	0.299513889	0.053010834
2019/8/8	W	0.3	0.036311648
2019/8/9	CK	0.299097222	0.053091821
2019/8/9	W	0.303819444	0.036365041
2019/8/10	CK	0.297013889	0.052748477
2019/8/10	W	0.304305556	0.036382958
2019/8/11	CK	0.297222222	0.052802278
2019/8/11	W	0.304097222	0.036343558
2019/8/12	CK	0.298125	0.052830553
2019/8/12	W	0.303402778	0.036087782
2019/8/13	CK	0.297083333	0.052591105
2019/8/13	W	0.3	0.035604847
2019/8/14	CK	0.296944444	0.05256527
2019/8/14	W	0.3	0.03628173
2019/8/15	CK	0.296666667	0.052666674
2019/8/15	W	0.298958333	0.036441128
2019/8/16	CK	0.299513889	0.052677098
2019/8/16	W	0.3	0.036142309
2019/8/17	CK	0.297007874	0.052133887
2019/8/17	W	0.3	0.036550328
2019/8/18	CK	0.297047619	0.052200765
2019/8/18	W	0.3	0.036530987
2019/8/19	CK	0.299236111	0.052677486
2019/8/19	W	0.3	0.036525434
2019/8/20	CK	0.3	0.052891153
2019/8/20	W	0.3	0.036365827
2019/8/21	CK	0.3	0.052608329
2019/8/21	W	0.3	0.036400395
2019/8/22	CK	0.299791667	0.052379055
2019/8/22	W	0.3	0.036274607
2019/8/23	CK	0.3	0.052909014
2019/8/23	W	0.3	0.03660987
2019/8/24	CK	0.298888889	0.052322771
2019/8/24	W	0.3	0.036611499
2019/8/25	CK	0.299375	0.052288957
2019/8/25	W	0.3	0.036604123
2019/8/26	CK	0.3	0.052404675
2019/8/26	W	0.3	0.036335147
2019/8/27	CK	0.298611111	0.052154465
2019/8/27	W	0.3	0.036571587
2019/8/28	CK	0.2975	0.052434169
2019/8/28	W	0.3	0.036529819
2019/8/29	CK	0.299513889	0.052638709
2019/8/29	W	0.3	0.036484882
2019/8/30	CK	0.299513889	0.0525015
2019/8/30	W	0.3	0.036059765
2019/8/31	CK	0.298402778	0.052009662
2019/8/31	W	0.299583333	0.035353083
2019/9/1	CK	0.296875	0.052077615
2019/9/1	W	0.299097222	0.035364265
2019/9/2	CK	0.298541667	0.051529754
2019/9/2	W	0.299930556	0.035009741
2019/9/3	CK	0.298055556	0.052444997
2019/9/3	W	0.3	0.035452075
2019/9/4	CK	0.298055556	0.052366218
2019/9/4	W	0.3	0.03592622
2019/9/5	CK	0.298333333	0.052382969
2019/9/5	W	0.3	0.035713775
2019/9/6	CK	0.29875	0.052172912
2019/9/6	W	0.300138889	0.036226501
2019/9/7	CK	0.299027778	0.051942374
2019/9/7	W	0.300625	0.036154814
2019/9/8	CK	0.299375	0.051707475
2019/9/8	W	0.3	0.035835537
2019/9/9	CK	0.298333333	0.051448351
2019/9/9	W	0.3	0.035937545
2019/9/10	CK	0.3	0.052621548
2019/9/10	W	0.3	0.03609531
2019/9/11	CK	0.298055556	0.052688875
2019/9/11	W	0.3	0.036377317
2019/9/12	CK	0.3	0.053043931
2019/9/12	W	0.3	0.036621662
2019/9/13	CK	0.3	0.053072278
2019/9/13	W	0.3	0.036480983
2019/9/14	CK	0.3	0.052949073
2019/9/14	W	0.300416667	0.036391727
2019/9/15	CK	0.3	0.054001637
2019/9/15	W	0.301458333	0.036473568
2019/9/16	CK	0.305138889	0.054011418
2019/9/16	W	0.305208333	0.036585398
2019/9/17	CK	0.307083333	0.052803017
2019/9/17	W	0.306527778	0.036628768
2019/9/18	CK	0.309583333	0.052858521
2019/9/18	W	0.309305556	0.036628768
2019/9/19	CK	0.308402778	0.052510229
2019/9/19	W	0.308402778	0.036736181
2019/9/20	CK	0.306944444	0.052555747
2019/9/20	W	0.307152778	0.036683459
2019/9/21	CK	0.307847222	0.052576924
2019/9/21	W	0.308125	0.037274176
2019/9/22	CK	0.309375	0.052580913
2019/9/22	W	0.309930556	0.038214604
2019/9/23	CK	0.308055556	0.052331066
2019/9/23	W	0.31	0.03854078
2019/9/24	CK	0.308263889	0.052614261
2019/9/24	W	0.31	0.038652768
2019/9/25	CK	0.307777778	0.052745135
2019/9/25	W	0.314513889	0.038407199
2019/9/26	CK	0.308055556	0.0528367
2019/9/26	W	0.315694444	0.03889063
2019/9/27	CK	0.308125	0.052995549
2019/9/27	W	0.315972222	0.039100454
2019/9/28	CK	0.308125	0.053089997
2019/9/28	W	0.316458333	0.039236183
2019/9/29	CK	0.307708333	0.053322485
2019/9/29	W	0.316458333	0.039247013
2019/9/30	CK	0.307708333	0.053239064
2019/9/30	W	0.316597222	0.039371963
2019/10/1	CK	0.3075	0.053167205
2019/10/1	W	0.316458333	0.039850386
2019/10/2	CK	0.307569444	0.05276811
2019/10/2	W	0.316597222	0.040021063
2019/10/3	CK	0.31	0.053165315
2019/10/3	W	0.318958333	0.041305436
2019/10/4	CK	0.308125	0.052713144
2019/10/4	W	0.317222222	0.041080958
2019/10/5	CK	0.308125	0.052872376
2019/10/5	W	0.316527778	0.040984161
2019/10/6	CK	0.307847222	0.052752235
2019/10/6	W	0.316805556	0.041092958
2019/10/7	CK	0.306736111	0.052571817
2019/10/7	W	0.316041667	0.040773456
2019/10/8	CK	0.309027778	0.052729727
2019/10/8	W	0.317569444	0.04074276
2019/10/9	CK	0.31	0.052207702
2019/10/9	W	0.32	0.040165132
2019/10/10	CK	0.308263889	0.052312344
2019/10/10	W	0.317569444	0.039882634
2019/10/11	CK	0.31	0.052199411
2019/10/11	W	0.32	0.040563268
2019/10/12	CK	0.311319444	0.052807051
2019/10/12	W	0.320277778	0.042479882
2019/10/13	CK	0.315625	0.053260535
2019/10/13	W	0.325972222	0.043346309
2019/10/14	CK	0.316666667	0.053219347
2019/10/14	W	0.33	0.045719793
2019/10/15	CK	0.319166667	0.053774219
2019/10/15	W	0.334652778	0.047201566
2019/10/16	CK	0.317777778	0.053789889
2019/10/16	W	0.34	0.048731679
2019/10/17	CK	0.317013889	0.053610612
2019/10/17	W	0.341111111	0.050399578
2019/10/18	CK	0.316180556	0.053404542
2019/10/18	W	0.345902778	0.051297642
2019/10/19	CK	0.317291667	0.053902537
2019/10/19	W	0.346736111	0.051867147
2019/10/20	CK	0.316527778	0.053206013
2019/10/20	W	0.34625	0.051533943
2019/10/21	CK	0.317708333	0.053449182
2019/10/21	W	0.346458333	0.051578421
2019/10/22	CK	0.316736111	0.053253351
2019/10/22	W	0.345972222	0.051643843
2019/10/23	CK	0.318402778	0.053557865
2019/10/23	W	0.345277778	0.051163218
2019/10/24	CK	0.317361111	0.053370748
2019/10/24	W	0.345833333	0.05116548
2019/10/25	CK	0.319722222	0.053409764
2019/10/25	W	0.343611111	0.050437829
2019/10/26	CK	0.316944444	0.053999857
2019/10/26	W	0.345833333	0.050152249
2019/10/27	CK	0.317013889	0.054032243
2019/10/27	W	0.345486111	0.049962598
2019/10/28	CK	0.316597222	0.053573665
2019/10/28	W	0.345138889	0.050057607
2019/10/29	CK	0.316597222	0.053626858
2019/10/29	W	0.345138889	0.049783315
2019/10/30	CK	0.316527778	0.053479715
2019/10/30	W	0.343611111	0.049704061
2019/10/31	CK	0.317013889	0.053941673
2019/10/31	W	0.340069444	0.049432471
2019/11/1	CK	0.316319444	0.053662146
2019/11/1	W	0.34	0.049571778
2019/11/2	CK	0.316041667	0.053685818
2019/11/2	W	0.339166667	0.050036022
2019/11/3	CK	0.315763889	0.05366106
2019/11/3	W	0.338263889	0.050021464
2019/11/4	CK	0.315694444	0.053970341
2019/11/4	W	0.339791667	0.049787997
2019/11/5	CK	0.315277778	0.054040975
2019/11/5	W	0.338888889	0.049501039
2019/11/6	CK	0.313611111	0.054305018
2019/11/6	W	0.339513889	0.049173218
2019/11/7	CK	0.312083333	0.054549376
2019/11/7	W	0.338541667	0.048692698
2019/11/8	CK	0.313611111	0.054376969
2019/11/8	W	0.338263889	0.048361864
2019/11/9	CK	0.310694444	0.054854433
2019/11/9	W	0.34	0.048547812
2019/11/10	CK	0.314097222	0.055029534
2019/11/10	W	0.338263889	0.048472355
2019/11/11	CK	0.312013889	0.055630551
2019/11/11	W	0.338055556	0.048508229
2019/11/12	CK	0.31	0.055657685
2019/11/12	W	0.34	0.04857566
2019/11/13	CK	0.31375	0.055842282
2019/11/13	W	0.338541667	0.048352822
2019/11/14	CK	0.315833333	0.055744776
2019/11/14	W	0.337708333	0.048600969
2019/11/15	CK	0.314722222	0.055927584
2019/11/15	W	0.337152778	0.048580243
2019/11/16	CK	0.312847222	0.05664827
2019/11/16	W	0.337638889	0.048126991
2019/11/17	CK	0.312986111	0.056889656
2019/11/17	W	0.338125	0.04793106
2019/11/18	CK	0.315763889	0.056465845
2019/11/18	W	0.337361111	0.047923682
2019/11/19	CK	0.313819444	0.057002994
2019/11/19	W	0.337569444	0.046905888
2019/11/20	CK	0.311388889	0.057215968
2019/11/20	W	0.337083333	0.047328281
2019/11/21	CK	0.312083333	0.057000237
2019/11/21	W	0.336805556	0.047744432
2019/11/22	CK	0.307916667	0.056990316
2019/11/22	W	0.335972222	0.047306896
2019/11/23	CK	0.309722222	0.057151677
2019/11/23	W	0.333958333	0.046788191
2019/11/24	CK	0.31	0.056672442
2019/11/24	W	0.333194444	0.04707694
2019/11/25	CK	0.307847222	0.056978785
2019/11/25	W	0.336597222	0.047959525
2019/11/26	CK	0.307222222	0.05711491
2019/11/26	W	0.336041667	0.047776536
2019/11/27	CK	0.306944444	0.057409869
2019/11/27	W	0.335138889	0.047412547
2019/11/28	CK	0.307152778	0.057776432
2019/11/28	W	0.334652778	0.047383804
2019/11/29	CK	0.3075	0.057958038
2019/11/29	W	0.330138889	0.046753704
2019/11/30	CK	0.307916667	0.057995622
2019/11/30	W	0.33	0.046963654
2019/12/1	CK	0.307152778	0.057796307
2019/12/1	W	0.331180556	0.047322134
2019/12/2	CK	0.306944444	0.057938777
2019/12/2	W	0.333194444	0.047565899
2019/12/3	CK	0.307013889	0.058061585
2019/12/3	W	0.3325	0.047622723
2019/12/4	CK	0.307083333	0.058082259
2019/12/4	W	0.328819444	0.046704073
2019/12/5	CK	0.306875	0.058141974
2019/12/5	W	0.327569444	0.046540407
2019/12/6	CK	0.307013889	0.058173827
2019/12/6	W	0.327083333	0.046260386
2019/12/7	CK	0.307361111	0.058183235
2019/12/7	W	0.326597222	0.045696639
2019/12/8	CK	0.306944444	0.057866581
2019/12/8	W	0.325416667	0.045121551
2019/12/9	CK	0.306875	0.057850733
2019/12/9	W	0.323888889	0.044753133
2019/12/10	CK	0.306875	0.057571646
2019/12/10	W	0.318541667	0.044489213
2019/12/11	CK	0.306805556	0.057233746
2019/12/11	W	0.317569444	0.044174067
2019/12/12	CK	0.306666667	0.057078229
2019/12/12	W	0.316736111	0.044308544
2019/12/13	CK	0.306041667	0.056634853
2019/12/13	W	0.315416667	0.04467596
2019/12/14	CK	0.303958333	0.056900545
2019/12/14	W	0.313819444	0.044349544
2019/12/15	CK	0.297152778	0.055440959
2019/12/15	W	0.308680556	0.043737349
2019/12/16	CK	0.294097222	0.0553395
2019/12/16	W	0.309652778	0.043726221
2019/12/17	CK	0.289375	0.054253258
2019/12/17	W	0.308541667	0.043031275
2019/12/18	CK	0.287291667	0.053543989
2019/12/18	W	0.307986111	0.04327607
2019/12/19	CK	0.286875	0.052935065
2019/12/19	W	0.305555556	0.041491059
2019/12/20	CK	0.28625	0.051896288
2019/12/20	W	0.299861111	0.038788793
2019/12/21	CK	0.284097222	0.051176028
2019/12/21	W	0.294236111	0.036256673
2019/12/22	CK	0.281875	0.050667805
2019/12/22	W	0.288888889	0.033889037
2019/12/23	CK	0.277708333	0.050462117
2019/12/23	W	0.284236111	0.033015222
2019/12/24	CK	0.277361111	0.050218909
2019/12/24	W	0.279513889	0.032019994
2019/12/25	CK	0.278958333	0.050133899
2019/12/25	W	0.279583333	0.031191965
2019/12/26	CK	0.276736111	0.050093842
2019/12/26	W	0.276666667	0.030891675
2019/12/27	CK	0.276527778	0.050010166
2019/12/27	W	0.274027778	0.03005675
2019/12/28	CK	0.274791667	0.050186581
2019/12/28	W	0.268263889	0.029293312
2019/12/29	CK	0.274097222	0.050285878
2019/12/29	W	0.268333333	0.028929543
2019/12/30	CK	0.273055556	0.050042447
2019/12/30	W	0.266875	0.029091854
2019/12/31	CK	0.267708333	0.049774008
2019/12/31	W	0.264513889	0.029250658
2020/1/1	CK	0.267430556	0.049810586
2020/1/1	W	0.263402778	0.030273694
2020/1/2	CK	0.266875	0.049931807
2020/1/2	W	0.263541667	0.030539208
2020/1/3	CK	0.266597222	0.049953183
2020/1/3	W	0.26	0.030729363
2020/1/4	CK	0.265486111	0.049525408
2020/1/4	W	0.26	0.030835007
2020/1/5	CK	0.262847222	0.048909561
2020/1/5	W	0.26	0.031449931
2020/1/6	CK	0.269305556	0.047839624
2020/1/6	W	0.26	0.031351071
2020/1/7	CK	0.267222222	0.047640901
2020/1/7	W	0.259583333	0.032371678
2020/1/8	CK	0.268402778	0.04742833
2020/1/8	W	0.258402778	0.032782368
2020/1/9	CK	0.268680556	0.046962396
2020/1/9	W	0.257986111	0.032925212
2020/1/10	CK	0.267986111	0.046890494
2020/1/10	W	0.259375	0.033128074
2020/1/11	CK	0.266458333	0.047299369
2020/1/11	W	0.2575	0.033089907
2020/1/12	CK	0.265694444	0.047430728
2020/1/12	W	0.257013889	0.033607004
2020/1/13	CK	0.263888889	0.046968275
2020/1/13	W	0.256527778	0.033651572
2020/1/14	CK	0.260694444	0.047851989
2020/1/14	W	0.255833333	0.034472983
2020/1/15	CK	0.26	0.047698388
2020/1/15	W	0.254652778	0.03445138
2020/1/16	CK	0.2575	0.048083751
2020/1/16	W	0.255	0.034879417
2020/1/17	CK	0.257083333	0.048042193
2020/1/17	W	0.255	0.034873321
2020/1/18	CK	0.257430556	0.047972646
2020/1/18	W	0.254097222	0.034910328
2020/1/19	CK	0.257777778	0.048059344
2020/1/19	W	0.253472222	0.035026059
2020/1/20	CK	0.256527778	0.04722934
2020/1/20	W	0.250069444	0.03535576
2020/1/21	CK	0.25625	0.047288075
2020/1/21	W	0.248958333	0.035832571
2020/1/22	CK	0.256111111	0.047621866
2020/1/22	W	0.248819444	0.036474306
2020/1/23	CK	0.253958333	0.047460908
2020/1/23	W	0.247847222	0.036282291
2020/1/24	CK	0.251666667	0.047186204
2020/1/24	W	0.247083333	0.035705593
2020/1/25	CK	0.252152778	0.047062616
2020/1/25	W	0.247291667	0.036271317
2020/1/26	CK	0.250902778	0.046837095
2020/1/26	W	0.246805556	0.036152135
2020/1/27	CK	0.247361111	0.046736991
2020/1/27	W	0.246527778	0.036523536
2020/1/28	CK	0.245694444	0.045453925
2020/1/28	W	0.246736111	0.036642162
2020/1/29	CK	0.243819444	0.04513201
2020/1/29	W	0.246180556	0.036732811
2020/1/30	CK	0.236944444	0.044522402
2020/1/30	W	0.246041667	0.036816073
2020/1/31	CK	0.235069444	0.044570255
2020/1/31	W	0.245277778	0.036941598
2020/2/1	CK	0.232847222	0.044813754
2020/2/1	W	0.245069444	0.037102543
2020/2/2	CK	0.229930556	0.045083766
2020/2/2	W	0.244861111	0.036996702
2020/2/3	CK	0.227222222	0.046401296
2020/2/3	W	0.244166667	0.037174459
2020/2/4	CK	0.226458333	0.047397723
2020/2/4	W	0.24375	0.037093351
2020/2/5	CK	0.226666667	0.047491838
2020/2/5	W	0.240763889	0.037414861
2020/2/6	CK	0.226111111	0.048055868
2020/2/6	W	0.239097222	0.038060501
2020/2/7	CK	0.225972222	0.048168557
2020/2/7	W	0.238194444	0.038040297
2020/2/8	CK	0.226180556	0.048214599
2020/2/8	W	0.2375	0.037730234
2020/2/9	CK	0.225833333	0.0482602
2020/2/9	W	0.236944444	0.036746469
2020/2/10	CK	0.225763889	0.048124185
2020/2/10	W	0.235555556	0.035018258
2020/2/11	CK	0.225347222	0.04807999
2020/2/11	W	0.231944444	0.032033132
2020/2/12	CK	0.223958333	0.048092513
2020/2/12	W	0.226180556	0.030117633
2020/2/13	CK	0.222916667	0.048112333
2020/2/13	W	0.223819444	0.027914457
2020/2/14	CK	0.220902778	0.047389953
2020/2/14	W	0.220416667	0.026858441
2020/2/15	CK	0.22	0.045891855
2020/2/15	W	0.22	0.025900549
2020/2/16	CK	0.216805556	0.045019326
2020/2/16	W	0.217152778	0.025100835
2020/2/17	CK	0.216041667	0.044015685
2020/2/17	W	0.216319444	0.024793261
2020/2/18	CK	0.215694444	0.04300935
2020/2/18	W	0.215763889	0.024864188
2020/2/19	CK	0.213888889	0.042647845
2020/2/19	W	0.213888889	0.025016927
2020/2/20	CK	0.212361111	0.043183412
2020/2/20	W	0.211944444	0.024769828
2020/2/21	CK	0.212361111	0.041721293
2020/2/21	W	0.2125	0.024907268
2020/2/22	CK	0.213541667	0.041104947
2020/2/22	W	0.213611111	0.024897593
2020/2/23	CK	0.213194444	0.040935211
2020/2/23	W	0.213472222	0.024743433
2020/2/24	CK	0.209930556	0.040930343
2020/2/24	W	0.209930556	0.024686961
2020/2/25	CK	0.211875	0.040769581
2020/2/25	W	0.21125	0.024709816
2020/2/26	CK	0.210069444	0.041141427
2020/2/26	W	0.21	0.024686776
2020/2/27	CK	0.21	0.04110353
2020/2/27	W	0.21	0.024564567
2020/2/28	CK	0.213611111	0.040548523
2020/2/28	W	0.212708333	0.024926596
2020/2/29	CK	0.212916667	0.040707804
2020/2/29	W	0.211944444	0.024800182
2020/3/1	CK	0.21	0.040679138
2020/3/1	W	0.21	0.024810826
2020/3/2	CK	0.213333333	0.040608193
2020/3/2	W	0.2125	0.024637637
2020/3/3	CK	0.215555556	0.04054738
2020/3/3	W	0.215277778	0.02462598
2020/3/4	CK	0.215486111	0.040551348
2020/3/4	W	0.215416667	0.02467655
2020/3/5	CK	0.214166667	0.040527666
2020/3/5	W	0.213888889	0.024120532
2020/3/6	CK	0.215347222	0.040546125
2020/3/6	W	0.215347222	0.023858443
2020/3/7	CK	0.213680556	0.04052428
2020/3/7	W	0.213819444	0.023510244
2020/3/8	CK	0.214791667	0.040924391
2020/3/8	W	0.215555556	0.02412215
2020/3/9	CK	0.216180556	0.040719417
2020/3/9	W	0.216805556	0.023275072
2020/3/10	CK	0.215902778	0.041562316
2020/3/10	W	0.21625	0.023650541
2020/3/11	CK	0.216527778	0.041392321
2020/3/11	W	0.217569444	0.022925457
2020/3/12	CK	0.217847222	0.040493719
2020/3/12	W	0.22	0.022371694
2020/3/13	CK	0.216041667	0.041425779
2020/3/13	W	0.218888889	0.021564809
2020/3/14	CK	0.215833333	0.041716039
2020/3/14	W	0.22	0.021646375
2020/3/15	CK	0.217291667	0.040662282
2020/3/15	W	0.22	0.021153356
2020/3/16	CK	0.216041667	0.040861737
2020/3/16	W	0.221458333	0.020962589
2020/3/17	CK	0.215833333	0.041298961
2020/3/17	W	0.225555556	0.020033897
2020/3/18	CK	0.216180556	0.040391257
2020/3/18	W	0.226736111	0.02037448
2020/3/19	CK	0.215902778	0.04101497
2020/3/19	W	0.229513889	0.020630229
2020/3/20	CK	0.216527778	0.0408972
2020/3/20	W	0.230902778	0.021123719
2020/3/21	CK	0.215972222	0.04050648
2020/3/21	W	0.234097222	0.021068207
2020/3/22	CK	0.216180556	0.040653159
2020/3/22	W	0.240347222	0.023037926
2020/3/23	CK	0.21625	0.040709201
2020/3/23	W	0.245694444	0.024972545
2020/3/24	CK	0.216597222	0.040557052
2020/3/24	W	0.247222222	0.026707326
2020/3/25	CK	0.217291667	0.040886842
2020/3/25	W	0.250763889	0.029019788
2020/3/26	CK	0.218611111	0.040555113
2020/3/26	W	0.257361111	0.030591467
2020/3/27	CK	0.219652778	0.040784961
2020/3/27	W	0.262152778	0.031967672
2020/3/28	CK	0.219722222	0.041357071
2020/3/28	W	0.268888889	0.034844121
2020/3/29	CK	0.22	0.040786592
2020/3/29	W	0.269930556	0.034670394
2020/3/30	CK	0.22	0.041207452
2020/3/30	W	0.269027778	0.033935549
2020/3/31	CK	0.219930556	0.041915791
2020/3/31	W	0.268680556	0.032892056
2020/4/1	CK	0.22	0.041873478
2020/4/1	W	0.263680556	0.031580054
2020/4/2	CK	0.22	0.041848451
2020/4/2	W	0.26	0.030832595
2020/4/3	CK	0.22	0.042002556
2020/4/3	W	0.26	0.030962806
2020/4/4	CK	0.22	0.04207242
2020/4/4	W	0.26	0.030819245
2020/4/5	CK	0.220138889	0.042008306
2020/4/5	W	0.257638889	0.030701416
2020/4/6	CK	0.220972222	0.042365039
2020/4/6	W	0.26	0.03069441
2020/4/7	CK	0.224861111	0.04178845
2020/4/7	W	0.261041667	0.03103749
2020/4/8	CK	0.225277778	0.04167863
2020/4/8	W	0.265069444	0.031236436
2020/4/9	CK	0.225277778	0.04149564
2020/4/9	W	0.265347222	0.031276897
2020/4/10	CK	0.225555556	0.041554434
2020/4/10	W	0.266180556	0.031997653
2020/4/11	CK	0.225694444	0.041558913
2020/4/11	W	0.266805556	0.033017521
2020/4/12	CK	0.22625	0.042009492
2020/4/12	W	0.27	0.033738655
2020/4/13	CK	0.226736111	0.04173641
2020/4/13	W	0.27	0.034318912
2020/4/14	CK	0.225625	0.042056542
2020/4/14	W	0.274166667	0.035167092
2020/4/15	CK	0.22625	0.04197322
2020/4/15	W	0.275208333	0.035892982
2020/4/16	CK	0.226388889	0.042324025
2020/4/16	W	0.275555556	0.03695216
2020/4/17	CK	0.23	0.041572835
2020/4/17	W	0.28	0.037093545
2020/4/18	CK	0.229513889	0.042562793
2020/4/18	W	0.27875	0.037450889
2020/4/19	CK	0.23	0.042231143
2020/4/19	W	0.279722222	0.037530502
2020/4/20	CK	0.23	0.042209971
2020/4/20	W	0.28	0.037897234
2020/4/21	CK	0.229861111	0.042340273
2020/4/21	W	0.279375	0.037682752
2020/4/22	CK	0.23	0.042270632
2020/4/22	W	0.28	0.037829553
2020/4/23	CK	0.23	0.042179207
2020/4/23	W	0.28	0.038101681
2020/4/24	CK	0.23	0.042197368
2020/4/24	W	0.28	0.038547853
2020/4/25	CK	0.232986111	0.042130151
2020/4/25	W	0.284166667	0.03889017
2020/4/26	CK	0.232708333	0.042188547
2020/4/26	W	0.284375	0.039509814
2020/4/27	CK	0.232569444	0.041656157
2020/4/27	W	0.284722222	0.039873777
2020/4/28	CK	0.232708333	0.041227639
2020/4/28	W	0.285069444	0.040182648
2020/4/29	CK	0.232708333	0.040935895
2020/4/29	W	0.285277778	0.040900366
2020/4/30	CK	0.232916667	0.040786581
2020/4/30	W	0.285138889	0.041020818
2020/5/1	CK	0.232986111	0.040673711
2020/5/1	W	0.285208333	0.041088185
2020/5/2	CK	0.232847222	0.040384029
2020/5/2	W	0.285347222	0.040959361
2020/5/3	CK	0.232708333	0.039802618
2020/5/3	W	0.285902778	0.040706436
2020/5/4	CK	0.23	0.039669784
2020/5/4	W	0.285694444	0.040591278
2020/5/5	CK	0.23	0.038873385
2020/5/5	W	0.28625	0.040656311
2020/5/6	CK	0.23	0.038450702
2020/5/6	W	0.286388889	0.040630099
2020/5/7	CK	0.23	0.038016128
2020/5/7	W	0.29	0.041131726
2020/5/8	CK	0.23	0.038024369
2020/5/8	W	0.29	0.040766505
2020/5/9	CK	0.2325	0.038333568
2020/5/9	W	0.29	0.03979248
2020/5/10	CK	0.232986111	0.037980878
2020/5/10	W	0.29	0.040199612
2020/5/11	CK	0.234652778	0.038346881
2020/5/11	W	0.291111111	0.039424178
2020/5/12	CK	0.235138889	0.038365865
2020/5/12	W	0.291527778	0.039469779
2020/5/13	CK	0.236180556	0.038516592
2020/5/13	W	0.290972222	0.039670838
2020/5/14	CK	0.236944444	0.03843728
2020/5/14	W	0.295416667	0.038865138
2020/5/15	CK	0.239375	0.03870202
2020/5/15	W	0.2975	0.03899978
2020/5/16	CK	0.237222222	0.038769964
2020/5/16	W	0.301458333	0.038800386
2020/5/17	CK	0.238819444	0.038824558
2020/5/17	W	0.304930556	0.038759357
2020/5/18	CK	0.240069444	0.038851198
2020/5/18	W	0.306597222	0.038847659
2020/5/19	CK	0.247361111	0.039181084
2020/5/19	W	0.309861111	0.039766248
2020/5/20	CK	0.251805556	0.039890514
2020/5/20	W	0.308680556	0.039578159
2020/5/21	CK	0.260416667	0.035123366
2020/5/21	W	0.309583333	0.039191658
2020/5/22	CK	0.265625	0.030282383
2020/5/22	W	0.309861111	0.039112991
2020/5/23	CK	0.266319444	0.027909229
2020/5/23	W	0.31	0.038639675
2020/5/24	CK	0.267777778	0.026536343
2020/5/24	W	0.31	0.038482092
2020/5/25	CK	0.272152778	0.027646144
2020/5/25	W	0.310694444	0.038520206
2020/5/26	CK	0.279583333	0.029009788
2020/5/26	W	0.314861111	0.038112502
2020/5/27	CK	0.282794118	0.029631061
2020/5/27	W	0.315294118	0.038325909
2020/5/28	CK	0.290625	0.033298997
2020/5/28	W	0.315347222	0.038224257
2020/5/29	CK	0.296319444	0.036361991
2020/5/29	W	0.316527778	0.038227473
2020/5/30	CK	0.297847222	0.038694522
2020/5/30	W	0.315208333	0.038049645
2020/5/31	CK	0.3	0.040691614
2020/5/31	W	0.314861111	0.037807536
2020/6/1	CK	0.301180556	0.042023093
2020/6/1	W	0.315694444	0.038025008
2020/6/2	CK	0.304583333	0.043082134
2020/6/2	W	0.31625	0.038050216
2020/6/3	CK	0.305069444	0.043187786
2020/6/3	W	0.315416667	0.03761763
2020/6/4	CK	0.306527778	0.043842706
2020/6/4	W	0.315763889	0.037723202
2020/6/5	CK	0.307291667	0.044776295
2020/6/5	W	0.314791667	0.037815528
2020/6/6	CK	0.312986111	0.045963729
2020/6/6	W	0.315972222	0.037507099
2020/6/7	CK	0.319444444	0.047926474
2020/6/7	W	0.317291667	0.037141954
2020/6/8	CK	0.321458333	0.051013688
2020/6/8	W	0.315625	0.037323696
2020/6/9	CK	0.327013889	0.053851054
2020/6/9	W	0.314652778	0.037154621
2020/6/10	CK	0.332847222	0.056669825
2020/6/10	W	0.313125	0.036812472
2020/6/11	CK	0.338055556	0.059581452
2020/6/11	W	0.313680556	0.035852959
2020/6/12	CK	0.340416667	0.061594282
2020/6/12	W	0.320208333	0.027842192
2020/6/13	CK	0.346875	0.062923261
2020/6/13	W	0.320277778	0.027223152
2020/6/14	CK	0.348680556	0.06504719
2020/6/14	W	0.322222222	0.027064413
2020/6/15	CK	0.35	0.066002688
2020/6/15	W	0.32	0.027075943
2020/6/16	CK	0.35	0.066482223
2020/6/16	W	0.325833333	0.026472006
2020/6/17	CK	0.354236111	0.066993523
2020/6/17	W	0.324791667	0.026076634
2020/6/18	CK	0.354513889	0.066247679
2020/6/18	W	0.325833333	0.025574378
2020/6/19	CK	0.354097222	0.06539588
2020/6/19	W	0.329444444	0.026175311
2020/6/20	CK	0.351527778	0.063429897
2020/6/20	W	0.33	0.026418318
2020/6/21	CK	0.326597222	0.053011362
2020/6/21	W	0.33	0.026727722
2020/6/22	CK	0.32	0.051615558
2020/6/22	W	0.331527778	0.027802223
2020/6/23	CK	0.32	0.051229234
2020/6/23	W	0.334722222	0.027208379
2020/6/24	CK	0.320555556	0.051223536
2020/6/24	W	0.335902778	0.026964073
2020/6/25	CK	0.320763889	0.051090593
2020/6/25	W	0.336875	0.02702789
2020/6/26	CK	0.32	0.05111098
2020/6/26	W	0.338055556	0.027309042
2020/6/27	CK	0.32	0.051088598
2020/6/27	W	0.34	0.027141179
2020/6/28	CK	0.319027778	0.051529302
2020/6/28	W	0.338194444	0.027928814
2020/6/29	CK	0.32	0.051389361
2020/6/29	W	0.34	0.02704922
2020/6/30	CK	0.32	0.051837022
2020/6/30	W	0.34	0.0275
2020/7/1	CK	0.318888889	0.051652216
2020/7/1	W	0.34	0.026649164
2020/7/2	CK	0.318125	0.051742165
2020/7/2	W	0.340347222	0.026176923
2020/7/3	CK	0.319791667	0.051500571
2020/7/3	W	0.34	0.02694715
2020/7/4	CK	0.316041667	0.051772183
2020/7/4	W	0.33875	0.025766484
2020/7/5	CK	0.317638889	0.051448573
2020/7/5	W	0.338888889	0.025911914
2020/7/6	CK	0.318055556	0.051713762
2020/7/6	W	0.339166667	0.025465233
2020/7/7	CK	0.316388889	0.051682581
2020/7/7	W	0.337361111	0.025828283
2020/7/8	CK	0.317430556	0.051865536
2020/7/8	W	0.337777778	0.025703538
2020/7/9	CK	0.32	0.052240004
2020/7/9	W	0.34	0.025456329
2020/7/10	CK	0.316180556	0.051901864
2020/7/10	W	0.336527778	0.024502492
2020/7/11	CK	0.318888889	0.05226804
2020/7/11	W	0.34	0.025273857
2020/7/12	CK	0.315555556	0.051945786
2020/7/12	W	0.335763889	0.024198092
2020/7/13	CK	0.317916667	0.052369008
2020/7/13	W	0.337361111	0.024625529
2020/7/14	CK	0.315277778	0.052222333
2020/7/14	W	0.334930556	0.024279854
2020/7/15	CK	0.316805556	0.052370438
2020/7/15	W	0.335277778	0.024213556
2020/7/16	CK	0.315486111	0.052199665
2020/7/16	W	0.333611111	0.023935678
2020/7/17	CK	0.315138889	0.051975516
2020/7/17	W	0.332152778	0.02394361
2020/7/18	CK	0.315138889	0.052321285
2020/7/18	W	0.332569444	0.024053678
2020/7/19	CK	0.314930556	0.051978694
2020/7/19	W	0.334027778	0.024275974
2020/7/20	CK	0.315138889	0.052857475
2020/7/20	W	0.333055556	0.023770066
2020/7/21	CK	0.314930556	0.052862034
2020/7/21	W	0.332847222	0.02370927
2020/7/22	CK	0.313680556	0.05245079
2020/7/22	W	0.332638889	0.023521489
2020/7/23	CK	0.310763889	0.052421743
2020/7/23	W	0.33	0.023642383
2020/7/24	CK	0.31	0.052292384
2020/7/24	W	0.33	0.023831393
2020/7/25	CK	0.313819444	0.051700468
2020/7/25	W	0.326875	0.023789924
2020/7/26	CK	0.314583333	0.052176609
2020/7/26	W	0.326736111	0.023797146
2020/7/27	CK	0.313958333	0.05251616
2020/7/27	W	0.329375	0.023902921
2020/7/28	CK	0.314027778	0.052101282
2020/7/28	W	0.326388889	0.023957132
2020/7/29	CK	0.313333333	0.052301329
2020/7/29	W	0.326527778	0.024041297
2020/7/30	CK	0.310486111	0.052468192
2020/7/30	W	0.325902778	0.02403297
2020/7/31	CK	0.312708333	0.052328776
2020/7/31	W	0.327916667	0.023743051
2020/8/1	CK	0.308541667	0.05248989
2020/8/1	W	0.325138889	0.023558362
2020/8/2	CK	0.309930556	0.05250506
2020/8/2	W	0.324513889	0.023619229
2020/8/3	CK	0.31	0.052529022
2020/8/3	W	0.323263889	0.023913303
2020/8/4	CK	0.308263889	0.052538153
2020/8/4	W	0.32	0.024263992
2020/8/5	CK	0.307638889	0.052524803
2020/8/5	W	0.32	0.02415949
2020/8/6	CK	0.306944444	0.052746869
2020/8/6	W	0.32	0.024973172
2020/8/7	CK	0.3075	0.052426853
2020/8/7	W	0.32	0.025929124
2020/8/8	CK	0.305208333	0.05208971
2020/8/8	W	0.318888889	0.025478973
2020/8/9	CK	0.305555556	0.052136858
2020/8/9	W	0.317986111	0.025269541
2020/8/10	CK	0.305069444	0.052346162
2020/8/10	W	0.32	0.025743062
2020/8/11	CK	0.303472222	0.052131185
2020/8/11	W	0.318055556	0.025241748
2020/8/12	CK	0.301180556	0.051950304
2020/8/12	W	0.316319444	0.024954643
2020/8/13	CK	0.3	0.052163514
2020/8/13	W	0.315833333	0.024835816
2020/8/14	CK	0.3	0.052303428
2020/8/14	W	0.316736111	0.024744304
2020/8/15	CK	0.298541667	0.052386732
2020/8/15	W	0.315555556	0.025222056
2020/8/16	CK	0.3	0.052658491
2020/8/16	W	0.313611111	0.024156177
2020/8/17	CK	0.298263889	0.051936127
2020/8/17	W	0.31	0.024648466
2020/8/18	CK	0.297847222	0.051828841
2020/8/18	W	0.310347222	0.024933189
2020/8/19	CK	0.29625	0.051869688
2020/8/19	W	0.310486111	0.025288894
2020/8/20	CK	0.296180556	0.051892988
2020/8/20	W	0.310138889	0.025317278
2020/8/21	CK	0.298333333	0.051768387
2020/8/21	W	0.31	0.025709455
2020/8/22	CK	0.29875	0.051727514
2020/8/22	W	0.31	0.025885349
2020/8/23	CK	0.297083333	0.05200554
2020/8/23	W	0.31	0.026384798
2020/8/24	CK	0.297222222	0.051801033
2020/8/24	W	0.312430556	0.026066753
2020/8/25	CK	0.296388889	0.051881022
2020/8/25	W	0.31	0.025726634
2020/8/26	CK	0.296180556	0.052006636
2020/8/26	W	0.310625	0.025831052
2020/8/27	CK	0.297430556	0.052003816
2020/8/27	W	0.31	0.025795525
2020/8/28	CK	0.297013889	0.052126081
2020/8/28	W	0.31	0.025990248
2020/8/29	CK	0.3	0.0519759
2020/8/29	W	0.31	0.026114897
2020/8/30	CK	0.296875	0.05204158
2020/8/30	W	0.309236111	0.025883041
2020/8/31	CK	0.296736111	0.052007378
2020/8/31	W	0.30875	0.026033847
2020/9/1	CK	0.296458333	0.051939667
2020/9/1	W	0.31	0.025604578
2020/9/2	CK	0.296666667	0.051985142
2020/9/2	W	0.309722222	0.025682915
2020/9/3	CK	0.296875	0.051661696
2020/9/3	W	0.31	0.025579259
2020/9/4	CK	0.296736111	0.051893128
2020/9/4	W	0.309375	0.025573404
2020/9/5	CK	0.298611111	0.051973947
2020/9/5	W	0.31	0.025643678
2020/9/6	CK	0.298402778	0.051931217
2020/9/6	W	0.31	0.025546124
2020/9/7	CK	0.297152778	0.051719022
2020/9/7	W	0.31	0.025560595
2020/9/8	CK	0.3	0.052262542
2020/9/8	W	0.31	0.025770291
2020/9/9	CK	0.297847222	0.052042523
2020/9/9	W	0.309236111	0.025517518
2020/9/10	CK	0.297430556	0.052344546
2020/9/10	W	0.307916667	0.025218397
2020/9/11	CK	0.298055556	0.051898572
2020/9/11	W	0.308611111	0.024677338
2020/9/12	CK	0.299513889	0.052270246
2020/9/12	W	0.309791667	0.024424749
2020/9/13	CK	0.297708333	0.051844579
2020/9/13	W	0.308194444	0.024471809
2020/9/14	CK	0.298819444	0.051982104
2020/9/14	W	0.308888889	0.024685089
2020/9/15	CK	0.297361111	0.052557046
2020/9/15	W	0.307430556	0.025433366
2020/9/16	CK	0.297986111	0.052506575
2020/9/16	W	0.307986111	0.025212213
2020/9/17	CK	0.299583333	0.053220467
2020/9/17	W	0.308541667	0.025113048
2020/9/18	CK	0.297638889	0.052180727
2020/9/18	W	0.3075	0.025364268
2020/9/19	CK	0.298263889	0.052308068
2020/9/19	W	0.307708333	0.02523299
2020/9/20	CK	0.3	0.052517377
2020/9/20	W	0.309652778	0.024655459
2020/9/21	CK	0.3	0.052843195
2020/9/21	W	0.31	0.024167881
2020/9/22	CK	0.3	0.052459501
2020/9/22	W	0.31	0.024665642
2020/9/23	CK	0.300347222	0.052236137
2020/9/23	W	0.31	0.024954885
2020/9/24	CK	0.300138889	0.052537101
2020/9/24	W	0.31	0.024964682
2020/9/25	CK	0.302222222	0.052861752
2020/9/25	W	0.31	0.024237123
2020/9/26	CK	0.305902778	0.053300628
2020/9/26	W	0.312638889	0.023842537
2020/9/27	CK	0.306111111	0.053536873
2020/9/27	W	0.312013889	0.024207414
2020/9/28	CK	0.308938053	0.054027598
2020/9/28	W	0.310530973	0.023087464
2020/9/29	CK	0.306944444	0.053644776
2020/9/29	W	0.315486111	0.023712293
2020/9/30	CK	0.308402778	0.05359126
2020/9/30	W	0.317430556	0.023675827
2020/10/1	CK	0.307569444	0.052617572
2020/10/1	W	0.316875	0.02378887
2020/10/2	CK	0.309236111	0.05300309
2020/10/2	W	0.317361111	0.023365312
2020/10/3	CK	0.31	0.053747356
2020/10/3	W	0.318194444	0.023375843
2020/10/4	CK	0.31	0.053628202
2020/10/4	W	0.318611111	0.023809944
2020/10/5	CK	0.31	0.053573335
2020/10/5	W	0.318958333	0.024063895
2020/10/6	CK	0.311805556	0.053555253
2020/10/6	W	0.32	0.024568786
2020/10/7	CK	0.315486111	0.053484917
2020/10/7	W	0.319930556	0.024148773
2020/10/8	CK	0.316041667	0.053555453
2020/10/8	W	0.32	0.024572499
2020/10/9	CK	0.315972222	0.053387314
2020/10/9	W	0.32	0.025169923
2020/10/10	CK	0.316111111	0.053122976
2020/10/10	W	0.321805556	0.025536725
2020/10/11	CK	0.317291667	0.053148267
2020/10/11	W	0.321319444	0.02558877
2020/10/12	CK	0.316458333	0.05307378
2020/10/12	W	0.325833333	0.026696239
2020/10/13	CK	0.318055556	0.05307057
2020/10/13	W	0.3275	0.026775374
2020/10/14	CK	0.317013889	0.053063073
2020/10/14	W	0.327361111	0.026932724
2020/10/15	CK	0.316736111	0.053058744
2020/10/15	W	0.327083333	0.027008494
2020/10/16	CK	0.317013889	0.052964926
2020/10/16	W	0.327430556	0.027248451
2020/10/17	CK	0.317083333	0.052769969
2020/10/17	W	0.327777778	0.027391704
2020/10/18	CK	0.316527778	0.052803379
2020/10/18	W	0.327708333	0.027810345
2020/10/19	CK	0.317361111	0.052560415
2020/10/19	W	0.328888889	0.027959366
2020/10/20	CK	0.316736111	0.052596565
2020/10/20	W	0.328055556	0.028373962
2020/10/21	CK	0.316736111	0.052866879
2020/10/21	W	0.327430556	0.029222986
2020/10/22	CK	0.316527778	0.052755244
2020/10/22	W	0.327291667	0.029324178
2020/10/23	CK	0.316597222	0.052319237
2020/10/23	W	0.327430556	0.02925289
2020/10/24	CK	0.316388889	0.05250112
2020/10/24	W	0.327083333	0.029380504
2020/10/25	CK	0.317430556	0.051645267
2020/10/25	W	0.329791667	0.028654037
2020/10/26	CK	0.317361111	0.051774419
2020/10/26	W	0.328680556	0.029225324
2020/10/27	CK	0.318680556	0.051684717
2020/10/27	W	0.33	0.029269445
2020/10/28	CK	0.316666667	0.051775707
2020/10/28	W	0.329652778	0.029921236
2020/10/29	CK	0.316527778	0.052469421
2020/10/29	W	0.327847222	0.029822884
2020/10/30	CK	0.316458333	0.052387522
2020/10/30	W	0.327847222	0.029993869
2020/10/31	CK	0.316736111	0.052178334
2020/10/31	W	0.328194444	0.030483409
2020/11/1	CK	0.316805556	0.051351928
2020/11/1	W	0.328680556	0.031517222
2020/11/2	CK	0.316875	0.051498027
2020/11/2	W	0.328680556	0.031100013
2020/11/3	CK	0.316597222	0.051908901
2020/11/3	W	0.327916667	0.030216133
2020/11/4	CK	0.316944444	0.052153482
2020/11/4	W	0.32875	0.030412007
2020/11/5	CK	0.316875	0.051642965
2020/11/5	W	0.328888889	0.030222915
2020/11/6	CK	0.316944444	0.052230659
2020/11/6	W	0.328680556	0.030246814
2020/11/7	CK	0.316944444	0.052317125
2020/11/7	W	0.328333333	0.03073581
2020/11/8	CK	0.317638889	0.052376424
2020/11/8	W	0.328402778	0.031238815
2020/11/9	CK	0.317222222	0.052566925
2020/11/9	W	0.328194444	0.031371425
2020/11/10	CK	0.317152778	0.05254509
2020/11/10	W	0.328194444	0.031538471
2020/11/11	CK	0.317291667	0.052516611
2020/11/11	W	0.328194444	0.031530958
2020/11/12	CK	0.318472222	0.052846282
2020/11/12	W	0.329027778	0.031648494
2020/11/13	CK	0.317430556	0.052992683
2020/11/13	W	0.328125	0.032177004
2020/11/14	CK	0.317361111	0.053118517
2020/11/14	W	0.328055556	0.031732458
2020/11/15	CK	0.317430556	0.053117544
2020/11/15	W	0.328055556	0.031423266
2020/11/16	CK	0.318263889	0.053141665
2020/11/16	W	0.329166667	0.031687681
2020/11/17	CK	0.32	0.052295059
2020/11/17	W	0.33	0.033070948
2020/11/18	CK	0.318402778	0.052858738
2020/11/18	W	0.329791667	0.032660865
2020/11/19	CK	0.318958333	0.053302996
2020/11/19	W	0.33	0.032791023
2020/11/20	CK	0.318819444	0.052531531
2020/11/20	W	0.33	0.032763005
2020/11/21	CK	0.318819444	0.053742376
2020/11/21	W	0.33	0.032752824
2020/11/22	CK	0.32	0.054133621
2020/11/22	W	0.33	0.032912717
2020/11/23	CK	0.317986111	0.05421159
2020/11/23	W	0.33	0.032861734
2020/11/24	CK	0.317430556	0.0546791
2020/11/24	W	0.33	0.032829899
2020/11/25	CK	0.317638889	0.054965986
2020/11/25	W	0.33	0.032951675
2020/11/26	CK	0.317708333	0.054962236
2020/11/26	W	0.33	0.03301572
2020/11/27	CK	0.317708333	0.055171665
2020/11/27	W	0.33	0.033309784
2020/11/28	CK	0.317083333	0.054751409
2020/11/28	W	0.330972222	0.033354695
2020/11/29	CK	0.317083333	0.0547934
2020/11/29	W	0.332361111	0.033725704
2020/11/30	CK	0.317013889	0.055043433
2020/11/30	W	0.331180556	0.033660181
2020/12/1	CK	0.318125	0.054551676
2020/12/1	W	0.330069444	0.033429758
2020/12/2	CK	0.317291667	0.05478347
2020/12/2	W	0.334444444	0.034348785
2020/12/3	CK	0.317638889	0.054738218
2020/12/3	W	0.334791667	0.034573762
2020/12/4	CK	0.317361111	0.054746278
2020/12/4	W	0.332291667	0.03481869
2020/12/5	CK	0.3175	0.054668367
2020/12/5	W	0.335555556	0.035160864
2020/12/6	CK	0.317152778	0.054372324
2020/12/6	W	0.333888889	0.03463486
2020/12/7	CK	0.316875	0.053310432
2020/12/7	W	0.332152778	0.034088963
2020/12/8	CK	0.316805556	0.053608221
2020/12/8	W	0.334027778	0.034566054
2020/12/9	CK	0.316319444	0.053135714
2020/12/9	W	0.330069444	0.034065625
2020/12/10	CK	0.314722222	0.053202308
2020/12/10	W	0.33	0.034030026
2020/12/11	CK	0.314236111	0.053060471
2020/12/11	W	0.33	0.034043871
2020/12/12	CK	0.314652778	0.05307001
2020/12/12	W	0.33	0.034092865
2020/12/13	CK	0.310763889	0.052820641
2020/12/13	W	0.33	0.033401587
2020/12/14	CK	0.31	0.052963277
2020/12/14	W	0.329375	0.034058274
2020/12/15	CK	0.311458333	0.052662638
2020/12/15	W	0.328055556	0.03364453
2020/12/16	CK	0.31	0.052139985
2020/12/16	W	0.327361111	0.033041821
2020/12/17	CK	0.31	0.052392611
2020/12/17	W	0.327291667	0.033160783
2020/12/18	CK	0.308055556	0.051716738
2020/12/18	W	0.326666667	0.032748822
2020/12/19	CK	0.307708333	0.051576964
2020/12/19	W	0.325972222	0.032490197
2020/12/20	CK	0.306875	0.051481713
2020/12/20	W	0.324027778	0.032255722
2020/12/21	CK	0.30625	0.050968899
2020/12/21	W	0.322708333	0.032063679
2020/12/22	CK	0.304236111	0.050733824
2020/12/22	W	0.318888889	0.031616492
2020/12/23	CK	0.302708333	0.050027139
2020/12/23	W	0.317430556	0.031673697
2020/12/24	CK	0.3	0.049635353
2020/12/24	W	0.316597222	0.031613223
2020/12/25	CK	0.297638889	0.049602446
2020/12/25	W	0.316041667	0.031468135
2020/12/26	CK	0.297430556	0.049330413
2020/12/26	W	0.314861111	0.031874601
2020/12/27	CK	0.297152778	0.04888969
2020/12/27	W	0.313819444	0.031622866
2020/12/28	CK	0.297083333	0.048692987
2020/12/28	W	0.31	0.031347345
2020/12/29	CK	0.296666667	0.049406526
2020/12/29	W	0.31	0.03151045
2020/12/30	CK	0.296319444	0.049404548
2020/12/30	W	0.308263889	0.031690331
2020/12/31	CK	0.294930556	0.049052952
2020/12/31	W	0.306944444	0.031867813
2021/1/1	CK	0.293888889	0.049149213
2021/1/1	W	0.306597222	0.032129634
2021/1/2	CK	0.290069444	0.048600966
2021/1/2	W	0.306041667	0.032568104
2021/1/3	CK	0.287569444	0.048814727
2021/1/3	W	0.304444444	0.033311183
2021/1/4	CK	0.286388889	0.048811595
2021/1/4	W	0.303194444	0.033565242
2021/1/5	CK	0.285763889	0.048847288
2021/1/5	W	0.3	0.033821457
2021/1/6	CK	0.283819444	0.049231878
2021/1/6	W	0.3	0.034092354
2021/1/7	CK	0.279236111	0.049319014
2021/1/7	W	0.3	0.034092891
2021/1/8	CK	0.276527778	0.049253252
2021/1/8	W	0.297638889	0.034782071
2021/1/9	CK	0.274375	0.04990894
2021/1/9	W	0.2975	0.03487966
2021/1/10	CK	0.27	0.049285476
2021/1/10	W	0.297986111	0.035
2021/1/11	CK	0.269652778	0.049160972
2021/1/11	W	0.296319444	0.035722659
2021/1/12	CK	0.266875	0.048199801
2021/1/12	W	0.295625	0.035651573
2021/1/13	CK	0.266388889	0.048566194
2021/1/13	W	0.293888889	0.036069402
2021/1/14	CK	0.263958333	0.048400522
2021/1/14	W	0.29	0.036777793
2021/1/15	CK	0.26	0.047839646
2021/1/15	W	0.289861111	0.037785632
2021/1/16	CK	0.26	0.047696164
2021/1/16	W	0.29	0.037883492
2021/1/17	CK	0.256388889	0.046138237
2021/1/17	W	0.287152778	0.037707017
2021/1/18	CK	0.251388889	0.043947621
2021/1/18	W	0.286527778	0.037747718
2021/1/19	CK	0.244027778	0.042368762
2021/1/19	W	0.28625	0.038231159
2021/1/20	CK	0.237638889	0.0426211
2021/1/20	W	0.286041667	0.038402436
2021/1/21	CK	0.234097222	0.042098887
2021/1/21	W	0.283958333	0.038658321
2021/1/22	CK	0.233680556	0.042184199
2021/1/22	W	0.282708333	0.038585712
2021/1/23	CK	0.228611111	0.041775335
2021/1/23	W	0.280277778	0.038853907
2021/1/24	CK	0.23	0.042275399
2021/1/24	W	0.28	0.039782156
2021/1/25	CK	0.227222222	0.042002447
2021/1/25	W	0.277361111	0.038883892
2021/1/26	CK	0.226944444	0.041672409
2021/1/26	W	0.276875	0.039023796
2021/1/27	CK	0.226458333	0.041166222
2021/1/27	W	0.276666667	0.03939788
2021/1/28	CK	0.22625	0.040183903
2021/1/28	W	0.276458333	0.039665475
2021/1/29	CK	0.225763889	0.040784035
2021/1/29	W	0.276388889	0.039394728
2021/1/30	CK	0.224583333	0.040657167
2021/1/30	W	0.276111111	0.039636503
2021/1/31	CK	0.223680556	0.039788394
2021/1/31	W	0.275138889	0.039589672
2021/2/1	CK	0.216736111	0.038474066
2021/2/1	W	0.273125	0.039089744
2021/2/2	CK	0.216180556	0.037218011
2021/2/2	W	0.267430556	0.038839568
2021/2/3	CK	0.213888889	0.03664799
2021/2/3	W	0.264791667	0.038411257
2021/2/4	CK	0.210486111	0.035874677
2021/2/4	W	0.262083333	0.037343276
2021/2/5	CK	0.211875	0.035604909
2021/2/5	W	0.260347222	0.037751445
2021/2/6	CK	0.212361111	0.035113998
2021/2/6	W	0.257708333	0.037998831
2021/2/7	CK	0.21	0.034450877
2021/2/7	W	0.256944444	0.038039886
2021/2/8	CK	0.208888889	0.034359927
2021/2/8	W	0.256111111	0.037697188
2021/2/9	CK	0.207777778	0.034327494
2021/2/9	W	0.25625	0.037224187
2021/2/10	CK	0.207777778	0.03396384
2021/2/10	W	0.253888889	0.037276667
2021/2/11	CK	0.207013889	0.033751084
2021/2/11	W	0.254236111	0.037704245
2021/2/12	CK	0.207777778	0.033260929
2021/2/12	W	0.253888889	0.037983836
2021/2/13	CK	0.208333333	0.03327032
2021/2/13	W	0.253125	0.038038217
2021/2/14	CK	0.209722222	0.033544099
2021/2/14	W	0.256388889	0.037565476
2021/2/15	CK	0.209930556	0.033607433
2021/2/15	W	0.257638889	0.037677862
2021/2/16	CK	0.20875	0.033448842
2021/2/16	W	0.261180556	0.038454203
2021/2/17	CK	0.21	0.033406115
2021/2/17	W	0.266041667	0.039168729
2021/2/18	CK	0.208888889	0.033438095
2021/2/18	W	0.269791667	0.040923391
2021/2/19	CK	0.209305556	0.03326364
2021/2/19	W	0.271597222	0.041073796
2021/2/20	CK	0.207013889	0.033502332
2021/2/20	W	0.2675	0.04078058
2021/2/21	CK	0.206875	0.032803899
2021/2/21	W	0.267430556	0.04076522
2021/2/22	CK	0.207013889	0.033029662
2021/2/22	W	0.267222222	0.040636879
2021/2/23	CK	0.207152778	0.03289145
2021/2/23	W	0.267569444	0.040345592
2021/2/24	CK	0.207152778	0.032749792
2021/2/24	W	0.267361111	0.040002365
2021/2/25	CK	0.209444444	0.032506862
2021/2/25	W	0.269722222	0.03932678
2021/2/26	CK	0.208333333	0.032401533
2021/2/26	W	0.268888889	0.03931753
2021/2/27	CK	0.209236111	0.032503331
2021/2/27	W	0.268680556	0.038860216
2021/2/28	CK	0.21	0.033096858
2021/2/28	W	0.27	0.038378596
2021/3/1	CK	0.21	0.032768409
2021/3/1	W	0.268541667	0.039188993
2021/3/2	CK	0.211736111	0.033200236
2021/3/2	W	0.263888889	0.041193694
2021/3/3	CK	0.213611111	0.033389444
2021/3/3	W	0.264097222	0.040684637
2021/3/4	CK	0.213958333	0.033415029
2021/3/4	W	0.264375	0.040320793
2021/3/5	CK	0.213333333	0.033426824
2021/3/5	W	0.263611111	0.039571651
2021/3/6	CK	0.212638889	0.033580787
2021/3/6	W	0.263402778	0.03922161
2021/3/7	CK	0.214791667	0.033273009
2021/3/7	W	0.265555556	0.03936305
2021/3/8	CK	0.214930556	0.033308615
2021/3/8	W	0.265625	0.038669879
2021/3/9	CK	0.214097222	0.033381601
2021/3/9	W	0.265694444	0.038259698
2021/3/10	CK	0.214444444	0.033531918
2021/3/10	W	0.266180556	0.03796792
2021/3/11	CK	0.215347222	0.033151818
2021/3/11	W	0.265902778	0.037467368
2021/3/12	CK	0.215555556	0.033169366
2021/3/12	W	0.272916667	0.036838456
2021/3/13	CK	0.215	0.032973024
2021/3/13	W	0.284305556	0.04194646
2021/3/14	CK	0.215486111	0.033514462
2021/3/14	W	0.283680556	0.04167861
2021/3/15	CK	0.215347222	0.033151272
2021/3/15	W	0.285972222	0.042400885
2021/3/16	CK	0.215763889	0.033042186
2021/3/16	W	0.286041667	0.040693027
2021/3/17	CK	0.216041667	0.032742686
2021/3/17	W	0.287013889	0.040152527
2021/3/18	CK	0.216597222	0.032882122
2021/3/18	W	0.289097222	0.041109366
2021/3/19	CK	0.218055556	0.032772609
2021/3/19	W	0.289722222	0.039764857
2021/3/20	CK	0.218125	0.03313411
2021/3/20	W	0.29	0.039591373
2021/3/21	CK	0.218055556	0.0334359
2021/3/21	W	0.29	0.038987485
2021/3/22	CK	0.216736111	0.033845391
2021/3/22	W	0.288819444	0.038478431
2021/3/23	CK	0.216805556	0.033838488
2021/3/23	W	0.290902778	0.03818359
2021/3/24	CK	0.21875	0.03363232
2021/3/24	W	0.290902778	0.038161376
2021/3/25	CK	0.219305556	0.033456231
2021/3/25	W	0.296319444	0.037980916
2021/3/26	CK	0.218055556	0.033940937
2021/3/26	W	0.295625	0.037587887
2021/3/27	CK	0.219930556	0.033936721
2021/3/27	W	0.295902778	0.037730903
2021/3/28	CK	0.22	0.03386798
2021/3/28	W	0.297638889	0.03778767
2021/3/29	CK	0.22	0.034012555
2021/3/29	W	0.299791667	0.037175095
2021/3/30	CK	0.22	0.033564891
2021/3/30	W	0.300416667	0.037388788
2021/3/31	CK	0.22	0.034163702
2021/3/31	W	0.303402778	0.038220765
2021/4/1	CK	0.22	0.034184639
2021/4/1	W	0.305208333	0.037820947
2021/4/2	CK	0.22	0.034198273
2021/4/2	W	0.305347222	0.037914296
2021/4/3	CK	0.22	0.033966244
2021/4/3	W	0.305972222	0.038636742
2021/4/4	CK	0.22	0.03431896
2021/4/4	W	0.305972222	0.038530122
2021/4/5	CK	0.222152778	0.034227076
2021/4/5	W	0.305486111	0.037918483
2021/4/6	CK	0.223263889	0.034012001
2021/4/6	W	0.306527778	0.038266625
2021/4/7	CK	0.22	0.03432941
2021/4/7	W	0.306458333	0.038094461
2021/4/8	CK	0.22	0.034294853
2021/4/8	W	0.307847222	0.038194164
2021/4/9	CK	0.224722222	0.034211528
[truncated: 349 more rows]
