# Supplementary material for: Whole-soil warming leads to substantial soil carbon emission in an alpine grassland
Source: Nat Commun. 2024 May 27;15:4489. doi: 10.1038/s41467-024-48736-w (PMC11130387; doi:10.1038/s41467-024-48736-w)
Supplement: Supplementary file 4 — Source data [file 41467_2024_48736_MOESM4_ESM.zip › Figshare数据上传/Fig. S4/Fig. S4.R]

######ANPP, AGB, BGB, BNPP
dat_plant<-read.csv("plant of four years.csv")
summary(dat_plant)
attach(dat_plant)

library(reshape2);library(ggplot2);library(Rmisc);library(easyGgplot2)
dat_plant_sum<-dat_plant[c(33:40),]
summary(dat_plant_sum)

dat_plant_2018sum<-dat_plant[c(1:8),]
dat_plant_2019sum<-dat_plant[c(9:16),]
dat_plant_2020sum<-dat_plant[c(17:24),]
dat_plant_2021sum<-dat_plant[c(25:32),]

###2018
t.test(dat_plant_2018sum$ANPP.g.m.2[dat_plant_2018sum$Treatment =="CK" ],
       dat_plant_2018sum$ANPP.g.m.2[dat_plant_2018sum$Treatment =="W" ],paired = T)
t.test(dat_plant_2018sum$AGB.g.m.2[dat_plant_2018sum$Treatment =="CK" ],
       dat_plant_2018sum$AGB.g.m.2[dat_plant_2018sum$Treatment =="W" ],paired = T)
t.test(dat_plant_2018sum$BGB.g.m.2[dat_plant_2018sum$Treatment =="CK" ],
       dat_plant_2018sum$BGB.g.m.2[dat_plant_2018sum$Treatment =="W" ],paired = T)
t.test(dat_plant_2018sum$BNPP.g.m.2[dat_plant_2018sum$Treatment =="CK" ],
       dat_plant_2018sum$BNPP.g.m.2[dat_plant_2018sum$Treatment =="W" ],paired = T)
###2019
t.test(dat_plant_2019sum$ANPP.g.m.2[dat_plant_2019sum$Treatment =="CK" ],
       dat_plant_2019sum$ANPP.g.m.2[dat_plant_2019sum$Treatment =="W" ],paired = T)
t.test(dat_plant_2019sum$AGB.g.m.2[dat_plant_2019sum$Treatment =="CK" ],
       dat_plant_2019sum$AGB.g.m.2[dat_plant_2019sum$Treatment =="W" ],paired = T)
t.test(dat_plant_2019sum$BGB.g.m.2[dat_plant_2019sum$Treatment =="CK" ],
       dat_plant_2019sum$BGB.g.m.2[dat_plant_2019sum$Treatment =="W" ],paired = T)
t.test(dat_plant_2019sum$BNPP.g.m.2[dat_plant_2019sum$Treatment =="CK" ],
       dat_plant_2019sum$BNPP.g.m.2[dat_plant_2019sum$Treatment =="W" ],paired = T)
###2020
t.test(dat_plant_2020sum$ANPP.g.m.2[dat_plant_2020sum$Treatment =="CK" ],
       dat_plant_2020sum$ANPP.g.m.2[dat_plant_2020sum$Treatment =="W" ],paired = T)
t.test(dat_plant_2020sum$AGB.g.m.2[dat_plant_2020sum$Treatment =="CK" ],
       dat_plant_2020sum$AGB.g.m.2[dat_plant_2020sum$Treatment =="W" ],paired = T)
t.test(dat_plant_2020sum$BGB.g.m.2[dat_plant_2020sum$Treatment =="CK" ],
       dat_plant_2020sum$BGB.g.m.2[dat_plant_2020sum$Treatment =="W" ],paired = T)
t.test(dat_plant_2020sum$BNPP.g.m.2[dat_plant_2020sum$Treatment =="CK" ],
       dat_plant_2020sum$BNPP.g.m.2[dat_plant_2020sum$Treatment =="W" ],paired = T)
###2021
t.test(dat_plant_2021sum$ANPP.g.m.2[dat_plant_2021sum$Treatment =="CK" ],
       dat_plant_2021sum$ANPP.g.m.2[dat_plant_2021sum$Treatment =="W" ],paired = T)
t.test(dat_plant_2021sum$AGB.g.m.2[dat_plant_2021sum$Treatment =="CK" ],
       dat_plant_2021sum$AGB.g.m.2[dat_plant_2021sum$Treatment =="W" ],paired = T)
t.test(dat_plant_2021sum$BGB.g.m.2[dat_plant_2021sum$Treatment =="CK" ],
       dat_plant_2021sum$BGB.g.m.2[dat_plant_2021sum$Treatment =="W" ],paired = T)
t.test(dat_plant_2021sum$BNPP.g.m.2[dat_plant_2021sum$Treatment =="CK" ],
       dat_plant_2021sum$BNPP.g.m.2[dat_plant_2021sum$Treatment =="W" ],paired = T)


library(ez); library(magrittr) ; library(rstatix)
dat_plant_year<-dat_plant[c(1:32),]
summary(dat_plant_year)

dat_anpp_year<-dat_plant_year[,c("ID","Year","Time","Treatment","ANPP.g.m.2")]
ezANOVA(data=dat_anpp_year,dv=ANPP.g.m.2,wid=ID,within=.(Time),between=Treatment, type = 1,detailed=T) 

pwc_anpp <- dat_anpp_year %>%
  group_by(Time) %>%
  pairwise_t_test(
    ANPP.g.m.2 ~Treatment, paired = TRUE,
    p.adjust.method = "bonferroni"
  )
data.frame(pwc_anpp)

dat_agb_year<-dat_plant_year[,c("ID","Year","Time","Treatment","AGB.g.m.2")]
ezANOVA(data=dat_agb_year,dv=AGB.g.m.2,wid=ID,within=.(Time),between=Treatment, type = 1,detailed=T) 

pwc_agb <- dat_agb_year %>%
  group_by(Time) %>%
  pairwise_t_test(
    AGB.g.m.2 ~Treatment, paired = TRUE,
    p.adjust.method = "bonferroni"
  )
data.frame(pwc_agb)

dat_bnpp_year<-dat_plant_year[,c("ID","Year","Time","Treatment","BNPP.g.m.2")]
dat_bnpp_year<-dat_bnpp_year[c(9:32),]
ezANOVA(data=dat_bnpp_year,dv=BNPP.g.m.2,wid=ID,within=.(Time),between=Treatment, type = 1,detailed=T) 

pwc_bnpp <- dat_bnpp_year %>%
  group_by(Time) %>%
  pairwise_t_test(
    BNPP.g.m.2 ~Treatment, paired = TRUE,
    p.adjust.method = "bonferroni"
  )
data.frame(pwc_bnpp)

dat_bgb_year<-dat_plant_year[,c("ID","Year","Time","Treatment","BGB.g.m.2")]
dat_bgb_year<-dat_bgb_year[-c(17:24),]
ezANOVA(data=dat_bgb_year,dv=BGB.g.m.2,wid=ID,within=.(Time),between=Treatment, type = 1,detailed=T) 


###anpp
dat_anpp_year<-dat_plant_year[,c("ID","Year","Time","Treatment","ANPP.g.m.2")]
attach(dat_anpp_year)
dat_anpp_year1<-summarySE(dat_anpp_year,measurevar="ANPP.g.m.2", groupvars = c("Year","Treatment"))
attach(dat_anpp_year1)

Type<-factor(dat_anpp_year1$Treatment)
Year<-factor(dat_anpp_year1$Year)
p_anpp_year<-ggplot(data=dat_anpp_year1,aes(x=Treatment,y=ANPP.g.m.2,fill=Treatment))+
  geom_bar(stat = "identity", width = 0.4, position = position_dodge(0.4))+
  geom_errorbar(aes(ymin=ANPP.g.m.2-se, ymax =ANPP.g.m.2 + se), width = 0.2, size = 0.5, 
                position = position_dodge(0.4))+
  facet_grid(.~ Year)+
  xlab("") + ylab(" " )+
  labs(title = "ANPP (g m-2)")+
  scale_y_continuous(limits=c(0,800),expand = c(0,0))+
  scale_fill_manual(values = c("royalblue1","orangered2"))+
  theme_bw(base_size = 15)+
  theme(legend.position = 'top',
        legend.title = element_blank(),
        panel.grid = element_blank(),
        strip.background = element_blank(),
        axis.text.y = element_text(size = 12),
        axis.text.x = element_text(size = 12))
p_anpp_year

###agb
dat_agb_year<-dat_plant_year[,c("ID","Year","Time","Treatment","AGB.g.m.2")]
attach(dat_agb_year)
dat_agb_year1<-summarySE(dat_agb_year,measurevar="AGB.g.m.2", groupvars = c("Year","Treatment"))
attach(dat_agb_year1)

Type<-factor(dat_agb_year1$Treatment)
Year<-factor(dat_agb_year1$Year)
p_agb_year<-ggplot(data=dat_agb_year1,aes(x=Treatment,y=AGB.g.m.2,fill=Treatment))+
  geom_bar(stat = "identity", width = 0.4, position = position_dodge(0.4))+
  geom_errorbar(aes(ymin=AGB.g.m.2-se, ymax =AGB.g.m.2 + se), width = 0.2, size = 0.5, 
                position = position_dodge(0.4))+
  facet_grid(.~ Year)+
  xlab("") + ylab(" " )+
  labs(title = "AGB (g m-2)")+
  scale_y_continuous(limits=c(0,800),expand = c(0,0))+
  scale_fill_manual(values = c("royalblue1","orangered2"))+
  theme_bw(base_size = 15)+
  theme(legend.position = 'top',
        legend.title = element_blank(),
        panel.grid = element_blank(),
        strip.background = element_blank(),
        axis.text.y = element_text(size = 12),
        axis.text.x = element_text(size = 12))
p_agb_year


###bnpp
dat_bnpp_year<-dat_plant_year[,c("ID","Year","Time","Treatment","BNPP.g.m.2")]
attach(dat_bnpp_year)
dat_bnpp_year1<-summarySE(dat_bnpp_year,measurevar="BNPP.g.m.2", groupvars = c("Year","Treatment"))
attach(dat_bnpp_year1)

Type<-factor(dat_bnpp_year1$Treatment)
Year<-factor(dat_bnpp_year1$Year)
p_bnpp_year<-ggplot(data=dat_bnpp_year1,aes(x=Treatment,y=BNPP.g.m.2,fill=Treatment))+
  geom_bar(stat = "identity", width = 0.4, position = position_dodge(0.4))+
  geom_errorbar(aes(ymin=BNPP.g.m.2-se, ymax =BNPP.g.m.2 + se), width = 0.2, size = 0.5, 
                position = position_dodge(0.4))+
  facet_grid(.~ Year)+
  xlab("") + ylab(" " )+
  labs(title = "BNPP (g m-2)")+
  scale_y_continuous(limits=c(0,800),expand = c(0,0))+
  scale_fill_manual(values = c("royalblue1","orangered2"))+
  theme_bw(base_size = 15)+
  theme(legend.position = 'top',
        legend.title = element_blank(),
        panel.grid = element_blank(),
        strip.background = element_blank(),
        axis.text.y = element_text(size = 12),
        axis.text.x = element_text(size = 12))
p_bnpp_year

###bgb
dat_bgb_year<-dat_plant_year[,c("ID","Year","Time","Treatment","BGB.g.m.2")]
attach(dat_bgb_year)
dat_bgb_year1<-summarySE(dat_bgb_year,measurevar="BGB.g.m.2", groupvars = c("Year","Treatment"))
attach(dat_bgb_year1)

Type<-factor(dat_bgb_year1$Treatment)
Year<-factor(dat_bgb_year1$Year)
p_bgb_year<-ggplot(data=dat_bgb_year1,aes(x=Treatment,y=BGB.g.m.2,fill=Treatment))+
  geom_bar(stat = "identity", width = 0.4, position = position_dodge(0.4))+
  geom_errorbar(aes(ymin=BGB.g.m.2-se, ymax =BGB.g.m.2 + se), width = 0.2, size = 0.5, 
                position = position_dodge(0.4))+
  facet_grid(.~ Year)+
  xlab("") + ylab(" " )+
  labs(title = "BGB (g m-2)")+
  scale_y_continuous(limits=c(0,1500),expand = c(0,0))+
  scale_fill_manual(values = c("royalblue1","orangered2"))+
  theme_bw(base_size = 15)+
  theme(legend.position = 'top',
        legend.title = element_blank(),
        panel.grid = element_blank(),
        strip.background = element_blank(),
        axis.text.y = element_text(size = 12),
        axis.text.x = element_text(size = 12))
p_bgb_year

library(egg)
plant_year<-ggarrange(p_anpp_year,p_agb_year,p_bnpp_year,p_bgb_year, ncol=1)
ggsave("plant_year.pdf",plant_year,
       dpi=400, width = 30, height=46, units = "cm")
