# Supplementary material for: Whole-soil warming leads to substantial soil carbon emission in an alpine grassland
Source: Nat Commun. 2024 May 27;15:4489. doi: 10.1038/s41467-024-48736-w (PMC11130387; doi:10.1038/s41467-024-48736-w)
Supplement: Supplementary file 4 — Source data [file 41467_2024_48736_MOESM4_ESM.zip › Figshare数据上传/Fig. S4/plant of four years.csv]

ID-obe	Year	Time	ID	Block	Plot	Plot-real	Treatment	ANPP g m-2	AGB g m-2	BGB g m-2	BNPP g m-2
1	2018	T1	1	1	1	1	CK	472.32	332.16	1263.69
2	2018	T1	2	1	2	2	W	663.24	523.32	1273.89
3	2018	T1	3	2	1	3	CK	544.36	405.52	529.94
4	2018	T1	4	2	2	4	W	688.72	564.08	922.29
5	2018	T1	5	3	1	5	CK	409.36	320.48	453.5
6	2018	T1	6	3	2	6	W	599.76	475.52	244.59
7	2018	T1	7	4	1	7	CK	417.16	299.04	1533.76
8	2018	T1	8	4	2	8	W	543.52	431.48	1207.64
9	2019	T2	1	1	1	1	CK	487.96	357.304	339.7	275.16
10	2019	T2	2	1	2	2	W	742.08	517.304	979	601.27
11	2019	T2	3	2	1	3	CK	552.048	347.92	1619.49	422.93
12	2019	T2	4	2	2	4	W	628.288	413.04	1004.95	667.52
13	2019	T2	5	3	1	5	CK	684.68	419.264	851.62	412.74
14	2019	T2	6	3	2	6	W	564.744	393.696	1154.75	310.83
15	2019	T2	7	4	1	7	CK	797.568	563.632	577.97	504.46
16	2019	T2	8	4	2	8	W	622.392	432.864	567.35	631.85
17	2020	T3	1	1	1	1	CK	483.96	283.76		601.27
18	2020	T3	2	1	2	2	W	480.96	328.28		336.31
19	2020	T3	3	2	1	3	CK	460.08	396.88		387.26
20	2020	T3	4	2	2	4	W	616.44	487.8		433.12
21	2020	T3	5	3	1	5	CK	586.56	432.96		1008.92
22	2020	T3	6	3	2	6	W	599.48	474.04		295.54
23	2020	T3	7	4	1	7	CK	537.64	396.76		392.36
24	2020	T3	8	4	2	8	W	717.56	455.12		346.5
25	2021	T4	1	1	1	1	CK	458.16	340.32	692.38	241.41
26	2021	T4	2	1	2	2	W	395.16	276.96	1293.81	266.31
27	2021	T4	3	2	1	3	CK	418.52	279.16	1062.23	245.63
28	2021	T4	4	2	2	4	W	559.36	431.88	1214.18	739.55
29	2021	T4	5	3	1	5	CK	608.6	451.92	595.06	545.56
30	2021	T4	6	3	2	6	W	373.48	259.08	443.77	385.79
31	2021	T4	7	4	1	7	CK	945.32	351.84	724.93	179.42
32	2021	T4	8	4	2	8	W	567.4	261.8	562.21	363.54
25	Mean	ave	1	1	1	1	CK	475.6	328.386	765.2566667	372.6133333
26	Mean	ave	2	1	2	2	W	570.36	411.466	1182.233333	401.2966667
27	Mean	ave	3	2	1	3	CK	493.752	357.37	1070.553333	351.94
28	Mean	ave	4	2	2	4	W	623.202	474.2	1047.14	613.3966667
29	Mean	ave	5	3	1	5	CK	572.3	406.156	633.3933333	655.74
30	Mean	ave	6	3	2	6	W	534.366	400.584	614.37	330.72
31	Mean	ave	7	4	1	7	CK	674.422	402.818	945.5533333	358.7466667
32	Mean	ave	8	4	2	8	W	612.718	395.316	779.0666667	447.2966667
