# Supplementary material for: Whole-soil warming leads to substantial soil carbon emission in an alpine grassland
Source: Nat Commun. 2024 May 27;15:4489. doi: 10.1038/s41467-024-48736-w (PMC11130387; doi:10.1038/s41467-024-48736-w)
Supplement: Supplementary file 4 — Source data [file 41467_2024_48736_MOESM4_ESM.zip › Figshare数据上传/Fig. S5/Fig.S5.R]

######ANPP, AGB, BGB, BNPP
dat_plant<-read.csv("plant of four years.csv")
summary(dat_plant)
attach(dat_plant)

library(reshape2);library(ggplot2);library(Rmisc);library(easyGgplot2)
dat_plant_sum<-dat_plant[c(33:40),]
summary(dat_plant_sum)

t.test(dat_plant_sum$ANPP.g.m.2 [dat_plant_sum$Treatment =="CK" ],
       dat_plant_sum$ANPP.g.m.2 [dat_plant_sum$Treatment =="W" ],paired = T)
t.test(dat_plant_sum$AGB.g.m.2[dat_plant_sum$Treatment =="CK" ],
       dat_plant_sum$AGB.g.m.2[dat_plant_sum$Treatment =="W" ],paired = T)
t.test(dat_plant_sum$BGB.g.m.2[dat_plant_sum$Treatment =="CK" ],
       dat_plant_sum$BGB.g.m.2[dat_plant_sum$Treatment =="W" ],paired = T)
t.test(dat_plant_sum$BNPP.g.m.2[dat_plant_sum$Treatment =="CK" ],
       dat_plant_sum$BNPP.g.m.2[dat_plant_sum$Treatment =="W" ],paired = T)

#### ANPP
dat_anpp_sum<-dat_plant_sum[,c("Treatment","ANPP.g.m.2")]

attach(dat_anpp_sum)
dat_anpp_sum1<-summarySE(dat_anpp_sum,measurevar="ANPP.g.m.2", groupvars = "Treatment")
attach(dat_anpp_sum1)

Type<-factor(dat_anpp_sum1$Treatment)

p_anpp_sum<-ggplot(data=dat_anpp_sum1,aes(x=Treatment,y=ANPP.g.m.2,fill=Treatment))+
  geom_bar(stat = "identity", width = 0.4, position = position_dodge(0.4))+
  geom_errorbar(aes(ymin=ANPP.g.m.2-se, ymax =ANPP.g.m.2 + se), width = 0.2, size = 0.5, 
                position = position_dodge(0.4))+
  xlab("") + ylab(" " )+
  labs(title = "ANPP (g m-2)")+
  scale_y_continuous(limits=c(0,800),expand = c(0,0))+
  scale_fill_manual(values = c("royalblue1","orangered2"))+
  theme_bw(base_size = 15)+
  theme(legend.position = 'top',
        legend.title = element_blank(),
        panel.grid = element_blank(),
        strip.background = element_blank(),
        axis.text.y = element_text(size = 12),
        axis.text.x = element_text(size = 12))
p_anpp_sum

#### AGB
dat_agb_sum<-dat_plant_sum[,c("Treatment","AGB.g.m.2")]

attach(dat_agb_sum)
dat_agb_sum1<-summarySE(dat_agb_sum,measurevar="AGB.g.m.2", groupvars = "Treatment")
attach(dat_agb_sum1)

Type<-factor(dat_agb_sum1$Treatment)

p_agb_sum<-ggplot(data=dat_agb_sum1,aes(x=Treatment,y=AGB.g.m.2,fill=Treatment))+
  geom_bar(stat = "identity", width = 0.4, position = position_dodge(0.4))+
  geom_errorbar(aes(ymin=AGB.g.m.2-se, ymax =AGB.g.m.2 + se), width = 0.2, size = 0.5, 
                position = position_dodge(0.4))+
  xlab("") + ylab(" " )+
  labs(title = "AGB (g m-2)")+
  scale_y_continuous(limits=c(0,800),expand = c(0,0))+
  scale_fill_manual(values = c("royalblue1","orangered2"))+
  theme_bw(base_size = 15)+
  theme(legend.position = 'top',
        legend.title = element_blank(),
        panel.grid = element_blank(),
        strip.background = element_blank(),
        axis.text.y = element_text(size = 12),
        axis.text.x = element_text(size = 12))
p_agb_sum
#### BNPP
dat_bnpp_sum<-dat_plant_sum[,c("Treatment","BNPP.g.m.2")]

attach(dat_bnpp_sum)
dat_bnpp_sum1<-summarySE(dat_bnpp_sum,measurevar="BNPP.g.m.2", groupvars = "Treatment")
attach(dat_bnpp_sum1)

Type<-factor(dat_bnpp_sum1$Treatment)

p_bnpp_sum<-ggplot(data=dat_bnpp_sum1,aes(x=Treatment,y=BNPP.g.m.2,fill=Treatment))+
  geom_bar(stat = "identity", width = 0.4, position = position_dodge(0.4))+
  geom_errorbar(aes(ymin=BNPP.g.m.2-se, ymax =BNPP.g.m.2 + se), width = 0.2, size = 0.5, 
                position = position_dodge(0.4))+
  xlab("") + ylab(" " )+
  labs(title = "BNPP (g m-2)")+
  scale_y_continuous(limits=c(0,800),expand = c(0,0))+
  scale_fill_manual(values = c("royalblue1","orangered2"))+
  theme_bw(base_size = 15)+
  theme(legend.position = 'top',
        legend.title = element_blank(),
        panel.grid = element_blank(),
        strip.background = element_blank(),
        axis.text.y = element_text(size = 12),
        axis.text.x = element_text(size = 12))
p_bnpp_sum

#### BGB
dat_bgb_sum<-dat_plant_sum[,c("Treatment","BGB.g.m.2")]

attach(dat_bgb_sum)
dat_bgb_sum1<-summarySE(dat_bgb_sum,measurevar="BGB.g.m.2", groupvars = "Treatment")
attach(dat_bgb_sum1)

Type<-factor(dat_bgb_sum1$Treatment)

p_bgb_sum<-ggplot(data=dat_bgb_sum1,aes(x=Treatment,y=BGB.g.m.2,fill=Treatment))+
  geom_bar(stat = "identity", width = 0.4, position = position_dodge(0.4))+
  geom_errorbar(aes(ymin=BGB.g.m.2-se, ymax =BGB.g.m.2 + se), width = 0.2, size = 0.5, 
                position = position_dodge(0.4))+
  xlab("") + ylab(" " )+
  labs(title = "BGB (g m-2)")+
  scale_y_continuous(limits=c(0,1500),expand = c(0,0))+
  scale_fill_manual(values = c("royalblue1","orangered2"))+
  theme_bw(base_size = 15)+
  theme(legend.position = 'top',
        legend.title = element_blank(),
        panel.grid = element_blank(),
        strip.background = element_blank(),
        axis.text.y = element_text(size = 12),
        axis.text.x = element_text(size = 12))
p_bgb_sum

library(egg)
plant_sum<-ggarrange(p_anpp_sum,p_agb_sum,p_bnpp_sum,p_bgb_sum, ncol=2)
ggsave("plant_sum.pdf",plant_sum,
       dpi=400, width = 20, height=23, units = "cm")
