# Supplementary material for: Whole-soil warming leads to substantial soil carbon emission in an alpine grassland
Source: Nat Commun. 2024 May 27;15:4489. doi: 10.1038/s41467-024-48736-w (PMC11130387; doi:10.1038/s41467-024-48736-w)
Supplement: Supplementary file 4 — Source data [file 41467_2024_48736_MOESM4_ESM.zip › Figshare数据上传/Fig. S6/2019soil.csv]

ID	block	W	Treat	D	Layer	plot	SOC	TN	EOC	ETN	NH4	NO3	MBC	MBN	BG	NAG	AP	Sc:n	CUE
1	1	1	CK	1	5	1	57.3	6.2	182.38	21.5	11.31	1.23	744.33	139.9	97.52	24.82	512.33	2.26	0.49
2	1	1	CK	2	20	1	45.1	5.1	176.2333333	30.87	11.94	2.32	50.25	37.14	143.95	21.27	671.46	1.03	0.4
3	1	1	CK	3	45	1	28.4	3.3	126.45	13.43	7.48	1.18	186.96	39.97	44.74	25.23	396.24	0.96	0.4
4	1	1	CK	4	80	1	14.7	1.9	106.92	7.16	9.03	0.95	27.96	22	34.99	17.48	304.95	0.33	0.24
5	1	2	W	1	5	2	73.4	7.6	243.72	22.32	10.08	1.29	1143.27	254.67	49.6	34.41	699.9	0.67	0.34
6	1	2	W	2	20	2	41.4	4.8	171.52	21.06	15.36	0.97	332.0433333	78.1	35	22.69	358.35	0.78	0.37
7	1	2	W	3	45	2	26.2	3.2	132.17	10.49	13.85	0.77	291.5	52.09	63.4	16.09	546.08	2.69	0.51
8	1	2	W	4	80	2	11.2	1.5	98.9	9.98	4.99	0.88	52.52	18.15	33.1	21.56	317.96	0.59	0.33
9	2	1	CK	1	5	1	93.3	8.9	265.67	23.76	9.97	2.28	1001.82	227.93	169.73	41.48	1059.63	1.87	0.47
10	2	1	CK	2	20	1	44	4.9	183.41	17.24	7.09	2.76	533.44	114.85	83.08	18.28	516.12	2.35	0.49
11	2	1	CK	3	45	1	24.8	3	105.36	15.05	7.17	3.33	293.24	43.65	33.12	14.5	338.55	1.86	0.47
12	2	1	CK	4	80	1	9.1	1.2	104.4	9.25	6.41	1.77	20.54666667	10.6	20.09	12.12	265.34	0.33	0.24
13	2	2	W	1	5	2	75.2	7.7	400.77	45.92	16.94	16.23	1279.36	261.78	74.91	2.89	843.27	12.97	0.58
14	2	2	W	2	20	2	39.8	4.6	235.75	24.69	4.89	1.21	309.23	78.26	50.89	24.78666667	794.08	0.94	0.39
15	2	2	W	3	45	2	24.6	3	155.8	19.54	6	4.24	301.53	33.37	30.11	52.35	469.52	0.63	0.34
16	2	2	W	4	80	2	6.1	0.9	99.94	11.83	4.4	1.32	52.52	0.61	26.12333333	14.97	320.67	0.74	0.36
17	3	1	CK	1	5	1	92.2	9.4	162.74	20.2	10.37	8.51	1347.47	254.59	84.93	4.66	656.12	9.83	0.57
18	3	1	CK	2	20	1	44.4	5.1	207.97	18.45	8.74	7.04	698.99	132.24	125.69	13.5	865.06	5.65	0.55
19	3	1	CK	3	45	1	23.1	2.9	144.92	12.97	4.86	2.21	171.92	37.5	46.09	20.97	457.5	1.26	0.43
20	3	1	CK	4	80	1	13.2	1.7	93.66	11.19	3.96	0.75	17.46	8.71	53.23	11.78	305.77	1.16	0.42
21	3	2	W	1	5	2	72.9	7.4	253.48	29.32	8.11	2.1	1550.03	222.21	72.75	27.29	556	1.89	0.47
22	3	2	W	2	20	2	41.3	4.8	162.14	20.88	7.44	3.49	265.21	52.67	54.27	27.65	485.75	1.15	0.42
23	3	2	W	3	45	2	27.1	3.3	139.98	15.84	5.02	2.34	48.99	22.73	38.96	19.91	307.76	0.51	0.3
24	3	2	W	4	80	2	11.8	1.5	111.46	14.06	4.49	0.93	52.52	4.34	22.36	14.97	393.94	0.55	0.31
25	4	1	CK	1	5	1	92.7	9.4	203.5976927	42.16	10.59	8.76	1595.1	263.36	103.76	38.21	1649.2	1.67	0.46
26	4	1	CK	2	20	1	52.8	5.9	137.32	18.44	6.22	2.29	744.13	154.17	69.62	34.68	954.04	1.08	0.41
27	4	1	CK	3	45	1	25.4	3.1	114.93	14.96	5.95	4.95	302.57	57.12	78.74	26.37	527.29	1.93	0.48
28	4	1	CK	4	80	1	8.4	1.3	93.37	9.64	4.86	2.05	16.22	12.31	41.51	29.36	477.75	0.29	0.22
29	4	2	W	1	5	2	84.2	8.5	226.99	38.57	12.27	12.81	251.23	78.42	79.85	32.11	977.64	0.8	0.37
30	4	2	W	2	20	2	52.5	5.8	184.74	25.88	5.93	4.4	421.69	103.37	160.04	24.02	641.31	3	0.51
31	4	2	W	3	45	2	20.1	2.4	142.07	16.48	5.16	1.84	146.08	34.71	40.33	19.72	761.86	1.03	0.4
32	4	2	W	4	80	2	5.1	0.8	92.92	10.83	4.28	0.65	52.52	7.7	22.91	8.38	230.88	1.24	0.43
