# Supplementary material for: Whole-soil warming leads to substantial soil carbon emission in an alpine grassland
Source: Nat Commun. 2024 May 27;15:4489. doi: 10.1038/s41467-024-48736-w (PMC11130387; doi:10.1038/s41467-024-48736-w)
Supplement: Supplementary file 4 — Source data [file 41467_2024_48736_MOESM4_ESM.zip › Figshare数据上传/Fig. S6/Fig.S6.R]

dat1<-read.csv("2019soil.csv",header =T)
attach(dat1)
summary(dat1)

library(nlme);library(ggplot2);library(Rmisc)


layer<-factor(dat1$Layer)
type<-factor(dat1$Treat)
block<-factor(dat1$block)
plot<-factor(dat1$plot)

dat2_CUE<-dat1[,c("Treat","Layer","CUE")]
attach(dat2_CUE)
dat2_CUE1<-summarySE(dat2_CUE,measurevar="CUE", groupvars = c("Treat","Layer"))

mod<-lme(SOC ~ type*layer, random = ~ 1|block/plot,data = dat1);anova(mod)

####0-10
t.test(dat1$BG[dat1$Layer=="5" &  dat1$Treat =="CK" ],
       dat1$BG[dat1$Layer=="5" &  dat1$Treat =="W" ],paired = T)
####10-30
t.test(dat1$BG[dat1$Layer=="20" &  dat1$Treat =="CK" ],
       dat1$BG[dat1$Layer=="20" &  dat1$Treat =="W" ],paired = T)
####30-60 
t.test(dat1$BG[dat1$Layer=="45" & dat1$Treat =="CK" ],
       dat1$BG[dat1$Layer=="45" & dat1$Treat =="W" ],paired = T)
####60-100
t.test(dat1$BG[dat1$Layer=="80" & dat1$Treat =="CK" ],
       dat1$BG[dat1$Layer=="80" & dat1$Treat =="W" ],paired = T)


library(ggplot2);library(Rmisc)

dat2<-dat1
attach(dat2)
summary(dat2)

###SOC####
dat2_SOC<-dat2[,c("Treat","Layer","SOC")]
attach(dat2_SOC)
dat2_SOC1<-summarySE(dat2_SOC,measurevar="SOC", groupvars = c("Treat","Layer"))
attach(dat2_SOC1)
warming.type<-factor(dat2_SOC1$Treat,levels = c("CK","W"))

p1<-ggplot(data=dat2_SOC1,aes(x=Layer,y=SOC,color=warming.type))+
  geom_point(size = 1.5,  position = position_dodge(0.25)) +
  geom_line(position = position_dodge(0.25))+
  geom_errorbar(aes(ymin=SOC-se, ymax =SOC + se), width = 0.2, size = 0.25, 
                position = position_dodge(0.25))+
  coord_flip()+
  xlab("Soil depth (cm)") + ylab(" " )+
  labs(title = "SOC (mg kg-1)")+
  scale_y_continuous(limits=c(0,100),expand = c(0,0))+
  scale_x_reverse(limits = c(100,0),breaks=c(0,10,30,60,100))+
  scale_color_manual(values = c("royalblue1","orangered2"))+
  theme_bw(base_size = 15)+
  theme(legend.position = 'top',
        legend.title = element_blank(),
        panel.grid = element_blank(),
        strip.background = element_blank(),
        axis.text.y = element_text(size = 12),
        axis.text.x = element_text(size = 12))
p1

###NH4####
dat2_NH4<-dat2[,c("Treat","Layer","NH4")]
attach(dat2_NH4)
dat2_NH41<-summarySE(dat2_NH4,measurevar="NH4", groupvars = c("Treat","Layer"))
attach(dat2_NH41)
warming.type<-factor(dat2_NH41$Treat,levels = c("CK","W"))

p2<-ggplot(data=dat2_NH41,aes(x=Layer,y=NH4,color=warming.type))+
  geom_point(size = 1.5,  position = position_dodge(0.25)) +
  geom_line(position = position_dodge(0.25))+
  geom_errorbar(aes(ymin=NH4-se, ymax =NH4 + se), width = 0.2, size = 0.25, 
                position = position_dodge(0.25))+
  coord_flip()+
  xlab("Soil depth (cm)") + ylab(" " )+
  labs(title = "NH4+-N (mg kg-1)")+
  scale_y_continuous(limits=c(0,15),expand = c(0,0))+
  scale_x_reverse(limits = c(100,0),breaks=c(0,10,30,60,100))+
  scale_color_manual(values = c("royalblue1","orangered2"))+
  theme_bw(base_size = 15)+
  theme(legend.position = 'top',
        legend.title = element_blank(),
        panel.grid = element_blank(),
        strip.background = element_blank(),
        axis.text.y = element_text(size = 12),
        axis.text.x = element_text(size = 12))
p2

###NO3####
dat2_NO3<-dat2[,c("Treat","Layer","NO3")]
attach(dat2_NO3)
dat2_NO31<-summarySE(dat2_NO3,measurevar="NO3", groupvars = c("Treat","Layer"))
attach(dat2_NO31)
warming.type<-factor(dat2_NO31$Treat,levels = c("CK","W"))

p3<-ggplot(data=dat2_NO31,aes(x=Layer,y=NO3,color=warming.type))+
  geom_point(size = 1.5,  position = position_dodge(0.25)) +
  geom_line(position = position_dodge(0.25))+
  geom_errorbar(aes(ymin=NO3-se, ymax =NO3 + se), width = 0.2, size = 0.25, 
                position = position_dodge(0.25))+
  coord_flip()+
  xlab("Soil depth (cm)") + ylab(" " )+
  labs(title = "NO3--N (mg kg-1)")+
  scale_y_continuous(limits=c(0,25),expand = c(0,0))+
  scale_x_reverse(limits = c(100,0),breaks=c(0,10,30,60,100))+
  scale_color_manual(values = c("royalblue1","orangered2"))+
  theme_bw(base_size = 15)+
  theme(legend.position = 'top',
        legend.title = element_blank(),
        panel.grid = element_blank(),
        strip.background = element_blank(),
        axis.text.y = element_text(size = 12),
        axis.text.x = element_text(size = 12))
p3

###EOC####
dat2_EOC<-dat2[,c("Treat","Layer","EOC")]
attach(dat2_EOC)
dat2_EOC1<-summarySE(dat2_EOC,measurevar="EOC", groupvars = c("Treat","Layer"))
attach(dat2_EOC1)
warming.type<-factor(dat2_EOC1$Treat,levels = c("CK","W"))

p4<-ggplot(data=dat2_EOC1,aes(x=Layer,y=EOC,color=warming.type))+
  geom_point(size = 1.5,  position = position_dodge(0.25)) +
  geom_line(position = position_dodge(0.25))+
  geom_errorbar(aes(ymin=EOC-se, ymax =EOC + se), width = 0.2, size = 0.25, 
                position = position_dodge(0.25))+
  coord_flip()+
  xlab("Soil depth (cm)") + ylab(" " )+
  labs(title = "EOC (mg kg-1)")+
  scale_y_continuous(limits=c(50,370),expand = c(0,0))+
  scale_x_reverse(limits = c(100,0),breaks=c(0,10,30,60,100))+
  scale_color_manual(values = c("royalblue1","orangered2"))+
  theme_bw(base_size = 15)+
  theme(legend.position = 'top',
        legend.title = element_blank(),
        panel.grid = element_blank(),
        strip.background = element_blank(),
        axis.text.y = element_text(size = 12),
        axis.text.x = element_text(size = 12))
p4

###ETN####
dat2_ETN<-dat2[,c("Treat","Layer","ETN")]
attach(dat2_ETN)
dat2_ETN1<-summarySE(dat2_ETN,measurevar="ETN", groupvars = c("Treat","Layer"))
attach(dat2_ETN1)
warming.type<-factor(dat2_ETN1$Treat,levels = c("CK","W"))

p5<-ggplot(data=dat2_ETN1,aes(x=Layer,y=ETN,color=warming.type))+
  geom_point(size = 1.5,  position = position_dodge(0.25)) +
  geom_line(position = position_dodge(0.25))+
  geom_errorbar(aes(ymin=ETN-se, ymax =ETN + se), width = 0.2, size = 0.25, 
                position = position_dodge(0.25))+
  coord_flip()+
  xlab("Soil depth (cm)") + ylab(" " )+
  labs(title = "ETN (mg kg-1)")+
  scale_y_continuous(limits=c(0,45),expand = c(0,0))+
  scale_x_reverse(limits = c(100,0),breaks=c(0,10,30,60,100))+
  scale_color_manual(values = c("royalblue1","orangered2"))+
  theme_bw(base_size = 15)+
  theme(legend.position = 'top',
        legend.title = element_blank(),
        panel.grid = element_blank(),
        strip.background = element_blank(),
        axis.text.y = element_text(size = 12),
        axis.text.x = element_text(size = 12))
p5

###MBC###
dat2_MBC<-dat2[,c("Treat","Layer","MBC")]
attach(dat2_MBC)
dat2_MBC1<-summarySE(dat2_MBC,measurevar="MBC", groupvars = c("Treat","Layer"))
attach(dat2_MBC1)
warming.type<-factor(dat2_MBC1$Treat,levels = c("CK","W"))

p6<-ggplot(data=dat2_MBC1,aes(x=Layer,y=MBC,color=warming.type))+
  geom_point(size = 1.5,  position = position_dodge(0.25)) +
  geom_line(position = position_dodge(0.25))+
  geom_errorbar(aes(ymin=MBC - se, ymax =MBC + se), width = 0.2, size = 0.25, 
                position = position_dodge(0.25))+
  coord_flip()+
  xlab("Soil depth (cm)") + ylab(" " )+
  labs(title = "MBC (mg kg-1)")+
  scale_y_continuous(limits=c(0,2700),expand = c(0,0))+
  scale_x_reverse(limits = c(100,0),breaks=c(0,10,30,60,100))+
  scale_color_manual(values = c("royalblue1","orangered2"))+
  theme_bw(base_size = 15)+
  theme(legend.position = 'top',
        legend.title = element_blank(),
        panel.grid = element_blank(),
        strip.background = element_blank(),
        axis.text.y = element_text(size = 12),
        axis.text.x = element_text(size = 12))
p6

###MBN###
dat2_MBN<-dat2[,c("Treat","Layer","MBN")]
attach(dat2_MBN)
dat2_MBN1<-summarySE(dat2_MBN,measurevar="MBN", groupvars = c("Treat","Layer"))
attach(dat2_MBN1)
warming.type<-factor(dat2_MBN1$Treat,levels = c("CK","W"))

p7<-ggplot(data=dat2_MBN1,aes(x=Layer,y=MBN,color=warming.type))+
  geom_point(size = 1.5,  position = position_dodge(0.25)) +
  geom_line(position = position_dodge(0.25))+
  geom_errorbar(aes(ymin=MBN - se, ymax =MBN + se), width = 0.2, size = 0.25, 
                position = position_dodge(0.25))+
  coord_flip()+
  xlab("Soil depth (cm)") + ylab(" " )+
  labs(title = "MBN (mg kg-1)")+
  scale_y_continuous(limits=c(0,350),expand = c(0,0))+
  scale_x_reverse(limits = c(100,0),breaks=c(0,10,30,60,100))+
  scale_color_manual(values = c("royalblue1","orangered2"))+
  theme_bw(base_size = 15)+
  theme(legend.position = 'top',
        legend.title = element_blank(),
        panel.grid = element_blank(),
        strip.background = element_blank(),
        axis.text.y = element_text(size = 12),
        axis.text.x = element_text(size = 12))
p7

###BG
summary(dat2)
dat2_bg<-dat2[,c("Treat","Layer","BG")]
attach(dat2_bg)
dat2_bg1<-summarySE(dat2_bg,measurevar="BG", groupvars = c("Treat","Layer"))
attach(dat2_bg1)
warming.type<-factor(dat2_bg1$Treat,levels = c("CK","W"))

p8<-ggplot(data=dat2_bg1,aes(x=Layer,y=BG,color=warming.type))+
  geom_point(size = 1.5,  position = position_dodge(0.25)) +
  geom_line(position = position_dodge(0.25))+
  geom_errorbar(aes(ymin=BG - se, ymax =BG + se), width = 0.2, size = 0.25, 
                position = position_dodge(0.25))+
  coord_flip()+
  xlab("Soil depth (cm)") + ylab(" " )+
  labs(title = "BG")+
  scale_y_continuous(limits=c(0,750),expand = c(0,0))+
  scale_x_reverse(limits = c(100,0),breaks=c(0,10,30,60,100))+
  scale_color_manual(values = c("royalblue1","orangered2"))+
  theme_bw(base_size = 15)+
  theme(legend.position = 'top',
        legend.title = element_blank(),
        panel.grid = element_blank(),
        strip.background = element_blank(),
        axis.text.y = element_text(size = 12),
        axis.text.x = element_text(size = 12))
p8

###NAG
summary(dat2)
dat2_nag<-dat2[,c("Treat","Layer","NAG")]
attach(dat2_nag)
dat2_nag1<-summarySE(dat2_nag,measurevar="NAG", groupvars = c("Treat","Layer"))
attach(dat2_nag1)
warming.type<-factor(dat2_nag1$Treat,levels = c("CK","W"))

p9<-ggplot(data=dat2_nag1,aes(x=Layer,y=NAG,color=warming.type))+
  geom_point(size = 1.5,  position = position_dodge(0.25)) +
  geom_line(position = position_dodge(0.25))+
  geom_errorbar(aes(ymin=NAG - se, ymax =NAG + se), width = 0.2, size = 0.25, 
                position = position_dodge(0.25))+
  coord_flip()+
  xlab("Soil depth (cm)") + ylab(" " )+
  labs(title = "NAG")+
  scale_y_continuous(limits=c(0,100),expand = c(0,0))+
  scale_x_reverse(limits = c(100,0),breaks=c(0,10,30,60,100))+
  scale_color_manual(values = c("royalblue1","orangered2"))+
  theme_bw(base_size = 15)+
  theme(legend.position = 'top',
        legend.title = element_blank(),
        panel.grid = element_blank(),
        strip.background = element_blank(),
        axis.text.y = element_text(size = 12),
        axis.text.x = element_text(size = 12))
p9

#####ap
dat2_ap<-dat2[,c("Treat","Layer","AP")]
attach(dat2_ap)
dat2_ap1<-summarySE(dat2_ap,measurevar="AP", groupvars = c("Treat","Layer"))
attach(dat2_ap1)
warming.type<-factor(dat2_ap1$Treat,levels = c("CK","W"))

p10<-ggplot(data=dat2_ap1,aes(x=Layer,y=AP,color=warming.type))+
  geom_point(size = 1.5,  position = position_dodge(0.25)) +
  geom_line(position = position_dodge(0.25))+
  geom_errorbar(aes(ymin=AP - se, ymax =AP + se), width = 0.2, size = 0.25, 
                position = position_dodge(0.25))+
  coord_flip()+
  xlab("Soil depth (cm)") + ylab(" " )+
  labs(title = "AP")+
  scale_y_continuous(limits=c(0,1500),expand = c(0,0))+
  scale_x_reverse(limits = c(100,0),breaks=c(0,10,30,60,100))+
  scale_color_manual(values = c("royalblue1","orangered2"))+
  theme_bw(base_size = 15)+
  theme(legend.position = 'top',
        legend.title = element_blank(),
        panel.grid = element_blank(),
        strip.background = element_blank(),
        axis.text.y = element_text(size = 12),
        axis.text.x = element_text(size = 12))
p10

#####cue
dat2_cue<-dat2[,c("Treat","Layer","CUE")]
attach(dat2_cue)
dat2_cue1<-summarySE(dat2_cue,measurevar="CUE", groupvars = c("Treat","Layer"))
attach(dat2_cue1)
warming.type<-factor(dat2_cue1$Treat,levels = c("CK","W"))

p11<-ggplot(data=dat2_cue1,aes(x=Layer,y=CUE,color=warming.type))+
  geom_point(size = 1.5,  position = position_dodge(0.25)) +
  geom_line(position = position_dodge(0.25))+
  geom_errorbar(aes(ymin=CUE - se, ymax =CUE + se), width = 0.2, size = 0.25, 
                position = position_dodge(0.25))+
  coord_flip()+
  xlab("Soil depth (cm)") + ylab(" " )+
  labs(title = "CUE")+
  scale_y_continuous(limits=c(0,0.8),expand = c(0,0))+
  scale_x_reverse(limits = c(100,0),breaks=c(0,10,30,60,100))+
  scale_color_manual(values = c("royalblue1","orangered2"))+
  theme_bw(base_size = 15)+
  theme(legend.position = 'top',
        legend.title = element_blank(),
        panel.grid = element_blank(),
        strip.background = element_blank(),
        axis.text.y = element_text(size = 12),
        axis.text.x = element_text(size = 12))
p11

library(easyGgplot2)
pp<-ggplot2.multiplot(p1, p2, p3, p4, p5, p6, p7, p8, p9, p10, p11, cols=4)
