# Supplementary material for: Whole-soil warming leads to substantial soil carbon emission in an alpine grassland
Source: Nat Commun. 2024 May 27;15:4489. doi: 10.1038/s41467-024-48736-w (PMC11130387; doi:10.1038/s41467-024-48736-w)
Supplement: Supplementary file 4 — Source data [file 41467_2024_48736_MOESM4_ESM.zip › Figshare数据上传/Fig. S7/2021soil.csv]

ID	block	W	Treat	D	Layer	plot	SOC	TN	EOC	ETN	NH4	NO3	MBC	MBN	BG	NAG	AP	Sc:n	CUE
1	1	1	CK	1	5	1	56.48	5.75	227.01	35.61	3.56	18.17	2072.42	258.14	580.62	70.51	950.62	0.1	0.1
2	1	1	CK	2	20	1	29.5	3.44	172.54	17.76	1.71	8.36	841.61	107.96	141.7	43.44	741.01	0.28	0.21
3	1	1	CK	3	45	1	15.2	1.8	129.02	9.29	2.17	3.37	261.94	29.14	52.53	33.09	537.15	0.67	0.34
4	1	1	CK	4	80	1	7.02	0.96	105.23	6.9	1	2.88	128.62	18.24	51.24	32.87	485.78	0.62	0.33
5	1	2	W	1	5	2	58.87	6.01	188.62	25.09	3.52	9.58	2363.12	289.54	478.2	54.44	713.98	0.09	0.1
6	1	2	W	2	20	2	32.37	3.71	167.69	16.2	1.53	4.66	887.74	121.21	122.74	36.04	598.69	0.25	0.2
7	1	2	W	3	45	2	17.25	2.06	121.96	10.75	1.15	2.51	277.15	35.36	37.87	29.2	470.13	0.72	0.35
8	1	2	W	4	80	2	5.7	0.77	77.04	5.2	1.03	2.36	108.77	16.61	35.5	29.67	461.65	0.74	0.36
9	2	1	CK	1	5	1	72.11	7.14	201.43	38.37	3.46	22.37	2389.47	286.66	564.35	71.04	950.5	0.1	0.1
10	2	1	CK	2	20	1	29.08	3.41	185.8	18.81	1.71	6.75	837.75	116.84	134.41	37.92	485.83	0.24	0.19
11	2	1	CK	3	45	1	13.48	1.66	129.8	10.21	1.4	3.26	283.29	29.34	56.05	35.79	480.25	0.76	0.36
12	2	1	CK	4	80	1	4.82	0.72	68.39	4.02	1.14	1.84	124.14	16.68	31.43	29.34	361.69	1.03	0.4
13	2	2	W	1	5	2	54.18	5.64	172.5	30.09	3.41	13.22	2566.43	312.58	443.9	44.46	584.2	0.09	0.09
14	2	2	W	2	20	2	28.52	3.31	157.44	16.69	1.66	6.04	822.68	117.22	96.27	39.28	591.88	0.33	0.24
15	2	2	W	3	45	2	17.75	2.13	128.87	12.24	1.07	3.83	274.69	34.03	39.36	29.2	426.75	0.72	0.35
16	2	2	W	4	80	2	9.53	1.18	82.45	4.46	1.07	2	107.21	13.97	23.41	29.93	367.3	1.21	0.42
17	3	1	CK	1	5	1	73.4	7.19	192.07	39.15	2.94	19.09	2237.66	266.7	646.74	92.97	914.54	0.12	0.11
18	3	1	CK	2	20	1	32.85	3.87	179.8	19.62	1.77	8.17	814.43	107.63	109.7	33.28	553.09	0.27	0.21
19	3	1	CK	3	45	1	11.43	1.46	122.53	9.68	0.97	3.42	243.97	27.12	39.75	29.25	440.83	0.85	0.38
20	3	1	CK	4	80	1	7.01	0.95	82.91	5.56	0.85	1.9	149.1	14.98	23.47	29.96	427.87	1.72	0.46
21	3	2	W	1	5	2	67.16	6.92	192.05	28.7	3.75	10.71	2386.28	283.06	406.01	52.92	766.39	0.11	0.11
22	3	2	W	2	20	2	26.79	3.19	189.88	21.11	1.33	6.09	758.15	95.94	79.66	32.06	511.24	0.38	0.26
23	3	2	W	3	45	2	14.67	1.85	125.31	10.94	1.31	3.7	316.83	39.58	52.64	29.3	458.56	0.56	0.32
24	3	2	W	4	80	2	4.28	0.66	57.23	3.28	0.69	1.92	67.39	9.95	26.65	27.16	350.43	1.07	0.41
25	4	1	CK	1	5	1	69.61	6.92	200.55	35.26	3.01	19.95	2138.61	293.88	597.24	50.24	938.55	0.06	0.07
26	4	1	CK	2	20	1	30.18	3.49	166.23	20.54	1.63	7.17	700.63	89.8	80.91	34.28	537.31	0.38	0.26
27	4	1	CK	3	45	1	12.69	1.64	120.45	8.61	1.05	3.25	234.68	26.31	42.53	28.47	441.87	0.77	0.36
28	4	1	CK	4	80	1	5.07	0.8	75.36	5.72	0.88	2.33	112.63	16.81	45.2	29.73	498.11	0.7	0.35
29	4	2	W	1	5	2	79.14	7.66	207.58	34.83	2.77	16.31	2488.88	305.29	447.48	63.16	908.66	0.11	0.11
30	4	2	W	2	20	2	35.15	3.7	180.08	18.46	1.38	6.84	857.92	112.72	85.31	33.58	511.93	0.32	0.23
31	4	2	W	3	45	2	11.41	1.5	101.23	8.21	0.93	2.62	215.88	29.3	53.21	29.09	444.81	0.53	0.31
32	4	2	W	4	80	2	7.38	1.02	74.23	6.59	1.27	2.91	126.56	21.9	59.51	28.61	554.64	0.38	0.26
