# Supplementary material for: Whole-soil warming leads to substantial soil carbon emission in an alpine grassland
Source: Nat Commun. 2024 May 27;15:4489. doi: 10.1038/s41467-024-48736-w (PMC11130387; doi:10.1038/s41467-024-48736-w)
Supplement: Supplementary file 4 — Source data [file 41467_2024_48736_MOESM4_ESM.zip › Figshare数据上传/Fig. S8/Fig.S8.R]

library(reshape2);library(ggplot2);library(Rmisc);library(easyGgplot2);library(ez);library(rstatix)

dat_rs_sum<-read.csv("Rs in year.csv",header=T)
attach(dat_rs_sum)
summary(dat_rs_sum)

dat_rs_pre_sum<-dat_rs_sum[c(1:24), ]
dat_rs_warm_sum<-dat_rs_sum[c(25:120), ]
dat_rs_2018_sum<-dat_rs_sum[c(25:48), ]
dat_rs_2019_sum<-dat_rs_sum[c(49:72), ]
dat_rs_2020_sum<-dat_rs_sum[c(73:96), ]
dat_rs_2021_sum<-dat_rs_sum[c(97:120), ]
dat_rs_mean_sum<-dat_rs_sum[c(121:144), ]

p1.5<-ggplot(dat_rs_2018_sum,aes(x=Rtype,y=respiration,
                                 fill=Treatment))+
  geom_boxplot()+
  scale_y_continuous(limits=c(-0.5,8.5),expand = c(0,0))+
  scale_fill_manual(values=c("royalblue1","orangered2")) +
  xlab("") + ylab("Soil CO2 efflux umol m-2 s-1 " )+
  theme_bw(base_size = 15) +
  theme(legend.position = 'top',
        legend.title = element_blank(),
        panel.grid = element_blank(),
        strip.background = element_blank(),
        axis.text.y = element_text(size = 12),
        axis.text.x = element_text(size = 12))
p1.5

p1.6<-ggplot(dat_rs_2019_sum,aes(x=Rtype,y=respiration,
                                 fill=Treatment))+
  geom_boxplot()+
  scale_y_continuous(limits=c(-0.5,8.5),expand = c(0,0))+
  scale_fill_manual(values=c("royalblue1","orangered2")) +
  xlab("") + ylab("Soil CO2 efflux umol m-2 s-1 " )+
  theme_bw(base_size = 15) +
  theme(legend.position = 'top',
        legend.title = element_blank(),
        panel.grid = element_blank(),
        strip.background = element_blank(),
        axis.text.y = element_text(size = 12),
        axis.text.x = element_text(size = 12))
p1.6

p1.7<-ggplot(dat_rs_2020_sum,aes(x=Rtype,y=respiration,
                                 fill=Treatment))+
  geom_boxplot()+
  scale_y_continuous(limits=c(-0.5,8.5),expand = c(0,0))+
  scale_fill_manual(values=c("royalblue1","orangered2")) +
  xlab("") + ylab("Soil CO2 efflux umol m-2 s-1 " )+
  theme_bw(base_size = 15) +
  theme(legend.position = 'top',
        legend.title = element_blank(),
        panel.grid = element_blank(),
        strip.background = element_blank(),
        axis.text.y = element_text(size = 12),
        axis.text.x = element_text(size = 12))
p1.7

p1.75<-ggplot(dat_rs_2021_sum,aes(x=Rtype,y=respiration,
                                  fill=Treatment))+
  geom_boxplot()+
  scale_y_continuous(limits=c(-0.5,8.5),expand = c(0,0))+
  scale_fill_manual(values=c("royalblue1","orangered2")) +
  xlab("") + ylab("Soil CO2 efflux umol m-2 s-1 " )+
  theme_bw(base_size = 15) +
  theme(legend.position = 'top',
        legend.title = element_blank(),
        panel.grid = element_blank(),
        strip.background = element_blank(),
        axis.text.y = element_text(size = 12),
        axis.text.x = element_text(size = 12))
p1.75

library(easyGgplot2)
ggplot2.multiplot(p1.5,p1.6,p1.7,p1.75,cols=4)


###ez
dat_rs_warm_sum_Rs<-dat_rs_warm_sum[dat_rs_warm_sum$Rtype=="Total",]
ezANOVA(data=dat_rs_warm_sum_Rs,dv=respiration,wid=ID,within=.(Time),between=Treatment, detailed=T) 
pwc_warm_sum_Rs <- dat_rs_warm_sum_Rs %>%
  group_by(Time) %>%
  pairwise_t_test(
    respiration ~Treatment, paired = TRUE,
    p.adjust.method = "bonferroni"
  )
data.frame(pwc_warm_sum_Rs)

dat_rh_warm_sum_Rh<-dat_rs_warm_sum[dat_rs_warm_sum$Rtype=="H",]
ezANOVA(data=dat_rh_warm_sum_Rh,dv=respiration,wid=ID,within=.(Time),between=Treatment, detailed=T) 
pwc_warm_sum_Rh <- dat_rh_warm_sum_Rh %>%
  group_by(Time) %>%
  pairwise_t_test(
    respiration ~Treatment, paired = TRUE,
    p.adjust.method = "bonferroni"
  )
data.frame(pwc_warm_sum_Rh)

dat_ra_warm_sum_Ra<-dat_rs_warm_sum[dat_rs_warm_sum$Rtype=="A",]
ezANOVA(data=dat_ra_warm_sum_Ra,dv=respiration,wid=ID,within=.(Time),between=Treatment, detailed=T) 
pwc_warm_sum_Ra <- dat_ra_warm_sum_Ra %>%
  group_by(Time) %>%
  pairwise_t_test(
    respiration ~Treatment, paired = TRUE,
    p.adjust.method = "bonferroni"
  )
data.frame(pwc_warm_sum_Ra)
