# Supplementary material for: Whole-soil warming leads to substantial soil carbon emission in an alpine grassland
Source: Nat Commun. 2024 May 27;15:4489. doi: 10.1038/s41467-024-48736-w (PMC11130387; doi:10.1038/s41467-024-48736-w)
Supplement: Supplementary file 4 — Source data [file 41467_2024_48736_MOESM4_ESM.zip › Figshare数据上传/Fig. S8/Rs in year.csv]

Year	Time	ID	Block	Plot	Treatment	Rtype	respiration
Pre	T0	1	1	1	CK	Total	4.19
Pre	T0	1	1	1	CK	H	3.94
Pre	T0	1	1	1	CK	A	0.25
Pre	T0	2	1	2	W	Total	3.6
Pre	T0	2	1	2	W	H	3.46
Pre	T0	2	1	2	W	A	0.14
Pre	T0	3	2	1	CK	Total	3.6
Pre	T0	3	2	1	CK	H	3.4
Pre	T0	3	2	1	CK	A	0.2
Pre	T0	4	2	2	W	Total	4.36
Pre	T0	4	2	2	W	H	4.75
Pre	T0	4	2	2	W	A	0
Pre	T0	5	3	1	CK	Total	3.26
Pre	T0	5	3	1	CK	H	2.52
Pre	T0	5	3	1	CK	A	0.74
Pre	T0	6	3	2	W	Total	4.16
Pre	T0	6	3	2	W	H	2.92
Pre	T0	6	3	2	W	A	1.24
Pre	T0	7	4	1	CK	Total	5.53
Pre	T0	7	4	1	CK	H	2.43
Pre	T0	7	4	1	CK	A	3.1
Pre	T0	8	4	2	W	Total	3.05
Pre	T0	8	4	2	W	H	3.03
Pre	T0	8	4	2	W	A	0.02
2018	T1	1	1	1	CK	Total	4.5
2018	T1	1	1	1	CK	H	3.51
2018	T1	1	1	1	CK	A	1
2018	T1	2	1	2	W	Total	6.84
2018	T1	2	1	2	W	H	5.33
2018	T1	2	1	2	W	A	1.51
2018	T1	3	2	1	CK	Total	4.98
2018	T1	3	2	1	CK	H	4.02
2018	T1	3	2	1	CK	A	0.96
2018	T1	4	2	2	W	Total	6.13
2018	T1	4	2	2	W	H	4.72
2018	T1	4	2	2	W	A	1.42
2018	T1	5	3	1	CK	Total	4.9
2018	T1	5	3	1	CK	H	3.77
2018	T1	5	3	1	CK	A	1.14
2018	T1	6	3	2	W	Total	6.38
2018	T1	6	3	2	W	H	4.07
2018	T1	6	3	2	W	A	2.3
2018	T1	7	4	1	CK	Total	5.92
2018	T1	7	4	1	CK	H	3.61
2018	T1	7	4	1	CK	A	2.31
2018	T1	8	4	2	W	Total	5.82
2018	T1	8	4	2	W	H	4.76
2018	T1	8	4	2	W	A	1.08
2019	T2	1	1	1	CK	Total	2.99
2019	T2	1	1	1	CK	H	1.98
2019	T2	1	1	1	CK	A	1.02
2019	T2	2	1	2	W	Total	3.78
2019	T2	2	1	2	W	H	3.37
2019	T2	2	1	2	W	A	0.52
2019	T2	3	2	1	CK	Total	3.3
2019	T2	3	2	1	CK	H	2.26
2019	T2	3	2	1	CK	A	1.04
2019	T2	4	2	2	W	Total	4.47
2019	T2	4	2	2	W	H	2.77
2019	T2	4	2	2	W	A	1.7
2019	T2	5	3	1	CK	Total	3.3
2019	T2	5	3	1	CK	H	2.34
2019	T2	5	3	1	CK	A	0.97
2019	T2	6	3	2	W	Total	4.8
2019	T2	6	3	2	W	H	2.91
2019	T2	6	3	2	W	A	1.89
2019	T2	7	4	1	CK	Total	4.26
2019	T2	7	4	1	CK	H	2.7
2019	T2	7	4	1	CK	A	1.55
2019	T2	8	4	2	W	Total	5.22
2019	T2	8	4	2	W	H	3.53
2019	T2	8	4	2	W	A	1.73
2020	T3	1	1	1	CK	Total	3.48
2020	T3	1	1	1	CK	H	1.56
2020	T3	1	1	1	CK	A	1.93
2020	T3	2	1	2	W	Total	4.74
2020	T3	2	1	2	W	H	2.95
2020	T3	2	1	2	W	A	1.78
2020	T3	3	2	1	CK	Total	3.97
2020	T3	3	2	1	CK	H	2.12
2020	T3	3	2	1	CK	A	1.85
2020	T3	4	2	2	W	Total	5.17
2020	T3	4	2	2	W	H	2.79
2020	T3	4	2	2	W	A	2.39
2020	T3	5	3	1	CK	Total	4.14
2020	T3	5	3	1	CK	H	2.3
2020	T3	5	3	1	CK	A	1.84
2020	T3	6	3	2	W	Total	5.28
2020	T3	6	3	2	W	H	3.25
2020	T3	6	3	2	W	A	2.22
2020	T3	7	4	1	CK	Total	4.98
2020	T3	7	4	1	CK	H	2.15
2020	T3	7	4	1	CK	A	2.83
2020	T3	8	4	2	W	Total	5.23
2020	T3	8	4	2	W	H	2.82
2020	T3	8	4	2	W	A	2.41
2021	T4	1	1	1	CK	Total	3.39
2021	T4	1	1	1	CK	H	1.92
2021	T4	1	1	1	CK	A	1.46
2021	T4	2	1	2	W	Total	4.39
2021	T4	2	1	2	W	H	3.03
2021	T4	2	1	2	W	A	1.36
2021	T4	3	2	1	CK	Total	3.17
2021	T4	3	2	1	CK	H	2.14
2021	T4	3	2	1	CK	A	1.09
2021	T4	4	2	2	W	Total	4.33
2021	T4	4	2	2	W	H	2.84
2021	T4	4	2	2	W	A	1.67
2021	T4	5	3	1	CK	Total	3.38
2021	T4	5	3	1	CK	H	1.53
2021	T4	5	3	1	CK	A	1.85
2021	T4	6	3	2	W	Total	4.26
2021	T4	6	3	2	W	H	2.79
2021	T4	6	3	2	W	A	1.53
2021	T4	7	4	1	CK	Total	3.95
2021	T4	7	4	1	CK	H	1.31
2021	T4	7	4	1	CK	A	2.64
2021	T4	8	4	2	W	Total	4.59
2021	T4	8	4	2	W	H	1.65
2021	T4	8	4	2	W	A	2.94
Mean	Tmean	1	1	1	CK	Total	3.5
Mean	Tmean	1	1	1	CK	H	2.13
Mean	Tmean	1	1	1	CK	A	1.38
Mean	Tmean	2	1	2	W	Total	4.78
Mean	Tmean	2	1	2	W	H	3.56
Mean	Tmean	2	1	2	W	A	1.25
Mean	Tmean	3	2	1	CK	Total	3.82
Mean	Tmean	3	2	1	CK	H	2.53
Mean	Tmean	3	2	1	CK	A	1.29
Mean	Tmean	4	2	2	W	Total	5
Mean	Tmean	4	2	2	W	H	3.16
Mean	Tmean	4	2	2	W	A	1.86
Mean	Tmean	5	3	1	CK	Total	3.89
Mean	Tmean	5	3	1	CK	H	2.47
Mean	Tmean	5	3	1	CK	A	1.43
Mean	Tmean	6	3	2	W	Total	5.17
Mean	Tmean	6	3	2	W	H	3.22
Mean	Tmean	6	3	2	W	A	2.02
Mean	Tmean	7	4	1	CK	Total	4.76
Mean	Tmean	7	4	1	CK	H	2.47
Mean	Tmean	7	4	1	CK	A	2.29
Mean	Tmean	8	4	2	W	Total	5.24
Mean	Tmean	8	4	2	W	H	3.23
Mean	Tmean	8	4	2	W	A	2.02
