# Supplementary material for: Whole-soil warming leads to substantial soil carbon emission in an alpine grassland
Source: Nat Commun. 2024 May 27;15:4489. doi: 10.1038/s41467-024-48736-w (PMC11130387; doi:10.1038/s41467-024-48736-w)
Supplement: Supplementary file 4 — Source data [file 41467_2024_48736_MOESM4_ESM.zip › Figshare数据上传/Fig. S9/Fig. S9.R]

dat_2_clean<-read.csv("sp_re_row.csv",header=T)
summary(dat_2_clean)

dat_2_clean_Rs<-dat_2_clean[dat_2_clean$Rtype=="Total",]
dat_2_clean_Rh<-dat_2_clean[dat_2_clean$Rtype=="H",]
dat_2_clean_Ra<-dat_2_clean[dat_2_clean$Rtype=="A",]

shapiro.test(dat_2_clean$residuals)
str(dat_2_before_Ra)

t.test(dat_2_clean_Rs$ Correct.value[dat_2_clean_Rs$Treatment =="CK"],
       dat_2_clean_Rs$ Correct.value[dat_2_clean_Rs$Treatment =="W" ],paired = T)
t.test(dat_2_clean_Rh$ Correct.value[dat_2_clean_Rh$Treatment =="CK"],
       dat_2_clean_Rh$ Correct.value[dat_2_clean_Rh$Treatment =="W" ],paired = T)
t.test(dat_2_clean_Ra$ Correct.value[dat_2_clean_Ra$Treatment =="CK"],
       dat_2_clean_Ra$ Correct.value[dat_2_clean_Ra$Treatment =="W" ],paired = T)

library(Rmisc)

dat_2_clean_sum<-summarySE(dat_2_clean,measurevar="Correct.value", groupvars = c("Treatment","Rtype"))
write.csv(dat_2_clean_sum,file="dat_2_clean_sum.csv",quote=F,row.names = F) 

#### plot 4 year average value
dat_rs_c<-read.csv("sp_re_row.csv",header=T)
attach(dat_rs_c)
summary(dat_rs_c)

library(Rmisc);library(ggplot2)

dat_rs_c_mean_sum1<-summarySE(dat_rs_c,measurevar="Correct.value", groupvars = c("Treatment","Rtype"))
p1<-ggplot(dat_rs_c,aes(x=Rtype,y=Correct.value,
                                 fill=Treatment))+
  geom_boxplot()+
  scale_y_continuous(limits=c(-0.5,8.5),expand = c(0,0))+
  scale_fill_manual(values=c("royalblue1","orangered2")) +
  xlab("") + ylab("Soil CO2 efflux umol m-2 s-1 " )+
  theme_bw(base_size = 15) +
  theme(legend.position = 'top',
        legend.title = element_blank(),
        panel.grid = element_blank(),
        strip.background = element_blank(),
        axis.text.y = element_text(size = 12,colour = "black"),
        axis.text.x = element_text(size = 12,colour = "black"))
p1

ggsave("p1.pdf",p1,
       dpi=600, width = 9, height=10, units = "cm")
