# Supplementary material for: Whole-soil warming leads to substantial soil carbon emission in an alpine grassland
Source: Nat Commun. 2024 May 27;15:4489. doi: 10.1038/s41467-024-48736-w (PMC11130387; doi:10.1038/s41467-024-48736-w)
Supplement: Supplementary file 4 — Source data [file 41467_2024_48736_MOESM4_ESM.zip › Figshare数据上传/Fig. S9/sp_re_row.csv]

Year	Block	Plot	Treatment	Rtype	Correct value	residuals
Mean	1	1	CK	Total	3.56	-0.06
Mean	1	1	CK	H	2.2	-0.07
Mean	1	1	CK	A	1.39	-0.01
Mean	1	2	W	Total	4.67	0.11
Mean	1	2	W	H	3.49	0.07
Mean	1	2	W	A	1.24	0.01
Mean	2	1	CK	Total	3.88	-0.06
Mean	2	1	CK	H	2.6	-0.07
Mean	2	1	CK	A	1.3	-0.01
Mean	2	2	W	Total	4.89	0.11
Mean	2	2	W	H	3.09	0.07
Mean	2	2	W	A	1.85	0.01
Mean	3	1	CK	Total	3.93	-0.04
Mean	3	1	CK	H	2.4	0.07
Mean	3	1	CK	A	1.43	0
Mean	3	2	W	Total	5.38	-0.21
Mean	3	2	W	H	3.29	-0.07
Mean	3	2	W	A	2.04	-0.02
Mean	4	1	CK	Total	4.6	0.16
Mean	4	1	CK	H	2.4	0.07
Mean	4	1	CK	A	2.27	0.02
Mean	4	2	W	Total	5.25	-0.01
Mean	4	2	W	H	3.3	-0.07
Mean	4	2	W	A	2.03	-0.01
