# Supplementary material for: Whole-soil warming leads to substantial soil carbon emission in an alpine grassland
Source: Nat Commun. 2024 May 27;15:4489. doi: 10.1038/s41467-024-48736-w (PMC11130387; doi:10.1038/s41467-024-48736-w)
Supplement: Supplementary file 4 — Source data [file 41467_2024_48736_MOESM4_ESM.zip › Figshare数据上传/Fig.1/Fig.1a.xlsx]

## Sheet: Sheet1
Soil depth (cm)	Temp difference (°C)-Mean	Temp difference (°C)-SE
5	2.42632	0.136261
10	3.685	0.222739
20	4.12429	0.451707
30	3.60619	0.21376
40	4.07818	0.119897
60	4.03563	0.140467
80	3.71359	0.261877
100	3.82598	0.229544
