# Supplementary material for: Whole-soil warming leads to substantial soil carbon emission in an alpine grassland
Source: Nat Commun. 2024 May 27;15:4489. doi: 10.1038/s41467-024-48736-w (PMC11130387; doi:10.1038/s41467-024-48736-w)
Supplement: Supplementary file 4 — Source data [file 41467_2024_48736_MOESM4_ESM.zip › Figshare数据上传/Fig.1/Fig.1b.xlsx]

## Sheet: Sheet1
Soil depth (cm)	Soil temperature of ambient plots (°C)-Mean	Soil temperature of ambient plots (°C)-SE	Soil temperature of warming plots (°C)-Mean	Soil temperature of warming plots (°C)-SE
5	3.57972	0.467434	6.00648	0.334395
10	2.395	0.767211	6.08	0.544472
20	3.38495	0.357346	7.50924	0.111002
30	2.70189	0.739694	6.30809	0.89861
40	3.28517	0.359713	7.36335	0.304895
60	3.37635	0.103766	7.41198	0.190281
80	3.70374	0.100523	7.41734	0.247591
100	3.70141	0.13512	7.52739	0.333866
