# Supplementary material for: Whole-soil warming leads to substantial soil carbon emission in an alpine grassland
Source: Nat Commun. 2024 May 27;15:4489. doi: 10.1038/s41467-024-48736-w (PMC11130387; doi:10.1038/s41467-024-48736-w)
Supplement: Supplementary file 4 — Source data [file 41467_2024_48736_MOESM4_ESM.zip › Figshare数据上传/Fig.1/Fig.1c.csv]

ID	Block	Plot	Type	Layer	SWC %
1	1	1	CK	5	43.40
2	1	1	CK	20	38.64
3	1	1	CK	45	32.23
4	1	1	CK	80	29.47
5	1	2	W	5	54.35
6	1	2	W	20	38.45
7	1	2	W	45	31.36
8	1	2	W	80	22.19
9	2	1	CK	5	62.63
10	2	1	CK	20	39.59
11	2	1	CK	45	30.59
12	2	1	CK	80	23.56
13	2	2	W	5	55.02
14	2	2	W	20	37.62
15	2	2	W	45	28.71
16	2	2	W	80	21.60
17	3	1	CK	5	60.29
18	3	1	CK	20	43.46
19	3	1	CK	45	31.00
20	3	1	CK	80	17.14
21	3	2	W	5	50.00
22	3	2	W	20	34.46
23	3	2	W	45	28.20
24	3	2	W	80	17.82
25	4	1	CK	5	64.63
26	4	1	CK	20	48.16
27	4	1	CK	45	31.90
28	4	1	CK	80	16.13
29	4	2	W	5	62.37
30	4	2	W	20	43.02
31	4	2	W	45	22.30
32	4	2	W	80	11.56
