# Supplementary material for: Whole-soil warming leads to substantial soil carbon emission in an alpine grassland
Source: Nat Commun. 2024 May 27;15:4489. doi: 10.1038/s41467-024-48736-w (PMC11130387; doi:10.1038/s41467-024-48736-w)
Supplement: Supplementary file 4 — Source data [file 41467_2024_48736_MOESM4_ESM.zip › Figshare数据上传/Fig.1/Fig.1c.R]

dat3<-read.csv("1c.csv",header =T)
dat1<-dat3
attach(dat3)
summary(dat3)

library(nlme);library(ggplot2);library(Rmisc)

dat3swc<-dat3[,c("Plot","Type","Layer","SWC..")]
attach(dat3swc)
dat3swc1<-summarySE(dat3swc,measurevar="SWC..", groupvars = c("Type","Layer"))
attach(dat3swc1)
warming.type<-factor(dat3swc1$Type,levels = c("CK","W"))

p2019swc<-ggplot(data=dat3swc1,aes(x=Layer,y=SWC..,color=warming.type))+
  geom_point(size = 1.5,  position = position_dodge(0.25)) +
  geom_line(position = position_dodge(0.25))+
  geom_errorbar(aes(ymin=SWC..-se, ymax =SWC.. + se), width = 0.2, size = 0.25, 
                position = position_dodge(0.25))+
  coord_flip()+
  xlab("Soil depth (cm)") + ylab(" " )+
  labs(title = "SWC %")+
  scale_y_continuous(limits=c(10,70),expand = c(0,0))+
  scale_x_reverse(limits = c(100,0),breaks=c(0,10,30,60,100))+
  scale_color_manual(values = c("royalblue1","orangered2"))+
  theme_bw(base_size = 15)+
  theme(legend.position = 'none',
        legend.title = element_blank(),
        panel.grid = element_blank(),
        strip.background = element_blank(),
        axis.text.y = element_text(size = 10),
        axis.text.x = element_text(size = 10))
p2019swc

ggsave("2019swc.pdf",p2019swc,
       dpi=600, width = 7.25, height=10.5, units = "cm")

########lme
layer<-factor(dat1$Layer)
type<-factor(dat1$Type)
block<-factor(dat1$Block)
plot<-factor(dat1$Plot)

mod<-lme(SWC.. ~ type*layer, random = ~ 1|block/plot,data = dat1);anova(mod)

####0-10
t.test(dat1$SWC.. [dat1$Layer=="5" &  dat1$Type =="CK" ],
       dat1$SWC.. [dat1$Layer=="5" &  dat1$Type =="W" ],paired = T)
####10-30
t.test(dat1$SWC.. [dat1$Layer=="20" &  dat1$Type =="CK" ],
       dat1$SWC.. [dat1$Layer=="20" &  dat1$Type =="W" ],paired = T)
####30-60 
t.test(dat1$SWC.. [dat1$Layer=="45" & dat1$Type =="CK" ],
       dat1$SWC.. [dat1$Layer=="45" & dat1$Type =="W" ],paired = T)
####60-100
t.test(dat1$SWC.. [dat1$Layer=="80" & dat1$Type =="CK" ],
       dat1$SWC.. [dat1$Layer=="80" & dat1$Type =="W" ],paired = T)
