# Supplementary material for: Whole-soil warming leads to substantial soil carbon emission in an alpine grassland
Source: Nat Commun. 2024 May 27;15:4489. doi: 10.1038/s41467-024-48736-w (PMC11130387; doi:10.1038/s41467-024-48736-w)
Supplement: Supplementary file 4 — Source data [file 41467_2024_48736_MOESM4_ESM.zip › Figshare数据上传/Fig.1/Fig.1d.csv]

ID	Block	Plot	Type	Layer	SWC %
1	1	1	CK	5	51.02
2	1	1	CK	20	39.82
3	1	1	CK	45	34.18
4	1	1	CK	80	29.63
5	1	2	W	5	47.22
6	1	2	W	20	37.91
7	1	2	W	45	33.18
8	1	2	W	80	28.39
9	2	1	CK	5	55.59
10	2	1	CK	20	37.16
11	2	1	CK	45	31.61
12	2	1	CK	80	22.46
13	2	2	W	5	52.34
14	2	2	W	20	33.67
15	2	2	W	45	33.59
16	2	2	W	80	24.01
17	3	1	CK	5	56.80
18	3	1	CK	20	39.65
19	3	1	CK	45	29.12
20	3	1	CK	80	23.72
21	3	2	W	5	47.99
22	3	2	W	20	33.33
23	3	2	W	45	28.72
24	3	2	W	80	16.82
25	4	1	CK	5	49.56
26	4	1	CK	20	30.50
27	4	1	CK	45	28.01
28	4	1	CK	80	17.72
29	4	2	W	5	57.22
30	4	2	W	20	35.39
31	4	2	W	45	25.12
32	4	2	W	80	15.04
