# Supplementary material for: Whole-soil warming leads to substantial soil carbon emission in an alpine grassland
Source: Nat Commun. 2024 May 27;15:4489. doi: 10.1038/s41467-024-48736-w (PMC11130387; doi:10.1038/s41467-024-48736-w)
Supplement: Supplementary file 4 — Source data [file 41467_2024_48736_MOESM4_ESM.zip › Figshare数据上传/Fig.2/Fig.2.csv]

Count	Count-real	Year	Date	ID	Block	Plot	Time	Treatment	Rtype	respiration
3	1	2018	6.15	1	1	1	T0	CK	Total	4.19
3	1	2018	6.15	1	1	1	T0	CK	H	3.94
3	1	2018	6.15	1	1	1	T0	CK	A	0.25
3	1	2018	6.15	2	1	2	T0	W	Total	3.6
3	1	2018	6.15	2	1	2	T0	W	H	3.46
3	1	2018	6.15	2	1	2	T0	W	A	0.14
3	1	2018	6.15	3	2	1	T0	CK	Total	3.6
3	1	2018	6.15	3	2	1	T0	CK	H	3.4
3	1	2018	6.15	3	2	1	T0	CK	A	0.2
3	1	2018	6.15	4	2	2	T0	W	Total	4.36
3	1	2018	6.15	4	2	2	T0	W	H	4.75
3	1	2018	6.15	4	2	2	T0	W	A	0
3	1	2018	6.15	5	3	1	T0	CK	Total	3.26
3	1	2018	6.15	5	3	1	T0	CK	H	2.52
3	1	2018	6.15	5	3	1	T0	CK	A	0.74
3	1	2018	6.15	6	3	2	T0	W	Total	4.16
3	1	2018	6.15	6	3	2	T0	W	H	2.92
3	1	2018	6.15	6	3	2	T0	W	A	1.24
3	1	2018	6.15	7	4	1	T0	CK	Total	5.53
3	1	2018	6.15	7	4	1	T0	CK	H	2.43
3	1	2018	6.15	7	4	1	T0	CK	A	3.1
3	1	2018	6.15	8	4	2	T0	W	Total	3.05
3	1	2018	6.15	8	4	2	T0	W	H	3.03
3	1	2018	6.15	8	4	2	T0	W	A	0.02
4	2	2018	6.3	1	1	1	T1	CK	Total	5.41
4	2	2018	6.3	1	1	1	T1	CK	H	3.02
4	2	2018	6.3	1	1	1	T1	CK	A	2.39
4	2	2018	6.3	2	1	2	T1	W	Total	6.54
4	2	2018	6.3	2	1	2	T1	W	H	5.35
4	2	2018	6.3	2	1	2	T1	W	A	1.19
4	2	2018	6.3	3	2	1	T1	CK	Total	4.93
4	2	2018	6.3	3	2	1	T1	CK	H	4
4	2	2018	6.3	3	2	1	T1	CK	A	0.93
4	2	2018	6.3	4	2	2	T1	W	Total	6.73
4	2	2018	6.3	4	2	2	T1	W	H	4.76
4	2	2018	6.3	4	2	2	T1	W	A	1.97
4	2	2018	6.3	5	3	1	T1	CK	Total	4.5
4	2	2018	6.3	5	3	1	T1	CK	H	3.12
4	2	2018	6.3	5	3	1	T1	CK	A	1.38
4	2	2018	6.3	6	3	2	T1	W	Total	6.79
4	2	2018	6.3	6	3	2	T1	W	H	4.04
4	2	2018	6.3	6	3	2	T1	W	A	2.75
4	2	2018	6.3	7	4	1	T1	CK	Total	6.83
4	2	2018	6.3	7	4	1	T1	CK	H	2.33
4	2	2018	6.3	7	4	1	T1	CK	A	4.5
4	2	2018	6.3	8	4	2	T1	W	Total	4.8
4	2	2018	6.3	8	4	2	T1	W	H	3.88
4	2	2018	6.3	8	4	2	T1	W	A	0.92
5	3	2018	7.15	1	1	1	T2	CK	Total	4.68
5	3	2018	7.15	1	1	1	T2	CK	H	3.48
5	3	2018	7.15	1	1	1	T2	CK	A	1.2
5	3	2018	7.15	2	1	2	T2	W	Total	7.23
5	3	2018	7.15	2	1	2	T2	W	H	5.88
5	3	2018	7.15	2	1	2	T2	W	A	1.35
5	3	2018	7.15	3	2	1	T2	CK	Total	6.35
5	3	2018	7.15	3	2	1	T2	CK	H	6.33
5	3	2018	7.15	3	2	1	T2	CK	A	0.02
5	3	2018	7.15	4	2	2	T2	W	Total	7.67
5	3	2018	7.15	4	2	2	T2	W	H	5.98
5	3	2018	7.15	4	2	2	T2	W	A	1.69
5	3	2018	7.15	5	3	1	T2	CK	Total	6.3
5	3	2018	7.15	5	3	1	T2	CK	H	3.82
5	3	2018	7.15	5	3	1	T2	CK	A	2.48
5	3	2018	7.15	6	3	2	T2	W	Total	7.57
5	3	2018	7.15	6	3	2	T2	W	H	5.08
5	3	2018	7.15	6	3	2	T2	W	A	2.49
5	3	2018	7.15	7	4	1	T2	CK	Total	7.8
5	3	2018	7.15	7	4	1	T2	CK	H	4.82
5	3	2018	7.15	7	4	1	T2	CK	A	2.98
5	3	2018	7.15	8	4	2	T2	W	Total	9.14
5	3	2018	7.15	8	4	2	T2	W	H	6.05
5	3	2018	7.15	8	4	2	T2	W	A	3.09
6	4	2018	7.3	1	1	1	T3	CK	Total	5.23
6	4	2018	7.3	1	1	1	T3	CK	H	3.48
6	4	2018	7.3	1	1	1	T3	CK	A	1.75
6	4	2018	7.3	2	1	2	T3	W	Total	8.06
6	4	2018	7.3	2	1	2	T3	W	H	6.02
6	4	2018	7.3	2	1	2	T3	W	A	2.04
6	4	2018	7.3	3	2	1	T3	CK	Total	6.12
6	4	2018	7.3	3	2	1	T3	CK	H	3.93
6	4	2018	7.3	3	2	1	T3	CK	A	2.19
6	4	2018	7.3	4	2	2	T3	W	Total	6.37
6	4	2018	7.3	4	2	2	T3	W	H	5.76
6	4	2018	7.3	4	2	2	T3	W	A	0.61
6	4	2018	7.3	5	3	1	T3	CK	Total	5.7
6	4	2018	7.3	5	3	1	T3	CK	H	4.45
6	4	2018	7.3	5	3	1	T3	CK	A	1.25
6	4	2018	7.3	6	3	2	T3	W	Total	6.89
6	4	2018	7.3	6	3	2	T3	W	H	3.26
6	4	2018	7.3	6	3	2	T3	W	A	3.63
6	4	2018	7.3	7	4	1	T3	CK	Total	6.98
6	4	2018	7.3	7	4	1	T3	CK	H	3.29
6	4	2018	7.3	7	4	1	T3	CK	A	3.69
6	4	2018	7.3	8	4	2	T3	W	Total	5.9
6	4	2018	7.3	8	4	2	T3	W	H	5.22
6	4	2018	7.3	8	4	2	T3	W	A	0.68
7	5	2018	8.15	1	1	1	T4	CK	Total	3.28
7	5	2018	8.15	1	1	1	T4	CK	H	2.98
7	5	2018	8.15	1	1	1	T4	CK	A	0.3
7	5	2018	8.15	2	1	2	T4	W	Total	6.6
7	5	2018	8.15	2	1	2	T4	W	H	3.64
7	5	2018	8.15	2	1	2	T4	W	A	2.96
7	5	2018	8.15	3	2	1	T4	CK	Total	3.5
7	5	2018	8.15	3	2	1	T4	CK	H	2.21
7	5	2018	8.15	3	2	1	T4	CK	A	1.29
7	5	2018	8.15	4	2	2	T4	W	Total	4.8
7	5	2018	8.15	4	2	2	T4	W	H	3.06
7	5	2018	8.15	4	2	2	T4	W	A	1.74
7	5	2018	8.15	5	3	1	T4	CK	Total	4.17
7	5	2018	8.15	5	3	1	T4	CK	H	2.97
7	5	2018	8.15	5	3	1	T4	CK	A	1.2
7	5	2018	8.15	6	3	2	T4	W	Total	4.95
7	5	2018	8.15	6	3	2	T4	W	H	3.65
7	5	2018	8.15	6	3	2	T4	W	A	1.3
7	5	2018	8.15	7	4	1	T4	CK	Total	4.21
7	5	2018	8.15	7	4	1	T4	CK	H	3.35
7	5	2018	8.15	7	4	1	T4	CK	A	0.86
7	5	2018	8.15	8	4	2	T4	W	Total	4.76
7	5	2018	8.15	8	4	2	T4	W	H	4.51
7	5	2018	8.15	8	4	2	T4	W	A	0.25
8	6	2018	8.3	1	1	1	T5	CK	Total	4.59
8	6	2018	8.3	1	1	1	T5	CK	H	4.34
8	6	2018	8.3	1	1	1	T5	CK	A	0.25
8	6	2018	8.3	2	1	2	T5	W	Total	6.48
8	6	2018	8.3	2	1	2	T5	W	H	5.14
8	6	2018	8.3	2	1	2	T5	W	A	1.34
8	6	2018	8.3	3	2	1	T5	CK	Total	4.25
8	6	2018	8.3	3	2	1	T5	CK	H	3.87
8	6	2018	8.3	3	2	1	T5	CK	A	0.38
8	6	2018	8.3	4	2	2	T5	W	Total	5.27
8	6	2018	8.3	4	2	2	T5	W	H	4.08
8	6	2018	8.3	4	2	2	T5	W	A	1.19
8	6	2018	8.3	5	3	1	T5	CK	Total	4.46
8	6	2018	8.3	5	3	1	T5	CK	H	4.01
8	6	2018	8.3	5	3	1	T5	CK	A	0.45
8	6	2018	8.3	6	3	2	T5	W	Total	6.08
8	6	2018	8.3	6	3	2	T5	W	H	4.34
8	6	2018	8.3	6	3	2	T5	W	A	1.74
8	6	2018	8.3	7	4	1	T5	CK	Total	4.87
8	6	2018	8.3	7	4	1	T5	CK	H	4.4
8	6	2018	8.3	7	4	1	T5	CK	A	0.47
8	6	2018	8.3	8	4	2	T5	W	Total	5.7
8	6	2018	8.3	8	4	2	T5	W	H	4.17
8	6	2018	8.3	8	4	2	T5	W	A	1.53
9	7	2018	9.15	1	1	1	T6	CK	Total	3.83
9	7	2018	9.15	1	1	1	T6	CK	H	3.74
9	7	2018	9.15	1	1	1	T6	CK	A	0.09
9	7	2018	9.15	2	1	2	T6	W	Total	6.11
9	7	2018	9.15	2	1	2	T6	W	H	5.96
9	7	2018	9.15	2	1	2	T6	W	A	0.15
9	7	2018	9.15	3	2	1	T6	CK	Total	4.74
9	7	2018	9.15	3	2	1	T6	CK	H	3.77
9	7	2018	9.15	3	2	1	T6	CK	A	0.97
9	7	2018	9.15	4	2	2	T6	W	Total	5.96
9	7	2018	9.15	4	2	2	T6	W	H	4.65
9	7	2018	9.15	4	2	2	T6	W	A	1.31
9	7	2018	9.15	5	3	1	T6	CK	Total	4.29
9	7	2018	9.15	5	3	1	T6	CK	H	4.23
9	7	2018	9.15	5	3	1	T6	CK	A	0.06
9	7	2018	9.15	6	3	2	T6	W	Total	5.97
9	7	2018	9.15	6	3	2	T6	W	H	4.07
9	7	2018	9.15	6	3	2	T6	W	A	1.9
9	7	2018	9.15	7	4	1	T6	CK	Total	4.84
9	7	2018	9.15	7	4	1	T6	CK	H	3.46
9	7	2018	9.15	7	4	1	T6	CK	A	1.38
9	7	2018	9.15	8	4	2	T6	W	Total	4.62
9	7	2018	9.15	8	4	2	T6	W	H	4.71
9	7	2018	9.15	8	4	2	T6	W	A	0
11	8	2019	5.15	1	1	1	T7	CK	Total	0.79
11	8	2019	5.15	1	1	1	T7	CK	H	0.95
11	8	2019	5.15	1	1	1	T7	CK	A	0
11	8	2019	5.15	2	1	2	T7	W	Total	1.75
11	8	2019	5.15	2	1	2	T7	W	H	1.68
11	8	2019	5.15	2	1	2	T7	W	A	0.07
11	8	2019	5.15	3	2	1	T7	CK	Total	0.93
11	8	2019	5.15	3	2	1	T7	CK	H	0.72
11	8	2019	5.15	3	2	1	T7	CK	A	0.21
11	8	2019	5.15	4	2	2	T7	W	Total	2.31
11	8	2019	5.15	4	2	2	T7	W	H	1.62
11	8	2019	5.15	4	2	2	T7	W	A	0.69
11	8	2019	5.15	5	3	1	T7	CK	Total	1.18
11	8	2019	5.15	5	3	1	T7	CK	H	1.27
11	8	2019	5.15	5	3	1	T7	CK	A	0
11	8	2019	5.15	6	3	2	T7	W	Total	2.49
11	8	2019	5.15	6	3	2	T7	W	H	1.55
11	8	2019	5.15	6	3	2	T7	W	A	0.94
11	8	2019	5.15	7	4	1	T7	CK	Total	2.02
11	8	2019	5.15	7	4	1	T7	CK	H	1.95
11	8	2019	5.15	7	4	1	T7	CK	A	0.07
11	8	2019	5.15	8	4	2	T7	W	Total	2.84
11	8	2019	5.15	8	4	2	T7	W	H	1.77
11	8	2019	5.15	8	4	2	T7	W	A	1.07
12	9	2019	5.3	1	1	1	T8	CK	Total	3.45
12	9	2019	5.3	1	1	1	T8	CK	H	1.92
12	9	2019	5.3	1	1	1	T8	CK	A	1.53
12	9	2019	5.3	2	1	2	T8	W	Total	4.14
12	9	2019	5.3	2	1	2	T8	W	H	4.6
12	9	2019	5.3	2	1	2	T8	W	A	0
12	9	2019	5.3	3	2	1	T8	CK	Total	4.78
12	9	2019	5.3	3	2	1	T8	CK	H	2.96
12	9	2019	5.3	3	2	1	T8	CK	A	1.82
12	9	2019	5.3	4	2	2	T8	W	Total	4.98
12	9	2019	5.3	4	2	2	T8	W	H	2.89
12	9	2019	5.3	4	2	2	T8	W	A	2.09
12	9	2019	5.3	5	3	1	T8	CK	Total	3.15
12	9	2019	5.3	5	3	1	T8	CK	H	3.1
12	9	2019	5.3	5	3	1	T8	CK	A	0.05
12	9	2019	5.3	6	3	2	T8	W	Total	4.9
12	9	2019	5.3	6	3	2	T8	W	H	3.55
12	9	2019	5.3	6	3	2	T8	W	A	1.35
12	9	2019	5.3	7	4	1	T8	CK	Total	4.5
12	9	2019	5.3	7	4	1	T8	CK	H	2.52
12	9	2019	5.3	7	4	1	T8	CK	A	1.98
12	9	2019	5.3	8	4	2	T8	W	Total	4.93
12	9	2019	5.3	8	4	2	T8	W	H	2.98
12	9	2019	5.3	8	4	2	T8	W	A	1.95
13	10	2019	6.15	1	1	1	T9	CK	Total	4.18
13	10	2019	6.15	1	1	1	T9	CK	H	2.37
13	10	2019	6.15	1	1	1	T9	CK	A	1.81
13	10	2019	6.15	2	1	2	T9	W	Total	5.2
13	10	2019	6.15	2	1	2	T9	W	H	4.18
13	10	2019	6.15	2	1	2	T9	W	A	1.02
13	10	2019	6.15	3	2	1	T9	CK	Total	3.94
13	10	2019	6.15	3	2	1	T9	CK	H	3.67
13	10	2019	6.15	3	2	1	T9	CK	A	0.27
13	10	2019	6.15	4	2	2	T9	W	Total	5.22
13	10	2019	6.15	4	2	2	T9	W	H	3.68
13	10	2019	6.15	4	2	2	T9	W	A	1.54
13	10	2019	6.15	5	3	1	T9	CK	Total	4.47
13	10	2019	6.15	5	3	1	T9	CK	H	3.52
13	10	2019	6.15	5	3	1	T9	CK	A	0.95
13	10	2019	6.15	6	3	2	T9	W	Total	6.58
13	10	2019	6.15	6	3	2	T9	W	H	3.43
13	10	2019	6.15	6	3	2	T9	W	A	3.15
13	10	2019	6.15	7	4	1	T9	CK	Total	4.85
13	10	2019	6.15	7	4	1	T9	CK	H	3.22
13	10	2019	6.15	7	4	1	T9	CK	A	1.63
13	10	2019	6.15	8	4	2	T9	W	Total	6.97
13	10	2019	6.15	8	4	2	T9	W	H	3.51
13	10	2019	6.15	8	4	2	T9	W	A	3.46
14	11	2019	6.3	1	1	1	T10	CK	Total	2.55285
14	11	2019	6.3	1	1	1	T10	CK	H	1.6102
14	11	2019	6.3	1	1	1	T10	CK	A	0.94265
14	11	2019	6.3	2	1	2	T10	W	Total	3.3995375
14	11	2019	6.3	2	1	2	T10	W	H	2.70285
14	11	2019	6.3	2	1	2	T10	W	A	0.6966875
14	11	2019	6.3	3	2	1	T10	CK	Total	2.9313275
14	11	2019	6.3	3	2	1	T10	CK	H	1.872385
14	11	2019	6.3	3	2	1	T10	CK	A	1.0589425
14	11	2019	6.3	4	2	2	T10	W	Total	4.4276125
14	11	2019	6.3	4	2	2	T10	W	H	2.7376
14	11	2019	6.3	4	2	2	T10	W	A	1.6900125
14	11	2019	6.3	5	3	1	T10	CK	Total	2.98135
14	11	2019	6.3	5	3	1	T10	CK	H	2.33205
14	11	2019	6.3	5	3	1	T10	CK	A	0.6493
14	11	2019	6.3	6	3	2	T10	W	Total	4.70252625
14	11	2019	6.3	6	3	2	T10	W	H	2.77546
14	11	2019	6.3	6	3	2	T10	W	A	1.92706625
14	11	2019	6.3	7	4	1	T10	CK	Total	4.63365
14	11	2019	6.3	7	4	1	T10	CK	H	2.941395
14	11	2019	6.3	7	4	1	T10	CK	A	1.692255
14	11	2019	6.3	8	4	2	T10	W	Total	6.50125
14	11	2019	6.3	8	4	2	T10	W	H	4.16495
14	11	2019	6.3	8	4	2	T10	W	A	2.3363
15	12	2019	7.15	1	1	1	T11	CK	Total	3.934475
15	12	2019	7.15	1	1	1	T11	CK	H	2.04993
15	12	2019	7.15	1	1	1	T11	CK	A	1.884545
15	12	2019	7.15	2	1	2	T11	W	Total	5.0396125
15	12	2019	7.15	2	1	2	T11	W	H	3.6313
15	12	2019	7.15	2	1	2	T11	W	A	1.4083125
15	12	2019	7.15	3	2	1	T11	CK	Total	4.209375
15	12	2019	7.15	3	2	1	T11	CK	H	2.4414
15	12	2019	7.15	3	2	1	T11	CK	A	1.767975
15	12	2019	7.15	4	2	2	T11	W	Total	6.5896125
15	12	2019	7.15	4	2	2	T11	W	H	3.9141
15	12	2019	7.15	4	2	2	T11	W	A	2.6755125
15	12	2019	7.15	5	3	1	T11	CK	Total	4.37855
15	12	2019	7.15	5	3	1	T11	CK	H	2.799745
15	12	2019	7.15	5	3	1	T11	CK	A	1.578805
15	12	2019	7.15	6	3	2	T11	W	Total	5.69025
15	12	2019	7.15	6	3	2	T11	W	H	3.0596
15	12	2019	7.15	6	3	2	T11	W	A	2.63065
15	12	2019	7.15	7	4	1	T11	CK	Total	4.153875
15	12	2019	7.15	7	4	1	T11	CK	H	2.34793
15	12	2019	7.15	7	4	1	T11	CK	A	1.805945
15	12	2019	7.15	8	4	2	T11	W	Total	5.613225
15	12	2019	7.15	8	4	2	T11	W	H	3.144825
15	12	2019	7.15	8	4	2	T11	W	A	2.4684
16	13	2019	7.3	1	1	1	T12	CK	Total	4.170025
16	13	2019	7.3	1	1	1	T12	CK	H	2.5485
16	13	2019	7.3	1	1	1	T12	CK	A	1.621525
16	13	2019	7.3	2	1	2	T12	W	Total	4.8671125
16	13	2019	7.3	2	1	2	T12	W	H	3.58505
16	13	2019	7.3	2	1	2	T12	W	A	1.2820625
16	13	2019	7.3	3	2	1	T12	CK	Total	4.33205
16	13	2019	7.3	3	2	1	T12	CK	H	2.6013
16	13	2019	7.3	3	2	1	T12	CK	A	1.73075
16	13	2019	7.3	4	2	2	T12	W	Total	6.3555875
16	13	2019	7.3	4	2	2	T12	W	H	3.6046
16	13	2019	7.3	4	2	2	T12	W	A	2.7509875
16	13	2019	7.3	5	3	1	T12	CK	Total	4.77915
16	13	2019	7.3	5	3	1	T12	CK	H	2.54338
16	13	2019	7.3	5	3	1	T12	CK	A	2.23577
16	13	2019	7.3	6	3	2	T12	W	Total	6.9661
16	13	2019	7.3	6	3	2	T12	W	H	4.19645
16	13	2019	7.3	6	3	2	T12	W	A	2.76965
16	13	2019	7.3	7	4	1	T12	CK	Total	6.047825
16	13	2019	7.3	7	4	1	T12	CK	H	3.18765
16	13	2019	7.3	7	4	1	T12	CK	A	2.860175
16	13	2019	7.3	8	4	2	T12	W	Total	6.903275
16	13	2019	7.3	8	4	2	T12	W	H	4.62415
16	13	2019	7.3	8	4	2	T12	W	A	2.279125
17	14	2019	8.15	1	1	1	T13	CK	Total	4.098425
17	14	2019	8.15	1	1	1	T13	CK	H	3.0046
17	14	2019	8.15	1	1	1	T13	CK	A	1.093825
17	14	2019	8.15	2	1	2	T13	W	Total	4.9247375
17	14	2019	8.15	2	1	2	T13	W	H	4.24435
17	14	2019	8.15	2	1	2	T13	W	A	0.6803875
17	14	2019	8.15	3	2	1	T13	CK	Total	3.78695
17	14	2019	8.15	3	2	1	T13	CK	H	2.506
17	14	2019	8.15	3	2	1	T13	CK	A	1.28095
17	14	2019	8.15	4	2	2	T13	W	Total	4.652175
17	14	2019	8.15	4	2	2	T13	W	H	2.22945
17	14	2019	8.15	4	2	2	T13	W	A	2.422725
17	14	2019	8.15	5	3	1	T13	CK	Total	3.403145
17	14	2019	8.15	5	3	1	T13	CK	H	1.963545
17	14	2019	8.15	5	3	1	T13	CK	A	1.4396
17	14	2019	8.15	6	3	2	T13	W	Total	4.6243125
17	14	2019	8.15	6	3	2	T13	W	H	1.87813
17	14	2019	8.15	6	3	2	T13	W	A	2.7461825
17	14	2019	8.15	7	4	1	T13	CK	Total	4.1122
17	14	2019	8.15	7	4	1	T13	CK	H	1.94768
17	14	2019	8.15	7	4	1	T13	CK	A	2.16452
17	14	2019	8.15	8	4	2	T13	W	Total	4.68335
17	14	2019	8.15	8	4	2	T13	W	H	2.49785
17	14	2019	8.15	8	4	2	T13	W	A	2.1855
18	15	2019	8.3	1	1	1	T14	CK	Total	2.6334
18	15	2019	8.3	1	1	1	T14	CK	H	2.05422
18	15	2019	8.3	1	1	1	T14	CK	A	0.57918
18	15	2019	8.3	2	1	2	T14	W	Total	3.691875
18	15	2019	8.3	2	1	2	T14	W	H	3.6523
18	15	2019	8.3	2	1	2	T14	W	A	0.039575
18	15	2019	8.3	3	2	1	T14	CK	Total	3.760375
18	15	2019	8.3	3	2	1	T14	CK	H	2.71275
18	15	2019	8.3	3	2	1	T14	CK	A	1.047625
18	15	2019	8.3	4	2	2	T14	W	Total	4.2355875
18	15	2019	8.3	4	2	2	T14	W	H	3.007045
18	15	2019	8.3	4	2	2	T14	W	A	1.2285425
18	15	2019	8.3	5	3	1	T14	CK	Total	4.04945
18	15	2019	8.3	5	3	1	T14	CK	H	2.526835
18	15	2019	8.3	5	3	1	T14	CK	A	1.522615
18	15	2019	8.3	6	3	2	T14	W	Total	5.6018625
18	15	2019	8.3	6	3	2	T14	W	H	4.2833
18	15	2019	8.3	6	3	2	T14	W	A	1.3185625
18	15	2019	8.3	7	4	1	T14	CK	Total	6.140175
18	15	2019	8.3	7	4	1	T14	CK	H	4.51995
18	15	2019	8.3	7	4	1	T14	CK	A	1.620225
18	15	2019	8.3	8	4	2	T14	W	Total	6.30405
18	15	2019	8.3	8	4	2	T14	W	H	6.5974
18	15	2019	8.3	8	4	2	T14	W	A	0
19	16	2019	9.15	1	1	1	T15	CK	Total	2.15375
19	16	2019	9.15	1	1	1	T15	CK	H	1.821375
19	16	2019	9.15	1	1	1	T15	CK	A	0.332375
19	16	2019	9.15	2	1	2	T15	W	Total	2.5502
19	16	2019	9.15	2	1	2	T15	W	H	3.08755
19	16	2019	9.15	2	1	2	T15	W	A	0
19	16	2019	9.15	3	2	1	T15	CK	Total	2.39975
19	16	2019	9.15	3	2	1	T15	CK	H	1.80814
19	16	2019	9.15	3	2	1	T15	CK	A	0.59161
19	16	2019	9.15	4	2	2	T15	W	Total	2.93725
19	16	2019	9.15	4	2	2	T15	W	H	2.10199
19	16	2019	9.15	4	2	2	T15	W	A	0.83526
19	16	2019	9.15	5	3	1	T15	CK	Total	2.41675
19	16	2019	9.15	5	3	1	T15	CK	H	1.793985
19	16	2019	9.15	5	3	1	T15	CK	A	0.622765
19	16	2019	9.15	6	3	2	T15	W	Total	3.20769875
19	16	2019	9.15	6	3	2	T15	W	H	2.38763
19	16	2019	9.15	6	3	2	T15	W	A	0.82006875
19	16	2019	9.15	7	4	1	T15	CK	Total	3.161155
19	16	2019	9.15	7	4	1	T15	CK	H	2.57805
19	16	2019	9.15	7	4	1	T15	CK	A	0.583105
19	16	2019	9.15	8	4	2	T15	W	Total	4.1275
19	16	2019	9.15	8	4	2	T15	W	H	3.46425
19	16	2019	9.15	8	4	2	T15	W	A	0.66325
20	17	2019	9.3	1	1	1	T16	CK	Total	1.8965
20	17	2019	9.3	1	1	1	T16	CK	H	1.44912
20	17	2019	9.3	1	1	1	T16	CK	A	0.44738
20	17	2019	9.3	2	1	2	T16	W	Total	2.23425
20	17	2019	9.3	2	1	2	T16	W	H	2.342455
20	17	2019	9.3	2	1	2	T16	W	A	0
20	17	2019	9.3	3	2	1	T16	CK	Total	1.908575
20	17	2019	9.3	3	2	1	T16	CK	H	1.26825
20	17	2019	9.3	3	2	1	T16	CK	A	0.640325
20	17	2019	9.3	4	2	2	T16	W	Total	3.006225
20	17	2019	9.3	4	2	2	T16	W	H	1.926235
20	17	2019	9.3	4	2	2	T16	W	A	1.07999
20	17	2019	9.3	5	3	1	T16	CK	Total	2.198
20	17	2019	9.3	5	3	1	T16	CK	H	1.50679
20	17	2019	9.3	5	3	1	T16	CK	A	0.69121
20	17	2019	9.3	6	3	2	T16	W	Total	3.16120125
20	17	2019	9.3	6	3	2	T16	W	H	1.954975
20	17	2019	9.3	6	3	2	T16	W	A	1.20622625
20	17	2019	9.3	7	4	1	T16	CK	Total	2.940375
20	17	2019	9.3	7	4	1	T16	CK	H	1.80403
20	17	2019	9.3	7	4	1	T16	CK	A	1.136345
20	17	2019	9.3	8	4	2	T16	W	Total	3.3756525
20	17	2019	9.3	8	4	2	T16	W	H	2.549315
20	17	2019	9.3	8	4	2	T16	W	A	0.8263375
21	18	2020	5.15	1	1	1	T17	CK	Total	0.956245
21	18	2020	5.15	1	1	1	T17	CK	H	0.30235
21	18	2020	5.15	1	1	1	T17	CK	A	0.653895
21	18	2020	5.15	2	1	2	T17	W	Total	1.90465
21	18	2020	5.15	2	1	2	T17	W	H	1.5181
21	18	2020	5.15	2	1	2	T17	W	A	0.38655
21	18	2020	5.15	3	2	1	T17	CK	Total	1.4384625
21	18	2020	5.15	3	2	1	T17	CK	H	0.49327
21	18	2020	5.15	3	2	1	T17	CK	A	0.9451925
21	18	2020	5.15	4	2	2	T17	W	Total	1.98097375
21	18	2020	5.15	4	2	2	T17	W	H	0.91401
21	18	2020	5.15	4	2	2	T17	W	A	1.06696375
21	18	2020	5.15	5	3	1	T17	CK	Total	1.570475
21	18	2020	5.15	5	3	1	T17	CK	H	1.2144
21	18	2020	5.15	5	3	1	T17	CK	A	0.356075
21	18	2020	5.15	6	3	2	T17	W	Total	1.75773125
21	18	2020	5.15	6	3	2	T17	W	H	0.762245
21	18	2020	5.15	6	3	2	T17	W	A	0.99548625
21	18	2020	5.15	7	4	1	T17	CK	Total	2.22494
21	18	2020	5.15	7	4	1	T17	CK	H	1.16025
21	18	2020	5.15	7	4	1	T17	CK	A	1.06469
21	18	2020	5.15	8	4	2	T17	W	Total	2.2721375
21	18	2020	5.15	8	4	2	T17	W	H	1.08004
21	18	2020	5.15	8	4	2	T17	W	A	1.1920975
22	19	2020	5.3	1	1	1	T18	CK	Total	1.817725
22	19	2020	5.3	1	1	1	T18	CK	H	0.575855
22	19	2020	5.3	1	1	1	T18	CK	A	1.24187
22	19	2020	5.3	2	1	2	T18	W	Total	2.5859
22	19	2020	5.3	2	1	2	T18	W	H	2.0406
22	19	2020	5.3	2	1	2	T18	W	A	0.5453
22	19	2020	5.3	3	2	1	T18	CK	Total	1.976575
22	19	2020	5.3	3	2	1	T18	CK	H	1.10816
22	19	2020	5.3	3	2	1	T18	CK	A	0.868415
22	19	2020	5.3	4	2	2	T18	W	Total	3.049375
22	19	2020	5.3	4	2	2	T18	W	H	1.6376
22	19	2020	5.3	4	2	2	T18	W	A	1.411775
22	19	2020	5.3	5	3	1	T18	CK	Total	2.2504125
22	19	2020	5.3	5	3	1	T18	CK	H	1.66158
22	19	2020	5.3	5	3	1	T18	CK	A	0.5888325
22	19	2020	5.3	6	3	2	T18	W	Total	3.0448125
22	19	2020	5.3	6	3	2	T18	W	H	2.33015
22	19	2020	5.3	6	3	2	T18	W	A	0.7146625
22	19	2020	5.3	7	4	1	T18	CK	Total	3.2541225
22	19	2020	5.3	7	4	1	T18	CK	H	1.6094
22	19	2020	5.3	7	4	1	T18	CK	A	1.6447225
22	19	2020	5.3	8	4	2	T18	W	Total	3.139475
22	19	2020	5.3	8	4	2	T18	W	H	2.02258
22	19	2020	5.3	8	4	2	T18	W	A	1.116895
23	20	2020	6.15	1	1	1	T19	CK	Total	2.147
23	20	2020	6.15	1	1	1	T19	CK	H	0.9996
23	20	2020	6.15	1	1	1	T19	CK	A	1.1474
23	20	2020	6.15	2	1	2	T19	W	Total	5.0092975
23	20	2020	6.15	2	1	2	T19	W	H	3.4307
23	20	2020	6.15	2	1	2	T19	W	A	1.5785975
23	20	2020	6.15	3	2	1	T19	CK	Total	3.3618
23	20	2020	6.15	3	2	1	T19	CK	H	2.3316
23	20	2020	6.15	3	2	1	T19	CK	A	1.0302
23	20	2020	6.15	4	2	2	T19	W	Total	6.0832
23	20	2020	6.15	4	2	2	T19	W	H	3.256675
23	20	2020	6.15	4	2	2	T19	W	A	2.826525
23	20	2020	6.15	5	3	1	T19	CK	Total	3.3855
23	20	2020	6.15	5	3	1	T19	CK	H	2.081205
23	20	2020	6.15	5	3	1	T19	CK	A	1.304295
23	20	2020	6.15	6	3	2	T19	W	Total	4.8728625
23	20	2020	6.15	6	3	2	T19	W	H	2.463665
23	20	2020	6.15	6	3	2	T19	W	A	2.4091975
23	20	2020	6.15	7	4	1	T19	CK	Total	3.633925
23	20	2020	6.15	7	4	1	T19	CK	H	1.93225
23	20	2020	6.15	7	4	1	T19	CK	A	1.701675
23	20	2020	6.15	8	4	2	T19	W	Total	4.525575
23	20	2020	6.15	8	4	2	T19	W	H	1.83505
23	20	2020	6.15	8	4	2	T19	W	A	2.690525
24	21	2020	6.3	1	1	1	T20	CK	Total	3.5663
24	21	2020	6.3	1	1	1	T20	CK	H	1.467655
24	21	2020	6.3	1	1	1	T20	CK	A	2.098645
24	21	2020	6.3	2	1	2	T20	W	Total	4.8151375
24	21	2020	6.3	2	1	2	T20	W	H	3.10174
24	21	2020	6.3	2	1	2	T20	W	A	1.7133975
24	21	2020	6.3	3	2	1	T20	CK	Total	4.255575
24	21	2020	6.3	3	2	1	T20	CK	H	1.91719
24	21	2020	6.3	3	2	1	T20	CK	A	2.338385
24	21	2020	6.3	4	2	2	T20	W	Total	5.7410625
24	21	2020	6.3	4	2	2	T20	W	H	2.365615
24	21	2020	6.3	4	2	2	T20	W	A	3.3754475
24	21	2020	6.3	5	3	1	T20	CK	Total	4.6646
24	21	2020	6.3	5	3	1	T20	CK	H	2.399365
24	21	2020	6.3	5	3	1	T20	CK	A	2.265235
24	21	2020	6.3	6	3	2	T20	W	Total	6.0518125
24	21	2020	6.3	6	3	2	T20	W	H	3.165
24	21	2020	6.3	6	3	2	T20	W	A	2.8868125
24	21	2020	6.3	7	4	1	T20	CK	Total	5.00535
24	21	2020	6.3	7	4	1	T20	CK	H	1.97819
24	21	2020	6.3	7	4	1	T20	CK	A	3.02716
24	21	2020	6.3	8	4	2	T20	W	Total	5.0118
24	21	2020	6.3	8	4	2	T20	W	H	2.152515
24	21	2020	6.3	8	4	2	T20	W	A	2.859285
25	22	2020	7.15	1	1	1	T21	CK	Total	4.960625
25	22	2020	7.15	1	1	1	T21	CK	H	1.84845
25	22	2020	7.15	1	1	1	T21	CK	A	3.112175
25	22	2020	7.15	2	1	2	T21	W	Total	7.4395375
25	22	2020	7.15	2	1	2	T21	W	H	4.46271
25	22	2020	7.15	2	1	2	T21	W	A	2.9768275
25	22	2020	7.15	3	2	1	T21	CK	Total	6.153325
25	22	2020	7.15	3	2	1	T21	CK	H	3.70745
25	22	2020	7.15	3	2	1	T21	CK	A	2.445875
25	22	2020	7.15	4	2	2	T21	W	Total	7.959025
25	22	2020	7.15	4	2	2	T21	W	H	4.90565
25	22	2020	7.15	4	2	2	T21	W	A	3.053375
25	22	2020	7.15	5	3	1	T21	CK	Total	6.5553
25	22	2020	7.15	5	3	1	T21	CK	H	4.3329
25	22	2020	7.15	5	3	1	T21	CK	A	2.2224
25	22	2020	7.15	6	3	2	T21	W	Total	7.747925
25	22	2020	7.15	6	3	2	T21	W	H	4.4275
25	22	2020	7.15	6	3	2	T21	W	A	3.320425
25	22	2020	7.15	7	4	1	T21	CK	Total	6.903325
25	22	2020	7.15	7	4	1	T21	CK	H	3.4036
25	22	2020	7.15	7	4	1	T21	CK	A	3.499725
25	22	2020	7.15	8	4	2	T21	W	Total	7.5813125
25	22	2020	7.15	8	4	2	T21	W	H	4.7315
25	22	2020	7.15	8	4	2	T21	W	A	2.8498125
26	23	2020	7.3	1	1	1	T22	CK	Total	4.8429
26	23	2020	7.3	1	1	1	T22	CK	H	2.221645
26	23	2020	7.3	1	1	1	T22	CK	A	2.621255
26	23	2020	7.3	2	1	2	T22	W	Total	7.213275
26	23	2020	7.3	2	1	2	T22	W	H	3.044155
26	23	2020	7.3	2	1	2	T22	W	A	4.16912
26	23	2020	7.3	3	2	1	T22	CK	Total	4.83105
26	23	2020	7.3	3	2	1	T22	CK	H	2.6178
26	23	2020	7.3	3	2	1	T22	CK	A	2.21325
26	23	2020	7.3	4	2	2	T22	W	Total	5.636725
26	23	2020	7.3	4	2	2	T22	W	H	2.935595
26	23	2020	7.3	4	2	2	T22	W	A	2.70113
26	23	2020	7.3	5	3	1	T22	CK	Total	5.337575
26	23	2020	7.3	5	3	1	T22	CK	H	2.6282
26	23	2020	7.3	5	3	1	T22	CK	A	2.709375
26	23	2020	7.3	6	3	2	T22	W	Total	6.6408375
26	23	2020	7.3	6	3	2	T22	W	H	3.11019
26	23	2020	7.3	6	3	2	T22	W	A	3.5306475
26	23	2020	7.3	7	4	1	T22	CK	Total	7.415325
26	23	2020	7.3	7	4	1	T22	CK	H	2.30305
26	23	2020	7.3	7	4	1	T22	CK	A	5.112275
26	23	2020	7.3	8	4	2	T22	W	Total	7.07645
26	23	2020	7.3	8	4	2	T22	W	H	3.768
26	23	2020	7.3	8	4	2	T22	W	A	3.30845
27	24	2020	8.15	1	1	1	T23	CK	Total	5.2617825
27	24	2020	8.15	1	1	1	T23	CK	H	2.20505
27	24	2020	8.15	1	1	1	T23	CK	A	3.0567325
27	24	2020	8.15	2	1	2	T23	W	Total	5.8389375
27	24	2020	8.15	2	1	2	T23	W	H	3.596945
27	24	2020	8.15	2	1	2	T23	W	A	2.2419925
27	24	2020	8.15	3	2	1	T23	CK	Total	5.417675
27	24	2020	8.15	3	2	1	T23	CK	H	2.52
27	24	2020	8.15	3	2	1	T23	CK	A	2.897675
27	24	2020	8.15	4	2	2	T23	W	Total	6.769175
27	24	2020	8.15	4	2	2	T23	W	H	3.23665
27	24	2020	8.15	4	2	2	T23	W	A	3.532525
27	24	2020	8.15	5	3	1	T23	CK	Total	6.2903
27	24	2020	8.15	5	3	1	T23	CK	H	2.886915
27	24	2020	8.15	5	3	1	T23	CK	A	3.403385
27	24	2020	8.15	6	3	2	T23	W	Total	7.79515
27	24	2020	8.15	6	3	2	T23	W	H	3.848545
27	24	2020	8.15	6	3	2	T23	W	A	3.946605
27	24	2020	8.15	7	4	1	T23	CK	Total	7.010225
27	24	2020	8.15	7	4	1	T23	CK	H	2.43164
27	24	2020	8.15	7	4	1	T23	CK	A	4.578585
27	24	2020	8.15	8	4	2	T23	W	Total	8.0925625
27	24	2020	8.15	8	4	2	T23	W	H	4.55225
27	24	2020	8.15	8	4	2	T23	W	A	3.5403125
28	25	2020	8.3	1	1	1	T24	CK	Total	4.1343
28	25	2020	8.3	1	1	1	T24	CK	H	2.13485
28	25	2020	8.3	1	1	1	T24	CK	A	1.99945
28	25	2020	8.3	2	1	2	T24	W	Total	4.0664
28	25	2020	8.3	2	1	2	T24	W	H	2.70732
28	25	2020	8.3	2	1	2	T24	W	A	1.35908
28	25	2020	8.3	3	2	1	T24	CK	Total	3.88545
28	25	2020	8.3	3	2	1	T24	CK	H	2.1371
28	25	2020	8.3	3	2	1	T24	CK	A	1.74835
28	25	2020	8.3	4	2	2	T24	W	Total	5.2792125
28	25	2020	8.3	4	2	2	T24	W	H	2.489855
28	25	2020	8.3	4	2	2	T24	W	A	2.7893575
28	25	2020	8.3	5	3	1	T24	CK	Total	4.083775
28	25	2020	8.3	5	3	1	T24	CK	H	1.74
28	25	2020	8.3	5	3	1	T24	CK	A	2.343775
28	25	2020	8.3	6	3	2	T24	W	Total	5.664275
28	25	2020	8.3	6	3	2	T24	W	H	3.163105
28	25	2020	8.3	6	3	2	T24	W	A	2.50117
28	25	2020	8.3	7	4	1	T24	CK	Total	5.382375
28	25	2020	8.3	7	4	1	T24	CK	H	2.59285
28	25	2020	8.3	7	4	1	T24	CK	A	2.789525
28	25	2020	8.3	8	4	2	T24	W	Total	6.13545
28	25	2020	8.3	8	4	2	T24	W	H	3.34215
28	25	2020	8.3	8	4	2	T24	W	A	2.7933
29	26	2020	9.15	1	1	1	T25	CK	Total	4.22545
29	26	2020	9.15	1	1	1	T25	CK	H	1.96885
29	26	2020	9.15	1	1	1	T25	CK	A	2.2566
29	26	2020	9.15	2	1	2	T25	W	Total	5.25961625
29	26	2020	9.15	2	1	2	T25	W	H	3.39095
29	26	2020	9.15	2	1	2	T25	W	A	1.86866625
29	26	2020	9.15	3	2	1	T25	CK	Total	5.2959
29	26	2020	9.15	3	2	1	T25	CK	H	2.631035
29	26	2020	9.15	3	2	1	T25	CK	A	2.664865
29	26	2020	9.15	4	2	2	T25	W	Total	5.57055
29	26	2020	9.15	4	2	2	T25	W	H	3.38695
29	26	2020	9.15	4	2	2	T25	W	A	2.1836
29	26	2020	9.15	5	3	1	T25	CK	Total	4.6237
29	26	2020	9.15	5	3	1	T25	CK	H	2.346905
29	26	2020	9.15	5	3	1	T25	CK	A	2.276795
29	26	2020	9.15	6	3	2	T25	W	Total	5.7069
29	26	2020	9.15	6	3	2	T25	W	H	3.822
29	26	2020	9.15	6	3	2	T25	W	A	1.8849
29	26	2020	9.15	7	4	1	T25	CK	Total	5.12805
29	26	2020	9.15	7	4	1	T25	CK	H	2.48735
29	26	2020	9.15	7	4	1	T25	CK	A	2.6407
29	26	2020	9.15	8	4	2	T25	W	Total	4.883225
29	26	2020	9.15	8	4	2	T25	W	H	2.7461
29	26	2020	9.15	8	4	2	T25	W	A	2.137125
30	27	2020	9.3	1	1	1	T26	CK	Total	2.9139
30	27	2020	9.3	1	1	1	T26	CK	H	1.8258
30	27	2020	9.3	1	1	1	T26	CK	A	1.0881
30	27	2020	9.3	2	1	2	T26	W	Total	3.21905
30	27	2020	9.3	2	1	2	T26	W	H	2.2314
30	27	2020	9.3	2	1	2	T26	W	A	0.98765
30	27	2020	9.3	3	2	1	T26	CK	Total	3.0383175
30	27	2020	9.3	3	2	1	T26	CK	H	1.72605
30	27	2020	9.3	3	2	1	T26	CK	A	1.3122675
30	27	2020	9.3	4	2	2	T26	W	Total	3.6778875
30	27	2020	9.3	4	2	2	T26	W	H	2.73696
30	27	2020	9.3	4	2	2	T26	W	A	0.9409275
30	27	2020	9.3	5	3	1	T26	CK	Total	2.654725
30	27	2020	9.3	5	3	1	T26	CK	H	1.679315
30	27	2020	9.3	5	3	1	T26	CK	A	0.97541
30	27	2020	9.3	6	3	2	T26	W	Total	3.493525
30	27	2020	9.3	6	3	2	T26	W	H	5.373555
30	27	2020	9.3	6	3	2	T26	W	A	0
30	27	2020	9.3	7	4	1	T26	CK	Total	3.804475
30	27	2020	9.3	7	4	1	T26	CK	H	1.578525
30	27	2020	9.3	7	4	1	T26	CK	A	2.22595
30	27	2020	9.3	8	4	2	T26	W	Total	3.5748375
30	27	2020	9.3	8	4	2	T26	W	H	1.932565
30	27	2020	9.3	8	4	2	T26	W	A	1.6422725
31.5	28	2021	5	1	1	1	T27	CK	Total	0.541023819
31.5	28	2021	5	1	1	1	T27	CK	H	0.26937461
31.5	28	2021	5	1	1	1	T27	CK	A	0.271649209
31.5	28	2021	5	2	1	2	T27	W	Total	1.398803623
31.5	28	2021	5	2	1	2	T27	W	H	0.869097509
31.5	28	2021	5	2	1	2	T27	W	A	0.529706114
31.5	28	2021	5	3	2	1	T27	CK	Total	0.347113598
31.5	28	2021	5	3	2	1	T27	CK	H	0.668122196
31.5	28	2021	5	3	2	1	T27	CK	A	0
31.5	28	2021	5	4	2	2	T27	W	Total	1.70276873
31.5	28	2021	5	4	2	2	T27	W	H	2.5800075
31.5	28	2021	5	4	2	2	T27	W	A	0
31.5	28	2021	5	5	3	1	T27	CK	Total	1.339681381
31.5	28	2021	5	5	3	1	T27	CK	H	1.2147375
31.5	28	2021	5	5	3	1	T27	CK	A	0.124943881
31.5	28	2021	5	6	3	2	T27	W	Total	2.136170841
31.5	28	2021	5	6	3	2	T27	W	H	0.419675
31.5	28	2021	5	6	3	2	T27	W	A	1.716495841
31.5	28	2021	5	7	4	1	T27	CK	Total	1.669982293
31.5	28	2021	5	7	4	1	T27	CK	H	1.170890178
31.5	28	2021	5	7	4	1	T27	CK	A	0.499092115
31.5	28	2021	5	8	4	2	T27	W	Total	2.744270291
31.5	28	2021	5	8	4	2	T27	W	H	1.0542025
31.5	28	2021	5	8	4	2	T27	W	A	1.690067791
33.5	29	2021	6	1	1	1	T28	CK	Total	2.427642016
33.5	29	2021	6	1	1	1	T28	CK	H	0.651516471
33.5	29	2021	6	1	1	1	T28	CK	A	1.776125545
33.5	29	2021	6	2	1	2	T28	W	Total	3.708406777
33.5	29	2021	6	2	1	2	T28	W	H	1.876472023
33.5	29	2021	6	2	1	2	T28	W	A	1.831934754
33.5	29	2021	6	3	2	1	T28	CK	Total	2.247018121
33.5	29	2021	6	3	2	1	T28	CK	H	1.26608
33.5	29	2021	6	3	2	1	T28	CK	A	0.980938121
33.5	29	2021	6	4	2	2	T28	W	Total	3.749666396
33.5	29	2021	6	4	2	2	T28	W	H	0.65036
33.5	29	2021	6	4	2	2	T28	W	A	3.099306396
33.5	29	2021	6	5	3	1	T28	CK	Total	2.324737179
33.5	29	2021	6	5	3	1	T28	CK	H	1.3154325
33.5	29	2021	6	5	3	1	T28	CK	A	1.009304679
33.5	29	2021	6	6	3	2	T28	W	Total	3.504301535
33.5	29	2021	6	6	3	2	T28	W	H	1.831305
33.5	29	2021	6	6	3	2	T28	W	A	1.672996535
33.5	29	2021	6	7	4	1	T28	CK	Total	2.124945236
33.5	29	2021	6	7	4	1	T28	CK	H	1.077676324
33.5	29	2021	6	7	4	1	T28	CK	A	1.047268912
33.5	29	2021	6	8	4	2	T28	W	Total	3.479681837
33.5	29	2021	6	8	4	2	T28	W	H	1.5881725
33.5	29	2021	6	8	4	2	T28	W	A	1.891509337
35.5	30	2021	7	1	1	1	T29	CK	Total	6.055415797
35.5	30	2021	7	1	1	1	T29	CK	H	3.146696732
35.5	30	2021	7	1	1	1	T29	CK	A	2.908719065
35.5	30	2021	7	2	1	2	T29	W	Total	7.040710933
35.5	30	2021	7	2	1	2	T29	W	H	4.208683248
35.5	30	2021	7	2	1	2	T29	W	A	2.832027685
35.5	30	2021	7	3	2	1	T29	CK	Total	6.172081674
35.5	30	2021	7	3	2	1	T29	CK	H	3.23643
35.5	30	2021	7	3	2	1	T29	CK	A	2.935651674
35.5	30	2021	7	4	2	2	T29	W	Total	6.214956755
35.5	30	2021	7	4	2	2	T29	W	H	3.64376
35.5	30	2021	7	4	2	2	T29	W	A	2.571196755
35.5	30	2021	7	5	3	1	T29	CK	Total	5.251476205
35.5	30	2021	7	5	3	1	T29	CK	H	2.92333
35.5	30	2021	7	5	3	1	T29	CK	A	2.328146205
35.5	30	2021	7	6	3	2	T29	W	Total	6.61653069
35.5	30	2021	7	6	3	2	T29	W	H	5.4670425
35.5	30	2021	7	6	3	2	T29	W	A	1.14948819
35.5	30	2021	7	7	4	1	T29	CK	Total	7.416673849
35.5	30	2021	7	7	4	1	T29	CK	H	3.102152244
35.5	30	2021	7	7	4	1	T29	CK	A	4.314521605
35.5	30	2021	7	8	4	2	T29	W	Total	7.170972377
35.5	30	2021	7	8	4	2	T29	W	H	2.55708
35.5	30	2021	7	8	4	2	T29	W	A	4.613892377
37.5	31	2021	8	1	1	1	T30	CK	Total	5.185231811
37.5	31	2021	8	1	1	1	T30	CK	H	3.923410429
37.5	31	2021	8	1	1	1	T30	CK	A	1.261821382
37.5	31	2021	8	2	1	2	T30	W	Total	5.160628294
37.5	31	2021	8	2	1	2	T30	W	H	5.161540853
37.5	31	2021	8	2	1	2	T30	W	A	0
37.5	31	2021	8	3	2	1	T30	CK	Total	4.853634946
37.5	31	2021	8	3	2	1	T30	CK	H	3.712935
37.5	31	2021	8	3	2	1	T30	CK	A	1.140699946
37.5	31	2021	8	4	2	2	T30	W	Total	5.696721001
37.5	31	2021	8	4	2	2	T30	W	H	5.14915
37.5	31	2021	8	4	2	2	T30	W	A	0.547571001
37.5	31	2021	8	5	3	1	T30	CK	Total	4.812928373
37.5	31	2021	8	5	3	1	T30	CK	H	1.03896
37.5	31	2021	8	5	3	1	T30	CK	A	3.773968373
37.5	31	2021	8	6	3	2	T30	W	Total	5.115381879
37.5	31	2021	8	6	3	2	T30	W	H	5.40193
37.5	31	2021	8	6	3	2	T30	W	A	0
37.5	31	2021	8	7	4	1	T30	CK	Total	4.956069163
37.5	31	2021	8	7	4	1	T30	CK	H	1.0038
37.5	31	2021	8	7	4	1	T30	CK	A	3.952269163
37.5	31	2021	8	8	4	2	T30	W	Total	5.694230357
37.5	31	2021	8	8	4	2	T30	W	H	2.21056
37.5	31	2021	8	8	4	2	T30	W	A	3.483670357
39.5	32	2021	9	1	1	1	T31	CK	Total	2.715910069
39.5	32	2021	9	1	1	1	T31	CK	H	1.617213967
39.5	32	2021	9	1	1	1	T31	CK	A	1.098696102
39.5	32	2021	9	2	1	2	T31	W	Total	4.63933311
39.5	32	2021	9	2	1	2	T31	W	H	3.046482487
39.5	32	2021	9	2	1	2	T31	W	A	1.592850624
39.5	32	2021	9	3	2	1	T31	CK	Total	2.222652814
39.5	32	2021	9	3	2	1	T31	CK	H	1.8110225
39.5	32	2021	9	3	2	1	T31	CK	A	0.411630314
39.5	32	2021	9	4	2	2	T31	W	Total	4.290365976
39.5	32	2021	9	4	2	2	T31	W	H	2.1771125
39.5	32	2021	9	4	2	2	T31	W	A	2.113253476
39.5	32	2021	9	5	3	1	T31	CK	Total	3.162286287
39.5	32	2021	9	5	3	1	T31	CK	H	1.1601
39.5	32	2021	9	5	3	1	T31	CK	A	2.002186287
39.5	32	2021	9	6	3	2	T31	W	Total	3.938548394
39.5	32	2021	9	6	3	2	T31	W	H	0.82276
39.5	32	2021	9	6	3	2	T31	W	A	3.115788394
39.5	32	2021	9	7	4	1	T31	CK	Total	3.566059987
39.5	32	2021	9	7	4	1	T31	CK	H	0.18
39.5	32	2021	9	7	4	1	T31	CK	A	3.386059987
39.5	32	2021	9	8	4	2	T31	W	Total	3.872673501
39.5	32	2021	9	8	4	2	T31	W	H	0.8552925
39.5	32	2021	9	8	4	2	T31	W	A	3.017381001
