# Supplementary material for: Whole-soil warming leads to substantial soil carbon emission in an alpine grassland
Source: Nat Commun. 2024 May 27;15:4489. doi: 10.1038/s41467-024-48736-w (PMC11130387; doi:10.1038/s41467-024-48736-w)
Supplement: Supplementary file 4 — Source data [file 41467_2024_48736_MOESM4_ESM.zip › Figshare数据上传/Fig.2/Fig.2.R]

library(reshape2);library(ggplot2);library(Rmisc);library(easyGgplot2)

dat_rs<-read.csv("Fig.2.csv",header=T)
attach(dat_rs)
summary(dat_rs)
dat_rs_before<-dat_rs[c(1:24), ]
dat_rs_clean<-dat_rs[c(25:768), ]

dat_Rs_total<-dat_rs[dat_rs$Rtype=="Total",]
dat_Rh_total<-dat_rs[dat_rs$Rtype=="H",]
dat_Ra_total<-dat_rs[dat_rs$Rtype=="A",]

summary(dat_Rs_total)
dat_Rs_1<-summarySE(dat_Rs_total,measurevar="respiration", groupvars = c("Count","Treatment","Rtype"))
attach(dat_Rs_1)
summary(dat_Rs_1)
condition2018<-dat_Rs_1$Count>=3 & dat_Rs_1$Count<=9
condition2019<-dat_Rs_1$Count>=11 & dat_Rs_1$Count<=20
condition2020<-dat_Rs_1$Count>=21 & dat_Rs_1$Count<=30
condition2021<-dat_Rs_1$Count>=31.5 & dat_Rs_1$Count<=39.5
line.df2018 <- dat_Rs_1[condition2018, ]
line.df2019 <- dat_Rs_1[condition2019, ]
line.df2020 <- dat_Rs_1[condition2020, ]
line.df2021 <- dat_Rs_1[condition2021, ]

p1.2<-ggplot(dat_Rs_1,aes(x=Count,y=respiration,
                          color=Treatment,group=Treatment))+
  geom_rect(aes(xmin=0.5,xmax=3.49,ymin=-Inf,ymax=Inf),
            fill="#DBF1FF",color = "NA")+
  geom_rect(aes(xmin=3.51,xmax=40.5,ymin=-Inf,ymax=Inf),
            fill="#FFE3DB",color = "NA")+
  geom_errorbar(aes(ymin=respiration - se,ymax=respiration + se),size=0.25,width=0.5,
                colour="black",position=position_dodge(0.000000001))+
  geom_line(data=line.df2018,linetype="solid", aes(color=Treatment),size=1.0)+
  geom_line(data=line.df2019,linetype="solid", aes(color=Treatment),size=1.0)+
  geom_line(data=line.df2020,linetype="solid", aes(color=Treatment),size=1.0)+
  geom_line(data=line.df2021,linetype="solid", aes(color=Treatment),size=1.0)+
  geom_point(size=2.5)+
  geom_vline(xintercept =c(10.5,20.5,30.5),linetype="dashed",size=0.25)+
  scale_x_continuous(limits=c(0.5,40.5),expand = c(0,0),
                     breaks = c(0.5,2.5,4.5,6.5,8.5,
                                10.5,12.5,14.5,16.5,18.5,
                                20.5,22.5,24.5,26.5,28.5,
                                30.5,32.5,34.5,36.5,38.5),
                     labels = c("May","Jun","Jul","Aug","Sep",
                                "May","Jun","Jul","Aug","Sep",
                                "May","Jun","Jul","Aug","Sep",
                                "May","Jun","Jul","Aug","Sep"))+
  scale_y_continuous(limits=c(-0.5,10),expand = c(0,0))+
  scale_color_manual(values = c("royalblue1","orangered2"))+
  xlab("") + ylab("Rs umol m-2 s-1 " )+
  theme_bw(base_size = 15) +
  theme(legend.position = 'top',
        legend.title = element_blank(),
        panel.grid = element_blank(),
        strip.background = element_blank(),
        axis.text.y = element_text(size = 12, colour = "black"),
        axis.text.x = element_text(size = 12, colour = "black"))
p1.2

dat_Rh_1<-summarySE(dat_Rh_total,measurevar="respiration", groupvars = c("Count","Treatment","Rtype"))
attach(dat_Rh_1)
summary(dat_Rh_1)
Rh_condition2018<-dat_Rh_1$Count>=3 & dat_Rh_1$Count<=9
Rh_condition2019<-dat_Rh_1$Count>=11 & dat_Rh_1$Count<=20
Rh_condition2020<-dat_Rh_1$Count>=21 & dat_Rh_1$Count<=30
Rh_condition2021<-dat_Rh_1$Count>=31.5 & dat_Rh_1$Count<=39.5
Rh_line.df2018 <- dat_Rh_1[Rh_condition2018, ]
Rh_line.df2019 <- dat_Rh_1[Rh_condition2019, ]
Rh_line.df2020 <- dat_Rh_1[Rh_condition2020, ]
Rh_line.df2021 <- dat_Rh_1[Rh_condition2021, ]

p1.3<-ggplot(dat_Rh_1,aes(x=Count,y=respiration,
                          color=Treatment,group=Treatment))+
  geom_rect(aes(xmin=0.5,xmax=3.49,ymin=-Inf,ymax=Inf),
            fill="#DBF1FF",color = "NA")+
  geom_rect(aes(xmin=3.51,xmax=40.5,ymin=-Inf,ymax=Inf),
            fill="#FFE3DB",color = "NA")+
  geom_errorbar(aes(ymin=respiration - se,ymax=respiration + se),size=0.25,width=0.5,
                colour="black",position=position_dodge(0.000000001))+
  geom_line(data=Rh_line.df2018,linetype="solid", aes(color=Treatment),size=1.0)+
  geom_line(data=Rh_line.df2019,linetype="solid", aes(color=Treatment),size=1.0)+
  geom_line(data=Rh_line.df2020,linetype="solid", aes(color=Treatment),size=1.0)+
  geom_line(data=Rh_line.df2021,linetype="solid", aes(color=Treatment),size=1.0)+
  geom_point(size=2.5)+
  geom_vline(xintercept =c(10.5,20.5,30.5),linetype="dashed",size=0.25)+
  scale_x_continuous(limits=c(0.5,40.5),expand = c(0,0),
                     breaks = c(0.5,2.5,4.5,6.5,8.5,
                                10.5,12.5,14.5,16.5,18.5,
                                20.5,22.5,24.5,26.5,28.5,
                                30.5,32.5,34.5,36.5,38.5),
                     labels = c("May","Jun","Jul","Aug","Sep",
                                "May","Jun","Jul","Aug","Sep",
                                "May","Jun","Jul","Aug","Sep",
                                "May","Jun","Jul","Aug","Sep"))+
  scale_y_continuous(limits=c(-0.5,10),expand = c(0,0))+
  scale_color_manual(values = c("royalblue1","orangered2"))+
  xlab("") + ylab("Rh umol m-2 s-1 " )+
  theme_bw(base_size = 15) +
  theme(legend.position = 'top',
        legend.title = element_blank(),
        panel.grid = element_blank(),
        strip.background = element_blank(),
        axis.text.y = element_text(size = 12, colour = "black"),
        axis.text.x = element_text(size = 12, colour = "black"))
p1.3

dat_Ra_1<-summarySE(dat_Ra_total,measurevar="respiration", groupvars = c("Count","Treatment","Rtype"))
attach(dat_Ra_1)
summary(dat_Ra_1)
Ra_condition2018<-dat_Ra_1$Count>=3 & dat_Ra_1$Count<=9
Ra_condition2019<-dat_Ra_1$Count>=11 & dat_Ra_1$Count<=20
Ra_condition2020<-dat_Ra_1$Count>=21 & dat_Ra_1$Count<=30
Ra_condition2021<-dat_Ra_1$Count>=31.5 & dat_Ra_1$Count<=39.5
Ra_line.df2018 <- dat_Ra_1[Ra_condition2018, ]
Ra_line.df2019 <- dat_Ra_1[Ra_condition2019, ]
Ra_line.df2020 <- dat_Ra_1[Ra_condition2020, ]
Ra_line.df2021 <- dat_Ra_1[Ra_condition2021, ]

p1.4<-ggplot(dat_Ra_1,aes(x=Count,y=respiration,
                          color=Treatment,group=Treatment))+
  geom_rect(aes(xmin=0.5,xmax=3.49,ymin=-Inf,ymax=Inf),
            fill="#DBF1FF",color = "NA")+
  geom_rect(aes(xmin=3.51,xmax=40.5,ymin=-Inf,ymax=Inf),
            fill="#FFE3DB",color = "NA")+
  geom_errorbar(aes(ymin=respiration - se,ymax=respiration + se),size=0.25,width=0.5,
                colour="black",position=position_dodge(0.000000001))+
  geom_line(data=Ra_line.df2018,linetype="solid", aes(color=Treatment),size=1.0)+
  geom_line(data=Ra_line.df2019,linetype="solid", aes(color=Treatment),size=1.0)+
  geom_line(data=Ra_line.df2020,linetype="solid", aes(color=Treatment),size=1.0)+
  geom_line(data=Ra_line.df2021,linetype="solid", aes(color=Treatment),size=1.0)+
  geom_point(size=2.5)+
  geom_vline(xintercept =c(10.5,20.5,30.5),linetype="dashed",size=0.25)+
  scale_x_continuous(limits=c(0.5,40.5),expand = c(0,0),
                     breaks = c(0.5,2.5,4.5,6.5,8.5,
                                10.5,12.5,14.5,16.5,18.5,
                                20.5,22.5,24.5,26.5,28.5,
                                30.5,32.5,34.5,36.5,38.5),
                     labels = c("May","Jun","Jul","Aug","Sep",
                                "May","Jun","Jul","Aug","Sep",
                                "May","Jun","Jul","Aug","Sep",
                                "May","Jun","Jul","Aug","Sep"))+
  scale_y_continuous(limits=c(-0.5,10),expand = c(0,0))+
  scale_color_manual(values = c("royalblue1","orangered2"))+
  xlab("") + ylab("Ra umol m-2 s-1 " )+
  theme_bw(base_size = 15) +
  theme(legend.position = 'top',
        legend.title = element_blank(),
        panel.grid = element_blank(),
        strip.background = element_blank(),
        axis.text.y = element_text(size = 12, colour = "black"),
        axis.text.x = element_text(size = 12, colour = "black"))
p1.4

library(egg)
rs_dynamics<-ggarrange(p1.2,p1.3,p1.4, ncol=1)
ggsave("rs_dynamics.pdf",rs_dynamics,
       dpi=600, width = 26, height=29, units = "cm")


####ez test
library(rstatix)

dat_test_Rs<-dat_rs_clean[dat_rs_clean$Rtype=="Total",]
dat_test_Rh<-dat_rs_clean[dat_rs_clean$Rtype=="H",]
dat_test_Ra<-dat_rs_clean[dat_rs_clean$Rtype=="A",]

###Rs
library(ez) 
normality<-dat_test_Rs %>%
  group_by(Treatment,Time) %>%
  shapiro_test(respiration)
data.frame(normality)

leveneTest(respiration ~ Time*Treatment,data=dat_test_Rs, center=median)

ezANOVA(data=dat_test_Rs,dv=respiration,wid=ID,within=.(Time),between=Treatment, type = 1,detailed=T) 

pwc_Rs <-dat_test_Rs %>%
  pairwise_t_test(
    respiration ~ Treatment, paired = TRUE,
    p.adjust.method = "bonferroni")
data.frame(pwc_Rs)

###Rh
ezANOVA(data=dat_test_Rh,dv=respiration,wid=ID,within=.(Time),between=Treatment, type = 1,detailed=T) 

pwc_Rh <-dat_test_Rh %>%
  pairwise_t_test(
    respiration ~ Treatment, paired = TRUE,
    p.adjust.method = "bonferroni")
data.frame(pwc_Rh)

###Ra
ezANOVA(data=dat_test_Ra,dv=respiration,wid=ID,within=.(Time),between=Treatment, type = 1,detailed=T) 

pwc_Ra <- dat_test_Ra %>%
  group_by(Time) %>%
  pairwise_t_test(
    respiration ~Treatment, paired = TRUE,
    p.adjust.method = "bonferroni"
  )
data.frame(pwc_Ra)
