# Supplementary material for: Whole-soil warming leads to substantial soil carbon emission in an alpine grassland
Source: Nat Commun. 2024 May 27;15:4489. doi: 10.1038/s41467-024-48736-w (PMC11130387; doi:10.1038/s41467-024-48736-w)
Supplement: Supplementary file 4 — Source data [file 41467_2024_48736_MOESM4_ESM.zip › Figshare数据上传/Fig.3/Fig.3.R]

library(reshape2);library(ggplot2);library(Rmisc);library(easyGgplot2)
dat_rs_sum<-read.csv("Fig.3.csv",header=T)
attach(dat_rs_sum)
summary(dat_rs_sum)

dat_rs_pre_sum<-dat_rs_sum[c(1:24), ]
dat_rs_mean_sum<-dat_rs_sum[c(121:144), ]

####T test
####pre-warming
t.test(dat_rs_pre_sum$ respiration[dat_rs_pre_sum$Treatment =="CK" & dat_rs_pre_sum$Rtype =="Total"],
       dat_rs_pre_sum$ respiration[dat_rs_pre_sum$Treatment =="W"  & dat_rs_pre_sum$Rtype =="Total"],paired = T)
t.test(dat_rs_pre_sum$ respiration[dat_rs_pre_sum$Treatment =="CK" & dat_rs_pre_sum$Rtype =="H"],
       dat_rs_pre_sum$ respiration[dat_rs_pre_sum$Treatment =="W"  & dat_rs_pre_sum$Rtype =="H"],paired = T)
t.test(dat_rs_pre_sum$ respiration[dat_rs_pre_sum$Treatment =="CK" & dat_rs_pre_sum$Rtype =="A"],
       dat_rs_pre_sum$ respiration[dat_rs_pre_sum$Treatment =="W"  & dat_rs_pre_sum$Rtype =="A"],paired = T)

####mean
t.test(dat_rs_mean_sum$ respiration[dat_rs_mean_sum$Treatment =="CK" & dat_rs_mean_sum$Rtype =="Total"],
       dat_rs_mean_sum$ respiration[dat_rs_mean_sum$Treatment =="W"  & dat_rs_mean_sum$Rtype =="Total"],paired = T)
t.test(dat_rs_mean_sum$ respiration[dat_rs_mean_sum$Treatment =="CK" & dat_rs_mean_sum$Rtype =="H"],
       dat_rs_mean_sum$ respiration[dat_rs_mean_sum$Treatment =="W"  & dat_rs_mean_sum$Rtype =="H"],paired = T)
t.test(dat_rs_mean_sum$ respiration[dat_rs_mean_sum$Treatment =="CK" & dat_rs_mean_sum$Rtype =="A"],
       dat_rs_mean_sum$ respiration[dat_rs_mean_sum$Treatment =="W"  & dat_rs_mean_sum$Rtype =="A"],paired = T)

p1.8<-ggplot(dat_rs_pre_sum,aes(x=Rtype,y=respiration,
                                fill=Treatment))+
  geom_boxplot()+
  scale_y_continuous(limits=c(-0.5,8.5),expand = c(0,0))+
  scale_fill_manual(values=c("royalblue1","orangered2")) +
  xlab("") + ylab("Soil CO2 efflux umol m-2 s-1 " )+
  theme_bw(base_size = 15) +
  theme(legend.position = 'top',
        legend.title = element_blank(),
        panel.grid = element_blank(),
        strip.background = element_blank(),
        axis.text.y = element_text(size = 12),
        axis.text.x = element_text(size = 12))
p1.8

p1.9<-ggplot(dat_rs_mean_sum,aes(x=Rtype,y=respiration,
                                 fill=Treatment))+
  geom_boxplot()+
  scale_y_continuous(limits=c(-0.5,8.5),expand = c(0,0))+
  scale_fill_manual(values=c("royalblue1","orangered2")) +
  xlab("") + ylab("Soil CO2 efflux umol m-2 s-1 " )+
  theme_bw(base_size = 15) +
  theme(legend.position = 'top',
        legend.title = element_blank(),
        panel.grid = element_blank(),
        strip.background = element_blank(),
        axis.text.y = element_text(size = 12),
        axis.text.x = element_text(size = 12))
p1.9

library(easyGgplot2)
ggplot2.multiplot(p1.8,p1.9,cols=2)
