# Supplementary material for: Whole-soil warming leads to substantial soil carbon emission in an alpine grassland
Source: Nat Commun. 2024 May 27;15:4489. doi: 10.1038/s41467-024-48736-w (PMC11130387; doi:10.1038/s41467-024-48736-w)
Supplement: Supplementary file 4 — Source data [file 41467_2024_48736_MOESM4_ESM.zip › Figshare数据上传/Fig.4/Fig.4.csv]

Order	Year	Block	Plot	Treatment	Rtype	%
1	2018	1	2	W	Total	51.81
1	2018	1	2	W	H	52.04
1	2018	1	2	W	A	51
1	2018	2	2	W	Total	23.12
1	2018	2	2	W	H	17.34
1	2018	2	2	W	A	47.23
1	2018	3	2	W	Total	30.01
1	2018	3	2	W	H	8.14
1	2018	3	2	W	A	102.49
1	2018	4	2	W	Total	-1.72
1	2018	4	2	W	H	31.82
1	2018	4	2	W	A	-53.39
2	2019	1	2	W	Total	26.6
2	2019	1	2	W	H	70.46
2	2019	1	2	W	A	-49.17
2	2019	2	2	W	Total	35.63
2	2019	2	2	W	H	22.83
2	2019	2	2	W	A	63.24
2	2019	3	2	W	Total	45.26
2	2019	3	2	W	H	24.5
2	2019	3	2	W	A	93.74
2	2019	4	2	W	Total	22.77
2	2019	4	2	W	H	30.61
2	2019	4	2	W	A	11
3	2020	1	2	W	Total	35.97
3	2020	1	2	W	H	89.87
3	2020	1	2	W	A	-7.52
3	2020	2	2	W	Total	30.5
3	2020	2	2	W	H	31.51
3	2020	2	2	W	A	29.34
3	2020	3	2	W	Total	27.43
3	2020	3	2	W	H	41.34
3	2020	3	2	W	A	20.3
3	2020	4	2	W	Total	5.09
3	2020	4	2	W	H	31.13
3	2020	4	2	W	A	-14.69
4	2021	1	2	W	Total	29.68
4	2021	1	2	W	H	57.81
4	2021	1	2	W	A	-7.25
4	2021	2	2	W	Total	36.69
4	2021	2	2	W	H	32.78
4	2021	2	2	W	A	52.34
4	2021	3	2	W	Total	26.17
4	2021	3	2	W	H	82.2
4	2021	3	2	W	A	-17.14
4	2021	4	2	W	Total	16.36
4	2021	4	2	W	H	26.49
4	2021	4	2	W	A	11.34
