# Supplementary material for: Whole-soil warming leads to substantial soil carbon emission in an alpine grassland
Source: Nat Commun. 2024 May 27;15:4489. doi: 10.1038/s41467-024-48736-w (PMC11130387; doi:10.1038/s41467-024-48736-w)
Supplement: Supplementary file 4 — Source data [file 41467_2024_48736_MOESM4_ESM.zip › Figshare数据上传/Fig.4/Fig.4.R]

rm(list=ls()) #删除空间中所有对象 
getwd()
setwd("C:/Users/satan/Desktop/Article/文章7-海北增温平台-土壤呼吸-NC/正文/V5.2 NC 第三次回复/Figshare数据上传/Fig.4")

library(reshape2);library(ggplot2);library(Rmisc);library(easyGgplot2);library(ez)
###warming effect on soil respiration %
dat_rs_D<-read.csv("Fig.4.csv",header=T)
summary(dat_rs_D)
dat_rs_D3<-dat_rs_D[c(1:48),-8 ]

dat_rs_D_Rs<-dat_rs_D3[dat_rs_D3$Rtype == "Total",]
summary(dat_rs_D_Rs)
dat_rs_D_Rh<-dat_rs_D3[dat_rs_D3$Rtype == "H",]
dat_rs_D_Ra<-dat_rs_D3[dat_rs_D3$Rtype == "A",]

###for rs
ezANOVA(dat_rs_D_Rs,X.,Block,within = factor(Order),type=2,detailed = T) 
AOV<-aov(X.~factor(Order),dat_rs_D_Rs) 
TukeyHSD(AOV,p.adjust.methods="bonferroni") 
###for rh
ezANOVA(dat_rs_D_Rh,X.,Block,within = factor(Order),type=2,detailed = T) 
AOV<-aov(X.~factor(Order),dat_rs_D_Rh) 
TukeyHSD(AOV,p.adjust.methods="bonferroni") 
###for ra
ezANOVA(dat_rs_D_Ra,X.,Block,within = factor(Order),type=2,detailed = T) 
AOV<-aov(X.~factor(Order),dat_rs_D_Ra) 
TukeyHSD(AOV,p.adjust.methods="bonferroni") 

dat_rs_D1<-summarySE(dat_rs_D,measurevar="X.", groupvars = c("Order","Rtype"))
dat_rs_D2<-dat_rs_D1[c(1:12), ]


dat_rs_D211<-ggplot(dat_rs_D2,aes(x=Order,y=X.,
                                  color=Rtype,group=Rtype))+
  geom_errorbar(aes(ymin=X. - se,ymax=X. + se),size=0.25,width=0.25,
                colour="black",position=position_dodge(0.25))+
  geom_line(linetype="solid", aes(color=Rtype), size=1.0, position = position_dodge(width = 0.25))+
  geom_point(position = position_dodge(width = 0.25), size=2.5)+
  scale_y_continuous(limits=c(-18,85),expand = c(0,0))+
  scale_x_continuous(limits=c(0.75,4.25))+
  scale_color_manual(values = c("springgreen3","lemonchiffon3","darkgoldenrod2"))+
  xlab("time") + ylab("% increase" )+
  theme_bw(base_size = 15) +
  theme(legend.position = 'top',
        legend.title = element_blank(),
        panel.grid = element_blank(),
        strip.background = element_blank(),
        axis.text.y = element_text(size = 12, colour = "black"),
        axis.text.x = element_text(size = 12, colour = "black"))
dat_rs_D211
ggsave("dat_rs_D211.pdf",dat_rs_D211,
       dpi=600, width = 12, height=10, units = "cm")
