# Supplementary material for: Whole-soil warming leads to substantial soil carbon emission in an alpine grassland
Source: Nat Commun. 2024 May 27;15:4489. doi: 10.1038/s41467-024-48736-w (PMC11130387; doi:10.1038/s41467-024-48736-w)
Supplement: Supplementary file 4 — Source data [file 41467_2024_48736_MOESM4_ESM.zip › Figshare数据上传/Fig.5/Fig.5a.xlsx]

## Sheet: Sheet1
	N	mean	95%CI	95%CI
Rs_total	234	6.7586	0.75282	13.1224
Rs_paired	46	3.77968	-8.98993	18.341
Rs_this study		27.61	15.9284	39.2916
Rh_Paired	46	0.964623	-10.8723	14.3736
Rh_this study		38.29	19.2584	57.3216
Ra_Paired	46	11.2378	-8.88065	35.7982
Ra_this study		16.06	-14.1436	46.2636
