# Supplementary material for: Whole-soil warming leads to substantial soil carbon emission in an alpine grassland
Source: Nat Commun. 2024 May 27;15:4489. doi: 10.1038/s41467-024-48736-w (PMC11130387; doi:10.1038/s41467-024-48736-w)
Supplement: Supplementary file 4 — Source data [file 41467_2024_48736_MOESM4_ESM.zip › Figshare数据上传/Fig.5/Fig.5b.xlsx]

## Sheet: Sheet1
	N	mean	95%CI	95%CI
Rs_total	94	7.98261	-3.74796	21.1307
Rs_paired	28	-0.169856	-15.8442	18.4357
Rs_this study		27.61	15.9284	39.2916
Rh_Paired	28	-5.58781	-20.3398	11.896
Rh_this study		38.29	19.2584	57.3216
Ra_Paired	28	14.1222	-10.2013	45.0343
Ra_this study		16.06	-14.1436	46.2636
